# Supplementary material for: Radiolytically reworked Archean organic matter in a habitable deep ancient high-temperature brine
Source: Nat Commun. 2023 Oct 3;14:6163. doi: 10.1038/s41467-023-41900-8 (PMC10547683; doi:10.1038/s41467-023-41900-8)
Supplement: Supplementary file 4 — Supplementary Dataset 1 [file 41467_2023_41900_MOESM4_ESM.zip]

Archive with 20 entries (19 files):
- Supplementary Data/
- __MACOSX/._Supplementary Data
- Supplementary Data/101LevelBrine_NegESIFTICRMS.xls
- __MACOSX/Supplementary Data/._101LevelBrine_NegESIFTICRMS.xls
- Supplementary Data/95LevelBrine_NegESIFTICRMS.xlsx
- __MACOSX/Supplementary Data/._95LevelBrine_NegESIFTICRMS.xlsx
- Supplementary Data/95LevelServiceWater_NegESIFTICRMS.xls
- __MACOSX/Supplementary Data/._95LevelServiceWater_NegESIFTICRMS.xls
- Supplementary Data/GorillaGrease_NegESIFTICRMS.xls
- __MACOSX/Supplementary Data/._GorillaGrease_NegESIFTICRMS.xls
- Supplementary Data/AMCEzyCore_NegESIFTICRMS.xls
- __MACOSX/Supplementary Data/._AMCEzyCore_NegESIFTICRMS.xls
- Supplementary Data/VaalReef_NegESIFTICRMS.xls
- __MACOSX/Supplementary Data/._VaalReef_NegESIFTICRMS.xls
- Supplementary Data/1200Level_NegESIFTICRMS.xls
- __MACOSX/Supplementary Data/._1200Level_NegESIFTICRMS.xls
- Supplementary Data/DegreasingFluid_NegESIFTICRMS.xls
- __MACOSX/Supplementary Data/._DegreasingFluid_NegESIFTICRMS.xls
- Supplementary Data/MQH2O_NegESIFTICRMS.xls
- __MACOSX/Supplementary Data/._MQH2O_NegESIFTICRMS.xls
