# Supplementary material for: Radiolytically reworked Archean organic matter in a habitable deep ancient high-temperature brine
Source: Nat Commun. 2023 Oct 3;14:6163. doi: 10.1038/s41467-023-41900-8 (PMC10547683; doi:10.1038/s41467-023-41900-8)
Supplement: Supplementary file 4 — Supplementary Dataset 1 [file 41467_2023_41900_MOESM4_ESM.zip › Supplementary Data/101LevelBrine_NegESIFTICRMS.xls]

## Sheet: General
Average Noise	Noise std
0	0
Class	Number of peaks	% R.A.	% R.A. (No Hits discarded)	A.M.W. average	A.W. average C#	A.W. average DBE	A.W. average H/C	Sum R.A.	RMS Error
Isolated	0	0	0
No Hit	3606	15.3024	0
O2	102	1.08121	1.27655	268.075	17.369	5.59196	1.73204	35.4458	0.037506
O3	175	2.21692	2.61745	311.739	19.4944	6.40819	1.65931	72.6781	0.028798
O4	247	7.54348	8.90637	335.035	20.1279	5.75266	1.70037	247.301	0.025708
O5	305	9.53997	11.2636	359.622	20.8957	5.91952	1.67644	312.753	0.032266
O6	305	7.65411	9.03699	391.273	22.1255	6.4894	1.63778	250.928	0.025753
O7	313	5.78225	6.82693	421.79	23.3433	6.96669	1.58736	189.562	0.04712
O8	284	3.84571	4.54052	458.405	24.8172	7.41637	1.56883	126.075	0.042343
O9	279	2.71158	3.20148	492.621	26.1663	8.05875	1.54865	88.8948	0.053987
O10	234	1.79709	2.12177	522.94	27.1552	8.00848	1.54987	58.9148	0.053018
O11	208	1.20763	1.42582	547.917	27.8139	8.51234	1.53518	39.5903	0.050744
O12	164	0.731565	0.863737	574.276	28.5294	8.60082	1.53511	23.9832	0.071996
O13	34	0.10566	0.12475	615.525	30.2168	8.11207	1.57983	3.4639	0.076275
N1 O8	40	0.108915	0.128593	491.967	25.4169	4.14541	1.90195	3.5706	0.094119
N1 O9	45	0.127238	0.150226	506.675	25.54	4.21162	1.8554	4.1713	0.091039
N1 O10	47	0.133333	0.157422	538.675	26.5624	3.18971	1.88284	4.3711	0.092755
N1 O11	36	0.122101	0.144162	530.448	24.8562	3.30275	1.86444	4.0029	0.094645
N1 O13	20	0.117971	0.139285	543.295	23.4198	3.65268	1.83977	3.8675	0.110832
N1 O14	32	0.129453	0.152841	575.149	24.7344	4.82604	1.76338	4.2439	0.107097
N1 O15	39	0.14931	0.176286	612.832	26.2264	4.62147	1.78044	4.8949	0.108228
O3 S1	35	9.38163	11.0766	319.602	17.6684	4.10228	1.68371	307.562	0.069567
O4 35Cl1	66	0.350912	0.414312	445.739	25.3276	4.2986	1.79073	11.5041	0.053307
O4 S1	88	1.13896	1.34474	293.563	14.5617	4.70687	1.94305	37.339	0.042535
O5 35Cl1	121	0.774846	0.914838	451.606	24.8368	4.68598	1.73472	25.4021	0.034082
O5 37Cl1	36	0.113884	0.134459	468.634	25.5774	3.03603	1.84831	3.7335	0.052228
O5 S1	109	1.05702	1.248	321.775	15.6297	5.17444	1.81778	34.6528	0.034588
O6 35Cl1	153	1.06564	1.25817	459.209	24.3933	5.08332	1.70403	34.9352	0.042561
O6 37Cl1	58	0.209478	0.247324	462.288	24.3263	3.75896	1.77393	6.8674	0.061453
O6 S1	138	2.1924	2.5885	365.009	17.6182	5.10775	1.78064	71.8743	0.030881
O7 35Cl1	173	1.30726	1.54344	471.148	24.2057	5.24905	1.6895	42.8564	0.049716
O7 37Cl1	62	0.239328	0.282568	477.289	24.3343	4.3181	1.72051	7.846	0.046218
O7 S1	148	2.26943	2.67945	391.778	18.6102	5.78189	1.70843	74.3997	0.030054
O8 35Cl1	164	1.4278	1.68576	487.12	24.1426	5.39597	1.67583	46.8082	0.049933
O8 37Cl1	60	0.284683	0.336118	478.336	23.1751	4.71782	1.68331	9.3329	0.049805
O8 S1	166	1.76475	2.08359	438.067	21.126	6.86693	1.61713	57.8547	0.040287
O9 35Cl1	146	1.42797	1.68596	510.781	24.5646	5.24292	1.6828	46.8138	0.055884
O9 37Cl1	51	0.292288	0.345096	501.725	23.61	4.78998	1.69117	9.5822	0.041019
O9 S1	150	1.09585	1.29383	485.449	23.3979	7.45644	1.57287	35.9256	0.044489
O10 35Cl1	128	1.34242	1.58495	536.357	25.2012	5.34282	1.68069	44.009	0.058292
O10 37Cl1	27	0.172926	0.204169	507.287	22.7953	4.37044	1.71558	5.6691	0.053707
O10 S1	121	0.694491	0.819966	520.185	24.7473	7.68468	1.53257	22.7678	0.050455
O11 35Cl1	63	0.552029	0.651765	597.278	28.3205	5.38613	1.71832	18.0974	0.065247
O11 37Cl1	25	0.150366	0.177532	551.292	24.7053	4.37027	1.73437	4.9295	0.070728
O12 35Cl1	36	0.245026	0.289295	626.728	29.2964	5.12284	1.74146	8.0328	0.075371
O12 37Cl1	28	0.123462	0.145768	600.898	27.2124	5.16995	1.70191	4.0475	0.076747
O13 35Cl1	37	0.223509	0.263891	621.695	29.0666	6.36627	1.64394	7.3274	0.092683
O13 37Cl1	30	0.11145	0.131585	601.206	27.666	6.01332	1.62484	3.6537	0.094361
O14 35Cl1	33	0.167042	0.197221	687.258	31.4046	6.46619	1.66088	5.4762	0.094027
N1 S2 35Cl1	43	0.133067	0.157109	548.566	32.3787	9.58648	1.47215	4.3624	0.098269
N3 O4 S2	11	0.128525	0.151746	409.649	18.7153	12	0.980246	4.2135	0.087405
N3 O7 S1	11	0.118651	0.140088	416.116	17.9943	12	0.939922	3.8898	0.128699
O4 13C1	147	1.42278	1.67984	357.094	20.6274	5.16927	1.835	46.6437	0.041313
O5 13C1	178	1.82064	2.14958	384.007	21.5668	5.33177	1.80268	59.6869	0.038628
O6 13C1	185	1.54197	1.82056	410.85	22.4143	5.65479	1.76416	50.5512	0.038971
O7 13C1	177	1.18456	1.39857	442.285	23.6301	6.07892	1.71249	38.8338	0.041943
O8 13C1	161	0.822248	0.970804	478.52	25.0923	6.45988	1.68753	26.9561	0.039975
O9 13C1	136	0.582172	0.687354	508.518	26.1269	6.86641	1.65884	19.0856	0.047593
O3 S1 13C1	8	1.66063	1.96066	322.437	16.7477	4	1.75966	54.4412	0.057564
Total	10024	100	100	418.936	22.2101	6.194		3278.34
				Class	Number of peaks	% R.A.	% R.A. (No Hits discarded)	A.M.W. average	A.W. average C#	A.W. average DBE	A.W. average H/C	Sum R.A.	RMS Error
				O3 S1	35	9.38163	11.0766	319.602	17.6684	4.10228	1.68371	307.562	0.069567
				O4 S1	88	1.13896	1.34474	293.563	14.5617	4.70687	1.94305	37.339	0.042535
				O5 S1	109	1.05702	1.248	321.775	15.6297	5.17444	1.81778	34.6528	0.034588
				O6 S1	138	2.1924	2.5885	365.009	17.6182	5.10775	1.78064	71.8743	0.030881
				O7 S1	148	2.26943	2.67945	391.778	18.6102	5.78189	1.70843	74.3997	0.030054
				O8 S1	166	1.76475	2.08359	438.067	21.126	6.86693	1.61713	57.8547	0.040287
				O9 S1	150	1.09585	1.29383	485.449	23.3979	7.45644	1.57287	35.9256	0.044489
				O10 S1	121	0.694491	0.819966	520.185	24.7473	7.68468	1.53257	22.7678	0.050455

## Sheet: Combined R. Abundances
Class	R. Abundance	A.M.W. average	A.W. average C#	A.W. average DBE	A.W. average H/C
O5	9.53997	359.622	20.8957	5.91952	1.67644
O3 S1	9.38163	319.602	17.6684	4.10228	1.68371
O6	7.65411	391.273	22.1255	6.4894	1.63778
O4	7.54348	335.035	20.1279	5.75266	1.70037
O7	5.78225	421.79	23.3433	6.96669	1.58736
O8	3.84571	458.405	24.8172	7.41637	1.56883
O9	2.71158	492.621	26.1663	8.05875	1.54865
O7 S1	2.26943	391.778	18.6102	5.78189	1.70843
O3	2.21692	311.739	19.4944	6.40819	1.65931
O6 S1	2.1924	365.009	17.6182	5.10775	1.78064
O10	1.79709	522.94	27.1552	8.00848	1.54987
O8 S1	1.76475	438.067	21.126	6.86693	1.61713
O9 35Cl1	1.42797	510.781	24.5646	5.24292	1.6828
O8 35Cl1	1.4278	487.12	24.1426	5.39597	1.67583
O10 35Cl1	1.34242	536.357	25.2012	5.34282	1.68069
O7 35Cl1	1.30726	471.148	24.2057	5.24905	1.6895
O11	1.20763	547.917	27.8139	8.51234	1.53518
O4 S1	1.13896	293.563	14.5617	4.70687	1.94305
O9 S1	1.09585	485.449	23.3979	7.45644	1.57287
O2	1.08121	268.075	17.369	5.59196	1.73204
O6 35Cl1	1.06564	459.209	24.3933	5.08332	1.70403
O5 S1	1.05702	321.775	15.6297	5.17444	1.81778
O5 35Cl1	0.774846	451.606	24.8368	4.68598	1.73472
O12	0.731565	574.276	28.5294	8.60082	1.53511
O10 S1	0.694491	520.185	24.7473	7.68468	1.53257
O11 35Cl1	0.552029	597.278	28.3205	5.38613	1.71832
O4 35Cl1	0.350912	445.739	25.3276	4.2986	1.79073
O9 37Cl1	0.292288	501.725	23.61	4.78998	1.69117
O8 37Cl1	0.284683	478.336	23.1751	4.71782	1.68331
O12 35Cl1	0.245026	626.728	29.2964	5.12284	1.74146
O7 37Cl1	0.239328	477.289	24.3343	4.3181	1.72051
O13 35Cl1	0.223509	621.695	29.0666	6.36627	1.64394
O6 37Cl1	0.209478	462.288	24.3263	3.75896	1.77393
O10 37Cl1	0.172926	507.287	22.7953	4.37044	1.71558
O14 35Cl1	0.167042	687.258	31.4046	6.46619	1.66088
O11 37Cl1	0.150366	551.292	24.7053	4.37027	1.73437
N1 O15	0.14931	612.832	26.2264	4.62147	1.78044
N1 O10	0.133333	538.675	26.5624	3.18971	1.88284
N1 S2 35Cl1	0.133067	548.566	32.3787	9.58648	1.47215
N1 O14	0.129453	575.149	24.7344	4.82604	1.76338
N3 O4 S2	0.128525	409.649	18.7153	12	0.980246
N1 O9	0.127238	506.675	25.54	4.21162	1.8554
O12 37Cl1	0.123462	600.898	27.2124	5.16995	1.70191
N1 O11	0.122101	530.448	24.8562	3.30275	1.86444
N3 O7 S1	0.118651	416.116	17.9943	12	0.939922
N1 O13	0.117971	543.295	23.4198	3.65268	1.83977
O5 37Cl1	0.113884	468.634	25.5774	3.03603	1.84831
O13 37Cl1	0.11145	601.206	27.666	6.01332	1.62484
N1 O8	0.108915	491.967	25.4169	4.14541	1.90195
O13	0.10566	615.525	30.2168	8.11207	1.57983
Total	75.6626	420.591	22.2494	6.26917	1.66513

## Sheet: No Hit
% Total =	15.3024
	Experimental m/z	Recalibrated m/z	Rel. Abudance	Signal 2 Noise
1337	266.778	266.778	5.4739	0
125	285.708	285.708	4.8886	0
1314	272.795	272.795	4.7212	0
1454	326.76	326.76	4.6016	0
643	327.18	327.18	4.5312	0
1463	318.746	318.746	4.1041	0
642	313.164	313.164	4.0681	0
1491	314.726	314.726	3.9394	0
2838	208.845	208.845	3.8579	0
1751	442.677	442.677	3.8469	0
129	287.705	287.705	3.1749	0
644	341.196	341.196	2.5418	0
3297	369.127	369.127	2.3808	0
1867	498.638	498.638	2.3578	0
2902	228.842	228.842	2.25	0
1634	378.701	378.701	2.2374	0
2955	204.792	204.792	2.045	0
1989	556.597	556.597	2.0203	0
1267	333.905	333.905	2.0025	0
2453	234.984	234.984	1.981	0
1259	331.908	331.908	1.9511	0
3235	310.097	310.097	1.9283	0
1346	260.761	260.761	1.8972	0
595	327.191	327.191	1.8405	0
1305	368.907	368.907	1.7898	0
2699	270.96	270.96	1.7388	0
1233	291.881	291.881	1.7245	0
1470	330.754	330.754	1.6591	0
2194	266.151	266.151	1.6476	0
135	289.703	289.703	1.5895	0
862	261.021	261.021	1.5845	0
641	299.149	299.149	1.5726	0
594	313.175	313.175	1.4723	0
2892	236.856	236.856	1.452	0
1469	350.777	350.777	1.3849	0
1919	494.593	494.593	1.2767	0
1050	191.86	191.86	1.2712	0
2988	208.787	208.787	1.2499	0
1162	279.908	279.908	1.2246	0
1450	314.748	314.748	1.2224	0
2332	378.204	378.204	1.2144	0
1645	410.732	410.732	1.1213	0
3478	671.267	671.267	0.9984	0
1426	310.753	310.753	0.9957	0
1100	271.922	271.922	0.9815	0
1049	177.845	177.845	0.9775	0
1434	312.751	312.751	0.9734	0
1563	448.833	448.833	0.9679	0
1622	376.704	376.704	0.9609	0
3296	355.112	355.112	0.9249	0
1316	370.905	370.905	0.9172	0
1635	388.712	388.712	0.9039	0
3488	421.069	421.069	0.8875	0
2265	328.183	328.183	0.8868	0
2185	608.539	608.539	0.8858	0
193	329.657	329.657	0.8849	0
3489	435.085	435.085	0.8816	0
3057	294.843	294.843	0.846	0
2282	354.204	354.204	0.8284	0
2225	310.177	310.177	0.8201	0
796	473.283	473.283	0.7974	0
3319	402.885	402.885	0.7885	0
2254	326.184	326.184	0.7793	0
2205	316.2	316.2	0.7739	0
117	545	545	0.7503	0
2139	250.156	250.156	0.745	0
2197	294.183	294.183	0.7444	0
1632	408.735	408.735	0.7247	0
2264	314.168	314.168	0.7247	0
2376	408.214	408.214	0.7162	0
11	241.76	241.76	0.7139	0
2253	312.168	312.168	0.7048	0
1764	466.694	466.694	0.6971	0
652	265.106	265.106	0.6968	0
118	559.016	559.016	0.6964	0
2951	298.899	298.899	0.6875	0
606	239.09	239.09	0.6806	0
2803	182.825	182.825	0.6793	0
2723	280.967	280.967	0.6783	0
2245	228.075	228.075	0.6619	0
1474	310.727	310.727	0.6592	0
3579	327.189	327.189	0.6578	0
3165	574.568	574.568	0.6501	0
1466	308.731	308.731	0.6473	0
107	543.003	543.003	0.6432	0
1628	510.852	510.852	0.6405	0
1144	233.861	233.861	0.6346	0
2450	214.963	214.963	0.6144	0
2318	398.23	398.23	0.614	0
2303	394.235	394.235	0.6028	0
3020	278.848	278.848	0.6026	0
2990	266.848	266.848	0.5958	0
2953	306.907	306.907	0.5935	0
549	267.144	267.144	0.5896	0
2375	394.199	394.199	0.5887	0
1613	460.801	460.801	0.5883	0
1109	311.962	311.962	0.5855	0
943	399.149	399.149	0.5817	0
1430	408.859	408.859	0.5789	0
3578	313.173	313.173	0.5781	0
1448	410.857	410.857	0.5746	0
885	301.06	301.06	0.5741	0
2506	208.943	208.943	0.573	0
2585	216.933	216.933	0.5715	0
1264	283.853	283.853	0.5684	0
1145	247.877	247.877	0.5499	0
1273	285.85	285.85	0.5472	0
877	263.018	263.018	0.5401	0
1364	252.737	252.737	0.5379	0
2929	288.897	288.897	0.5372	0
495	209.095	209.095	0.5372	0
1	325.861	325.861	0.5326	0
108	557.019	557.019	0.5314	0
747	357.177	357.177	0.5313	0
2266	342.199	342.199	0.5299	0
1930	516.609	516.609	0.5208	0
743	373.197	373.197	0.52	0
2539	254.987	254.987	0.5159	0
593	299.16	299.16	0.5059	0
3373	536.986	536.986	0.5055	0
3531	420.069	420.069	0.4944	0
3161	371.219	371.219	0.4938	0
3022	306.88	306.88	0.4911	0
2467	384.146	384.146	0.4886	0
3543	291.032	291.032	0.4856	0
3450	501.057	501.057	0.4812	0
1295	499.06	499.06	0.4767	0
3042	296.859	296.859	0.476	0
2728	282.964	282.964	0.4756	0
1617	364.692	364.692	0.4689	0
3549	317.047	317.047	0.4682	0
1272	271.835	271.835	0.4648	0
1061	511.213	511.213	0.4603	0
1072	195.855	195.855	0.4585	0
3411	495.04	495.04	0.455	0
2255	340.199	340.199	0.4533	0
893	403.171	403.171	0.4486	0
3516	275.037	275.037	0.4481	0
1294	485.045	485.045	0.4458	0
2536	176.901	176.901	0.4376	0
1060	497.197	497.197	0.4358	0
1263	269.838	269.838	0.434	0
1778	514.74	514.74	0.4322	0
2466	370.131	370.131	0.4262	0
3068	296.841	296.841	0.4222	0
496	223.11	223.11	0.4164	0
1475	332.751	332.751	0.4146	0
3368	479.028	479.028	0.4138	0
795	389.189	389.189	0.4134	0
2236	326.191	326.191	0.4122	0
552	237.109	237.109	0.4056	0
1160	235.858	235.858	0.4043	0
3449	487.042	487.042	0.4034	0
1247	237.808	237.808	0.4024	0
792	389.191	389.191	0.3983	0
2074	298.247	298.247	0.3982	0
715	365.195	365.195	0.3949	0
871	365.133	365.133	0.3913	0
1468	308.73	308.73	0.3907	0
1744	526.774	526.774	0.3878	0
1428	436.894	436.894	0.3865	0
1241	235.81	235.81	0.386	0
3359	378.935	378.935	0.3829	0
2302	380.219	380.219	0.3816	0
1071	181.839	181.839	0.3807	0
3052	292.845	292.845	0.3804	0
847	377.158	377.158	0.379	0
483	331.24	331.24	0.3767	0
2795	318.98	318.98	0.3766	0
3351	376.938	376.938	0.374	0
3447	909.556	909.556	0.3731	0
3410	481.025	481.025	0.372	0
861	247.006	247.006	0.372	0
3348	596.942	596.942	0.3719	0
1117	313.959	313.959	0.3711	0
3487	407.053	407.053	0.37	0
1676	408.709	408.709	0.3699	0
1161	249.874	249.874	0.3687	0
2294	342.183	342.183	0.3676	0
1384	396.884	396.884	0.3642	0
3078	370.921	370.921	0.3635	0
764	307.112	307.112	0.3635	0
3140	372.919	372.919	0.3625	0
2243	602.496	602.496	0.3608	0
3533	448.1	448.1	0.3603	0
3580	341.204	341.204	0.3595	0
1486	398.823	398.823	0.3583	0
1059	483.182	483.182	0.3577	0
607	253.106	253.106	0.3528	0
704	251.068	251.068	0.3453	0
2137	194.094	194.094	0.3446	0
1728	552.811	552.811	0.3438	0
1351	262.758	262.758	0.3428	0
2819	184.823	184.823	0.3423	0
2468	398.162	398.162	0.3417	0
1510	440.856	440.856	0.3411	0
1986	544.585	544.585	0.3399	0
2235	312.175	312.175	0.3362	0
1368	252.736	252.736	0.3358	0
3071	460.024	460.024	0.3352	0
3162	385.234	385.234	0.3343	0
3177	674.511	674.511	0.3341	0
2377	422.23	422.23	0.3318	0
2291	300.136	300.136	0.3298	0
1472	300.717	300.717	0.3295	0
1695	466.758	466.758	0.3292	0
1595	494.853	494.853	0.329	0
2096	296.231	296.231	0.3285	0
3415	374.91	374.91	0.3271	0
3475	540.98	540.98	0.3257	0
3081	462.022	462.022	0.3205	0
3416	388.926	388.926	0.3202	0
62	375.857	375.857	0.32	0
664	299.142	299.142	0.3187	0
1648	390.709	390.709	0.3155	0
3011	276.851	276.851	0.3124	0
2391	322.105	322.105	0.312	0
3476	554.996	554.996	0.3113	0
3261	356.184	356.184	0.3113	0
816	285.066	285.066	0.3103	0
901	297.049	297.049	0.3102	0
678	269.101	269.101	0.3092	0
1509	426.841	426.841	0.3078	0
2456	338.1	338.1	0.3074	0
109	571.034	571.034	0.3067	0
2372	338.136	338.136	0.3041	0
1615	602.959	602.959	0.3026	0
2575	256.984	256.984	0.3016	0
2975	264.851	264.851	0.3008	0
529	209.08	209.08	0.3	0
3446	385.209	385.209	0.2971	0
3483	434.897	434.897	0.2957	0
872	393.165	393.165	0.2954	0
2999	268.846	268.846	0.2944	0
3073	254.793	254.793	0.2898	0
1506	306.707	306.707	0.288	0
1616	616.974	616.974	0.2864	0
2371	324.12	324.12	0.2862	0
3030	280.846	280.846	0.2855	0
197	333.653	333.653	0.2854	0
72	377.855	377.855	0.2816	0
131	287.704	287.704	0.2814	0
2244	214.059	214.059	0.2814	0
2077	340.294	340.294	0.2808	0
2226	338.209	338.209	0.2794	0
112	283.712	283.712	0.2791	0
2180	318.216	318.216	0.2787	0
2290	362.209	362.209	0.278	0
2507	222.959	222.959	0.276	0
3387	304.982	304.982	0.2757	0
1739	554.808	554.808	0.2756	0
845	317.092	317.092	0.2723	0
3108	417.078	417.078	0.272	0
2370	310.105	310.105	0.272	0
2043	300.263	300.263	0.2711	0
1128	539.208	539.208	0.2696	0
710	281.101	281.101	0.2678	0
3471	520.99	520.99	0.2663	0
2252	298.152	298.152	0.2661	0
3412	509.056	509.056	0.2657	0
1212	333.941	333.941	0.2654	0
3496	442.911	442.911	0.2646	0
3302	377.086	377.086	0.2633	0
3250	567.239	567.239	0.2632	0
815	271.05	271.05	0.2632	0
3065	252.795	252.795	0.2626	0
2263	300.152	300.152	0.2614	0
2237	340.206	340.206	0.2612	0
3013	304.882	304.882	0.2607	0
1257	239.805	239.805	0.2601	0
2756	306.98	306.98	0.26	0
3249	553.224	553.224	0.2599	0
1862	486.626	486.626	0.2598	0
1734	524.777	524.777	0.2592	0
940	269.003	269.003	0.259	0
1132	305.946	305.946	0.2587	0
1249	237.807	237.807	0.2582	0
810	379.174	379.174	0.257	0
3032	308.878	308.878	0.2557	0
1872	228.334	228.334	0.2554	0
522	295.183	295.183	0.254	0
3470	524.968	524.968	0.2537	0
3544	305.047	305.047	0.2535	0
1388	388.875	388.875	0.2534	0
729	341.164	341.164	0.2529	0
1023	313.011	313.011	0.2509	0
3305	695.342	695.342	0.2498	0
1674	504.818	504.818	0.2495	0
1586	500.87	500.87	0.2495	0
1675	518.834	518.834	0.2494	0
2928	274.881	274.881	0.2493	0
3046	298.857	298.857	0.2491	0
933	323.064	323.064	0.2486	0
3083	234.767	234.767	0.2468	0
1313	360.894	360.894	0.2464	0
1961	624.698	624.698	0.2456	0
2159	602.544	602.544	0.243	0
3399	503.082	503.082	0.2429	0
3082	490.053	490.053	0.2427	0
848	391.174	391.174	0.2424	0
1655	598.939	598.939	0.2423	0
1186	461.099	461.099	0.2422	0
3145	563.065	563.065	0.2421	0
3034	294.861	294.861	0.241	0
2293	328.167	328.167	0.2409	0
2280	324.172	324.172	0.2408	0
1244	349.936	349.936	0.2407	0
3512	559.025	559.025	0.2396	0
3340	867.186	867.186	0.2395	0
1822	452.634	452.634	0.2388	0
3437	488.055	488.055	0.2386	0
1377	386.878	386.878	0.2348	0
755	363.179	363.179	0.2335	0
850	269.035	269.035	0.2307	0
2558	500.258	500.258	0.2297	0
2863	348.99	348.99	0.2293	0
827	253.023	253.023	0.2291	0
2483	488.258	488.258	0.2287	0
3227	488.303	488.303	0.2281	0
1861	610.77	610.77	0.2277	0
2996	338.925	338.925	0.2269	0
3394	600.962	600.962	0.2265	0
1224	321.922	321.922	0.2251	0
1341	322.838	322.838	0.2249	0
2062	218.168	218.168	0.2243	0
3421	519.058	519.058	0.2242	0
73	405.887	405.887	0.2232	0
570	345.219	345.219	0.2231	0
3064	224.763	224.763	0.2227	0
2517	210.94	210.94	0.2208	0
1240	221.794	221.794	0.2197	0
2557	486.243	486.243	0.219	0
3092	464.019	464.019	0.2186	0
3413	941.204	941.204	0.2184	0
3026	324.899	324.899	0.218	0
3345	288.922	288.922	0.2179	0
2392	336.12	336.12	0.2174	0
601	223.073	223.073	0.2171	0
2484	502.274	502.274	0.2163	0
728	327.149	327.149	0.216	0
538	335.22	335.22	0.215	0
741	331.15	331.15	0.2139	0
2471	228.969	228.969	0.2137	0
3525	287.037	287.037	0.2133	0
651	251.09	251.09	0.2133	0
3389	694.508	694.508	0.213	0
1127	525.192	525.192	0.2118	0
2457	352.115	352.115	0.2117	0
1864	612.767	612.767	0.2116	0
776	393.204	393.204	0.2113	0
3517	289.053	289.053	0.2113	0
550	295.175	295.175	0.2109	0
2549	248.978	248.978	0.2109	0
1452	356.795	356.795	0.2107	0
3262	384.215	384.215	0.2106	0
3331	419.942	419.942	0.2095	0
828	267.039	267.039	0.2093	0
679	283.116	283.116	0.2088	0
1962	634.709	634.709	0.2074	0
1246	223.792	223.792	0.2074	0
2013	534.548	534.548	0.2073	0
539	349.236	349.236	0.2071	0
2136	332.252	332.252	0.2069	0
2094	268.2	268.2	0.2067	0
2046	342.309	342.309	0.2059	0
2279	310.156	310.156	0.2042	0
3498	486.886	486.886	0.2041	0
2390	308.089	308.089	0.2041	0
657	335.184	335.184	0.2034	0
658	349.2	349.2	0.2031	0
2481	460.227	460.227	0.2028	0
537	321.205	321.205	0.2021	0
3548	303.032	303.032	0.2018	0
1507	348.755	348.755	0.2001	0
1721	550.814	550.814	0.1999	0
972	281.003	281.003	0.1992	0
2559	514.274	514.274	0.1991	0
2045	328.294	328.294	0.1983	0
2555	458.211	458.211	0.1982	0
3258	654.9	654.9	0.1973	0
2952	292.891	292.891	0.1969	0
1459	358.793	358.793	0.1965	0
2080	382.341	382.341	0.1964	0
1749	546.794	546.794	0.1957	0
2426	356.125	356.125	0.194	0
941	283.019	283.019	0.1935	0
656	321.168	321.168	0.1934	0
2556	472.227	472.227	0.1929	0
3224	612.955	612.955	0.1923	0
536	307.189	307.189	0.1919	0
2587	244.964	244.964	0.1917	0
1828	528.71	528.71	0.1916	0
2593	412.152	412.152	0.1913	0
1058	469.166	469.166	0.1908	0
1378	400.893	400.893	0.1904	0
807	441.244	441.244	0.1893	0
2008	630.657	630.657	0.1891	0
969	493.242	493.242	0.1887	0
3002	252.827	252.827	0.1879	0
1278	287.848	287.848	0.1877	0
3238	718.439	718.439	0.1876	0
2076	326.278	326.278	0.1875	0
1262	255.822	255.822	0.1873	0
2326	280.094	280.094	0.1865	0
1108	297.947	297.947	0.1862	0
2346	410.23	410.23	0.1856	0
2991	294.88	294.88	0.1855	0
2809	194.836	194.836	0.1852	0
446	343.276	343.276	0.1835	0
3222	397.236	397.236	0.1833	0
2416	410.194	410.194	0.183	0
953	271	271	0.1825	0
2309	750.626	750.626	0.1822	0
829	281.054	281.054	0.1819	0
3461	660.917	660.917	0.1813	0
2577	242.966	242.966	0.1813	0
3395	614.977	614.977	0.1804	0
65	327.803	327.803	0.1802	0
1066	343.021	343.021	0.1797	0
600	209.058	209.058	0.1797	0
3008	910.559	910.559	0.1791	0
2198	322.214	322.214	0.1791	0
2413	354.131	354.131	0.179	0
1488	302.714	302.714	0.1788	0
3266	386.143	386.143	0.1784	0
1869	632.788	632.788	0.178	0
806	413.213	413.213	0.1773	0
3477	668.916	668.916	0.1766	0
2004	542.562	542.562	0.1762	0
2648	496.227	496.227	0.1761	0
2485	516.29	516.29	0.1758	0
3473	697.49	697.49	0.1756	0
3117	436.088	436.088	0.1756	0
1093	561.25	561.25	0.1755	0
2283	382.235	382.235	0.1752	0
2560	528.29	528.29	0.175	0
884	287.045	287.045	0.1747	0
2482	474.243	474.243	0.1746	0
2047	356.325	356.325	0.1742	0
788	361.163	361.163	0.1737	0
447	357.292	357.292	0.1735	0
1673	490.802	490.802	0.1731	0
844	303.076	303.076	0.1727	0
1780	656.898	656.898	0.1726	0
3202	618.98	618.98	0.1723	0
540	363.252	363.252	0.1717	0
3272	746.421	746.421	0.1708	0
2993	212.786	212.786	0.1702	0
2049	384.356	384.356	0.1692	0
3338	519.074	519.074	0.1691	0
3184	806.402	806.402	0.1688	0
2281	338.188	338.188	0.1688	0
3469	325.183	325.183	0.1685	0
2562	556.321	556.321	0.1684	0
3537	321.042	321.042	0.1684	0
2554	444.196	444.196	0.1683	0
2907	208.819	208.819	0.1681	0
3021	292.864	292.864	0.1679	0
2138	236.141	236.141	0.1677	0
497	237.126	237.126	0.1672	0
3511	522.971	522.971	0.1671	0
584	269.131	269.131	0.1671	0
1143	219.845	219.845	0.167	0
1956	546.614	546.614	0.1667	0
1551	488.884	488.884	0.1667	0
1511	454.872	454.872	0.166	0
3059	322.875	322.875	0.1654	0
2561	542.305	542.305	0.1653	0
2931	278.885	278.885	0.1653	0
2455	324.084	324.084	0.1651	0
2327	294.11	294.11	0.1649	0
774	295.094	295.094	0.1646	0
1196	501.135	501.135	0.1645	0
1251	365.949	365.949	0.1643	0
2592	398.136	398.136	0.164	0
3192	541.006	541.006	0.1632	0
771	253.047	253.047	0.1628	0
2345	396.214	396.214	0.1626	0
1508	412.825	412.825	0.1623	0
3464	380.889	380.889	0.1623	0
2824	322.975	322.975	0.1622	0
2877	262.89	262.89	0.1615	0
2550	262.994	262.994	0.1608	0
1203	451.075	451.075	0.1606	0
2331	364.188	364.188	0.1606	0
563	335.214	335.214	0.1606	0
3327	492.92	492.92	0.1601	0
2505	194.928	194.928	0.1601	0
661	405.262	405.262	0.16	0
445	329.261	329.261	0.1599	0
1896	714.856	714.856	0.1598	0
3270	744.424	744.424	0.1597	0
2977	324.918	324.918	0.1597	0
3534	464.037	464.037	0.1594	0
2437	448.227	448.227	0.1594	0
2930	250.854	250.854	0.1593	0
2553	430.18	430.18	0.1588	0
448	371.308	371.308	0.1588	0
2301	366.204	366.204	0.1587	0
1758	548.791	548.791	0.1586	0
1329	372.902	372.902	0.1586	0
2098	324.263	324.263	0.1586	0
3481	672.965	672.965	0.1585	0
1593	368.712	368.712	0.1585	0
695	333.168	333.168	0.1585	0
638	351.209	351.209	0.1581	0
1271	257.819	257.819	0.158	0
1277	273.832	273.832	0.1576	0
3406	519.077	519.077	0.157	0
3372	772.377	772.377	0.1567	0
3347	359.145	359.145	0.1567	0
3398	461.035	461.035	0.1563	0
1389	402.89	402.89	0.1563	0
2676	428.147	428.147	0.1561	0
944	293.029	293.029	0.156	0
2794	304.964	304.964	0.1559	0
1781	670.913	670.913	0.1553	0
892	389.155	389.155	0.1552	0
785	289.082	289.082	0.1549	0
846	363.143	363.143	0.1548	0
1519	294.688	294.688	0.1546	0
1195	487.119	487.119	0.1544	0
800	245.026	245.026	0.1543	0
1643	582.926	582.926	0.1537	0
1689	402.692	402.692	0.1535	0
868	395.169	395.169	0.1534	0
2624	470.206	470.206	0.1533	0
1834	486.659	486.659	0.1529	0
1183	375.006	375.006	0.1524	0
3275	393.175	393.175	0.1522	0
899	403.168	403.168	0.1517	0
71	329.801	329.801	0.1516	0
2202	274.153	274.153	0.1516	0
2050	398.372	398.372	0.1513	0
3116	422.072	422.072	0.1512	0
92	155.585	155.585	0.1512	0
902	311.064	311.064	0.1511	0
3426	497.037	497.037	0.151	0
3093	492.05	492.05	0.151	0
2083	424.388	424.388	0.151	0
3575	509.262	509.262	0.1509	0
2720	272.959	272.959	0.1509	0
450	399.339	399.339	0.1508	0
3072	226.761	226.761	0.1508	0
2489	572.352	572.352	0.1506	0
2306	642.511	642.511	0.1505	0
1137	363.006	363.006	0.1503	0
3234	296.081	296.081	0.1502	0
504	329.224	329.224	0.1501	0
1148	223.849	223.849	0.1499	0
3118	375.182	375.182	0.1496	0
2650	524.258	524.258	0.1495	0
2586	230.949	230.949	0.1493	0
3417	402.941	402.941	0.1492	0
2523	400.152	400.152	0.149	0
659	363.215	363.215	0.149	0
2075	312.263	312.263	0.1488	0
2112	692.668	692.668	0.1486	0
1065	445.138	445.138	0.1483	0
1248	223.791	223.791	0.1483	0
3232	690.459	690.459	0.1482	0
3350	362.923	362.923	0.148	0
3139	358.903	358.903	0.1478	0
2078	354.309	354.309	0.1477	0
2487	544.321	544.321	0.1476	0
2095	282.216	282.216	0.1476	0
2486	530.305	530.305	0.1475	0
865	415.192	415.192	0.1473	0
1458	330.762	330.762	0.1473	0
1110	325.978	325.978	0.1472	0
1455	546.004	546.004	0.147	0
1987	670.726	670.726	0.1469	0
3294	373.155	373.155	0.1468	0
3265	372.128	372.128	0.1467	0
602	237.089	237.089	0.1466	0
3462	674.933	674.933	0.1461	0
2465	356.115	356.115	0.1461	0
2703	514.232	514.232	0.1454	0
2072	270.216	270.216	0.1452	0
608	267.121	267.121	0.145	0
711	295.116	295.116	0.1448	0
3333	868.185	868.185	0.1447	0
3077	356.906	356.906	0.1447	0
2942	640.282	640.282	0.1443	0
2373	352.152	352.152	0.1442	0
2389	388.179	388.179	0.1441	0
1467	532.982	532.982	0.1438	0
2099	338.278	338.278	0.1434	0
2914	642.298	642.298	0.1432	0
2915	656.314	656.314	0.143	0
754	349.163	349.163	0.1428	0
3521	345.115	345.115	0.1428	0
511	427.334	427.334	0.1427	0
1524	320.716	320.716	0.1426	0
653	279.121	279.121	0.1423	0
2440	490.274	490.274	0.1419	0
3391	483.048	483.048	0.1419	0
2521	372.12	372.12	0.1415	0
2488	558.337	558.337	0.1414	0
2438	462.243	462.243	0.1414	0
2300	352.188	352.188	0.1412	0
3121	429.156	429.156	0.141	0
20	329.855	329.855	0.1407	0
2616	378.106	378.106	0.1405	0
542	391.283	391.283	0.1403	0
1215	483.106	483.106	0.1402	0
2716	468.178	468.178	0.1402	0
1451	328.764	328.764	0.14	0
2044	314.278	314.278	0.14	0
1116	299.944	299.944	0.14	0
2669	442.162	442.162	0.1398	0
1495	400.82	400.82	0.1398	0
889	317.077	317.077	0.1391	0
983	283	283	0.1391	0
2048	370.341	370.341	0.139	0
2717	482.194	482.194	0.1387	0
257	499.737	499.737	0.1384	0
3267	400.159	400.159	0.1383	0
3278	322.92	322.92	0.1383	0
3119	403.214	403.214	0.1382	0
2522	386.136	386.136	0.1382	0
3420	521.074	521.074	0.1378	0
2594	426.167	426.167	0.1378	0
1796	578.8	578.8	0.1374	0
1516	370.774	370.774	0.1374	0
2514	362.111	362.111	0.1372	0
3304	647.284	647.284	0.1371	0
3414	955.22	955.22	0.1369	0
1456	560.019	560.019	0.1369	0
2238	312.173	312.173	0.1369	0
878	277.034	277.034	0.1369	0
1756	422.651	422.651	0.1368	0
444	315.245	315.245	0.1367	0
3518	303.068	303.068	0.1367	0
2709	224.908	224.908	0.1367	0
2207	830.773	830.773	0.1365	0
3586	393.189	393.189	0.1365	0
1309	310.838	310.838	0.1365	0
1653	542.876	542.876	0.1363	0
1727	538.796	538.796	0.1363	0
3442	942.204	942.204	0.1361	0
2538	240.972	240.972	0.136	0
3241	429.207	429.207	0.1359	0
1352	366.874	366.874	0.1358	0
1860	484.629	484.629	0.135	0
660	377.231	377.231	0.135	0
121	285.71	285.71	0.135	0
451	413.355	413.355	0.1349	0
794	249.032	249.032	0.1349	0
960	397.14	397.14	0.1348	0
2566	612.383	612.383	0.1347	0
2742	526.232	526.232	0.1347	0
449	385.323	385.323	0.1346	0
2405	660.477	660.477	0.1345	0
2002	770.817	770.817	0.1339	0
823	273.047	273.047	0.1337	0
3341	881.201	881.201	0.1336	0
1046	361.05	361.05	0.1335	0
2203	288.169	288.169	0.1335	0
2492	614.399	614.399	0.1333	0
2632	452.183	452.183	0.1333	0
3346	345.13	345.13	0.1333	0
636	325.182	325.182	0.1333	0
1968	538.6	538.6	0.1332	0
2647	482.211	482.211	0.1331	0
947	405.154	405.154	0.133	0
2178	290.184	290.184	0.1327	0
990	345.063	345.063	0.1326	0
1877	606.75	606.75	0.1322	0
2240	326.188	326.188	0.1322	0
2459	350.111	350.111	0.132	0
984	297.016	297.016	0.1319	0
513	455.365	455.365	0.1312	0
2563	570.336	570.336	0.1311	0
2948	204.794	204.794	0.131	0
789	347.144	347.144	0.1308	0
993	713.474	713.474	0.1306	0
2979	316.908	316.908	0.1302	0
2868	490.147	490.147	0.1301	0
2513	348.096	348.096	0.1301	0
2014	786.83	786.83	0.13	0
3499	578.949	578.949	0.13	0
2493	628.415	628.415	0.1299	0
803	357.15	357.15	0.1299	0
3459	728.872	728.872	0.1298	0
3474	526.965	526.965	0.1298	0
726	299.118	299.118	0.1297	0
1256	225.789	225.789	0.1297	0
650	237.074	237.074	0.1296	0
2192	850.805	850.805	0.1294	0
1795	564.785	564.785	0.1294	0
3324	466.905	466.905	0.1294	0
543	405.299	405.299	0.1293	0
1286	699.3	699.3	0.1289	0
3423	484.889	484.889	0.1289	0
3358	364.92	364.92	0.1288	0
635	311.166	311.166	0.1286	0
2491	600.383	600.383	0.1284	0
2042	286.247	286.247	0.1284	0
2454	249	249	0.1284	0
2888	602.267	602.267	0.1283	0
1904	480.588	480.588	0.1283	0
3136	413.077	413.077	0.1282	0
2458	366.131	366.131	0.1281	0
2913	628.282	628.282	0.1279	0
2097	310.247	310.247	0.1279	0
954	285.016	285.016	0.1275	0
2490	586.368	586.368	0.1274	0
2777	512.204	512.204	0.1274	0
1477	444.876	444.876	0.1274	0
535	293.173	293.173	0.1272	0
3396	628.993	628.993	0.1271	0
2528	412.164	412.164	0.127	0
805	399.197	399.197	0.127	0
1205	333.942	333.942	0.1268	0
2328	308.125	308.125	0.1268	0
1225	335.938	335.938	0.1267	0
3318	1031.23	1031.23	0.1266	0
3433	438.085	438.085	0.1266	0
1878	718.876	718.876	0.1265	0
3198	259.042	259.042	0.1265	0
2805	556.243	556.243	0.1263	0
3432	424.069	424.069	0.1261	0
1603	602.967	602.967	0.1259	0
705	265.084	265.084	0.1258	0
70	315.785	315.785	0.1255	0
2027	538.543	538.543	0.1254	0
2846	344.994	344.994	0.1253	0
1531	502.918	502.918	0.1251	0
541	377.267	377.267	0.1251	0
3214	339.21	339.21	0.125	0
2576	228.951	228.951	0.125	0
3374	793.414	793.414	0.1249	0
2003	784.833	784.833	0.1249	0
531	237.111	237.111	0.1249	0
31	843.414	843.414	0.1247	0
2623	456.19	456.19	0.1245	0
509	399.303	399.303	0.1243	0
1111	339.994	339.994	0.1243	0
1624	490.832	490.832	0.1242	0
523	337.229	337.229	0.1242	0
997	329.042	329.042	0.1242	0
3452	911.553	911.553	0.1241	0
2700	284.976	284.976	0.124	0
3371	674.268	674.268	0.1238	0
3519	317.084	317.084	0.1238	0
3538	335.058	335.058	0.1237	0
2125	252.169	252.169	0.1236	0
1192	379.001	379.001	0.1235	0
2672	232.928	232.928	0.1235	0
2626	498.237	498.237	0.1233	0
802	307.094	307.094	0.1233	0
1400	420.905	420.905	0.1232	0
3320	1089.24	1089.24	0.123	0
1535	458.867	458.867	0.1229	0
2177	276.169	276.169	0.1228	0
3460	742.887	742.887	0.1227	0
1217	511.137	511.137	0.1227	0
80	331.798	331.798	0.1227	0
787	347.148	347.148	0.1226	0
1114	275.918	275.918	0.1226	0
2204	302.184	302.184	0.1225	0
1040	283.967	283.967	0.1224	0
1870	646.803	646.803	0.1222	0
1156	463.115	463.115	0.1222	0
2369	296.089	296.089	0.1222	0
3455	658.92	658.92	0.1221	0
2564	584.352	584.352	0.1221	0
3485	1016.22	1016.22	0.1219	0
1856	600.761	600.761	0.1219	0
3550	331.063	331.063	0.1219	0
1163	293.924	293.924	0.1218	0
3123	869.183	869.183	0.1217	0
3573	453.199	453.199	0.1217	0
3187	395.227	395.227	0.1215	0
2510	364.115	364.115	0.1214	0
3317	1017.22	1017.22	0.1213	0
2441	504.29	504.29	0.1213	0
2796	332.995	332.995	0.1213	0
2943	654.298	654.298	0.1212	0
2073	284.231	284.231	0.1212	0
2718	496.209	496.209	0.1211	0
1227	349.954	349.954	0.1211	0
2224	300.169	300.169	0.1211	0
2876	234.859	234.859	0.1211	0
1381	426.922	426.922	0.1209	0
1879	732.892	732.892	0.1208	0
2655	230.93	230.93	0.1207	0
2258	252.099	252.099	0.1205	0
2079	368.325	368.325	0.1204	0
2704	528.248	528.248	0.1203	0
3441	441.856	441.856	0.1203	0
2381	304.094	304.094	0.1203	0
2093	254.184	254.184	0.1201	0
1382	482.985	482.985	0.12	0
2663	264.967	264.967	0.12	0
2111	566.528	566.528	0.1198	0
1057	455.15	455.15	0.1197	0
1039	255.936	255.936	0.1197	0
1098	245.894	245.894	0.1197	0
3404	453.12	453.12	0.1195	0
510	413.318	413.318	0.1194	0
3128	415.075	415.075	0.1193	0
64	313.787	313.787	0.1193	0
2574	242.969	242.969	0.1193	0
2752	494.193	494.193	0.1192	0
1159	221.842	221.842	0.1188	0
2941	626.267	626.267	0.1187	0
2701	486.201	486.201	0.1181	0
1181	439.079	439.079	0.1181	0
1443	544.006	544.006	0.1178	0
2923	350.97	350.97	0.1177	0
530	223.095	223.095	0.1176	0
2085	466.435	466.435	0.1175	0
920	371.123	371.123	0.1175	0
3310	649.284	649.284	0.1174	0
2565	598.368	598.368	0.1173	0
2325	266.078	266.078	0.1173	0
2945	682.329	682.329	0.1172	0
222	465.75	465.75	0.1172	0
2041	272.231	272.231	0.1172	0
2912	614.267	614.267	0.1171	0
2921	248.856	248.856	0.1171	0
3137	427.092	427.092	0.1169	0
2295	356.198	356.198	0.1167	0
3520	331.099	331.099	0.1165	0
3041	240.797	240.797	0.1165	0
2649	510.243	510.243	0.1164	0
2100	352.294	352.294	0.1163	0
910	739.536	739.536	0.1162	0
3524	273.021	273.021	0.1162	0
3201	620.996	620.996	0.1161	0
1168	537.192	537.192	0.1159	0
2889	616.282	616.282	0.1158	0
3168	552.005	552.005	0.1158	0
2903	360.99	360.99	0.1157	0
2741	512.216	512.216	0.1154	0
1687	482.786	482.786	0.1154	0
1998	792.847	792.847	0.1153	0
2278	296.141	296.141	0.1153	0
3058	308.859	308.859	0.1152	0
696	347.184	347.184	0.1151	0
3210	626.97	626.97	0.1149	0
2568	640.415	640.415	0.1147	0
577	513.407	513.407	0.1147	0
1489	484.918	484.918	0.1144	0
814	257.034	257.034	0.1144	0
1169	551.208	551.208	0.1143	0
3526	301.053	301.053	0.1143	0
114	283.712	283.712	0.1142	0
75	329.8	329.8	0.1141	0
2150	264.169	264.169	0.1141	0
3268	832.77	832.77	0.1139	0
1832	538.719	538.719	0.1139	0
2134	686.651	686.651	0.1137	0
1979	668.729	668.729	0.1137	0
1997	776.834	776.834	0.1135	0
921	385.139	385.139	0.1135	0
894	417.186	417.186	0.1134	0
698	367.204	367.204	0.1134	0
1000	753.516	753.516	0.1133	0
3425	483.022	483.022	0.1133	0
1496	502.932	502.932	0.113	0
1978	542.588	542.588	0.1129	0
3403	425.089	425.089	0.1129	0
998	399.119	399.119	0.1129	0
560	313.192	313.192	0.1127	0
2412	340.115	340.115	0.1124	0
974	319.044	319.044	0.1123	0
2764	544.243	544.243	0.1122	0
1220	335.939	335.939	0.1122	0
3364	408.946	408.946	0.112	0
1630	492.83	492.83	0.1119	0
750	279.085	279.085	0.1118	0
876	249.003	249.003	0.1117	0
2314	572.425	572.425	0.1114	0
3237	348.112	348.112	0.1114	0
3356	366.885	366.885	0.1113	0
1416	346.805	346.805	0.1113	0
820	373.16	373.16	0.1109	0
2152	292.2	292.2	0.1108	0
1567	478.864	478.864	0.1107	0
3229	836.79	836.79	0.1106	0
3303	645.305	645.305	0.1104	0
2414	368.147	368.147	0.1104	0
2228	328.194	328.194	0.1104	0
2968	700.34	700.34	0.1103	0
1710	420.689	420.689	0.1101	0
571	359.235	359.235	0.1101	0
1322	360.89	360.89	0.11	0
2531	454.211	454.211	0.1099	0
2359	342.146	342.146	0.1098	0
3501	848.808	848.808	0.1097	0
2820	414.079	414.079	0.1096	0
1237	503.114	503.114	0.109	0
932	309.049	309.049	0.109	0
655	307.153	307.153	0.1089	0
3259	682.932	682.932	0.1088	0
1126	511.177	511.177	0.1088	0
753	335.148	335.148	0.1087	0
2206	330.216	330.216	0.1087	0
2651	538.274	538.274	0.1086	0
2520	358.105	358.105	0.1086	0
534	279.158	279.158	0.1086	0
508	385.287	385.287	0.1084	0
1772	546.778	546.778	0.1083	0
961	341.075	341.075	0.1082	0
514	469.381	469.381	0.108	0
1187	377.003	377.003	0.108	0
1594	480.837	480.837	0.1079	0
2629	410.136	410.136	0.1079	0
2832	494.166	494.166	0.1078	0
1204	319.926	319.926	0.1078	0
1229	289.886	289.886	0.1078	0
1712	532.809	532.809	0.1077	0
3352	390.954	390.954	0.1077	0
703	237.052	237.052	0.1077	0
3466	732.418	732.418	0.1075	0
1444	558.022	558.022	0.1074	0
512	441.35	441.35	0.1074	0
1130	277.915	277.915	0.1074	0
739	261.072	261.072	0.1074	0
3508	542.913	542.913	0.1073	0
2779	540.235	540.235	0.1073	0
1575	516.897	516.897	0.1072	0
809	365.158	365.158	0.1072	0
1494	302.71	302.71	0.1071	0
1830	446.617	446.617	0.1069	0
3383	845.394	845.394	0.1067	0
2740	498.201	498.201	0.1067	0
2323	906.796	906.796	0.1065	0
487	457.381	457.381	0.1065	0
662	447.309	447.309	0.1065	0
818	273.051	273.051	0.1064	0
999	413.135	413.135	0.1063	0
2179	304.2	304.2	0.1063	0
3308	619.274	619.274	0.1062	0
1223	307.907	307.907	0.1062	0
3370	486.257	486.257	0.1061	0
2118	132.039	132.039	0.1061	0
3173	654.485	654.485	0.106	0
2890	644.314	644.314	0.1059	0
3595	463.304	463.304	0.1059	0
1178	467.111	467.111	0.1058	0
2360	356.162	356.162	0.1058	0
2348	292.094	292.094	0.1058	0
989	239.946	239.946	0.1058	0
2778	526.22	526.22	0.1057	0
1330	386.917	386.917	0.1057	0
1219	321.923	321.923	0.1056	0
1730	580.843	580.843	0.1054	0
1077	449.132	449.132	0.1054	0
1318	338.867	338.867	0.1054	0
355	1091.24	1091.24	0.1053	0
2591	384.12	384.12	0.1051	0
4	293.824	293.824	0.1051	0
2625	484.221	484.221	0.105	0
613	407.278	407.278	0.105	0
611	351.215	351.215	0.105	0
737	345.168	345.168	0.105	0
605	225.074	225.074	0.105	0
2128	294.216	294.216	0.1049	0
2495	656.446	656.446	0.1048	0
2494	642.43	642.43	0.1048	0
3342	569.017	569.017	0.1048	0
1738	540.793	540.793	0.1048	0
1540	504.915	504.915	0.1047	0
2358	328.131	328.131	0.1047	0
2670	456.178	456.178	0.1045	0
3438	416.076	416.076	0.1045	0
2775	484.173	484.173	0.1042	0
756	377.195	377.195	0.1042	0
2940	612.251	612.251	0.1041	0
3392	511.079	511.079	0.104	0
2804	542.227	542.227	0.1039	0
3269	366.001	366.001	0.1039	0
945	307.044	307.044	0.1039	0
3367	465.012	465.012	0.1037	0
2677	484.209	484.209	0.1035	0
3120	746.907	746.907	0.1034	0
1348	372.883	372.883	0.1034	0
2976	292.882	292.882	0.1034	0
1289	509.082	509.082	0.1032	0
2617	392.122	392.122	0.1032	0
3339	432.965	432.965	0.103	0
146	427.84	427.84	0.103	0
2424	328.094	328.094	0.103	0
3486	1030.24	1030.24	0.1026	0
3505	586.972	586.972	0.1026	0
1427	422.878	422.878	0.1026	0
907	299.045	299.045	0.1026	0
104	545.008	545.008	0.1023	0
3142	515.054	515.054	0.1023	0
1269	361.936	361.936	0.1023	0
3444	381.823	381.823	0.1022	0
1323	376.907	376.907	0.1021	0
2153	306.216	306.216	0.1021	0
2635	242.948	242.948	0.102	0
890	345.109	345.109	0.1019	0
724	257.071	257.071	0.1019	0
3427	511.053	511.053	0.1018	0
909	327.076	327.076	0.1017	0
2367	192.973	192.973	0.1017	0
2814	552.235	552.235	0.1016	0
573	457.345	457.345	0.1016	0
714	351.179	351.179	0.1016	0
2234	298.159	298.159	0.1016	0
2160	728.684	728.684	0.1015	0
2609	596.352	596.352	0.1015	0
3465	394.905	394.905	0.1015	0
851	737.557	737.557	0.1014	0
680	297.132	297.132	0.1014	0
2208	844.788	844.788	0.1013	0
632	469.345	469.345	0.1013	0
3321	1103.26	1103.26	0.1012	0
1208	581.218	581.218	0.1012	0
1324	390.923	390.923	0.1012	0
1652	618.962	618.962	0.101	0
1534	444.851	444.851	0.101	0
1702	396.672	396.672	0.101	0
2570	668.446	668.446	0.1009	0
692	291.121	291.121	0.1009	0
746	329.146	329.146	0.1008	0
623	311.168	311.168	0.1008	0
575	485.376	485.376	0.1007	0
1660	362.67	362.67	0.1007	0
2336	344.162	344.162	0.1007	0
3445	343.162	343.162	0.1007	0
2947	1076.77	1076.77	0.1006	0
3322	674.962	674.962	0.1006	0
3553	373.11	373.11	0.1006	0
2425	342.11	342.11	0.1006	0
25	839.419	839.419	0.1005	0
1094	603.297	603.297	0.1005	0
2737	458.157	458.157	0.1004	0
1177	453.095	453.095	0.1003	0
824	287.063	287.063	0.1003	0
1891	474.592	474.592	0.1002	0
486	443.365	443.365	0.1001	0
906	345.099	345.099	0.1001	0
403	1177.27	1177.27	0.1	0
2916	670.329	670.329	0.1	0
2552	416.164	416.164	0.1	0
2081	396.356	396.356	0.1	0
3163	790.85	790.85	0.0999	0
3186	381.212	381.212	0.0999	0
1401	476.968	476.968	0.0998	0
1576	460.834	460.834	0.0998	0
654	293.137	293.137	0.0998	0
1661	544.873	544.873	0.0997	0
3156	257.151	257.151	0.0997	0
1837	590.767	590.767	0.0995	0
923	277.016	277.016	0.0995	0
2807	584.274	584.274	0.0994	0
1693	496.791	496.791	0.0994	0
485	429.35	429.35	0.0994	0
1762	424.648	424.648	0.0994	0
2837	180.813	180.813	0.0994	0
3381	819.378	819.378	0.0992	0
1338	364.888	364.888	0.0992	0
996	315.026	315.026	0.0992	0
1520	308.704	308.704	0.0992	0
443	301.229	301.229	0.0992	0
2443	532.321	532.321	0.0991	0
2776	498.188	498.188	0.099	0
55	839.383	839.383	0.0989	0
1868	618.772	618.772	0.0988	0
1476	430.86	430.86	0.0988	0
2646	468.196	468.196	0.0987	0
3006	712.34	712.34	0.0986	0
3203	379.132	379.132	0.0986	0
751	293.101	293.101	0.0985	0
78	407.885	407.885	0.0984	0
461	189.102	189.102	0.0983	0
2322	752.624	752.624	0.0982	0
2183	834.793	834.793	0.098	0
1841	592.764	592.764	0.098	0
3193	569.037	569.037	0.098	0
1226	335.938	335.938	0.098	0
2982	638.267	638.267	0.0979	0
3280	339.092	339.092	0.0979	0
2249	632.527	632.527	0.0978	0
1542	376.768	376.768	0.0978	0
3547	289.016	289.016	0.0978	0
574	471.36	471.36	0.0977	0
2595	440.183	440.183	0.0977	0
1369	256.735	256.735	0.0977	0
2886	574.235	574.235	0.0976	0
2347	372.184	372.184	0.0976	0
2896	314.943	314.943	0.0976	0
506	357.256	357.256	0.0975	0
1942	1090.24	1090.24	0.0974	0
2849	528.199	528.199	0.0974	0
1915	492.594	492.594	0.0974	0
1180	425.063	425.063	0.0974	0
3157	285.182	285.182	0.0973	0
2518	224.956	224.956	0.0973	0
831	295.069	295.069	0.0972	0
731	245.056	245.056	0.0972	0
3378	823.425	823.425	0.097	0
1705	536.822	536.822	0.097	0
1641	358.676	358.676	0.097	0
2596	454.199	454.199	0.0969	0
209	519.833	519.833	0.0968	0
2361	392.201	392.201	0.0968	0
352	301.365	301.365	0.0967	0
2148	236.137	236.137	0.0966	0
1626	166.468	166.468	0.0966	0
2407	888.731	888.731	0.0965	0
2511	620.402	620.402	0.0965	0
720	491.335	491.335	0.0965	0
3522	401.178	401.178	0.0965	0
1081	397.069	397.069	0.0963	0
763	293.096	293.096	0.0963	0
1654	584.923	584.923	0.0962	0
2569	654.43	654.43	0.0961	0
3129	429.09	429.09	0.0961	0
2984	666.298	666.298	0.0959	0
3589	505.315	505.315	0.0959	0
1690	402.689	402.689	0.0959	0
2680	468.19	468.19	0.0958	0
811	533.346	533.346	0.0956	0
2702	500.216	500.216	0.0955	0
2512	334.08	334.08	0.0954	0
709	267.085	267.085	0.0954	0
3070	324.873	324.873	0.0953	0
2738	562.274	562.274	0.0952	0
2051	412.388	412.388	0.0952	0
2434	302.064	302.064	0.0952	0
2567	626.399	626.399	0.0951	0
2627	512.253	512.253	0.0951	0
208	505.817	505.817	0.0951	0
1250	351.933	351.933	0.095	0
2696	242.93	242.93	0.0949	0
3376	821.409	821.409	0.0948	0
7	327.858	327.858	0.0948	0
3215	409.273	409.273	0.0947	0
3012	290.866	290.866	0.0947	0
564	241.108	241.108	0.0947	0
3125	525.178	525.178	0.0945	0
1637	524.863	524.863	0.0945	0
3285	521.212	521.212	0.0945	0
533	265.142	265.142	0.0945	0
690	263.09	263.09	0.0945	0
3603	475.304	475.304	0.0943	0
2476	382.141	382.141	0.0943	0
808	351.143	351.143	0.0943	0
2276	266.109	266.109	0.0943	0
1358	384.89	384.89	0.0942	0
646	331.183	331.183	0.0942	0
2274	152.982	152.982	0.0942	0
3000	296.878	296.878	0.0941	0
3100	511.428	511.428	0.094	0
869	423.2	423.2	0.094	0
666	419.275	419.275	0.094	0
469	299.223	299.223	0.094	0
2933	618.262	618.262	0.0939	0
3588	491.299	491.299	0.0939	0
220	421.705	421.705	0.0939	0
1440	456.911	456.911	0.0937	0
1149	307.943	307.943	0.0937	0
3379	837.44	837.44	0.0936	0
2015	800.846	800.846	0.0936	0
3221	355.189	355.189	0.0936	0
2071	256.2	256.2	0.0936	0
3005	698.324	698.324	0.0934	0
2427	370.141	370.141	0.0934	0
786	333.132	333.132	0.0934	0
2349	306.11	306.11	0.0933	0
752	307.116	307.116	0.0932	0
3277	397.029	397.029	0.0931	0
1083	369.037	369.037	0.0931	0
2209	858.804	858.804	0.093	0
2519	344.089	344.089	0.093	0
3126	539.193	539.193	0.0928	0
1800	434.636	434.636	0.0928	0
1034	405.109	405.109	0.0928	0
2922	276.887	276.887	0.0927	0
716	379.21	379.21	0.0926	0
3279	325.076	325.076	0.0926	0
2423	904.744	904.744	0.0925	0
1298	317.856	317.856	0.0925	0
2313	312.136	312.136	0.0925	0
1691	514.814	514.814	0.0924	0
2713	426.131	426.131	0.0924	0
1001	767.531	767.531	0.0923	0
706	279.099	279.099	0.0923	0
3596	477.32	477.32	0.0921	0
3409	467.009	467.009	0.0921	0
2127	280.2	280.2	0.0921	0
1599	580.946	580.946	0.092	0
2815	566.251	566.251	0.092	0
1312	346.879	346.879	0.092	0
1283	705.311	705.311	0.0919	0
1969	636.707	636.707	0.0919	0
2724	294.982	294.982	0.0919	0
3311	717.347	717.347	0.0918	0
2983	652.282	652.282	0.0918	0
3514	577.035	577.035	0.0917	0
3254	521.055	521.055	0.0917	0
3313	494.047	494.047	0.0917	0
3507	528.897	528.897	0.0916	0
1310	324.854	324.854	0.0916	0
3472	957.216	957.216	0.0915	0
3457	730.924	730.924	0.0914	0
3504	486.937	486.937	0.0914	0
2053	440.419	440.419	0.0914	0
797	501.314	501.314	0.0913	0
1216	497.121	497.121	0.0913	0
3109	590.94	590.94	0.0912	0
2806	570.258	570.258	0.0912	0
1179	481.127	481.127	0.0911	0
1304	270.798	270.798	0.0911	0
649	223.059	223.059	0.0911	0
2214	846.785	846.785	0.091	0
2411	696.514	696.514	0.091	0
3571	427.183	427.183	0.091	0
3377	811.425	811.425	0.0909	0
507	371.271	371.271	0.0908	0
626	343.204	343.204	0.0908	0
3283	423.186	423.186	0.0907	0
2543	394.141	394.141	0.0907	0
122	383.82	383.82	0.0907	0
1301	291.826	291.826	0.0907	0
3212	487.429	487.429	0.0906	0
1210	299.903	299.903	0.0906	0
721	519.367	519.367	0.0905	0
3330	503.981	503.981	0.0905	0
2679	454.174	454.174	0.0905	0
2319	426.261	426.261	0.0905	0
3556	343.063	343.063	0.0905	0
791	375.176	375.176	0.0904	0
463	315.243	315.243	0.0904	0
3190	314.176	314.176	0.0904	0
1041	297.983	297.983	0.0904	0
1971	790.879	790.879	0.0903	0
992	699.458	699.458	0.0903	0
2406	650.466	650.466	0.0902	0
1623	462.801	462.801	0.0902	0
775	309.11	309.11	0.0902	0
1221	619.255	619.255	0.0901	0
1482	486.922	486.922	0.0901	0
3597	505.351	505.351	0.09	0
2682	496.221	496.221	0.09	0
2668	414.131	414.131	0.09	0
3360	392.951	392.951	0.09	0
2151	278.184	278.184	0.09	0
732	259.072	259.072	0.09	0
2394	900.75	900.75	0.0899	0
1680	532.845	532.845	0.0899	0
3602	461.288	461.288	0.0899	0
2829	452.119	452.119	0.0899	0
2924	364.985	364.985	0.0899	0
2337	358.177	358.177	0.0899	0
1104	755.459	755.459	0.0898	0
3053	320.877	320.877	0.0898	0
2273	606.49	606.49	0.0897	0
515	483.397	483.397	0.0897	0
620	311.17	311.17	0.0897	0
867	293.054	293.054	0.0897	0
2744	554.263	554.263	0.0896	0
1483	500.938	500.938	0.0896	0
142	143.53	143.53	0.0895	0
3344	576.952	576.952	0.0894	0
663	285.126	285.126	0.0894	0
2621	428.159	428.159	0.0893	0
2101	366.309	366.309	0.0893	0
2292	314.151	314.151	0.0892	0
1300	277.811	277.811	0.0892	0
338	173.251	173.251	0.0891	0
717	393.226	393.226	0.089	0
1481	472.906	472.906	0.0889	0
1504	316.722	316.722	0.0889	0
2964	308.904	308.904	0.0889	0
3170	298.141	298.141	0.0889	0
3004	684.309	684.309	0.0888	0
3282	409.17	409.17	0.0888	0
2785	524.216	524.216	0.0887	0
804	371.166	371.166	0.0887	0
3274	323.097	323.097	0.0887	0
3545	319.063	319.063	0.0887	0
3301	580.929	580.929	0.0886	0
2715	454.162	454.162	0.0886	0
790	361.16	361.16	0.0886	0
2149	250.153	250.153	0.0886	0
2917	684.345	684.345	0.0885	0
2826	396.056	396.056	0.0885	0
1191	541.184	541.184	0.0884	0
629	427.298	427.298	0.0884	0
592	239.093	239.093	0.0883	0
2652	552.29	552.29	0.0882	0
1644	368.686	368.686	0.0882	0
2439	476.258	476.258	0.0881	0
2879	340.977	340.977	0.0881	0
2763	530.227	530.227	0.0879	0
1170	313.942	313.942	0.0879	0
976	741.516	741.516	0.0878	0
2736	444.142	444.142	0.0878	0
3223	425.268	425.268	0.0878	0
849	255.02	255.02	0.0878	0
2479	404.164	404.164	0.0877	0
2380	290.078	290.078	0.0876	0
3050	742.35	742.35	0.0875	0
3515	482.921	482.921	0.0875	0
1439	442.896	442.896	0.0875	0
1410	426.901	426.901	0.0875	0
694	319.153	319.153	0.0875	0
956	751.536	751.536	0.0874	0
489	485.412	485.412	0.0874	0
713	337.163	337.163	0.0874	0
2477	410.172	410.172	0.0873	0
2475	368.125	368.125	0.0873	0
1118	327.975	327.975	0.0873	0
2602	266.987	266.987	0.0873	0
2636	256.964	256.964	0.0873	0
3405	505.061	505.061	0.0871	0
898	395.161	395.161	0.0871	0
950	347.088	347.088	0.0871	0
904	317.068	317.068	0.0871	0
2937	252.852	252.852	0.0871	0
1631	366.689	366.689	0.087	0
836	365.148	365.148	0.087	0
2571	682.462	682.462	0.0869	0
3560	541.148	541.148	0.0869	0
1614	530.88	530.88	0.0869	0
2730	378.07	378.07	0.0869	0
2227	314.179	314.179	0.0869	0
3230	654.305	654.305	0.0868	0
2911	600.251	600.251	0.0868	0
2687	478.199	478.199	0.0868	0
2944	668.314	668.314	0.0867	0
3239	563.02	563.02	0.0867	0
1784	562.79	562.79	0.0867	0
3559	527.132	527.132	0.0867	0
615	449.325	449.325	0.0867	0
3361	422.911	422.911	0.0867	0
392	169.158	169.158	0.0866	0
2992	200.773	200.773	0.0865	0
1729	566.827	566.827	0.0864	0
454	455.402	455.402	0.0864	0
2645	454.18	454.18	0.0864	0
991	359.078	359.078	0.0864	0
2653	566.305	566.305	0.0863	0
1331	400.933	400.933	0.0862	0
259	159.355	159.355	0.0862	0
2021	774.812	774.812	0.0861	0
2529	426.18	426.18	0.0861	0
1393	400.885	400.885	0.0861	0
1773	560.793	560.793	0.086	0
3601	447.273	447.273	0.086	0
3523	429.209	429.209	0.086	0
2430	396.169	396.169	0.086	0
603	251.104	251.104	0.086	0
3194	457.194	457.194	0.0859	0
2675	400.115	400.115	0.0859	0
2267	184.02	184.02	0.0859	0
1347	340.851	340.851	0.0858	0
85	339.8	339.8	0.0858	0
3043	310.875	310.875	0.0858	0
2091	226.153	226.153	0.0858	0
3242	447.161	447.161	0.0857	0
1115	285.928	285.928	0.0857	0
2173	148.027	148.027	0.0857	0
1349	400.915	400.915	0.0856	0
3060	336.89	336.89	0.0856	0
1714	534.806	534.806	0.0855	0
631	455.329	455.329	0.0855	0
3468	363.878	363.878	0.0855	0
1650	502.834	502.834	0.0854	0
2830	466.135	466.135	0.0854	0
2692	422.133	422.133	0.0854	0
840	435.226	435.226	0.0853	0
1395	428.917	428.917	0.0853	0
2690	526.253	526.253	0.0852	0
516	497.412	497.412	0.0852	0
1206	389.003	389.003	0.0852	0
3074	754.35	754.35	0.0851	0
1150	321.959	321.959	0.0851	0
3362	489.102	489.102	0.085	0
3251	442.105	442.105	0.085	0
2195	280.167	280.167	0.085	0
841	449.242	449.242	0.0849	0
1538	322.713	322.713	0.0849	0
2393	886.734	886.734	0.0848	0
2611	638.399	638.399	0.0847	0
3439	444.107	444.107	0.0847	0
3133	439.183	439.183	0.0847	0
1372	428.928	428.928	0.0847	0
3031	294.862	294.862	0.0847	0
2946	696.345	696.345	0.0846	0
3298	537.134	537.134	0.0846	0
2784	496.185	496.185	0.0846	0
2218	252.118	252.118	0.0846	0
471	187.097	187.097	0.0846	0
1261	699.318	699.318	0.0845	0
1092	547.234	547.234	0.0845	0
834	337.116	337.116	0.0845	0
2398	330.11	330.11	0.0845	0
773	281.079	281.079	0.0845	0
864	189.941	189.941	0.0845	0
2688	498.221	498.221	0.0844	0
667	433.29	433.29	0.0844	0
2620	532.276	532.276	0.0843	0
433	165.095	165.095	0.0843	0
719	449.288	449.288	0.0842	0
2630	424.152	424.152	0.0842	0
3236	334.097	334.097	0.0842	0
2480	418.18	418.18	0.084	0
1260	345.923	345.923	0.084	0
2932	306.916	306.916	0.084	0
2893	264.888	264.888	0.084	0
2751	480.178	480.178	0.0839	0
2631	438.167	438.167	0.0839	0
1321	332.859	332.859	0.0839	0
1029	397.104	397.104	0.0838	0
3408	328.959	328.959	0.0838	0
640	325.179	325.179	0.0837	0
2657	258.961	258.961	0.0837	0
3037	140.688	140.688	0.0837	0
3154	811.521	811.521	0.0836	0
2812	524.204	524.204	0.0836	0
727	313.133	313.133	0.0836	0
1038	755.495	755.495	0.0835	0
1478	458.892	458.892	0.0835	0
1584	450.813	450.813	0.0835	0
3334	882.201	882.201	0.0834	0
2966	672.308	672.308	0.0834	0
2852	540.211	540.211	0.0834	0
915	413.171	413.171	0.0834	0
1089	157.8	157.8	0.0834	0
3110	753.479	753.479	0.0833	0
1530	488.902	488.902	0.0833	0
3402	368.882	368.882	0.0833	0
2260	280.13	280.13	0.0833	0
2333	168.967	168.967	0.0833	0
1606	586.946	586.946	0.0832	0
2860	564.235	564.235	0.0832	0
41	847.409	847.409	0.0831	0
21	831.414	831.414	0.0831	0
977	755.531	755.531	0.0831	0
604	339.203	339.203	0.0831	0
3027	338.915	338.915	0.0831	0
1824	170.317	170.317	0.0831	0
2987	708.345	708.345	0.083	0
2606	496.242	496.242	0.083	0
2666	488.216	488.216	0.083	0
2435	420.196	420.196	0.083	0
2356	300.099	300.099	0.083	0
2422	890.728	890.728	0.0829	0
226	477.763	477.763	0.0829	0
1076	435.117	435.117	0.0829	0
610	295.153	295.153	0.0829	0
2578	256.982	256.982	0.0829	0
252	145.346	145.346	0.0829	0
718	407.242	407.242	0.0828	0
2284	372.222	372.222	0.0828	0
852	751.573	751.573	0.0827	0
3099	513.444	513.444	0.0827	0
576	499.391	499.391	0.0827	0
1571	472.853	472.853	0.0827	0
1737	428.668	428.668	0.0827	0
2428	384.157	384.157	0.0827	0
914	329.077	329.077	0.0827	0
1211	319.926	319.926	0.0827	0
166	171.527	171.527	0.0827	0
3513	846.84	846.84	0.0826	0
1172	195.809	195.809	0.0826	0
3463	688.949	688.949	0.0825	0
1497	516.948	516.948	0.0825	0
1155	449.099	449.099	0.0825	0
2463	346.105	346.105	0.0825	0
2022	788.827	788.827	0.0824	0
490	499.428	499.428	0.0824	0
1585	486.854	486.854	0.0824	0
2285	386.238	386.238	0.0824	0
2878	312.946	312.946	0.0824	0
1361	168.645	168.645	0.0824	0
633	203.046	203.046	0.0823	0
2939	598.235	598.235	0.0822	0
3195	471.21	471.21	0.0822	0
614	435.309	435.309	0.0822	0
2442	518.305	518.305	0.0821	0
2854	568.243	568.243	0.082	0
312	469.624	469.624	0.082	0
2054	454.435	454.435	0.082	0
63	403.889	403.889	0.082	0
3091	334.875	334.875	0.082	0
3598	321.132	321.132	0.082	0
415	283.265	283.265	0.0819	0
1498	532.966	532.966	0.0818	0
3281	353.108	353.108	0.0818	0
619	297.154	297.154	0.0818	0
2656	244.945	244.945	0.0818	0
3095	615.212	615.212	0.0817	0
2801	502.183	502.183	0.0817	0
645	317.167	317.167	0.0817	0
3493	495.106	495.106	0.0816	0
1726	426.671	426.671	0.0816	0
3174	328.151	328.151	0.0816	0
2324	252.063	252.063	0.0816	0
2719	244.928	244.928	0.0816	0
556	327.209	327.209	0.0815	0
599	195.042	195.042	0.0814	0
2683	178.866	178.866	0.0814	0
3443	956.219	956.219	0.0813	0
3199	404.079	404.079	0.0813	0
2504	354.106	354.106	0.0813	0
1943	1104.26	1104.26	0.0811	0
1789	648.884	648.884	0.0811	0
1840	578.748	578.748	0.0811	0
1642	540.879	540.879	0.0811	0
1025	475.192	475.192	0.0811	0
1897	606.733	606.733	0.081	0
1067	357.037	357.037	0.081	0
1620	174.479	174.479	0.081	0
586	327.194	327.194	0.0809	0
766	167.955	167.955	0.0808	0
2985	680.314	680.314	0.0807	0
2739	576.29	576.29	0.0807	0
1552	502.899	502.899	0.0807	0
905	331.083	331.083	0.0807	0
1917	482.58	482.58	0.0806	0
3566	459.246	459.246	0.0806	0
2590	370.105	370.105	0.0806	0
1234	339.933	339.933	0.0806	0
2	339.876	339.876	0.0806	0
3245	659.32	659.32	0.0805	0
2341	394.215	394.215	0.0805	0
2497	684.477	684.477	0.0804	0
2855	582.258	582.258	0.0804	0
1293	335.884	335.884	0.0804	0
979	331.057	331.057	0.0804	0
3007	740.371	740.371	0.0803	0
1651	516.85	516.85	0.0803	0
3323	450.91	450.91	0.0803	0
2530	440.195	440.195	0.0803	0
545	433.33	433.33	0.0803	0
1082	355.021	355.021	0.0803	0
1390	310.786	310.786	0.0803	0
452	427.37	427.37	0.0802	0
2524	158.881	158.881	0.0802	0
3271	838.502	838.502	0.0801	0
2141	592.539	592.539	0.0801	0
3492	527.168	527.168	0.0801	0
2938	280.883	280.883	0.0801	0
2828	438.103	438.103	0.08	0
3390	736.41	736.41	0.0799	0
587	735.651	735.651	0.0799	0
1753	572.821	572.821	0.0799	0
758	751.609	751.609	0.0798	0
1770	640.885	640.885	0.0798	0
3430	488.045	488.045	0.0798	0
2773	456.141	456.141	0.0798	0
3529	392.037	392.037	0.0798	0
1555	156.509	156.509	0.0798	0
1819	154.303	154.303	0.0798	0
3604	489.32	489.32	0.0797	0
916	781.583	781.583	0.0796	0
470	313.239	313.239	0.0796	0
2981	624.251	624.251	0.0795	0
1724	172.388	172.388	0.0795	0
777	311.111	311.111	0.0794	0
2664	278.982	278.982	0.0793	0
5	165.68	165.68	0.0793	0
367	155.17	155.17	0.0793	0
1938	154.196	154.196	0.0793	0
3286	563.259	563.259	0.0792	0
2813	538.22	538.22	0.0792	0
1167	523.177	523.177	0.0791	0
1411	440.917	440.917	0.0791	0
2363	434.248	434.248	0.0791	0
8	341.874	341.874	0.0791	0
2998	186.754	186.754	0.0791	0
1596	508.869	508.869	0.079	0
572	443.329	443.329	0.079	0
627	371.235	371.235	0.079	0
2674	260.959	260.959	0.079	0
435	221.155	221.155	0.079	0
1074	181.838	181.838	0.079	0
2681	482.206	482.206	0.0789	0
1268	347.92	347.92	0.0789	0
464	329.258	329.258	0.0789	0
3141	386.934	386.934	0.0788	0
3375	821.445	821.445	0.0787	0
2969	714.355	714.355	0.0787	0
3582	415.22	415.22	0.0787	0
2710	168.843	168.843	0.0787	0
734	275.09	275.09	0.0786	0
1558	160.513	160.513	0.0786	0
2034	156.107	156.107	0.0786	0
2436	434.211	434.211	0.0785	0
2464	360.12	360.12	0.0785	0
2446	574.368	574.368	0.0784	0
1798	556.773	556.773	0.0784	0
1079	549.243	549.243	0.0784	0
3530	406.053	406.053	0.0784	0
1171	355.989	355.989	0.0784	0
1505	180.567	180.567	0.0784	0
356	1105.25	1105.25	0.0783	0
1291	609.192	609.192	0.0783	0
1711	530.812	530.812	0.0783	0
3276	771.417	771.417	0.0782	0
693	305.137	305.137	0.0782	0
3240	676.985	676.985	0.0781	0
3401	368.972	368.972	0.0781	0
1328	358.886	358.886	0.0781	0
700	343.175	343.175	0.0781	0
1810	162.322	162.322	0.0781	0
2918	698.361	698.361	0.078	0
2770	560.258	560.258	0.078	0
2444	546.336	546.336	0.078	0
3590	519.33	519.33	0.078	0
2386	426.225	426.225	0.078	0
699	301.128	301.128	0.078	0
2223	286.153	286.153	0.078	0
609	281.137	281.137	0.0778	0
2588	258.98	258.98	0.0778	0
2189	184.061	184.061	0.0778	0
1548	540.943	540.943	0.0777	0
3576	465.199	465.199	0.0777	0
1373	160.628	160.628	0.0777	0
2362	406.216	406.216	0.0776	0
647	361.214	361.214	0.0775	0
1536	472.882	472.882	0.0774	0
2659	420.141	420.141	0.0774	0
1976	152.152	152.152	0.0774	0
917	795.599	795.599	0.0773	0
837	379.163	379.163	0.0773	0
903	259.006	259.006	0.0773	0
3055	176.711	176.711	0.0773	0
688	499.355	499.355	0.0772	0
1851	166.276	166.276	0.0772	0
116	531.988	531.988	0.0771	0
3540	345.042	345.042	0.0771	0
3539	331.027	331.027	0.0771	0
1790	540.761	540.761	0.077	0
3431	502.061	502.061	0.077	0
1182	453.094	453.094	0.077	0
16	241.759	241.759	0.077	0
151	151.523	151.523	0.077	0
3429	780.828	780.828	0.0768	0
2028	766.798	766.798	0.0768	0
1146	577.245	577.245	0.0768	0
1649	488.819	488.819	0.0768	0
2102	380.325	380.325	0.0768	0
2783	302.97	302.97	0.0768	0
2026	160.12	160.12	0.0768	0
2848	514.183	514.183	0.0767	0
3491	495.142	495.142	0.0767	0
2841	428.089	428.089	0.0767	0
3159	291.099	291.099	0.0767	0
1336	254.765	254.765	0.0767	0
2165	160.046	160.046	0.0767	0
3503	472.922	472.922	0.0766	0
163	417.807	417.807	0.0766	0
1243	335.92	335.92	0.0766	0
2288	250.084	250.084	0.0766	0
911	165.895	165.895	0.0766	0
3219	632.96	632.96	0.0765	0
474	579.534	579.534	0.0765	0
1783	548.775	548.775	0.0765	0
782	171.953	171.953	0.0765	0
76	865.399	865.399	0.0764	0
1600	622.993	622.993	0.0764	0
251	375.605	375.605	0.0764	0
442	287.214	287.214	0.0764	0
149	159.536	159.536	0.0764	0
363	155.18	155.18	0.0764	0
87	153.59	153.59	0.0764	0
2445	560.352	560.352	0.0763	0
2241	340.204	340.204	0.0763	0
1399	262.729	262.729	0.0762	0
1598	172.49	172.49	0.0762	0
2035	154.105	154.105	0.0762	0
48	149.618	149.618	0.0762	0
3104	795.562	795.562	0.0761	0
3252	669.343	669.343	0.0761	0
2573	394.138	394.138	0.0761	0
3357	380.9	380.9	0.0761	0
624	325.183	325.183	0.0761	0
742	345.165	345.165	0.076	0
272	201.378	201.378	0.076	0
1011	163.851	163.851	0.076	0
1792	146.318	146.318	0.076	0
1105	769.474	769.474	0.0759	0
3561	555.163	555.163	0.0759	0
3428	514.9	514.9	0.0759	0
3467	822.523	822.523	0.0758	0
1857	614.777	614.777	0.0758	0
3490	439.08	439.08	0.0758	0
2542	380.125	380.125	0.0758	0
2978	190.767	190.767	0.0758	0
1591	162.486	162.486	0.0758	0
2884	582.246	582.246	0.0757	0
1681	560.876	560.876	0.0757	0
838	393.179	393.179	0.0757	0
3175	342.167	342.167	0.0757	0
364	169.196	169.196	0.0757	0
3124	883.198	883.198	0.0756	0
1970	650.723	650.723	0.0756	0
687	457.308	457.308	0.0756	0
3497	456.927	456.927	0.0756	0
1522	442.853	442.853	0.0756	0
1356	374.88	374.88	0.0756	0
2579	362.1	362.1	0.0756	0
2065	146.078	146.078	0.0756	0
1521	428.837	428.837	0.0755	0
942	357.102	357.102	0.0755	0
3233	277.094	277.094	0.0755	0
1374	202.674	202.674	0.0755	0
2408	902.747	902.747	0.0754	0
1747	672.936	672.936	0.0754	0
3306	595.274	595.274	0.0754	0
1164	535.191	535.191	0.0754	0
2121	186.097	186.097	0.0754	0
88	181.622	181.622	0.0754	0
173	173.513	173.513	0.0754	0
1557	146.497	146.497	0.0754	0
3102	769.547	769.547	0.0753	0
3591	547.362	547.362	0.0753	0
2811	510.188	510.188	0.0753	0
2691	408.117	408.117	0.0753	0
2135	248.158	248.158	0.0753	0
2310	200.01	200.01	0.0753	0
1983	182.183	182.183	0.0753	0
1592	176.502	176.502	0.0753	0
171	163.505	163.505	0.0753	0
3247	710.361	710.361	0.0752	0
2859	550.22	550.22	0.0752	0
2833	508.182	508.182	0.0752	0
3541	399.089	399.089	0.0752	0
1333	174.679	174.679	0.0752	0
3029	152.706	152.706	0.0752	0
1963	788.882	788.882	0.0751	0
2881	540.199	540.199	0.0751	0
951	361.104	361.104	0.0751	0
3527	315.068	315.068	0.0751	0
1725	228.45	228.45	0.0751	0
1441	484.943	484.943	0.075	0
1788	190.373	190.373	0.075	0
240	159.384	159.384	0.075	0
2769	546.243	546.243	0.0749	0
2329	322.141	322.141	0.0749	0
3535	982.616	982.616	0.0748	0
3039	682.293	682.293	0.0748	0
2750	466.162	466.162	0.0748	0
2421	464.252	464.252	0.0748	0
3418	442.879	442.879	0.0748	0
271	197.382	197.382	0.0748	0
1113	393.053	393.053	0.0747	0
79	317.782	317.782	0.0747	0
2232	182.029	182.029	0.0747	0
2117	118.023	118.023	0.0747	0
1713	574.856	574.856	0.0746	0
2851	556.23	556.23	0.0746	0
1545	472.871	472.871	0.0746	0
3554	387.126	387.126	0.0746	0
2673	246.943	246.943	0.0746	0
1544	166.532	166.532	0.0746	0
1005	165.857	165.857	0.0746	0
1055	143.804	143.804	0.0746	0
2364	448.263	448.263	0.0745	0
1480	322.738	322.738	0.0745	0
2782	274.938	274.938	0.0745	0
150	173.552	173.552	0.0745	0
102	165.586	165.586	0.0745	0
423	151.11	151.11	0.0745	0
1238	517.13	517.13	0.0744	0
2762	502.196	502.196	0.0744	0
3558	499.101	499.101	0.0744	0
955	299.031	299.031	0.0744	0
3480	895.482	895.482	0.0743	0
2383	780.626	780.626	0.0743	0
2533	482.242	482.242	0.0743	0
2429	368.138	368.138	0.0743	0
194	151.452	151.452	0.0743	0
1281	145.686	145.686	0.0743	0
1002	781.547	781.547	0.0742	0
2608	394.126	394.126	0.0742	0
13	375.91	375.91	0.0742	0
725	285.102	285.102	0.0742	0
2039	188.137	188.137	0.0742	0
3038	154.703	154.703	0.0742	0
1920	154.212	154.212	0.0742	0
2169	832.796	832.796	0.0741	0
957	765.552	765.552	0.0741	0
3440	537.99	537.99	0.0741	0
3385	278.966	278.966	0.0741	0
2259	266.115	266.115	0.0741	0
988	225.93	225.93	0.0741	0
342	173.242	173.242	0.0741	0
400	173.153	173.153	0.0741	0
185	167.488	167.488	0.0741	0
1265	565.165	565.165	0.074	0
1668	528.85	528.85	0.074	0
616	505.387	505.387	0.074	0
3244	503.223	503.223	0.074	0
723	243.055	243.055	0.074	0
1027	169.85	169.85	0.074	0
1350	164.649	164.649	0.074	0
1752	558.805	558.805	0.0739	0
3206	449.21	449.21	0.0739	0
3171	312.157	312.157	0.0739	0
888	289.046	289.046	0.0739	0
2395	146.905	146.905	0.0739	0
759	793.656	793.656	0.0738	0
1084	439.115	439.115	0.0737	0
3570	413.168	413.168	0.0737	0
2686	386.096	386.096	0.0737	0
2508	336.084	336.084	0.0737	0
784	275.067	275.067	0.0737	0
2170	170.054	170.054	0.0737	0
2420	450.237	450.237	0.0736	0
3593	421.257	421.257	0.0736	0
2330	336.157	336.157	0.0736	0
1052	285.965	285.965	0.0736	0
900	283.033	283.033	0.0736	0
2268	198.036	198.036	0.0736	0
1743	190.398	190.398	0.0736	0
2619	182.887	182.887	0.0736	0
422	137.095	137.095	0.0736	0
3384	855.378	855.378	0.0735	0
3295	485.28	485.28	0.0735	0
2638	368.086	368.086	0.0735	0
1051	257.933	257.933	0.0735	0
2970	742.387	742.387	0.0734	0
866	279.038	279.038	0.0734	0
2147	222.122	222.122	0.0734	0
77	211.666	211.666	0.0734	0
2572	696.477	696.477	0.0733	0
3169	566.021	566.021	0.0733	0
929	487.249	487.249	0.0733	0
22	845.43	845.43	0.0732	0
1999	806.863	806.863	0.0732	0
3332	447.973	447.973	0.0732	0
3205	435.194	435.194	0.0732	0
3583	429.235	429.235	0.0732	0
2261	322.177	322.177	0.0732	0
2960	206.791	206.791	0.0732	0
874	191.94	191.94	0.0732	0
2613	168.873	168.873	0.0732	0
3148	783.526	783.526	0.0731	0
505	343.24	343.24	0.0731	0
2126	266.184	266.184	0.0731	0
2660	172.864	172.864	0.0731	0
304	163.288	163.288	0.0731	0
3502	862.824	862.824	0.073	0
2965	658.293	658.293	0.073	0
2641	536.274	536.274	0.073	0
1026	489.207	489.207	0.073	0
2248	284.137	284.137	0.073	0
261	177.374	177.374	0.073	0
2831	480.15	480.15	0.0729	0
3132	425.167	425.167	0.0729	0
218	159.412	159.412	0.0729	0
3284	913.456	913.456	0.0728	0
1759	646.902	646.902	0.0728	0
3337	531.198	531.198	0.0728	0
779	507.33	507.33	0.0728	0
3577	479.215	479.215	0.0728	0
2082	410.372	410.372	0.0728	0
380	195.206	195.206	0.0728	0
111	173.59	173.59	0.0728	0
210	171.443	171.443	0.0728	0
677	349.193	349.193	0.0727	0
3084	332.876	332.876	0.0727	0
822	155.916	155.916	0.0727	0
2904	146.75	146.75	0.0727	0
2462	332.089	332.089	0.0726	0
2287	236.068	236.068	0.0726	0
1099	159.797	159.797	0.0726	0
1863	598.751	598.751	0.0725	0
2654	580.321	580.321	0.0725	0
1568	534.926	534.926	0.0725	0
2509	350.1	350.1	0.0725	0
3044	324.89	324.89	0.0725	0
1424	154.581	154.581	0.0725	0
1008	499.228	499.228	0.0724	0
1547	484.881	484.881	0.0724	0
557	461.358	461.358	0.0724	0
3365	422.962	422.962	0.0724	0
1394	414.901	414.901	0.0724	0
793	403.207	403.207	0.0724	0
1387	262.733	262.733	0.0724	0
67	189.647	189.647	0.0724	0
416	173.139	173.139	0.0724	0
274	157.328	157.328	0.0724	0
3307	605.258	605.258	0.0723	0
2822	250.894	250.894	0.0723	0
1024	327.026	327.026	0.0722	0
3045	242.794	242.794	0.0722	0
566	217.08	217.08	0.0722	0
1817	182.34	182.34	0.0722	0
349	171.221	171.221	0.0722	0
546	447.346	447.346	0.0721	0
2052	426.403	426.403	0.0721	0
2726	398.096	398.096	0.0721	0
555	313.193	313.193	0.0721	0
138	179.572	179.572	0.0721	0
381	163.17	163.17	0.0721	0
3122	590.925	590.925	0.072	0
3191	342.208	342.208	0.072	0
499	181.061	181.061	0.072	0
1906	166.232	166.232	0.072	0
430	155.103	155.103	0.072	0
973	463.207	463.207	0.0719	0
2103	394.341	394.341	0.0719	0
3208	473.174	473.174	0.0718	0
1317	384.92	384.92	0.0718	0
835	351.132	351.132	0.0718	0
2242	350.214	350.214	0.0718	0
1311	338.87	338.87	0.0718	0
157	207.581	207.581	0.0718	0
1574	1106.56	1106.56	0.0717	0
1207	567.203	567.203	0.0717	0
2123	210.122	210.122	0.0717	0
1659	164.45	164.45	0.0717	0
1934	164.21	164.21	0.0717	0
857	163.915	163.915	0.0717	0
3182	826.407	826.407	0.0716	0
99	387.84	387.84	0.0716	0
2746	146.806	146.806	0.0716	0
2967	686.324	686.324	0.0715	0
2544	408.157	408.157	0.0715	0
3592	323.148	323.148	0.0715	0
182	233.567	233.567	0.0715	0
2090	212.137	212.137	0.0715	0
1197	161.755	161.755	0.0715	0
2396	160.921	160.921	0.0715	0
1805	140.302	140.302	0.0715	0
938	491.252	491.252	0.0714	0
1666	384.691	384.691	0.0714	0
1020	335.039	335.039	0.0714	0
3388	252.054	252.054	0.0714	0
2068	200.137	200.137	0.0714	0
215	173.44	173.44	0.0714	0
276	157.324	157.324	0.0714	0
147	151.529	151.529	0.0714	0
1003	149.839	149.839	0.0714	0
1699	516.811	516.811	0.0713	0
2678	498.225	498.225	0.0713	0
2418	324.096	324.096	0.0713	0
2748	196.861	196.861	0.0713	0
191	191.504	191.504	0.0713	0
1185	433.068	433.068	0.0712	0
3482	420.881	420.881	0.0712	0
3200	417.184	417.184	0.0712	0
2251	196.037	196.037	0.0712	0
1523	180.56	180.56	0.0712	0
2122	578.535	578.535	0.0711	0
3113	565.135	565.135	0.0711	0
3532	434.084	434.084	0.0711	0
2344	340.152	340.152	0.0711	0
801	293.079	293.079	0.0711	0
2601	252.972	252.972	0.0711	0
1719	202.427	202.427	0.0711	0
1948	180.218	180.218	0.0711	0
1892	176.257	176.257	0.0711	0
3003	656.277	656.277	0.071	0
2774	470.157	470.157	0.071	0
1151	463.116	463.116	0.071	0
401	201.184	201.184	0.071	0
1254	145.7	145.7	0.071	0
1280	711.318	711.318	0.0709	0
1242	703.332	703.332	0.0709	0
1442	498.958	498.958	0.0709	0
1564	490.881	490.881	0.0709	0
1366	398.9	398.9	0.0709	0
2580	376.115	376.115	0.0709	0
3551	345.079	345.079	0.0709	0
736	331.153	331.153	0.0709	0
2154	320.231	320.231	0.0709	0
963	275	275	0.0709	0
528	195.064	195.064	0.0709	0
1992	158.148	158.148	0.0709	0
842	491.289	491.289	0.0708	0
453	441.386	441.386	0.0708	0
3494	420.963	420.963	0.0708	0
2844	330.98	330.98	0.0708	0
2124	224.137	224.137	0.0708	0
1940	198.244	198.244	0.0708	0
1307	174.688	174.688	0.0708	0
2338	170.966	170.966	0.0708	0
54	811.352	811.352	0.0707	0
1218	697.344	697.344	0.0707	0
922	399.154	399.154	0.0707	0
480	227.129	227.129	0.0707	0
2036	168.12	168.12	0.0707	0
1228	163.744	163.744	0.0707	0
3127	553.209	553.209	0.0706	0
3094	551.18	551.18	0.0706	0
1533	502.917	502.917	0.0706	0
2343	326.136	326.136	0.0706	0
591	225.077	225.077	0.0706	0
2109	216.138	216.138	0.0706	0
3510	543.03	543.03	0.0705	0
2667	530.263	530.263	0.0705	0
2825	354.009	354.009	0.0705	0
[truncated: 1,608 more rows]

## Sheet: O2 
O2 (1.08%)	A.M.W. average :					A.W. average DBE :			A.W. average C# :												A.W. averageH/C	A.W. averageO/C
	268.075					5.59196			17.369												1.73204	0.125842
	Exp. m/z	Recal m/z	Theor. Mass	Error	Rel. Abundance	Signal2Noise	DBE	Molecular Formula													H/C	O/C
1	199.17	199.17	199.17	0.0178577	0.327	0	1		C	12	H	24	N	0	O	2	S	0	13C	0	2	0.166667
2	213.186	213.186	213.186	0.0169846	0.1429	0	1		C	13	H	26	N	0	O	2	S	0	13C	0	2	0.153846
3	227.202	227.202	227.202	-0.0277946	0.5579	0	1		C	14	H	28	N	0	O	2	S	0	13C	0	2	0.142857
4	241.217	241.217	241.217	0.0155426	0.5284	0	1		C	15	H	30	N	0	O	2	S	0	13C	0	2	0.133333
5	255.233	255.233	255.233	0.0149404	5.3224	0	1		C	16	H	32	N	0	O	2	S	0	13C	0	2	0.125
6	269.249	269.249	269.249	0.0144009	0.7525	0	1		C	17	H	34	N	0	O	2	S	0	13C	0	2	0.117647
7	283.264	283.264	283.264	0.0139148	3.6334	0	1		C	18	H	36	N	0	O	2	S	0	13C	0	2	0.111111
8	297.28	297.28	297.28	0.0134745	0.3485	0	1		C	19	H	38	N	0	O	2	S	0	13C	0	2	0.105263
9	311.296	311.296	311.296	0.0130739	0.2382	0	1		C	20	H	40	N	0	O	2	S	0	13C	0	2	0.1
10	325.311	325.311	325.311	0.0127078	0.2173	0	1		C	21	H	42	N	0	O	2	S	0	13C	0	2	0.0952381
11	339.327	339.327	339.327	0.0123719	0.1699	0	1		C	22	H	44	N	0	O	2	S	0	13C	0	2	0.0909091
12	353.342	353.342	353.343	0.0403639	0.1077	0	1		C	23	H	46	N	0	O	2	S	0	13C	0	2	0.0869565
13	367.358	367.358	367.358	0.0117771	0.1087	0	1		C	24	H	48	N	0	O	2	S	0	13C	0	2	0.0833333
14	381.374	381.374	381.374	0.0639544	0.0863	0	1		C	25	H	50	N	0	O	2	S	0	13C	0	2	0.08
15	395.389	395.389	395.389	0.0365581	0.0813	0	1		C	26	H	52	N	0	O	2	S	0	13C	0	2	0.0769231
16	409.405	409.405	409.405	-0.0866652	0.0629	0	1		C	27	H	54	N	0	O	2	S	0	13C	0	2	0.0740741
17	183.139	183.139	183.139	0.0187205	0.1185	0	2		C	11	H	20	N	0	O	2	S	0	13C	0	1.81818	0.181818
18	197.155	197.155	197.155	0.017715	0.1893	0	2		C	12	H	22	N	0	O	2	S	0	13C	0	1.83333	0.166667
19	211.17	211.17	211.17	0.0168429	0.0739	0	2		C	13	H	24	N	0	O	2	S	0	13C	0	1.84615	0.153846
20	225.186	225.186	225.186	0.0160795	0.1123	0	2		C	14	H	26	N	0	O	2	S	0	13C	0	1.85714	0.142857
21	239.202	239.202	239.202	-0.068206	0.1159	0	2		C	15	H	28	N	0	O	2	S	0	13C	0	1.86667	0.133333
22	253.217	253.217	253.217	0.0148061	0.1842	0	2		C	16	H	30	N	0	O	2	S	0	13C	0	1.875	0.125
23	267.233	267.233	267.233	0.0142695	0.2192	0	2		C	17	H	32	N	0	O	2	S	0	13C	0	1.88235	0.117647
24	281.249	281.249	281.249	-0.0217692	0.3788	0	2		C	18	H	34	N	0	O	2	S	0	13C	0	1.88889	0.111111
25	295.264	295.264	295.264	0.0133493	0.2848	0	2		C	19	H	36	N	0	O	2	S	0	13C	0	1.89474	0.105263
26	309.28	309.28	309.28	-0.0193814	0.2096	0	2		C	20	H	38	N	0	O	2	S	0	13C	0	1.9	0.1
27	323.296	323.296	323.296	-0.0183428	0.1907	0	2		C	21	H	40	N	0	O	2	S	0	13C	0	1.90476	0.0952381
28	337.311	337.311	337.311	0.0122557	0.1817	0	2		C	22	H	42	N	0	O	2	S	0	13C	0	1.90909	0.0909091
29	351.327	351.327	351.327	0.0404129	0.1477	0	2		C	23	H	44	N	0	O	2	S	0	13C	0	1.91304	0.0869565
30	365.343	365.343	365.343	-0.0430766	0.1072	0	2		C	24	H	46	N	0	O	2	S	0	13C	0	1.91667	0.0833333
31	195.139	195.139	195.139	0.0175693	0.6621	0	3		C	12	H	20	N	0	O	2	S	0	13C	0	1.66667	0.166667
32	209.155	209.155	209.155	0.0166986	1.3045	0	3		C	13	H	22	N	0	O	2	S	0	13C	0	1.69231	0.153846
33	223.17	223.17	223.17	-0.0288715	0.3678	0	3		C	14	H	24	N	0	O	2	S	0	13C	0	1.71429	0.142857
34	237.186	237.186	237.186	0.015266	0.1047	0	3		C	15	H	26	N	0	O	2	S	0	13C	0	1.73333	0.133333
35	251.202	251.202	251.202	-0.0251391	0.1626	0	3		C	16	H	28	N	0	O	2	S	0	13C	0	1.75	0.125
36	265.217	265.217	265.217	0.0141361	0.1129	0	3		C	17	H	30	N	0	O	2	S	0	13C	0	1.76471	0.117647
37	279.233	279.233	279.233	-0.0221561	0.1728	0	3		C	18	H	32	N	0	O	2	S	0	13C	0	1.77778	0.111111
38	293.249	293.249	293.249	-0.0208784	0.1141	0	3		C	19	H	34	N	0	O	2	S	0	13C	0	1.78947	0.105263
39	307.264	307.264	307.264	0.0453732	0.075	0	3		C	20	H	36	N	0	O	2	S	0	13C	0	1.8	0.1
40	321.28	321.28	321.28	0.012468	0.1065	0	3		C	21	H	38	N	0	O	2	S	0	13C	0	1.80952	0.0952381
41	335.296	335.296	335.296	0.0121381	0.0765	0	3		C	22	H	40	N	0	O	2	S	0	13C	0	1.81818	0.0909091
42	349.311	349.311	349.311	0.097718	0.0789	0	3		C	23	H	42	N	0	O	2	S	0	13C	0	1.82609	0.0869565
43	207.139	207.139	207.139	0.0165514	0.3133	0	4		C	13	H	20	N	0	O	2	S	0	13C	0	1.53846	0.153846
44	221.155	221.155	221.155	-0.0294247	1.5118	0	4		C	14	H	22	N	0	O	2	S	0	13C	0	1.57143	0.142857
45	235.17	235.17	235.17	0.0151241	0.447	0	4		C	15	H	24	N	0	O	2	S	0	13C	0	1.6	0.133333
46	249.186	249.186	249.186	0.0145308	0.2852	0	4		C	16	H	26	N	0	O	2	S	0	13C	0	1.625	0.125
47	263.202	263.202	263.202	0.0140007	0.1134	0	4		C	17	H	28	N	0	O	2	S	0	13C	0	1.64706	0.117647
48	277.217	277.217	277.217	-0.130767	0.0713	0	4		C	18	H	30	N	0	O	2	S	0	13C	0	1.66667	0.111111
49	291.233	291.233	291.233	-0.0212432	0.1388	0	4		C	19	H	32	N	0	O	2	S	0	13C	0	1.68421	0.105263
50	333.28	333.28	333.28	-0.0479906	0.0699	0	4		C	22	H	38	N	0	O	2	S	0	13C	0	1.72727	0.0909091
51	347.296	347.296	347.296	-0.0746631	0.0667	0	4		C	23	H	40	N	0	O	2	S	0	13C	0	1.73913	0.0869565
52	177.092	177.092	177.092	0.0182731	0.1137	0	5		C	11	H	14	N	0	O	2	S	0	13C	0	1.27273	0.181818
53	191.108	191.108	191.108	0.0172686	0.1392	0	5		C	12	H	16	N	0	O	2	S	0	13C	0	1.33333	0.166667
54	205.123	205.123	205.123	-0.0323497	0.2011	0	5		C	13	H	18	N	0	O	2	S	0	13C	0	1.38462	0.153846
55	219.139	219.139	219.139	-0.0756212	0.0948	0	5		C	14	H	20	N	0	O	2	S	0	13C	0	1.42857	0.142857
56	233.155	233.155	233.155	0.0149797	3.2755	0	5		C	15	H	22	N	0	O	2	S	0	13C	0	1.46667	0.133333
57	247.17	247.17	247.17	0.0143898	0.2388	0	5		C	16	H	24	N	0	O	2	S	0	13C	0	1.5	0.125
58	261.186	261.186	261.186	-0.0244237	0.1433	0	5		C	17	H	26	N	0	O	2	S	0	13C	0	1.52941	0.117647
59	275.202	275.202	275.202	0.0497272	0.1121	0	5		C	18	H	28	N	0	O	2	S	0	13C	0	1.55556	0.111111
60	289.217	289.217	289.217	-0.0561891	0.1081	0	5		C	19	H	30	N	0	O	2	S	0	13C	0	1.57895	0.105263
61	303.233	303.233	303.233	0.0125754	0.1765	0	5		C	20	H	32	N	0	O	2	S	0	13C	0	1.6	0.1
62	189.092	189.092	189.092	0.0171135	0.0928	0	6		C	12	H	14	N	0	O	2	S	0	13C	0	1.16667	0.166667
63	203.108	203.108	203.108	-0.0329866	0.0985	0	6		C	13	H	16	N	0	O	2	S	0	13C	0	1.23077	0.153846
64	217.123	217.123	217.123	-0.0305618	0.1515	0	6		C	14	H	18	N	0	O	2	S	0	13C	0	1.28571	0.142857
65	231.139	231.139	231.139	0.0148328	0.1678	0	6		C	15	H	20	N	0	O	2	S	0	13C	0	1.33333	0.133333
66	245.155	245.155	245.155	-0.0265441	0.1461	0	6		C	16	H	22	N	0	O	2	S	0	13C	0	1.375	0.125
67	259.17	259.17	259.17	0.0137235	0.2013	0	6		C	17	H	24	N	0	O	2	S	0	13C	0	1.41176	0.117647
68	273.186	273.186	273.186	0.0132542	0.182	0	6		C	18	H	26	N	0	O	2	S	0	13C	0	1.44444	0.111111
69	287.202	287.202	287.202	0.0128307	0.2202	0	6		C	19	H	28	N	0	O	2	S	0	13C	0	1.47368	0.105263
70	301.217	301.217	301.217	0.0124467	0.3039	0	6		C	20	H	30	N	0	O	2	S	0	13C	0	1.5	0.1
71	201.092	201.092	201.092	0.0160923	0.0897	0	7		C	13	H	14	N	0	O	2	S	0	13C	0	1.07692	0.153846
72	215.108	215.108	215.108	-0.0311464	0.0829	0	7		C	14	H	16	N	0	O	2	S	0	13C	0	1.14286	0.142857
73	229.123	229.123	229.123	0.0146834	0.1487	0	7		C	15	H	18	N	0	O	2	S	0	13C	0	1.2	0.133333
74	243.139	243.139	243.139	0.0141008	0.1677	0	7		C	16	H	20	N	0	O	2	S	0	13C	0	1.25	0.125
75	257.155	257.155	257.155	0.0135817	0.4474	0	7		C	17	H	22	N	0	O	2	S	0	13C	0	1.29412	0.117647
76	271.17	271.17	271.17	0.0131162	0.5988	0	7		C	18	H	24	N	0	O	2	S	0	13C	0	1.33333	0.111111
77	285.186	285.186	285.186	0.0126965	0.3004	0	7		C	19	H	26	N	0	O	2	S	0	13C	0	1.36842	0.105263
78	299.202	299.202	299.202	0.0123161	2.7029	0	7		C	20	H	28	N	0	O	2	S	0	13C	0	1.4	0.1
79	313.217	313.217	313.217	-0.0199569	0.0636	0	7		C	21	H	30	N	0	O	2	S	0	13C	0	1.42857	0.0952381
80	327.233	327.233	327.233	0.0116531	0.0617	0	7		C	22	H	32	N	0	O	2	S	0	13C	0	1.45455	0.0909091
81	213.092	213.092	213.092	-0.031742	0.1702	0	8		C	14	H	14	N	0	O	2	S	0	13C	0	1	0.142857
82	227.108	227.108	227.108	-0.0295007	0.1585	0	8		C	15	H	16	N	0	O	2	S	0	13C	0	1.06667	0.133333
83	269.155	269.155	269.155	0.0129761	0.3016	0	8		C	18	H	22	N	0	O	2	S	0	13C	0	1.22222	0.111111
84	283.17	283.17	283.17	0.0125604	0.1779	0	8		C	19	H	24	N	0	O	2	S	0	13C	0	1.26316	0.105263
85	297.186	297.186	297.186	-0.0214651	0.1213	0	8		C	20	H	26	N	0	O	2	S	0	13C	0	1.3	0.1
86	339.233	339.233	339.233	0.0407192	0.1082	0	8		C	23	H	32	N	0	O	2	S	0	13C	0	1.3913	0.0869565
87	409.311	409.311	409.311	0.0100999	0.1425	0	8		C	28	H	42	N	0	O	2	S	0	13C	0	1.5	0.0714286
88	423.327	423.327	423.327	-0.0137054	0.2114	0	8		C	29	H	44	N	0	O	2	S	0	13C	0	1.51724	0.0689655
89	437.342	437.342	437.343	0.0326112	0.1141	0	8		C	30	H	46	N	0	O	2	S	0	13C	0	1.53333	0.0666667
90	197.061	197.061	197.061	0.0157705	0.1438	0	9		C	13	H	10	N	0	O	2	S	0	13C	0	0.769231	0.153846
91	211.076	211.076	211.076	0.0150272	0.0933	0	9		C	14	H	12	N	0	O	2	S	0	13C	0	0.857143	0.142857
92	225.092	225.092	225.092	-0.074476	0.1349	0	9		C	15	H	14	N	0	O	2	S	0	13C	0	0.933333	0.133333
93	239.108	239.108	239.108	0.013802	0.1419	0	9		C	16	H	16	N	0	O	2	S	0	13C	0	1	0.125
94	253.123	253.123	253.123	0.0132912	0.1763	0	9		C	17	H	18	N	0	O	2	S	0	13C	0	1.05882	0.117647
95	267.139	267.139	267.139	-0.0245997	0.1477	0	9		C	18	H	20	N	0	O	2	S	0	13C	0	1.11111	0.111111
96	295.17	295.17	295.17	0.0120498	0.0725	0	9		C	20	H	24	N	0	O	2	S	0	13C	0	1.2	0.1
97	223.076	223.076	223.076	-0.0754365	0.1214	0	10		C	15	H	12	N	0	O	2	S	0	13C	0	0.8	0.133333
98	237.092	237.092	237.092	0.0136488	0.1514	0	10		C	16	H	14	N	0	O	2	S	0	13C	0	0.875	0.125
99	251.108	251.108	251.108	0.0131424	0.1179	0	10		C	17	H	16	N	0	O	2	S	0	13C	0	0.941176	0.117647
100	265.123	265.123	265.123	-0.100465	0.1054	0	10		C	18	H	18	N	0	O	2	S	0	13C	0	1	0.111111
101	279.139	279.139	279.139	-0.0951911	0.0762	0	10		C	19	H	20	N	0	O	2	S	0	13C	0	1.05263	0.105263
102	293.155	293.155	293.155	0.114249	0.0715	0	10		C	20	H	22	N	0	O	2	S	0	13C	0	1.1	0.1

## Sheet: O3 
O3 (2.22%)	A.M.W. average :					A.W. average DBE :			A.W. average C# :												A.W. averageH/C	A.W. averageO/C
	311.739					6.40819			19.4944												1.65931	0.186464
	Exp. m/z	Recal m/z	Theor. Mass	Error	Rel. Abundance	Signal2Noise	DBE	Molecular Formula													H/C	O/C
1	131.071	131.071	131.071	-0.0931443	0.0886	0	1		C	6	H	12	N	0	O	3	S	0	13C	0	2	0.5
2	187.134	187.134	187.134	-0.010431	0.3579	0	1		C	10	H	20	N	0	O	3	S	0	13C	0	2	0.3
3	201.15	201.15	201.15	0.0403289	0.1676	0	1		C	11	H	22	N	0	O	3	S	0	13C	0	2	0.272727
4	215.165	215.165	215.165	0.038	0.1438	0	1		C	12	H	24	N	0	O	3	S	0	13C	0	2	0.25
5	229.181	229.181	229.181	-0.00767765	0.2123	0	1		C	13	H	26	N	0	O	3	S	0	13C	0	2	0.230769
6	243.197	243.197	243.197	-0.00697144	0.2238	0	1		C	14	H	28	N	0	O	3	S	0	13C	0	2	0.214286
7	257.212	257.212	257.212	-0.00634219	0.388	0	1		C	15	H	30	N	0	O	3	S	0	13C	0	2	0.2
8	271.228	271.228	271.228	-0.00577798	0.7527	0	1		C	16	H	32	N	0	O	3	S	0	13C	0	2	0.1875
9	285.244	285.244	285.244	-0.00526922	0.5752	0	1		C	17	H	34	N	0	O	3	S	0	13C	0	2	0.176471
10	299.259	299.259	299.259	-0.00480811	1.3796	0	1		C	18	H	36	N	0	O	3	S	0	13C	0	2	0.166667
11	313.275	313.275	313.275	-0.00438826	0.7498	0	1		C	19	H	38	N	0	O	3	S	0	13C	0	2	0.157895
12	327.29	327.29	327.29	-0.00400436	0.8414	0	1		C	20	H	40	N	0	O	3	S	0	13C	0	2	0.15
13	341.306	341.306	341.306	-0.003652	0.8722	0	1		C	21	H	42	N	0	O	3	S	0	13C	0	2	0.142857
14	355.322	355.322	355.322	-0.00332743	0.7265	0	1		C	22	H	44	N	0	O	3	S	0	13C	0	2	0.136364
15	369.337	369.337	369.337	-0.0030275	0.5879	0	1		C	23	H	46	N	0	O	3	S	0	13C	0	2	0.130435
16	383.353	383.353	383.353	-0.0027495	0.5407	0	1		C	24	H	48	N	0	O	3	S	0	13C	0	2	0.125
17	397.369	397.369	397.369	-0.00249111	0.5998	0	1		C	25	H	50	N	0	O	3	S	0	13C	0	2	0.12
18	411.384	411.384	411.384	-0.00225033	0.3425	0	1		C	26	H	52	N	0	O	3	S	0	13C	0	2	0.115385
19	425.4	425.4	425.4	-0.00202541	0.3495	0	1		C	27	H	54	N	0	O	3	S	0	13C	0	2	0.111111
20	439.416	439.416	439.416	-0.00181484	0.3234	0	1		C	28	H	56	N	0	O	3	S	0	13C	0	2	0.107143
21	453.431	453.431	453.431	0.0204368	0.262	0	1		C	29	H	58	N	0	O	3	S	0	13C	0	2	0.103448
22	467.447	467.447	467.447	-0.0228244	0.2342	0	1		C	30	H	60	N	0	O	3	S	0	13C	0	2	0.1
23	481.463	481.463	481.463	-0.0220267	0.2181	0	1		C	31	H	62	N	0	O	3	S	0	13C	0	2	0.0967742
24	495.478	495.478	495.478	-0.0212742	0.1497	0	1		C	32	H	64	N	0	O	3	S	0	13C	0	2	0.09375
25	509.494	509.494	509.494	-0.000935772	0.1632	0	1		C	33	H	66	N	0	O	3	S	0	13C	0	2	0.0909091
26	523.51	523.51	523.51	-0.0389919	0.1119	0	1		C	34	H	68	N	0	O	3	S	0	13C	0	2	0.0882353
27	537.525	537.525	537.525	-0.0378559	0.0996	0	1		C	35	H	70	N	0	O	3	S	0	13C	0	2	0.0857143
28	551.541	551.541	551.541	-0.0367776	0.0943	0	1		C	36	H	72	N	0	O	3	S	0	13C	0	2	0.0833333
29	185.118	185.118	185.118	-0.010891	0.464	0	2		C	10	H	18	N	0	O	3	S	0	13C	0	1.8	0.3
30	199.134	199.134	199.134	-0.0098024	0.3667	0	2		C	11	H	20	N	0	O	3	S	0	13C	0	1.81818	0.272727
31	213.15	213.15	213.15	0.0380585	0.3253	0	2		C	12	H	22	N	0	O	3	S	0	13C	0	1.83333	0.25
32	227.165	227.165	227.165	-0.00802812	0.3009	0	2		C	13	H	24	N	0	O	3	S	0	13C	0	1.84615	0.230769
33	241.181	241.181	241.181	-0.00729564	0.3523	0	2		C	14	H	26	N	0	O	3	S	0	13C	0	1.85714	0.214286
34	255.197	255.197	255.197	-0.00664362	0.654	0	2		C	15	H	28	N	0	O	3	S	0	13C	0	1.86667	0.2
35	269.212	269.212	269.212	-0.00605949	0.8369	0	2		C	16	H	30	N	0	O	3	S	0	13C	0	1.875	0.1875
36	283.228	283.228	283.228	-0.00553318	0.6771	0	2		C	17	H	32	N	0	O	3	S	0	13C	0	1.88235	0.176471
37	297.244	297.244	297.244	-0.00505649	1.9797	0	2		C	18	H	34	N	0	O	3	S	0	13C	0	1.88889	0.166667
38	311.259	311.259	311.259	-0.00462274	0.7861	0	2		C	19	H	36	N	0	O	3	S	0	13C	0	1.89474	0.157895
39	325.275	325.275	325.275	-0.00422636	0.7805	0	2		C	20	H	38	N	0	O	3	S	0	13C	0	1.9	0.15
40	339.29	339.29	339.29	-0.00386274	1.2396	0	2		C	21	H	40	N	0	O	3	S	0	13C	0	1.90476	0.142857
41	353.306	353.306	353.306	-0.00352796	0.7133	0	2		C	22	H	42	N	0	O	3	S	0	13C	0	1.90909	0.136364
42	367.322	367.322	367.322	-0.00321873	0.4983	0	2		C	23	H	44	N	0	O	3	S	0	13C	0	1.91304	0.130435
43	381.337	381.337	381.337	-0.00293223	0.7174	0	2		C	24	H	46	N	0	O	3	S	0	13C	0	1.91667	0.125
44	395.353	395.353	395.353	0.0226278	0.4288	0	2		C	25	H	48	N	0	O	3	S	0	13C	0	1.92	0.12
45	409.369	409.369	409.369	-0.00241809	0.3024	0	2		C	26	H	50	N	0	O	3	S	0	13C	0	1.92308	0.115385
46	423.384	423.384	423.384	-0.00218655	0.5139	0	2		C	27	H	52	N	0	O	3	S	0	13C	0	1.92593	0.111111
47	437.4	437.4	437.4	-0.0248322	0.2233	0	2		C	28	H	54	N	0	O	3	S	0	13C	0	1.92857	0.107143
48	451.416	451.416	451.416	-0.0239191	0.1787	0	2		C	29	H	56	N	0	O	3	S	0	13C	0	1.93103	0.103448
49	465.431	465.431	465.431	-0.00157559	0.3927	0	2		C	30	H	58	N	0	O	3	S	0	13C	0	1.93333	0.1
50	479.447	479.447	479.447	-0.0222531	0.1558	0	2		C	31	H	60	N	0	O	3	S	0	13C	0	1.93548	0.0967742
51	493.463	493.463	493.463	0.0393038	0.1268	0	2		C	32	H	62	N	0	O	3	S	0	13C	0	1.9375	0.09375
52	507.478	507.478	507.478	-0.00106588	0.2486	0	2		C	33	H	64	N	0	O	3	S	0	13C	0	1.93939	0.0909091
53	521.494	521.494	521.494	-0.0392656	0.0684	0	2		C	34	H	66	N	0	O	3	S	0	13C	0	1.94118	0.0882353
54	549.525	549.525	549.525	-0.0734243	0.0848	0	2		C	36	H	70	N	0	O	3	S	0	13C	0	1.94444	0.0833333
55	183.103	183.103	183.103	-0.0113612	0.2933	0	3		C	10	H	16	N	0	O	3	S	0	13C	0	1.6	0.3
56	197.118	197.118	197.118	-0.010228	0.4533	0	3		C	11	H	18	N	0	O	3	S	0	13C	0	1.63636	0.272727
57	211.134	211.134	211.134	0.038118	0.4479	0	3		C	12	H	20	N	0	O	3	S	0	13C	0	1.66667	0.25
58	225.15	225.15	225.15	-0.0527998	0.353	0	3		C	13	H	22	N	0	O	3	S	0	13C	0	1.69231	0.230769
59	239.165	239.165	239.165	-0.00762531	0.4153	0	3		C	14	H	24	N	0	O	3	S	0	13C	0	1.71429	0.214286
60	253.181	253.181	253.181	-0.00694985	0.5002	0	3		C	15	H	26	N	0	O	3	S	0	13C	0	1.73333	0.2
61	267.197	267.197	267.197	-0.00634525	1.0828	0	3		C	16	H	28	N	0	O	3	S	0	13C	0	1.75	0.1875
62	281.212	281.212	281.212	-0.00580092	0.8721	0	3		C	17	H	30	N	0	O	3	S	0	13C	0	1.76471	0.176471
63	295.228	295.228	295.228	-0.00530827	1.6249	0	3		C	18	H	32	N	0	O	3	S	0	13C	0	1.77778	0.166667
64	309.244	309.244	309.244	-0.00486028	0.676	0	3		C	19	H	34	N	0	O	3	S	0	13C	0	1.78947	0.157895
65	323.259	323.259	323.259	-0.00445113	0.7394	0	3		C	20	H	36	N	0	O	3	S	0	13C	0	1.8	0.15
66	337.275	337.275	337.275	0.0255734	0.6778	0	3		C	21	H	38	N	0	O	3	S	0	13C	0	1.80952	0.142857
67	351.29	351.29	351.29	-0.00373079	0.5341	0	3		C	22	H	40	N	0	O	3	S	0	13C	0	1.81818	0.136364
68	365.306	365.306	365.306	-0.00341207	0.3688	0	3		C	23	H	42	N	0	O	3	S	0	13C	0	1.82609	0.130435
69	379.322	379.322	379.322	0.0232459	0.3367	0	3		C	24	H	44	N	0	O	3	S	0	13C	0	1.83333	0.125
70	393.337	393.337	393.337	-0.0282662	0.2203	0	3		C	25	H	46	N	0	O	3	S	0	13C	0	1.84	0.12
71	407.353	407.353	407.353	0.0219612	0.1824	0	3		C	26	H	48	N	0	O	3	S	0	13C	0	1.84615	0.115385
72	421.369	421.369	421.369	-0.00234923	0.1821	0	3		C	27	H	50	N	0	O	3	S	0	13C	0	1.85185	0.111111
73	435.384	435.384	435.384	0.0208419	0.1027	0	3		C	28	H	52	N	0	O	3	S	0	13C	0	1.85714	0.107143
74	449.4	449.4	449.4	0.0648384	0.1035	0	3		C	29	H	54	N	0	O	3	S	0	13C	0	1.86207	0.103448
75	463.416	463.416	463.416	-0.00172085	0.0947	0	3		C	30	H	56	N	0	O	3	S	0	13C	0	1.86667	0.1
76	181.087	181.087	181.087	0.0433802	0.2017	0	4		C	10	H	14	N	0	O	3	S	0	13C	0	1.4	0.3
77	195.103	195.103	195.103	-0.0106624	0.3394	0	4		C	11	H	16	N	0	O	3	S	0	13C	0	1.45455	0.272727
78	209.118	209.118	209.118	-0.0096411	0.2979	0	4		C	12	H	18	N	0	O	3	S	0	13C	0	1.5	0.25
79	223.134	223.134	223.134	-0.00874806	0.3791	0	4		C	13	H	20	N	0	O	3	S	0	13C	0	1.53846	0.230769
80	237.15	237.15	237.15	-0.00796059	0.3449	0	4		C	14	H	22	N	0	O	3	S	0	13C	0	1.57143	0.214286
81	251.165	251.165	251.165	-0.007261	0.5244	0	4		C	15	H	24	N	0	O	3	S	0	13C	0	1.6	0.2
82	265.181	265.181	265.181	-0.00663536	0.4348	0	4		C	16	H	26	N	0	O	3	S	0	13C	0	1.625	0.1875
83	279.197	279.197	279.197	-0.00607253	0.4459	0	4		C	17	H	28	N	0	O	3	S	0	13C	0	1.64706	0.176471
84	293.212	293.212	293.212	-0.00556351	0.5521	0	4		C	18	H	30	N	0	O	3	S	0	13C	0	1.66667	0.166667
85	307.228	307.228	307.228	-0.00510094	0.2429	0	4		C	19	H	32	N	0	O	3	S	0	13C	0	1.68421	0.157895
86	321.244	321.244	321.244	-0.00467872	0.1809	0	4		C	20	H	34	N	0	O	3	S	0	13C	0	1.7	0.15
87	335.259	335.259	335.259	-0.00429181	0.2067	0	4		C	21	H	36	N	0	O	3	S	0	13C	0	1.71429	0.142857
88	349.275	349.275	349.275	-0.0325667	0.1611	0	4		C	22	H	38	N	0	O	3	S	0	13C	0	1.72727	0.136364
89	363.29	363.29	363.29	-0.00360755	0.1299	0	4		C	23	H	40	N	0	O	3	S	0	13C	0	1.73913	0.130435
90	377.306	377.306	377.306	-0.00330355	0.085	0	4		C	24	H	42	N	0	O	3	S	0	13C	0	1.75	0.125
91	391.322	391.322	391.322	-0.0285757	0.079	0	4		C	25	H	44	N	0	O	3	S	0	13C	0	1.76	0.12
92	179.071	179.071	179.071	-0.0123334	0.1633	0	5		C	10	H	12	N	0	O	3	S	0	13C	0	1.2	0.3
93	193.087	193.087	193.087	-0.0111059	0.4181	0	5		C	11	H	14	N	0	O	3	S	0	13C	0	1.27273	0.272727
94	207.103	207.103	207.103	0.0382406	0.3419	0	5		C	12	H	16	N	0	O	3	S	0	13C	0	1.33333	0.25
95	221.118	221.118	221.118	-0.0543425	0.2781	0	5		C	13	H	18	N	0	O	3	S	0	13C	0	1.38462	0.230769
96	235.134	235.134	235.134	-0.00830161	0.4803	0	5		C	14	H	20	N	0	O	3	S	0	13C	0	1.42857	0.214286
97	249.15	249.15	249.15	-0.00757717	0.661	0	5		C	15	H	22	N	0	O	3	S	0	13C	0	1.46667	0.2
98	263.165	263.165	263.165	-0.0069299	0.8503	0	5		C	16	H	24	N	0	O	3	S	0	13C	0	1.5	0.1875
99	277.181	277.181	277.181	-0.00634809	0.5578	0	5		C	17	H	26	N	0	O	3	S	0	13C	0	1.52941	0.176471
100	291.197	291.197	291.197	-0.00582229	0.5959	0	5		C	18	H	28	N	0	O	3	S	0	13C	0	1.55556	0.166667
101	305.212	305.212	305.212	0.0274193	0.4052	0	5		C	19	H	30	N	0	O	3	S	0	13C	0	1.57895	0.157895
102	319.228	319.228	319.228	-0.00490919	0.3923	0	5		C	20	H	32	N	0	O	3	S	0	13C	0	1.6	0.15
103	333.244	333.244	333.244	0.0254978	0.2356	0	5		C	21	H	34	N	0	O	3	S	0	13C	0	1.61905	0.142857
104	347.259	347.259	347.259	0.0246534	0.0621	0	5		C	22	H	36	N	0	O	3	S	0	13C	0	1.63636	0.136364
105	361.275	361.275	361.275	0.0238745	0.0793	0	5		C	23	H	38	N	0	O	3	S	0	13C	0	1.65217	0.130435
106	177.056	177.056	177.056	-0.012836	0.1143	0	6		C	10	H	10	N	0	O	3	S	0	13C	0	1	0.3
107	191.071	191.071	191.071	-0.0115588	0.1656	0	6		C	11	H	12	N	0	O	3	S	0	13C	0	1.09091	0.272727
108	205.087	205.087	205.087	-0.0104561	0.2658	0	6		C	12	H	14	N	0	O	3	S	0	13C	0	1.16667	0.25
109	219.103	219.103	219.103	-0.0551352	0.2777	0	6		C	13	H	16	N	0	O	3	S	0	13C	0	1.23077	0.230769
110	233.118	233.118	233.118	-0.00864853	0.345	0	6		C	14	H	18	N	0	O	3	S	0	13C	0	1.28571	0.214286
111	247.134	247.134	247.134	0.0325654	0.2369	0	6		C	15	H	20	N	0	O	3	S	0	13C	0	1.33333	0.2
112	261.15	261.15	261.15	-0.007229	0.3315	0	6		C	16	H	22	N	0	O	3	S	0	13C	0	1.375	0.1875
113	275.165	275.165	275.165	-0.00662769	0.7751	0	6		C	17	H	24	N	0	O	3	S	0	13C	0	1.41176	0.176471
114	289.181	289.181	289.181	-0.00608467	0.5762	0	6		C	18	H	26	N	0	O	3	S	0	13C	0	1.44444	0.166667
115	303.197	303.197	303.197	-0.00559185	0.4622	0	6		C	19	H	28	N	0	O	3	S	0	13C	0	1.47368	0.157895
116	317.212	317.212	317.212	-0.00514258	1.2823	0	6		C	20	H	30	N	0	O	3	S	0	13C	0	1.5	0.15
117	331.228	331.228	331.228	-0.00473133	0.2198	0	6		C	21	H	32	N	0	O	3	S	0	13C	0	1.52381	0.142857
118	345.243	345.243	345.244	0.0535766	0.1218	0	6		C	22	H	34	N	0	O	3	S	0	13C	0	1.54545	0.136364
119	359.259	359.259	359.259	-0.0040051	0.0776	0	6		C	23	H	36	N	0	O	3	S	0	13C	0	1.56522	0.130435
120	175.04	175.04	175.04	-0.0133503	0.0888	0	7		C	10	H	8	N	0	O	3	S	0	13C	0	0.8	0.3
121	189.056	189.056	189.056	0.0408732	0.0998	0	7		C	11	H	10	N	0	O	3	S	0	13C	0	0.909091	0.272727
122	203.071	203.071	203.071	-0.0108757	0.1489	0	7		C	12	H	12	N	0	O	3	S	0	13C	0	1	0.25
123	217.087	217.087	217.087	-0.0559426	0.167	0	7		C	13	H	14	N	0	O	3	S	0	13C	0	1.07692	0.230769
124	231.103	231.103	231.103	0.0342693	0.2223	0	7		C	14	H	16	N	0	O	3	S	0	13C	0	1.14286	0.214286
125	245.118	245.118	245.118	-0.00822513	0.2492	0	7		C	15	H	18	N	0	O	3	S	0	13C	0	1.2	0.2
126	259.134	259.134	259.134	-0.00753274	0.3132	0	7		C	16	H	20	N	0	O	3	S	0	13C	0	1.25	0.1875
127	273.15	273.15	273.15	-0.00691141	0.7695	0	7		C	17	H	22	N	0	O	3	S	0	13C	0	1.29412	0.176471
128	287.165	287.165	287.165	-0.00635073	0.5995	0	7		C	18	H	24	N	0	O	3	S	0	13C	0	1.33333	0.166667
129	301.181	301.181	301.181	-0.00584224	0.5203	0	7		C	19	H	26	N	0	O	3	S	0	13C	0	1.36842	0.157895
130	315.197	315.197	315.197	-0.00537896	3.6881	0	7		C	20	H	28	N	0	O	3	S	0	13C	0	1.4	0.15
131	329.212	329.212	329.212	0.0254204	0.4479	0	7		C	21	H	30	N	0	O	3	S	0	13C	0	1.42857	0.142857
132	343.228	343.228	343.228	-0.0628362	0.1052	0	7		C	22	H	32	N	0	O	3	S	0	13C	0	1.45455	0.136364
133	357.244	357.244	357.244	-0.0601915	0.0619	0	7		C	23	H	34	N	0	O	3	S	0	13C	0	1.47826	0.130435
134	371.259	371.259	371.259	-0.111617	0.0661	0	7		C	24	H	36	N	0	O	3	S	0	13C	0	1.5	0.125
135	201.056	201.056	201.056	-0.0113038	0.0724	0	8		C	12	H	10	N	0	O	3	S	0	13C	0	0.833333	0.25
136	215.071	215.071	215.071	-0.0102689	0.1117	0	8		C	13	H	12	N	0	O	3	S	0	13C	0	0.923077	0.230769
137	229.087	229.087	229.087	-0.00936068	0.1558	0	8		C	14	H	14	N	0	O	3	S	0	13C	0	1	0.214286
138	243.103	243.103	243.103	0.0325777	0.1728	0	8		C	15	H	16	N	0	O	3	S	0	13C	0	1.06667	0.2
139	257.118	257.118	257.118	-0.00784125	0.2207	0	8		C	16	H	18	N	0	O	3	S	0	13C	0	1.125	0.1875
140	271.134	271.134	271.134	-0.00719936	0.3414	0	8		C	17	H	20	N	0	O	3	S	0	13C	0	1.17647	0.176471
141	285.15	285.15	285.15	-0.00662056	0.4099	0	8		C	18	H	22	N	0	O	3	S	0	13C	0	1.22222	0.166667
142	299.165	299.165	299.165	-0.006096	0.568	0	8		C	19	H	24	N	0	O	3	S	0	13C	0	1.26316	0.157895
143	313.181	313.181	313.181	-0.00561838	1.2263	0	8		C	20	H	26	N	0	O	3	S	0	13C	0	1.3	0.15
144	327.197	327.197	327.197	0.0559436	0.134	0	8		C	21	H	28	N	0	O	3	S	0	13C	0	1.33333	0.142857
145	341.212	341.212	341.212	0.0245264	0.1183	0	8		C	22	H	30	N	0	O	3	S	0	13C	0	1.36364	0.136364
146	355.228	355.228	355.228	-0.00441168	0.1567	0	8		C	23	H	32	N	0	O	3	S	0	13C	0	1.3913	0.130435
147	213.056	213.056	213.056	-0.0106671	1.7407	0	9		C	13	H	10	N	0	O	3	S	0	13C	0	0.769231	0.230769
148	227.071	227.071	227.071	-0.00972624	4.1098	0	9		C	14	H	12	N	0	O	3	S	0	13C	0	0.857143	0.214286
149	241.087	241.087	241.087	-0.00889476	0.3583	0	9		C	15	H	14	N	0	O	3	S	0	13C	0	0.933333	0.2
150	255.103	255.103	255.103	-0.00815464	0.2078	0	9		C	16	H	16	N	0	O	3	S	0	13C	0	1	0.1875
151	269.118	269.118	269.118	0.0296668	0.2349	0	9		C	17	H	18	N	0	O	3	S	0	13C	0	1.05882	0.176471
152	283.134	283.134	283.134	-0.00689423	0.3275	0	9		C	18	H	20	N	0	O	3	S	0	13C	0	1.11111	0.166667
153	297.15	297.15	297.15	-0.0063532	0.3055	0	9		C	19	H	22	N	0	O	3	S	0	13C	0	1.15789	0.157895
154	311.165	311.165	311.165	-0.0379982	0.1833	0	9		C	20	H	24	N	0	O	3	S	0	13C	0	1.2	0.15
155	325.181	325.181	325.181	-0.128419	0.1264	0	9		C	21	H	26	N	0	O	3	S	0	13C	0	1.2381	0.142857
156	339.197	339.197	339.197	-0.0639612	0.073	0	9		C	22	H	28	N	0	O	3	S	0	13C	0	1.27273	0.136364
157	353.212	353.212	353.212	0.0520047	0.1687	0	9		C	23	H	30	N	0	O	3	S	0	13C	0	1.30435	0.130435
158	367.228	367.228	367.228	0.0774256	0.1062	0	9		C	24	H	32	N	0	O	3	S	0	13C	0	1.33333	0.125
159	211.04	211.04	211.04	0.0363114	0.0826	0	10		C	13	H	8	N	0	O	3	S	0	13C	0	0.615385	0.230769
160	225.056	225.056	225.056	-0.0545318	0.2441	0	10		C	14	H	10	N	0	O	3	S	0	13C	0	0.714286	0.214286
161	239.071	239.071	239.071	-0.00923804	0.2057	0	10		C	15	H	12	N	0	O	3	S	0	13C	0	0.8	0.2
162	253.087	253.087	253.087	-0.00847301	0.2505	0	10		C	16	H	14	N	0	O	3	S	0	13C	0	0.875	0.1875
163	267.103	267.103	267.103	0.0296505	0.2898	0	10		C	17	H	16	N	0	O	3	S	0	13C	0	0.941176	0.176471
164	281.118	281.118	281.118	0.0284004	0.2669	0	10		C	18	H	18	N	0	O	3	S	0	13C	0	1	0.166667
165	295.134	295.134	295.134	-0.00661391	0.2091	0	10		C	19	H	20	N	0	O	3	S	0	13C	0	1.05263	0.157895
166	309.15	309.15	309.15	-0.00610659	0.1384	0	10		C	20	H	22	N	0	O	3	S	0	13C	0	1.1	0.15
167	323.165	323.165	323.165	-0.0365872	0.1069	0	10		C	21	H	24	N	0	O	3	S	0	13C	0	1.14286	0.142857
168	337.181	337.181	337.181	0.0837545	0.0942	0	10		C	22	H	26	N	0	O	3	S	0	13C	0	1.18182	0.136364
169	237.056	237.056	237.056	0.032597	0.1597	0	11		C	15	H	10	N	0	O	3	S	0	13C	0	0.666667	0.2
170	251.071	251.071	251.071	-0.0087965	0.1923	0	11		C	16	H	12	N	0	O	3	S	0	13C	0	0.75	0.1875
171	265.087	265.087	265.087	-0.00808946	0.2077	0	11		C	17	H	14	N	0	O	3	S	0	13C	0	0.823529	0.176471
172	279.103	279.103	279.103	-0.00745342	0.1409	0	11		C	18	H	16	N	0	O	3	S	0	13C	0	0.888889	0.166667
173	293.118	293.118	293.118	-0.00687821	0.1298	0	11		C	19	H	18	N	0	O	3	S	0	13C	0	0.947368	0.157895
174	307.134	307.134	307.134	-0.0389146	0.1031	0	11		C	20	H	20	N	0	O	3	S	0	13C	0	1	0.15
175	335.165	335.165	335.165	0.0243948	0.0661	0	11		C	22	H	24	N	0	O	3	S	0	13C	0	1.09091	0.136364

## Sheet: O4 
O4 (7.54%)	A.M.W. average :					A.W. average DBE :			A.W. average C# :												A.W. averageH/C	A.W. averageO/C
	335.035					5.75266			20.1279												1.70037	0.263578
	Exp. m/z	Recal m/z	Theor. Mass	Error	Rel. Abundance	Signal2Noise	DBE	Molecular Formula													H/C	O/C
1	133.051	133.051	133.051	0.0176389	0.0639	0	1		C	5	H	10	N	0	O	4	S	0	13C	0	2	0.8
2	175.098	175.098	175.098	-0.0426089	0.2787	0	1		C	8	H	16	N	0	O	4	S	0	13C	0	2	0.5
3	189.113	189.113	189.113	0.0137665	0.2991	0	1		C	9	H	18	N	0	O	4	S	0	13C	0	2	0.444444
4	203.129	203.129	203.129	0.0131324	0.3954	0	1		C	10	H	20	N	0	O	4	S	0	13C	0	2	0.4
5	217.145	217.145	217.145	0.0125801	0.4933	0	1		C	11	H	22	N	0	O	4	S	0	13C	0	2	0.363636
6	231.16	231.16	231.16	0.0120949	0.2494	0	1		C	12	H	24	N	0	O	4	S	0	13C	0	2	0.333333
7	245.176	245.176	245.176	-0.029122	0.1568	0	1		C	13	H	26	N	0	O	4	S	0	13C	0	2	0.307692
8	259.191	259.191	259.191	0.0112817	0.1677	0	1		C	14	H	28	N	0	O	4	S	0	13C	0	2	0.285714
9	273.207	273.207	273.207	-0.0256645	0.1658	0	1		C	15	H	30	N	0	O	4	S	0	13C	0	2	0.266667
10	287.223	287.223	287.223	0.0106273	0.4151	0	1		C	16	H	32	N	0	O	4	S	0	13C	0	2	0.25
11	301.238	301.238	301.238	-0.0228505	0.2408	0	1		C	17	H	34	N	0	O	4	S	0	13C	0	2	0.235294
12	315.254	315.254	315.254	-0.0216312	0.9839	0	1		C	18	H	36	N	0	O	4	S	0	13C	0	2	0.222222
13	329.27	329.27	329.27	0.00985463	0.3853	0	1		C	19	H	38	N	0	O	4	S	0	13C	0	2	0.210526
14	343.285	343.285	343.285	0.00963912	0.3959	0	1		C	20	H	40	N	0	O	4	S	0	13C	0	2	0.2
15	357.301	357.301	357.301	0.00944053	0.3881	0	1		C	21	H	42	N	0	O	4	S	0	13C	0	2	0.190476
16	371.317	371.317	371.317	0.0361881	0.3982	0	1		C	22	H	44	N	0	O	4	S	0	13C	0	2	0.181818
17	385.332	385.332	385.332	0.00908668	0.3484	0	1		C	23	H	46	N	0	O	4	S	0	13C	0	2	0.173913
18	399.348	399.348	399.348	0.00892838	0.4643	0	1		C	24	H	48	N	0	O	4	S	0	13C	0	2	0.166667
19	413.364	413.364	413.364	0.0329726	0.3823	0	1		C	25	H	50	N	0	O	4	S	0	13C	0	2	0.16
20	427.379	427.379	427.379	-0.0147555	0.2928	0	1		C	26	H	52	N	0	O	4	S	0	13C	0	2	0.153846
21	441.395	441.395	441.395	0.0085138	0.3523	0	1		C	27	H	54	N	0	O	4	S	0	13C	0	2	0.148148
22	455.411	455.411	455.411	0.00839262	0.3292	0	1		C	28	H	56	N	0	O	4	S	0	13C	0	2	0.142857
23	469.426	469.426	469.426	0.00827868	0.1967	0	1		C	29	H	58	N	0	O	4	S	0	13C	0	2	0.137931
24	483.442	483.442	483.442	0.0288564	0.2588	0	1		C	30	H	60	N	0	O	4	S	0	13C	0	2	0.133333
25	497.458	497.458	497.458	0.00807006	0.262	0	1		C	31	H	62	N	0	O	4	S	0	13C	0	2	0.129032
26	511.473	511.473	511.473	0.00797432	0.1547	0	1		C	32	H	64	N	0	O	4	S	0	13C	0	2	0.125
27	525.489	525.489	525.489	0.00788369	0.1762	0	1		C	33	H	66	N	0	O	4	S	0	13C	0	2	0.121212
28	539.504	539.504	539.504	-0.0107378	0.1634	0	1		C	34	H	68	N	0	O	4	S	0	13C	0	2	0.117647
29	553.52	553.52	553.52	-0.01035	0.0894	0	1		C	35	H	70	N	0	O	4	S	0	13C	0	2	0.114286
30	567.536	567.536	567.536	0.00763865	0.0844	0	1		C	36	H	72	N	0	O	4	S	0	13C	0	2	0.111111
31	581.551	581.551	581.551	0.0763464	0.0805	0	1		C	37	H	74	N	0	O	4	S	0	13C	0	2	0.108108
32	187.098	187.098	187.098	0.013572	9.761	0	2		C	9	H	16	N	0	O	4	S	0	13C	0	1.77778	0.444444
33	201.113	201.113	201.113	0.0129451	4.6049	0	2		C	10	H	18	N	0	O	4	S	0	13C	0	1.8	0.4
34	215.129	215.129	215.129	0.0123999	3.1093	0	2		C	11	H	20	N	0	O	4	S	0	13C	0	1.81818	0.363636
35	229.145	229.145	229.145	-0.0317192	2.3038	0	2		C	12	H	22	N	0	O	4	S	0	13C	0	1.83333	0.333333
36	243.16	243.16	243.16	0.011498	2.3874	0	2		C	13	H	24	N	0	O	4	S	0	13C	0	1.84615	0.307692
37	257.176	257.176	257.176	0.0111208	2.8937	0	2		C	14	H	26	N	0	O	4	S	0	13C	0	1.85714	0.285714
38	271.191	271.191	271.191	0.0107825	3.6579	0	2		C	15	H	28	N	0	O	4	S	0	13C	0	1.86667	0.266667
39	285.207	285.207	285.207	0.0104775	4.9522	0	2		C	16	H	30	N	0	O	4	S	0	13C	0	1.875	0.25
40	299.223	299.223	299.223	0.0102011	6.1501	0	2		C	17	H	32	N	0	O	4	S	0	13C	0	1.88235	0.235294
41	313.238	313.238	313.238	0.00994945	8.2352	0	2		C	18	H	34	N	0	O	4	S	0	13C	0	1.88889	0.222222
42	327.254	327.254	327.254	0.00971933	7.6748	0	2		C	19	H	36	N	0	O	4	S	0	13C	0	1.89474	0.210526
43	341.27	341.27	341.27	0.00950811	8.1392	0	2		C	20	H	38	N	0	O	4	S	0	13C	0	1.9	0.2
44	355.285	355.285	355.285	0.00931356	6.9475	0	2		C	21	H	40	N	0	O	4	S	0	13C	0	1.90476	0.190476
45	369.301	369.301	369.301	0.00913377	5.639	0	2		C	22	H	42	N	0	O	4	S	0	13C	0	1.90909	0.181818
46	383.317	383.317	383.317	0.00896713	4.3946	0	2		C	23	H	44	N	0	O	4	S	0	13C	0	1.91304	0.173913
47	397.332	397.332	397.332	-0.0163556	4.5158	0	2		C	24	H	46	N	0	O	4	S	0	13C	0	1.91667	0.166667
48	411.348	411.348	411.348	0.00866792	3.1415	0	2		C	25	H	48	N	0	O	4	S	0	13C	0	1.92	0.16
49	425.364	425.364	425.364	0.0085331	2.1687	0	2		C	26	H	50	N	0	O	4	S	0	13C	0	1.92308	0.153846
50	439.379	439.379	439.379	-0.0143525	2.0109	0	2		C	27	H	52	N	0	O	4	S	0	13C	0	1.92593	0.148148
51	453.395	453.395	453.395	0.00828847	1.9311	0	2		C	28	H	54	N	0	O	4	S	0	13C	0	1.92857	0.142857
52	467.411	467.411	467.411	-0.0132173	1.2324	0	2		C	29	H	56	N	0	O	4	S	0	13C	0	1.93103	0.137931
53	481.426	481.426	481.426	0.00807233	1.2543	0	2		C	30	H	58	N	0	O	4	S	0	13C	0	1.93333	0.133333
54	495.442	495.442	495.442	0.00797343	1.401	0	2		C	31	H	60	N	0	O	4	S	0	13C	0	1.93548	0.129032
55	509.458	509.458	509.458	0.00787997	0.8366	0	2		C	32	H	62	N	0	O	4	S	0	13C	0	1.9375	0.125
56	523.473	523.473	523.473	-0.0304148	0.852	0	2		C	33	H	64	N	0	O	4	S	0	13C	0	1.93939	0.121212
57	537.489	537.489	537.489	-0.0108974	0.8903	0	2		C	34	H	66	N	0	O	4	S	0	13C	0	1.94118	0.117647
58	551.505	551.505	551.504	-0.0286363	0.4753	0	2		C	35	H	68	N	0	O	4	S	0	13C	0	1.94286	0.114286
59	565.52	565.52	565.52	0.00755246	0.4634	0	2		C	36	H	70	N	0	O	4	S	0	13C	0	1.94444	0.111111
60	579.536	579.536	579.536	0.00748049	0.4989	0	2		C	37	H	72	N	0	O	4	S	0	13C	0	1.94595	0.108108
61	593.551	593.551	593.551	-0.0262836	0.1984	0	2		C	38	H	74	N	0	O	4	S	0	13C	0	1.94737	0.105263
62	607.567	607.567	607.567	-0.00911259	0.2063	0	2		C	39	H	76	N	0	O	4	S	0	13C	0	1.94872	0.102564
63	621.583	621.583	621.583	-0.00880393	0.2437	0	2		C	40	H	78	N	0	O	4	S	0	13C	0	1.95	0.1
64	635.598	635.598	635.598	-0.0557085	0.0865	0	2		C	41	H	80	N	0	O	4	S	0	13C	0	1.95122	0.097561
65	649.614	649.614	649.614	0.022561	0.0981	0	2		C	42	H	82	N	0	O	4	S	0	13C	0	1.95238	0.0952381
66	663.63	663.63	663.63	-0.00795617	0.0993	0	2		C	43	H	84	N	0	O	4	S	0	13C	0	1.95349	0.0930233
67	185.082	185.082	185.082	0.0133733	0.4235	0	3		C	9	H	14	N	0	O	4	S	0	13C	0	1.55556	0.444444
68	199.098	199.098	199.098	0.012754	1.1511	0	3		C	10	H	16	N	0	O	4	S	0	13C	0	1.6	0.4
69	213.113	213.113	213.113	0.0122162	2.235	0	3		C	11	H	18	N	0	O	4	S	0	13C	0	1.63636	0.363636
70	227.129	227.129	227.129	-0.0322831	1.3412	0	3		C	12	H	20	N	0	O	4	S	0	13C	0	1.66667	0.333333
71	241.145	241.145	241.145	0.0113281	1.106	0	3		C	13	H	22	N	0	O	4	S	0	13C	0	1.69231	0.307692
72	255.16	255.16	255.16	0.0109572	0.9212	0	3		C	14	H	24	N	0	O	4	S	0	13C	0	1.71429	0.285714
73	269.176	269.176	269.176	0.010625	0.8381	0	3		C	15	H	26	N	0	O	4	S	0	13C	0	1.73333	0.266667
74	283.191	283.191	283.191	0.0103256	0.972	0	3		C	16	H	28	N	0	O	4	S	0	13C	0	1.75	0.25
75	297.207	297.207	297.207	0.0100545	1.3114	0	3		C	17	H	30	N	0	O	4	S	0	13C	0	1.76471	0.235294
76	311.223	311.223	311.223	0.0098078	2.6968	0	3		C	18	H	32	N	0	O	4	S	0	13C	0	1.77778	0.222222
77	325.238	325.238	325.238	0.00958235	1.3363	0	3		C	19	H	34	N	0	O	4	S	0	13C	0	1.78947	0.210526
78	339.254	339.254	339.254	0.00937554	1.5281	0	3		C	20	H	36	N	0	O	4	S	0	13C	0	1.8	0.2
79	353.27	353.27	353.27	0.00918513	1.5029	0	3		C	21	H	38	N	0	O	4	S	0	13C	0	1.80952	0.190476
80	367.285	367.285	367.285	-0.0182175	1.2763	0	3		C	22	H	40	N	0	O	4	S	0	13C	0	1.81818	0.181818
81	381.301	381.301	381.301	0.00884632	1.0159	0	3		C	23	H	42	N	0	O	4	S	0	13C	0	1.82609	0.173913
82	395.317	395.317	395.317	0.00869493	1.2545	0	3		C	24	H	44	N	0	O	4	S	0	13C	0	1.83333	0.166667
83	409.332	409.332	409.332	0.00855391	0.8852	0	3		C	25	H	46	N	0	O	4	S	0	13C	0	1.84	0.16
84	423.348	423.348	423.348	0.00842222	0.6223	0	3		C	26	H	48	N	0	O	4	S	0	13C	0	1.84615	0.153846
85	437.364	437.364	437.364	0.00829898	0.6471	0	3		C	27	H	50	N	0	O	4	S	0	13C	0	1.85185	0.148148
86	451.379	451.379	451.379	0.00818338	0.5371	0	3		C	28	H	52	N	0	O	4	S	0	13C	0	1.85714	0.142857
87	465.395	465.395	465.395	0.00807475	0.3737	0	3		C	29	H	54	N	0	O	4	S	0	13C	0	1.86207	0.137931
88	479.411	479.411	479.411	0.00797248	0.4291	0	3		C	30	H	56	N	0	O	4	S	0	13C	0	1.86667	0.133333
89	493.426	493.426	493.426	0.00787601	0.3415	0	3		C	31	H	58	N	0	O	4	S	0	13C	0	1.87097	0.129032
90	507.442	507.442	507.442	0.00778487	0.2217	0	3		C	32	H	60	N	0	O	4	S	0	13C	0	1.875	0.125
91	521.458	521.458	521.458	-0.0114784	0.2397	0	3		C	33	H	62	N	0	O	4	S	0	13C	0	1.87879	0.121212
92	535.473	535.473	535.473	-0.0110582	0.1539	0	3		C	34	H	64	N	0	O	4	S	0	13C	0	1.88235	0.117647
93	549.489	549.489	549.489	-0.0652556	0.0901	0	3		C	35	H	66	N	0	O	4	S	0	13C	0	1.88571	0.114286
94	563.504	563.504	563.504	0.0429578	0.1079	0	3		C	36	H	68	N	0	O	4	S	0	13C	0	1.88889	0.111111
95	183.066	183.066	183.066	0.0131701	0.1788	0	4		C	9	H	12	N	0	O	4	S	0	13C	0	1.33333	0.444444
96	197.082	197.082	197.082	0.012559	0.371	0	4		C	10	H	14	N	0	O	4	S	0	13C	0	1.4	0.4
97	211.098	211.098	211.098	0.012029	1.5615	0	4		C	11	H	16	N	0	O	4	S	0	13C	0	1.45455	0.363636
98	225.113	225.113	225.113	-0.0328571	2.2297	0	4		C	12	H	18	N	0	O	4	S	0	13C	0	1.5	0.333333
99	239.129	239.129	239.129	0.0111554	1.2206	0	4		C	13	H	20	N	0	O	4	S	0	13C	0	1.53846	0.307692
100	253.145	253.145	253.145	0.0107911	2.116	0	4		C	14	H	22	N	0	O	4	S	0	13C	0	1.57143	0.285714
101	267.16	267.16	267.16	0.0104651	1.171	0	4		C	15	H	24	N	0	O	4	S	0	13C	0	1.6	0.266667
102	281.176	281.176	281.176	0.0101715	0.9267	0	4		C	16	H	26	N	0	O	4	S	0	13C	0	1.625	0.25
103	295.191	295.191	295.191	0.00990588	1.0945	0	4		C	17	H	28	N	0	O	4	S	0	13C	0	1.64706	0.235294
104	309.207	309.207	309.207	0.0096643	2.097	0	4		C	18	H	30	N	0	O	4	S	0	13C	0	1.66667	0.222222
105	323.223	323.223	323.223	0.00944367	0.7137	0	4		C	19	H	32	N	0	O	4	S	0	13C	0	1.68421	0.210526
106	337.238	337.238	337.238	0.00924138	0.822	0	4		C	20	H	34	N	0	O	4	S	0	13C	0	1.7	0.2
107	351.254	351.254	351.254	0.00905524	0.539	0	4		C	21	H	36	N	0	O	4	S	0	13C	0	1.71429	0.190476
108	365.27	365.27	365.27	0.00888338	0.4937	0	4		C	22	H	38	N	0	O	4	S	0	13C	0	1.72727	0.181818
109	379.285	379.285	379.285	0.00872422	0.3712	0	4		C	23	H	40	N	0	O	4	S	0	13C	0	1.73913	0.173913
110	393.301	393.301	393.301	-0.0168494	0.4136	0	4		C	24	H	42	N	0	O	4	S	0	13C	0	1.75	0.166667
111	407.317	407.317	407.317	0.00843877	0.3311	0	4		C	25	H	44	N	0	O	4	S	0	13C	0	1.76	0.16
112	421.332	421.332	421.332	0.00831028	0.2643	0	4		C	26	H	46	N	0	O	4	S	0	13C	0	1.76923	0.153846
113	435.348	435.348	435.348	-0.0147801	0.1881	0	4		C	27	H	48	N	0	O	4	S	0	13C	0	1.77778	0.148148
114	449.364	449.364	449.364	-0.0141763	0.1869	0	4		C	28	H	50	N	0	O	4	S	0	13C	0	1.78571	0.142857
115	463.379	463.379	463.379	-0.0136091	0.1221	0	4		C	29	H	52	N	0	O	4	S	0	13C	0	1.7931	0.137931
116	477.395	477.395	477.395	0.0916599	0.1189	0	4		C	30	H	54	N	0	O	4	S	0	13C	0	1.8	0.133333
117	181.051	181.051	181.051	0.0129625	0.2745	0	5		C	9	H	10	N	0	O	4	S	0	13C	0	1.11111	0.444444
118	195.066	195.066	195.066	0.01236	1.2101	0	5		C	10	H	12	N	0	O	4	S	0	13C	0	1.2	0.4
119	209.082	209.082	209.082	0.0118382	0.4049	0	5		C	11	H	14	N	0	O	4	S	0	13C	0	1.27273	0.363636
120	223.098	223.098	223.098	-0.0334415	0.4856	0	5		C	12	H	16	N	0	O	4	S	0	13C	0	1.33333	0.333333
121	237.113	237.113	237.113	0.0109797	0.4846	0	5		C	13	H	18	N	0	O	4	S	0	13C	0	1.38462	0.307692
122	251.129	251.129	251.129	0.0106223	0.6	0	5		C	14	H	20	N	0	O	4	S	0	13C	0	1.42857	0.285714
123	265.145	265.145	265.145	0.0103027	0.6949	0	5		C	15	H	22	N	0	O	4	S	0	13C	0	1.46667	0.266667
124	279.16	279.16	279.16	0.0100152	1.2549	0	5		C	16	H	24	N	0	O	4	S	0	13C	0	1.5	0.25
125	293.176	293.176	293.176	0.0097552	14.307	0	5		C	17	H	26	N	0	O	4	S	0	13C	0	1.52941	0.235294
126	307.191	307.191	307.191	0.00951892	1.5213	0	5		C	18	H	28	N	0	O	4	S	0	13C	0	1.55556	0.222222
127	321.207	321.207	321.207	0.00930325	0.8157	0	5		C	19	H	30	N	0	O	4	S	0	13C	0	1.57895	0.210526
128	335.223	335.223	335.223	0.00910562	4.8582	0	5		C	20	H	32	N	0	O	4	S	0	13C	0	1.6	0.2
129	349.238	349.238	349.238	0.00892385	0.4012	0	5		C	21	H	34	N	0	O	4	S	0	13C	0	1.61905	0.190476
130	363.254	363.254	363.254	0.0087561	0.2173	0	5		C	22	H	36	N	0	O	4	S	0	13C	0	1.63636	0.181818
131	377.27	377.27	377.27	-0.0444116	0.1348	0	5		C	23	H	38	N	0	O	4	S	0	13C	0	1.65217	0.173913
132	391.285	391.285	391.285	0.00845667	0.1921	0	5		C	24	H	40	N	0	O	4	S	0	13C	0	1.66667	0.166667
133	405.301	405.301	405.301	0.0576685	0.1178	0	5		C	25	H	42	N	0	O	4	S	0	13C	0	1.68	0.16
134	419.317	419.317	419.317	0.0558939	0.0937	0	5		C	26	H	44	N	0	O	4	S	0	13C	0	1.69231	0.153846
135	433.332	433.332	433.332	-0.0611508	0.1303	0	5		C	27	H	46	N	0	O	4	S	0	13C	0	1.7037	0.148148
136	179.035	179.035	179.035	0.0127502	0.6758	0	6		C	9	H	8	N	0	O	4	S	0	13C	0	0.888889	0.444444
137	193.051	193.051	193.051	0.0121568	0.4172	0	6		C	10	H	10	N	0	O	4	S	0	13C	0	1	0.4
138	207.066	207.066	207.066	0.0116437	0.5383	0	6		C	11	H	12	N	0	O	4	S	0	13C	0	1.09091	0.363636
139	221.082	221.082	221.082	-0.0340365	0.9555	0	6		C	12	H	14	N	0	O	4	S	0	13C	0	1.16667	0.333333
140	235.098	235.098	235.098	0.010801	0.6074	0	6		C	13	H	16	N	0	O	4	S	0	13C	0	1.23077	0.307692
141	249.113	249.113	249.113	0.0104508	0.4522	0	6		C	14	H	18	N	0	O	4	S	0	13C	0	1.28571	0.285714
142	263.129	263.129	263.129	0.0101379	0.6403	0	6		C	15	H	20	N	0	O	4	S	0	13C	0	1.33333	0.266667
143	277.145	277.145	277.145	0.00985663	1.3135	0	6		C	16	H	22	N	0	O	4	S	0	13C	0	1.375	0.25
144	291.16	291.16	291.16	0.00960245	1.8204	0	6		C	17	H	24	N	0	O	4	S	0	13C	0	1.41176	0.235294
145	305.176	305.176	305.176	0.00937161	1.4227	0	6		C	18	H	26	N	0	O	4	S	0	13C	0	1.44444	0.222222
146	319.191	319.191	319.191	0.00916105	1.0473	0	6		C	19	H	28	N	0	O	4	S	0	13C	0	1.47368	0.210526
147	333.207	333.207	333.207	0.00896821	6.9464	0	6		C	20	H	30	N	0	O	4	S	0	13C	0	1.5	0.2
148	347.223	347.223	347.223	0.00879093	0.6852	0	6		C	21	H	32	N	0	O	4	S	0	13C	0	1.52381	0.190476
149	361.238	361.238	361.238	-0.0190551	0.1669	0	6		C	22	H	34	N	0	O	4	S	0	13C	0	1.54545	0.181818
150	375.254	375.254	375.254	0.0084761	0.1093	0	6		C	23	H	36	N	0	O	4	S	0	13C	0	1.56522	0.173913
151	389.27	389.27	389.27	-0.0430426	0.0823	0	6		C	24	H	38	N	0	O	4	S	0	13C	0	1.58333	0.166667
152	403.285	403.285	403.285	0.0577977	0.0796	0	6		C	25	H	40	N	0	O	4	S	0	13C	0	1.6	0.16
153	417.301	417.301	417.301	-0.111734	0.0638	0	6		C	26	H	42	N	0	O	4	S	0	13C	0	1.61538	0.153846
154	191.035	191.035	191.035	0.0642957	0.1106	0	7		C	10	H	8	N	0	O	4	S	0	13C	0	0.8	0.4
155	205.051	205.051	205.051	0.0114453	0.2441	0	7		C	11	H	10	N	0	O	4	S	0	13C	0	0.909091	0.363636
156	219.066	219.066	219.066	-0.0346424	0.2983	0	7		C	12	H	12	N	0	O	4	S	0	13C	0	1	0.333333
157	233.082	233.082	233.082	0.0106192	0.3966	0	7		C	13	H	14	N	0	O	4	S	0	13C	0	1.07692	0.307692
158	247.098	247.098	247.098	0.0102765	0.3567	0	7		C	14	H	16	N	0	O	4	S	0	13C	0	1.14286	0.285714
159	261.113	261.113	261.113	0.0099705	0.5496	0	7		C	15	H	18	N	0	O	4	S	0	13C	0	1.2	0.266667
160	275.129	275.129	275.129	-0.0266509	1.0653	0	7		C	16	H	20	N	0	O	4	S	0	13C	0	1.25	0.25
161	289.145	289.145	289.145	0.00944756	1.2255	0	7		C	17	H	22	N	0	O	4	S	0	13C	0	1.29412	0.235294
162	303.16	303.16	303.16	0.00922235	1.2177	0	7		C	18	H	24	N	0	O	4	S	0	13C	0	1.33333	0.222222
163	317.176	317.176	317.176	0.00901705	1.0277	0	7		C	19	H	26	N	0	O	4	S	0	13C	0	1.36842	0.210526
164	331.191	331.191	331.191	0.00882912	4.6871	0	7		C	20	H	28	N	0	O	4	S	0	13C	0	1.4	0.2
165	345.207	345.207	345.207	0.00865645	0.6407	0	7		C	21	H	30	N	0	O	4	S	0	13C	0	1.42857	0.190476
166	359.223	359.223	359.223	0.00849726	0.2082	0	7		C	22	H	32	N	0	O	4	S	0	13C	0	1.45455	0.181818
167	373.238	373.238	373.238	0.0351425	0.1397	0	7		C	23	H	34	N	0	O	4	S	0	13C	0	1.47826	0.173913
168	387.254	387.254	387.254	0.0598591	0.1068	0	7		C	24	H	36	N	0	O	4	S	0	13C	0	1.5	0.166667
169	401.27	401.27	401.27	-0.0168345	0.0683	0	7		C	25	H	38	N	0	O	4	S	0	13C	0	1.52	0.16
170	415.285	415.285	415.285	0.104287	0.0649	0	7		C	26	H	40	N	0	O	4	S	0	13C	0	1.53846	0.153846
171	429.301	429.301	429.301	0.00785721	0.0715	0	7		C	27	H	42	N	0	O	4	S	0	13C	0	1.55556	0.148148
172	203.035	203.035	203.035	0.011243	0.1264	0	8		C	11	H	8	N	0	O	4	S	0	13C	0	0.727273	0.363636
173	217.051	217.051	217.051	0.0568847	0.1468	0	8		C	12	H	10	N	0	O	4	S	0	13C	0	0.833333	0.333333
174	231.066	231.066	231.066	0.0104343	0.2047	0	8		C	13	H	12	N	0	O	4	S	0	13C	0	0.923077	0.307692
175	245.082	245.082	245.082	0.0100993	0.1747	0	8		C	14	H	14	N	0	O	4	S	0	13C	0	1	0.285714
176	259.098	259.098	259.098	0.00980052	0.3557	0	8		C	15	H	16	N	0	O	4	S	0	13C	0	1.06667	0.266667
177	273.113	273.113	273.113	0.00953242	0.572	0	8		C	16	H	18	N	0	O	4	S	0	13C	0	1.125	0.25
178	287.129	287.129	287.129	0.0092905	0.9646	0	8		C	17	H	20	N	0	O	4	S	0	13C	0	1.17647	0.235294
179	301.145	301.145	301.145	0.00907109	1.6224	0	8		C	18	H	22	N	0	O	4	S	0	13C	0	1.22222	0.222222
180	315.16	315.16	315.16	-0.0228587	3.507	0	8		C	19	H	24	N	0	O	4	S	0	13C	0	1.26316	0.210526
181	329.176	329.176	329.176	0.00868834	4.183	0	8		C	20	H	26	N	0	O	4	S	0	13C	0	1.3	0.2
182	343.191	343.191	343.191	0.0085204	0.5208	0	8		C	21	H	28	N	0	O	4	S	0	13C	0	1.33333	0.190476
183	357.207	357.207	357.207	0.00836565	0.2887	0	8		C	22	H	30	N	0	O	4	S	0	13C	0	1.36364	0.181818
184	371.223	371.223	371.223	0.00822258	0.1693	0	8		C	23	H	32	N	0	O	4	S	0	13C	0	1.3913	0.173913
185	385.238	385.238	385.238	-0.017868	0.1184	0	8		C	24	H	34	N	0	O	4	S	0	13C	0	1.41667	0.166667
186	399.254	399.254	399.254	0.05806	0.0855	0	8		C	25	H	36	N	0	O	4	S	0	13C	0	1.44	0.16
187	455.317	455.317	455.317	-0.0144136	0.5998	0	8		C	29	H	44	N	0	O	4	S	0	13C	0	1.51724	0.137931
188	469.332	469.332	469.332	0.0287672	0.0819	0	8		C	30	H	46	N	0	O	4	S	0	13C	0	1.53333	0.133333
189	215.035	215.035	215.035	-0.0358884	0.0999	0	9		C	12	H	8	N	0	O	4	S	0	13C	0	0.666667	0.333333
190	229.051	229.051	229.051	-0.0334124	0.4105	0	9		C	13	H	10	N	0	O	4	S	0	13C	0	0.769231	0.307692
191	243.066	243.066	243.066	0.00991915	1.8409	0	9		C	14	H	12	N	0	O	4	S	0	13C	0	0.857143	0.285714
192	257.082	257.082	257.082	0.00962786	1.0199	0	9		C	15	H	14	N	0	O	4	S	0	13C	0	0.933333	0.266667
193	271.098	271.098	271.098	-0.0275204	0.4994	0	9		C	16	H	16	N	0	O	4	S	0	13C	0	1	0.25
194	285.113	285.113	285.113	0.00913121	0.3418	0	9		C	17	H	18	N	0	O	4	S	0	13C	0	1.05882	0.235294
195	299.129	299.129	299.129	0.00891779	0.4338	0	9		C	18	H	20	N	0	O	4	S	0	13C	0	1.11111	0.222222
196	313.145	313.145	313.145	0.00872348	1.0007	0	9		C	19	H	22	N	0	O	4	S	0	13C	0	1.15789	0.210526
197	327.16	327.16	327.16	0.00854581	0.6289	0	9		C	20	H	24	N	0	O	4	S	0	13C	0	1.2	0.2
198	341.176	341.176	341.176	0.00838274	0.3096	0	9		C	21	H	26	N	0	O	4	S	0	13C	0	1.2381	0.190476
199	355.191	355.191	355.191	0.0363864	0.257	0	9		C	22	H	28	N	0	O	4	S	0	13C	0	1.27273	0.181818
200	369.207	369.207	369.207	0.00809375	0.3097	0	9		C	23	H	30	N	0	O	4	S	0	13C	0	1.30435	0.173913
201	383.223	383.223	383.223	-0.0181294	0.2149	0	9		C	24	H	32	N	0	O	4	S	0	13C	0	1.33333	0.166667
202	397.238	397.238	397.238	-0.0173283	0.1109	0	9		C	25	H	34	N	0	O	4	S	0	13C	0	1.36	0.16
203	411.254	411.254	411.254	0.03205	0.0698	0	9		C	26	H	36	N	0	O	4	S	0	13C	0	1.38462	0.153846
204	227.035	227.035	227.035	-0.122084	0.0805	0	10		C	13	H	8	N	0	O	4	S	0	13C	0	0.615385	0.307692
205	241.051	241.051	241.051	0.009736	0.9341	0	10		C	14	H	10	N	0	O	4	S	0	13C	0	0.714286	0.285714
206	255.066	255.066	255.066	0.00945248	2.1721	0	10		C	15	H	12	N	0	O	4	S	0	13C	0	0.8	0.266667
207	269.082	269.082	269.082	0.0091985	0.4504	0	10		C	16	H	14	N	0	O	4	S	0	13C	0	0.875	0.25
208	283.098	283.098	283.098	0.00896966	0.3313	0	10		C	17	H	16	N	0	O	4	S	0	13C	0	0.941176	0.235294
209	297.113	297.113	297.113	0.00876242	0.4952	0	10		C	18	H	18	N	0	O	4	S	0	13C	0	1	0.222222
210	311.129	311.129	311.129	-0.0235672	0.3856	0	10		C	19	H	20	N	0	O	4	S	0	13C	0	1.05263	0.210526
211	325.145	325.145	325.145	0.00840153	0.5041	0	10		C	20	H	22	N	0	O	4	S	0	13C	0	1.1	0.2
212	339.16	339.16	339.16	-0.0212411	0.3049	0	10		C	21	H	24	N	0	O	4	S	0	13C	0	1.14286	0.190476
213	353.176	353.176	353.176	0.00809792	0.1977	0	10		C	22	H	26	N	0	O	4	S	0	13C	0	1.18182	0.181818
214	367.191	367.191	367.191	0.0079635	0.2347	0	10		C	23	H	28	N	0	O	4	S	0	13C	0	1.21739	0.173913
215	381.207	381.207	381.207	0.00783897	0.0753	0	10		C	24	H	30	N	0	O	4	S	0	13C	0	1.25	0.166667
216	395.223	395.223	395.223	0.0583276	0.1052	0	10		C	25	H	32	N	0	O	4	S	0	13C	0	1.28	0.16
217	409.238	409.238	409.238	0.00761549	0.0856	0	10		C	26	H	34	N	0	O	4	S	0	13C	0	1.30769	0.153846
218	253.051	253.051	253.051	0.00927431	0.2005	0	11		C	15	H	10	N	0	O	4	S	0	13C	0	0.666667	0.266667
219	267.066	267.066	267.066	-0.0284161	0.2561	0	11		C	16	H	12	N	0	O	4	S	0	13C	0	0.75	0.25
220	281.082	281.082	281.082	0.0088058	0.2576	0	11		C	17	H	14	N	0	O	4	S	0	13C	0	0.823529	0.235294
221	295.098	295.098	295.098	0.00860492	0.2488	0	11		C	18	H	16	N	0	O	4	S	0	13C	0	0.888889	0.222222
222	309.113	309.113	309.113	0.00842225	0.2633	0	11		C	19	H	18	N	0	O	4	S	0	13C	0	0.947368	0.210526
223	323.129	323.129	323.129	0.0392028	0.257	0	11		C	20	H	20	N	0	O	4	S	0	13C	0	1	0.2
224	337.145	337.145	337.145	-0.0215584	0.1698	0	11		C	21	H	22	N	0	O	4	S	0	13C	0	1.04762	0.190476
225	351.16	351.16	351.16	0.00796175	0.1772	0	11		C	22	H	24	N	0	O	4	S	0	13C	0	1.09091	0.181818
226	365.176	365.176	365.176	-0.0195523	0.1567	0	11		C	23	H	26	N	0	O	4	S	0	13C	0	1.13043	0.173913
227	379.191	379.191	379.191	0.00771149	0.2144	0	11		C	24	H	28	N	0	O	4	S	0	13C	0	1.16667	0.166667
228	393.207	393.207	393.207	0.00759974	0.1106	0	11		C	25	H	30	N	0	O	4	S	0	13C	0	1.2	0.16
229	407.223	407.223	407.223	0.0320523	0.0823	0	11		C	26	H	32	N	0	O	4	S	0	13C	0	1.23077	0.153846
230	265.051	265.051	265.051	0.00885442	0.1228	0	12		C	16	H	10	N	0	O	4	S	0	13C	0	0.625	0.25
231	279.066	279.066	279.066	0.0444733	0.1686	0	12		C	17	H	12	N	0	O	4	S	0	13C	0	0.705882	0.235294
232	293.082	293.082	293.082	0.00844525	0.1811	0	12		C	18	H	14	N	0	O	4	S	0	13C	0	0.777778	0.222222
233	307.098	307.098	307.098	0.00826867	0.1439	0	12		C	19	H	16	N	0	O	4	S	0	13C	0	0.842105	0.210526
234	321.113	321.113	321.113	0.0392492	0.1348	0	12		C	20	H	18	N	0	O	4	S	0	13C	0	0.9	0.2
235	335.129	335.129	335.129	0.00795983	0.1296	0	12		C	21	H	20	N	0	O	4	S	0	13C	0	0.952381	0.190476
236	349.145	349.145	349.145	0.0364654	0.0904	0	12		C	22	H	22	N	0	O	4	S	0	13C	0	1	0.181818
237	363.16	363.16	363.16	0.0627708	0.0965	0	12		C	23	H	24	N	0	O	4	S	0	13C	0	1.04348	0.173913
238	377.176	377.176	377.176	0.00758264	0.0801	0	12		C	24	H	26	N	0	O	4	S	0	13C	0	1.08333	0.166667
239	391.191	391.191	391.191	0.00747493	0.0713	0	12		C	25	H	28	N	0	O	4	S	0	13C	0	1.12	0.16
240	405.207	405.207	405.207	0.00737467	0.0614	0	12		C	26	H	30	N	0	O	4	S	0	13C	0	1.15385	0.153846
241	433.238	433.238	433.238	-0.0158884	0.0907	0	12		C	28	H	34	N	0	O	4	S	0	13C	0	1.21429	0.142857
242	291.066	291.066	291.066	0.00828337	0.065	0	13		C	18	H	12	N	0	O	4	S	0	13C	0	0.666667	0.222222
243	305.082	305.082	305.082	0.00811307	0.0969	0	13		C	19	H	14	N	0	O	4	S	0	13C	0	0.736842	0.210526
244	319.098	319.098	319.098	0.00795772	0.4831	0	13		C	20	H	16	N	0	O	4	S	0	13C	0	0.8	0.2
245	333.113	333.113	333.113	0.00781545	0.7149	0	13		C	21	H	18	N	0	O	4	S	0	13C	0	0.857143	0.190476
246	347.129	347.129	347.129	-0.0211231	0.126	0	13		C	22	H	20	N	0	O	4	S	0	13C	0	0.909091	0.181818
247	361.145	361.145	361.145	-0.0755052	0.0625	0	13		C	23	H	22	N	0	O	4	S	0	13C	0	0.956522	0.173913

## Sheet: O5 
O5 (9.54%)	A.M.W. average :					A.W. average DBE :			A.W. average C# :												A.W. averageH/C	A.W. averageO/C
	359.622					5.91952			20.8957												1.67644	0.321021
	Exp. m/z	Recal m/z	Theor. Mass	Error	Rel. Abundance	Signal2Noise	DBE	Molecular Formula													H/C	O/C
1	205.108	205.108	205.108	0.0839703	0.0782	0	1		C	9	H	18	N	0	O	5	S	0	13C	0	2	0.555556
2	219.124	219.124	219.124	-0.0123805	0.1685	0	1		C	10	H	20	N	0	O	5	S	0	13C	0	2	0.5
3	233.139	233.139	233.139	0.0315316	0.2878	0	1		C	11	H	22	N	0	O	5	S	0	13C	0	2	0.454545
4	247.155	247.155	247.155	-0.0104574	0.1614	0	1		C	12	H	24	N	0	O	5	S	0	13C	0	2	0.416667
5	261.171	261.171	261.171	-0.0479397	0.1253	0	1		C	13	H	26	N	0	O	5	S	0	13C	0	2	0.384615
6	275.186	275.186	275.186	-0.00892599	0.0935	0	1		C	14	H	28	N	0	O	5	S	0	13C	0	2	0.357143
7	289.202	289.202	289.202	0.0608842	0.1013	0	1		C	15	H	30	N	0	O	5	S	0	13C	0	2	0.333333
8	303.218	303.218	303.218	-0.00767775	0.3275	0	1		C	16	H	32	N	0	O	5	S	0	13C	0	2	0.3125
9	317.233	317.233	317.233	-0.00713636	0.0788	0	1		C	17	H	34	N	0	O	5	S	0	13C	0	2	0.294118
10	331.249	331.249	331.249	-0.00664077	1.0901	0	1		C	18	H	36	N	0	O	5	S	0	13C	0	2	0.277778
11	345.265	345.265	345.265	-0.00618543	0.1526	0	1		C	19	H	38	N	0	O	5	S	0	13C	0	2	0.263158
12	359.28	359.28	359.28	-0.00576561	0.0834	0	1		C	20	H	40	N	0	O	5	S	0	13C	0	2	0.25
13	373.296	373.296	373.296	-0.0589541	0.0997	0	1		C	21	H	42	N	0	O	5	S	0	13C	0	2	0.238095
14	387.312	387.312	387.312	-0.0566551	0.1181	0	1		C	22	H	44	N	0	O	5	S	0	13C	0	2	0.227273
15	401.327	401.327	401.327	0.0202352	0.0906	0	1		C	23	H	46	N	0	O	5	S	0	13C	0	2	0.217391
16	415.343	415.343	415.343	-0.00436967	0.1151	0	1		C	24	H	48	N	0	O	5	S	0	13C	0	2	0.208333
17	429.359	429.359	429.359	0.0425035	0.1199	0	1		C	25	H	50	N	0	O	5	S	0	13C	0	2	0.2
18	443.374	443.374	443.374	-0.00380408	0.1023	0	1		C	26	H	52	N	0	O	5	S	0	13C	0	2	0.192308
19	457.39	457.39	457.39	0.0401791	0.1251	0	1		C	27	H	54	N	0	O	5	S	0	13C	0	2	0.185185
20	471.405	471.405	471.405	0.0179074	0.1075	0	1		C	28	H	56	N	0	O	5	S	0	13C	0	2	0.178571
21	485.421	485.421	485.421	0.0175225	0.1004	0	1		C	29	H	58	N	0	O	5	S	0	13C	0	2	0.172414
22	499.437	499.437	499.437	-0.0429085	0.1368	0	1		C	30	H	60	N	0	O	5	S	0	13C	0	2	0.166667
23	513.452	513.452	513.452	0.0947197	0.1206	0	1		C	31	H	62	N	0	O	5	S	0	13C	0	2	0.16129
24	527.468	527.468	527.468	-0.040385	0.0784	0	1		C	32	H	64	N	0	O	5	S	0	13C	0	2	0.15625
25	541.484	541.484	541.484	-0.0392212	0.0853	0	1		C	33	H	66	N	0	O	5	S	0	13C	0	2	0.151515
26	555.499	555.499	555.499	-0.0921216	0.0955	0	1		C	34	H	68	N	0	O	5	S	0	13C	0	2	0.147059
27	147.03	147.03	147.03	0.0469448	0.0767	0	2		C	5	H	8	N	0	O	5	S	0	13C	0	1.6	1
28	189.077	189.077	189.077	-0.0153657	0.1992	0	2		C	8	H	14	N	0	O	5	S	0	13C	0	1.75	0.625
29	203.093	203.093	203.092	-0.0139894	1.1925	0	2		C	9	H	16	N	0	O	5	S	0	13C	0	1.77778	0.555556
30	217.108	217.108	217.108	-0.0127909	7.6944	0	2		C	10	H	18	N	0	O	5	S	0	13C	0	1.8	0.5
31	231.124	231.124	231.124	-0.0117377	7.7312	0	2		C	11	H	20	N	0	O	5	S	0	13C	0	1.81818	0.454545
32	245.139	245.139	245.139	-0.010805	2.654	0	2		C	12	H	22	N	0	O	5	S	0	13C	0	1.83333	0.416667
33	259.155	259.155	259.155	-0.00997314	1.6368	0	2		C	13	H	24	N	0	O	5	S	0	13C	0	1.84615	0.384615
34	273.171	273.171	273.171	-0.00922665	1.0681	0	2		C	14	H	26	N	0	O	5	S	0	13C	0	1.85714	0.357143
35	287.186	287.186	287.186	-0.00855302	1.2056	0	2		C	15	H	28	N	0	O	5	S	0	13C	0	1.86667	0.333333
36	301.202	301.202	301.202	-0.00794208	1.6027	0	2		C	16	H	30	N	0	O	5	S	0	13C	0	1.875	0.3125
37	315.218	315.218	315.218	-0.00738547	1.3748	0	2		C	17	H	32	N	0	O	5	S	0	13C	0	1.88235	0.294118
38	329.233	329.233	329.233	-0.00687625	21.6432	0	2		C	18	H	34	N	0	O	5	S	0	13C	0	1.88889	0.277778
39	343.249	343.249	343.249	-0.00640861	1.9724	0	2		C	19	H	36	N	0	O	5	S	0	13C	0	1.89474	0.263158
40	357.265	357.265	357.265	-0.00597767	1.8484	0	2		C	20	H	38	N	0	O	5	S	0	13C	0	1.9	0.25
41	371.28	371.28	371.28	-0.00557926	1.8687	0	2		C	21	H	40	N	0	O	5	S	0	13C	0	1.90476	0.238095
42	385.296	385.296	385.296	-0.00520984	2.1182	0	2		C	22	H	42	N	0	O	5	S	0	13C	0	1.90909	0.227273
43	399.312	399.312	399.312	-0.00486635	2.6452	0	2		C	23	H	44	N	0	O	5	S	0	13C	0	1.91304	0.217391
44	413.327	413.327	413.327	-0.00454616	2.2509	0	2		C	24	H	46	N	0	O	5	S	0	13C	0	1.91667	0.208333
45	427.343	427.343	427.343	-0.00424696	2.2469	0	2		C	25	H	48	N	0	O	5	S	0	13C	0	1.92	0.2
46	441.359	441.359	441.359	-0.00396677	2.1947	0	2		C	26	H	50	N	0	O	5	S	0	13C	0	1.92308	0.192308
47	455.374	455.374	455.374	-0.00370383	2.2015	0	2		C	27	H	52	N	0	O	5	S	0	13C	0	1.92593	0.185185
48	469.39	469.39	469.39	-0.00345659	1.8552	0	2		C	28	H	54	N	0	O	5	S	0	13C	0	1.92857	0.178571
49	483.406	483.406	483.405	-0.00322369	1.6908	0	2		C	29	H	56	N	0	O	5	S	0	13C	0	1.93103	0.172414
50	497.421	497.421	497.421	-0.00300391	1.59	0	2		C	30	H	58	N	0	O	5	S	0	13C	0	1.93333	0.166667
51	511.437	511.437	511.437	-0.00279618	1.3836	0	2		C	31	H	60	N	0	O	5	S	0	13C	0	1.93548	0.16129
52	525.452	525.452	525.452	-0.00259953	1.0528	0	2		C	32	H	62	N	0	O	5	S	0	13C	0	1.9375	0.15625
53	539.468	539.468	539.468	-0.0024131	0.8948	0	2		C	33	H	64	N	0	O	5	S	0	13C	0	1.93939	0.151515
54	553.484	553.484	553.484	-0.00223611	0.7923	0	2		C	34	H	66	N	0	O	5	S	0	13C	0	1.94118	0.147059
55	567.499	567.499	567.499	-0.00206786	0.5456	0	2		C	35	H	68	N	0	O	5	S	0	13C	0	1.94286	0.142857
56	581.515	581.515	581.515	-0.00190772	0.465	0	2		C	36	H	70	N	0	O	5	S	0	13C	0	1.94444	0.138889
57	595.531	595.531	595.531	-0.00175512	0.4215	0	2		C	37	H	72	N	0	O	5	S	0	13C	0	1.94595	0.135135
58	609.546	609.546	609.546	-0.00160954	0.2621	0	2		C	38	H	74	N	0	O	5	S	0	13C	0	1.94737	0.131579
59	623.562	623.562	623.562	-0.0014705	0.2356	0	2		C	39	H	76	N	0	O	5	S	0	13C	0	1.94872	0.128205
60	637.578	637.578	637.578	-0.00133758	0.2503	0	2		C	40	H	78	N	0	O	5	S	0	13C	0	1.95	0.125
61	651.593	651.593	651.593	-0.00121037	0.1464	0	2		C	41	H	80	N	0	O	5	S	0	13C	0	1.95122	0.121951
62	665.609	665.609	665.609	-0.00108852	0.0957	0	2		C	42	H	82	N	0	O	5	S	0	13C	0	1.95238	0.119048
63	679.625	679.625	679.625	-0.000971698	0.1223	0	2		C	43	H	84	N	0	O	5	S	0	13C	0	1.95349	0.116279
64	693.64	693.64	693.64	-0.000859596	0.0733	0	2		C	44	H	86	N	0	O	5	S	0	13C	0	1.95455	0.113636
65	707.656	707.656	707.656	-0.000751933	0.0673	0	2		C	45	H	88	N	0	O	5	S	0	13C	0	1.95556	0.111111
66	721.672	721.672	721.672	-0.000648453	0.0705	0	2		C	46	H	90	N	0	O	5	S	0	13C	0	1.95652	0.108696
67	187.061	187.061	187.061	-0.0693326	0.1933	0	3		C	8	H	12	N	0	O	5	S	0	13C	0	1.5	0.625
68	201.077	201.077	201.077	-0.0144487	0.8392	0	3		C	9	H	14	N	0	O	5	S	0	13C	0	1.55556	0.555556
69	215.093	215.093	215.092	-0.013209	2.3165	0	3		C	10	H	16	N	0	O	5	S	0	13C	0	1.6	0.5
70	229.108	229.108	229.108	-0.012121	4.5031	0	3		C	11	H	18	N	0	O	5	S	0	13C	0	1.63636	0.454545
71	243.124	243.124	243.124	-0.0111584	9.8105	0	3		C	12	H	20	N	0	O	5	S	0	13C	0	1.66667	0.416667
72	257.139	257.139	257.139	-0.0103008	3.7112	0	3		C	13	H	22	N	0	O	5	S	0	13C	0	1.69231	0.384615
73	271.155	271.155	271.155	-0.00953178	2.1987	0	3		C	14	H	24	N	0	O	5	S	0	13C	0	1.71429	0.357143
74	285.171	285.171	285.171	-0.00883839	2.036	0	3		C	15	H	26	N	0	O	5	S	0	13C	0	1.73333	0.333333
75	299.186	299.186	299.186	-0.00820997	3.6684	0	3		C	16	H	28	N	0	O	5	S	0	13C	0	1.75	0.3125
76	313.202	313.202	313.202	-0.00763779	3.3172	0	3		C	17	H	30	N	0	O	5	S	0	13C	0	1.76471	0.294118
77	327.218	327.218	327.218	-0.00711462	8.5371	0	3		C	18	H	32	N	0	O	5	S	0	13C	0	1.77778	0.277778
78	341.233	341.233	341.233	-0.00663443	4.4046	0	3		C	19	H	34	N	0	O	5	S	0	13C	0	1.78947	0.263158
79	355.249	355.249	355.249	-0.00619214	4.2193	0	3		C	20	H	36	N	0	O	5	S	0	13C	0	1.8	0.25
80	369.265	369.265	369.265	-0.00578341	3.8634	0	3		C	21	H	38	N	0	O	5	S	0	13C	0	1.80952	0.238095
81	383.28	383.28	383.28	-0.00540458	4.1572	0	3		C	22	H	40	N	0	O	5	S	0	13C	0	1.81818	0.227273
82	397.296	397.296	397.296	-0.00505248	4.6852	0	3		C	23	H	42	N	0	O	5	S	0	13C	0	1.82609	0.217391
83	411.312	411.312	411.312	-0.00472437	3.7347	0	3		C	24	H	44	N	0	O	5	S	0	13C	0	1.83333	0.208333
84	425.327	425.327	425.327	-0.00441789	3.5782	0	3		C	25	H	46	N	0	O	5	S	0	13C	0	1.84	0.2
85	439.343	439.343	439.343	-0.00413096	2.9507	0	3		C	26	H	48	N	0	O	5	S	0	13C	0	1.84615	0.192308
86	453.359	453.359	453.359	-0.00386178	2.6143	0	3		C	27	H	50	N	0	O	5	S	0	13C	0	1.85185	0.185185
87	467.374	467.374	467.374	-0.00360874	2.2272	0	3		C	28	H	52	N	0	O	5	S	0	13C	0	1.85714	0.178571
88	481.39	481.39	481.39	0.0174028	1.6111	0	3		C	29	H	54	N	0	O	5	S	0	13C	0	1.86207	0.172414
89	495.406	495.406	495.405	-0.0031456	1.5123	0	3		C	30	H	56	N	0	O	5	S	0	13C	0	1.86667	0.166667
90	509.421	509.421	509.421	-0.00293315	1.3841	0	3		C	31	H	58	N	0	O	5	S	0	13C	0	1.87097	0.16129
91	523.437	523.437	523.437	-0.00273208	0.9078	0	3		C	32	H	60	N	0	O	5	S	0	13C	0	1.875	0.15625
92	537.452	537.452	537.452	-0.0211478	0.762	0	3		C	33	H	62	N	0	O	5	S	0	13C	0	1.87879	0.151515
93	551.468	551.468	551.468	-0.020494	0.7561	0	3		C	34	H	64	N	0	O	5	S	0	13C	0	1.88235	0.147059
94	565.484	565.484	565.484	-0.0198726	0.4179	0	3		C	35	H	66	N	0	O	5	S	0	13C	0	1.88571	0.142857
95	579.499	579.499	579.499	0.0152312	0.3611	0	3		C	36	H	68	N	0	O	5	S	0	13C	0	1.88889	0.138889
96	593.515	593.515	593.515	-0.00186915	0.361	0	3		C	37	H	70	N	0	O	5	S	0	13C	0	1.89189	0.135135
97	607.531	607.531	607.531	-0.0181805	0.1767	0	3		C	38	H	72	N	0	O	5	S	0	13C	0	1.89474	0.131579
98	621.546	621.546	621.546	-0.00157847	0.1598	0	3		C	39	H	74	N	0	O	5	S	0	13C	0	1.89744	0.128205
99	635.562	635.562	635.562	-0.032911	0.1974	0	3		C	40	H	76	N	0	O	5	S	0	13C	0	1.9	0.125
100	649.578	649.578	649.578	0.0294764	0.0681	0	3		C	41	H	78	N	0	O	5	S	0	13C	0	1.90244	0.121951
101	663.593	663.593	663.593	-0.0463969	0.0736	0	3		C	42	H	80	N	0	O	5	S	0	13C	0	1.90476	0.119048
102	677.609	677.609	677.609	-0.0601003	0.085	0	3		C	43	H	82	N	0	O	5	S	0	13C	0	1.90698	0.116279
103	199.061	199.061	199.061	0.0353186	0.1614	0	4		C	9	H	12	N	0	O	5	S	0	13C	0	1.33333	0.555556
104	213.077	213.077	213.077	-0.0136349	0.5084	0	4		C	10	H	14	N	0	O	5	S	0	13C	0	1.4	0.5
105	227.093	227.093	227.092	-0.012511	1.4204	0	4		C	11	H	16	N	0	O	5	S	0	13C	0	1.45455	0.454545
106	241.108	241.108	241.108	-0.0115177	2.5469	0	4		C	12	H	18	N	0	O	5	S	0	13C	0	1.5	0.416667
107	255.124	255.124	255.124	-0.0106335	2.3794	0	4		C	13	H	20	N	0	O	5	S	0	13C	0	1.53846	0.384615
108	269.139	269.139	269.139	-0.00984148	2.1491	0	4		C	14	H	22	N	0	O	5	S	0	13C	0	1.57143	0.357143
109	283.155	283.155	283.155	-0.00912782	1.4903	0	4		C	15	H	24	N	0	O	5	S	0	13C	0	1.6	0.333333
110	297.171	297.171	297.171	-0.00848149	1.8795	0	4		C	16	H	26	N	0	O	5	S	0	13C	0	1.625	0.3125
111	311.186	311.186	311.186	-0.00789337	3.3893	0	4		C	17	H	28	N	0	O	5	S	0	13C	0	1.64706	0.294118
112	325.202	325.202	325.202	-0.00735595	4.9967	0	4		C	18	H	30	N	0	O	5	S	0	13C	0	1.66667	0.277778
113	339.218	339.218	339.218	-0.00686294	1.6316	0	4		C	19	H	32	N	0	O	5	S	0	13C	0	1.68421	0.263158
114	353.233	353.233	353.233	-0.00640905	1.5905	0	4		C	20	H	34	N	0	O	5	S	0	13C	0	1.7	0.25
115	367.249	367.249	367.249	-0.00598981	1.016	0	4		C	21	H	36	N	0	O	5	S	0	13C	0	1.71429	0.238095
116	381.265	381.265	381.265	-0.00560138	0.9505	0	4		C	22	H	38	N	0	O	5	S	0	13C	0	1.72727	0.227273
117	395.28	395.28	395.28	-0.00524051	1.1231	0	4		C	23	H	40	N	0	O	5	S	0	13C	0	1.73913	0.217391
118	409.296	409.296	409.296	-0.00490435	1.0141	0	4		C	24	H	42	N	0	O	5	S	0	13C	0	1.75	0.208333
119	423.312	423.312	423.312	-0.00459045	0.8069	0	4		C	25	H	44	N	0	O	5	S	0	13C	0	1.76	0.2
120	437.327	437.327	437.327	-0.00429667	0.7203	0	4		C	26	H	46	N	0	O	5	S	0	13C	0	1.76923	0.192308
121	451.343	451.343	451.343	-0.00402113	0.792	0	4		C	27	H	48	N	0	O	5	S	0	13C	0	1.77778	0.185185
122	465.359	465.359	465.359	-0.0037622	0.54	0	4		C	28	H	50	N	0	O	5	S	0	13C	0	1.78571	0.178571
123	479.374	479.374	479.374	-0.0035184	0.5352	0	4		C	29	H	52	N	0	O	5	S	0	13C	0	1.7931	0.172414
124	493.39	493.39	493.39	-0.0235564	0.5107	0	4		C	30	H	54	N	0	O	5	S	0	13C	0	1.8	0.166667
125	507.405	507.405	507.405	0.0166369	0.3157	0	4		C	31	H	56	N	0	O	5	S	0	13C	0	1.80645	0.16129
126	521.421	521.421	521.421	0.0163127	0.2587	0	4		C	32	H	58	N	0	O	5	S	0	13C	0	1.8125	0.15625
127	535.437	535.437	535.437	0.0160055	0.2755	0	4		C	33	H	60	N	0	O	5	S	0	13C	0	1.81818	0.151515
128	549.452	549.452	549.452	-0.0206859	0.1254	0	4		C	34	H	62	N	0	O	5	S	0	13C	0	1.82353	0.147059
129	563.468	563.468	563.468	-0.055552	0.1075	0	4		C	35	H	64	N	0	O	5	S	0	13C	0	1.82857	0.142857
130	577.484	577.484	577.484	-0.0540927	0.1031	0	4		C	36	H	66	N	0	O	5	S	0	13C	0	1.83333	0.138889
131	183.03	183.03	183.03	0.0377113	0.0621	0	5		C	8	H	8	N	0	O	5	S	0	13C	0	1	0.625
132	197.046	197.046	197.046	-0.0153953	0.0861	0	5		C	9	H	10	N	0	O	5	S	0	13C	0	1.11111	0.555556
133	211.061	211.061	211.061	-0.014069	1.4972	0	5		C	10	H	12	N	0	O	5	S	0	13C	0	1.2	0.5
134	225.077	225.077	225.077	-0.012908	1.7307	0	5		C	11	H	14	N	0	O	5	S	0	13C	0	1.27273	0.454545
135	239.093	239.093	239.092	-0.0118831	1.8661	0	5		C	12	H	16	N	0	O	5	S	0	13C	0	1.33333	0.416667
136	253.108	253.108	253.108	-0.0109716	1.3136	0	5		C	13	H	18	N	0	O	5	S	0	13C	0	1.38462	0.384615
137	267.124	267.124	267.124	-0.0101559	1.2334	0	5		C	14	H	20	N	0	O	5	S	0	13C	0	1.42857	0.357143
138	281.139	281.139	281.139	-0.00942141	1.399	0	5		C	15	H	22	N	0	O	5	S	0	13C	0	1.46667	0.333333
139	295.155	295.155	295.155	-0.00875672	2.4706	0	5		C	16	H	24	N	0	O	5	S	0	13C	0	1.5	0.3125
140	309.171	309.171	309.171	-0.00815229	3.0163	0	5		C	17	H	26	N	0	O	5	S	0	13C	0	1.52941	0.294118
141	323.186	323.186	323.186	-0.00760029	2.967	0	5		C	18	H	28	N	0	O	5	S	0	13C	0	1.55556	0.277778
142	337.202	337.202	337.202	-0.00709417	2.4488	0	5		C	19	H	30	N	0	O	5	S	0	13C	0	1.57895	0.263158
143	351.218	351.218	351.218	-0.00662845	4.6042	0	5		C	20	H	32	N	0	O	5	S	0	13C	0	1.6	0.25
144	365.233	365.233	365.233	-0.00619848	0.9528	0	5		C	21	H	34	N	0	O	5	S	0	13C	0	1.61905	0.238095
145	379.249	379.249	379.249	0.0205676	0.4617	0	5		C	22	H	36	N	0	O	5	S	0	13C	0	1.63636	0.227273
146	393.265	393.265	393.265	-0.00543047	0.358	0	5		C	23	H	38	N	0	O	5	S	0	13C	0	1.65217	0.217391
147	407.28	407.28	407.28	0.0440201	0.2939	0	5		C	24	H	40	N	0	O	5	S	0	13C	0	1.66667	0.208333
148	421.296	421.296	421.296	0.0189716	0.2602	0	5		C	25	H	42	N	0	O	5	S	0	13C	0	1.68	0.2
149	435.312	435.312	435.312	-0.027436	0.2573	0	5		C	26	H	44	N	0	O	5	S	0	13C	0	1.69231	0.192308
150	449.327	449.327	449.327	-0.0264374	0.2503	0	5		C	27	H	46	N	0	O	5	S	0	13C	0	1.7037	0.185185
151	463.343	463.343	463.343	0.0176653	0.1473	0	5		C	28	H	48	N	0	O	5	S	0	13C	0	1.71429	0.178571
152	477.359	477.359	477.359	0.0382296	0.134	0	5		C	29	H	50	N	0	O	5	S	0	13C	0	1.72414	0.172414
153	491.374	491.374	491.374	0.0576208	0.1456	0	5		C	30	H	52	N	0	O	5	S	0	13C	0	1.73333	0.166667
154	505.39	505.39	505.39	-0.0625705	0.0829	0	5		C	31	H	54	N	0	O	5	S	0	13C	0	1.74194	0.16129
155	519.405	519.405	519.405	-0.00300026	0.1104	0	5		C	32	H	56	N	0	O	5	S	0	13C	0	1.75	0.15625
156	533.421	533.421	533.421	-0.00280118	0.0709	0	5		C	33	H	58	N	0	O	5	S	0	13C	0	1.75758	0.151515
157	561.452	561.452	561.452	-0.0380547	0.065	0	5		C	35	H	62	N	0	O	5	S	0	13C	0	1.77143	0.142857
158	181.014	181.014	181.014	-0.0174674	0.2046	0	6		C	8	H	6	N	0	O	5	S	0	13C	0	0.75	0.625
159	195.03	195.03	195.03	-0.0158833	0.4091	0	6		C	9	H	8	N	0	O	5	S	0	13C	0	0.888889	0.555556
160	209.046	209.046	209.046	0.0333249	0.3346	0	6		C	10	H	10	N	0	O	5	S	0	13C	0	1	0.5
161	223.061	223.061	223.061	-0.0133122	0.9579	0	6		C	11	H	12	N	0	O	5	S	0	13C	0	1.09091	0.454545
162	237.077	237.077	237.077	0.0299258	0.7174	0	6		C	12	H	14	N	0	O	5	S	0	13C	0	1.16667	0.416667
163	251.093	251.093	251.092	-0.0113152	0.6429	0	6		C	13	H	16	N	0	O	5	S	0	13C	0	1.23077	0.384615
164	265.108	265.108	265.108	-0.010475	0.9392	0	6		C	14	H	18	N	0	O	5	S	0	13C	0	1.28571	0.357143
165	279.124	279.124	279.124	-0.00971924	0.9111	0	6		C	15	H	20	N	0	O	5	S	0	13C	0	1.33333	0.333333
166	293.139	293.139	293.139	-0.00903573	1.1969	0	6		C	16	H	22	N	0	O	5	S	0	13C	0	1.375	0.3125
167	307.155	307.155	307.155	-0.00841461	1.5905	0	6		C	17	H	24	N	0	O	5	S	0	13C	0	1.41176	0.294118
168	321.171	321.171	321.171	-0.00784769	1.8565	0	6		C	18	H	26	N	0	O	5	S	0	13C	0	1.44444	0.277778
169	335.186	335.186	335.186	-0.00732819	2.4214	0	6		C	19	H	28	N	0	O	5	S	0	13C	0	1.47368	0.263158
170	349.202	349.202	349.202	-0.00685039	7.8784	0	6		C	20	H	30	N	0	O	5	S	0	13C	0	1.5	0.25
171	363.218	363.218	363.218	-0.00640946	1.1047	0	6		C	21	H	32	N	0	O	5	S	0	13C	0	1.52381	0.238095
172	377.233	377.233	377.233	-0.0060013	0.458	0	6		C	22	H	34	N	0	O	5	S	0	13C	0	1.54545	0.227273
173	391.249	391.249	391.249	-0.0311815	0.2279	0	6		C	23	H	36	N	0	O	5	S	0	13C	0	1.56522	0.217391
174	405.265	405.265	405.265	-0.00526967	0.9359	0	6		C	24	H	38	N	0	O	5	S	0	13C	0	1.58333	0.208333
175	419.28	419.28	419.28	-0.00494054	0.134	0	6		C	25	H	40	N	0	O	5	S	0	13C	0	1.6	0.2
176	433.296	433.296	433.296	-0.0046327	0.1498	0	6		C	26	H	42	N	0	O	5	S	0	13C	0	1.61538	0.192308
177	447.312	447.312	447.312	-0.0266999	0.1575	0	6		C	27	H	44	N	0	O	5	S	0	13C	0	1.62963	0.185185
178	461.327	461.327	461.327	-0.0257497	0.0875	0	6		C	28	H	46	N	0	O	5	S	0	13C	0	1.64286	0.178571
179	193.014	193.014	193.014	0.0872379	0.0713	0	7		C	9	H	6	N	0	O	5	S	0	13C	0	0.666667	0.555556
180	207.03	207.03	207.03	0.0333396	0.1187	0	7		C	10	H	8	N	0	O	5	S	0	13C	0	0.8	0.5
181	221.046	221.046	221.046	-0.0589633	0.3321	0	7		C	11	H	10	N	0	O	5	S	0	13C	0	0.909091	0.454545
182	235.061	235.061	235.061	0.0299095	0.5653	0	7		C	12	H	12	N	0	O	5	S	0	13C	0	1	0.416667
183	249.077	249.077	249.077	-0.0116642	0.4414	0	7		C	13	H	14	N	0	O	5	S	0	13C	0	1.07692	0.384615
184	263.092	263.092	263.092	-0.0107991	0.605	0	7		C	14	H	16	N	0	O	5	S	0	13C	0	1.14286	0.357143
185	277.108	277.108	277.108	-0.0100214	1.0341	0	7		C	15	H	18	N	0	O	5	S	0	13C	0	1.2	0.333333
186	291.124	291.124	291.124	-0.00931861	1.3597	0	7		C	16	H	20	N	0	O	5	S	0	13C	0	1.25	0.3125
187	305.139	305.139	305.139	-0.00868039	1.3478	0	7		C	17	H	22	N	0	O	5	S	0	13C	0	1.29412	0.294118
188	319.155	319.155	319.155	-0.00809823	1.3774	0	7		C	18	H	24	N	0	O	5	S	0	13C	0	1.33333	0.277778
189	333.171	333.171	333.171	-0.00756504	1.9793	0	7		C	19	H	26	N	0	O	5	S	0	13C	0	1.36842	0.263158
190	347.186	347.186	347.186	-0.0070749	4.4132	0	7		C	20	H	28	N	0	O	5	S	0	13C	0	1.4	0.25
191	361.202	361.202	361.202	-0.0066228	0.9589	0	7		C	21	H	30	N	0	O	5	S	0	13C	0	1.42857	0.238095
192	375.218	375.218	375.218	-0.00620448	0.3536	0	7		C	22	H	32	N	0	O	5	S	0	13C	0	1.45455	0.227273
193	389.233	389.233	389.233	0.0198752	0.3209	0	7		C	23	H	34	N	0	O	5	S	0	13C	0	1.47826	0.217391
194	403.249	403.249	403.249	0.0193435	0.4491	0	7		C	24	H	36	N	0	O	5	S	0	13C	0	1.5	0.208333
195	417.265	417.265	417.265	0.0188475	0.1381	0	7		C	25	H	38	N	0	O	5	S	0	13C	0	1.52	0.2
196	431.28	431.28	431.28	-0.0743634	0.0794	0	7		C	26	H	40	N	0	O	5	S	0	13C	0	1.53846	0.192308
197	445.296	445.296	445.296	-0.0494218	0.1801	0	7		C	27	H	42	N	0	O	5	S	0	13C	0	1.55556	0.185185
198	459.312	459.312	459.312	-0.0695458	0.0703	0	7		C	28	H	44	N	0	O	5	S	0	13C	0	1.57143	0.178571
199	473.327	473.327	473.327	0.101665	0.0758	0	7		C	29	H	46	N	0	O	5	S	0	13C	0	1.58621	0.172414
200	205.014	205.014	205.014	-0.112977	0.0641	0	8		C	10	H	6	N	0	O	5	S	0	13C	0	0.6	0.5
201	219.03	219.03	219.03	-0.0141429	0.1079	0	8		C	11	H	8	N	0	O	5	S	0	13C	0	0.727273	0.454545
202	233.046	233.046	233.046	-0.0130171	0.2569	0	8		C	12	H	10	N	0	O	5	S	0	13C	0	0.833333	0.416667
203	247.061	247.061	247.061	-0.012019	0.2438	0	8		C	13	H	12	N	0	O	5	S	0	13C	0	0.923077	0.384615
204	261.077	261.077	261.077	-0.0111281	0.3254	0	8		C	14	H	14	N	0	O	5	S	0	13C	0	1	0.357143
205	275.092	275.092	275.092	-0.010328	0.3655	0	8		C	15	H	16	N	0	O	5	S	0	13C	0	1.06667	0.333333
206	289.108	289.108	289.108	-0.00960544	0.623	0	8		C	16	H	18	N	0	O	5	S	0	13C	0	1.125	0.3125
207	303.124	303.124	303.124	-0.00894971	0.9927	0	8		C	17	H	20	N	0	O	5	S	0	13C	0	1.17647	0.294118
208	317.139	317.139	317.139	-0.00835194	1.4197	0	8		C	18	H	22	N	0	O	5	S	0	13C	0	1.22222	0.277778
209	331.155	331.155	331.155	-0.00780477	2.3117	0	8		C	19	H	24	N	0	O	5	S	0	13C	0	1.26316	0.263158
210	345.171	345.171	345.171	-0.00730204	3.1341	0	8		C	20	H	26	N	0	O	5	S	0	13C	0	1.3	0.25
211	359.186	359.186	359.186	-0.00683854	0.8425	0	8		C	21	H	28	N	0	O	5	S	0	13C	0	1.33333	0.238095
212	373.202	373.202	373.202	-0.00640985	0.4309	0	8		C	22	H	30	N	0	O	5	S	0	13C	0	1.36364	0.227273
213	387.218	387.218	387.218	-0.0060122	0.2971	0	8		C	23	H	32	N	0	O	5	S	0	13C	0	1.3913	0.217391
214	401.233	401.233	401.233	0.0192808	0.2474	0	8		C	24	H	34	N	0	O	5	S	0	13C	0	1.41667	0.208333
215	415.249	415.249	415.249	0.0187845	0.1785	0	8		C	25	H	36	N	0	O	5	S	0	13C	0	1.44	0.2
216	429.265	429.265	429.265	-0.0515663	0.1116	0	8		C	26	H	38	N	0	O	5	S	0	13C	0	1.46154	0.192308
217	443.28	443.28	443.28	-0.00467305	0.0972	0	8		C	27	H	40	N	0	O	5	S	0	13C	0	1.48148	0.185185
218	457.296	457.296	457.296	0.0393458	0.0993	0	8		C	28	H	42	N	0	O	5	S	0	13C	0	1.5	0.178571
219	471.312	471.312	471.312	0.101964	0.0851	0	8		C	29	H	44	N	0	O	5	S	0	13C	0	1.51724	0.172414
220	485.327	485.327	485.327	0.0167329	0.0683	0	8		C	30	H	46	N	0	O	5	S	0	13C	0	1.53333	0.166667
221	231.03	231.03	231.03	-0.0134083	0.1239	0	9		C	12	H	8	N	0	O	5	S	0	13C	0	0.666667	0.416667
222	245.046	245.046	245.046	-0.0531884	0.1396	0	9		C	13	H	10	N	0	O	5	S	0	13C	0	0.769231	0.384615
223	259.061	259.061	259.061	-0.0114623	0.2181	0	9		C	14	H	12	N	0	O	5	S	0	13C	0	0.857143	0.357143
224	273.077	273.077	273.077	-0.0106391	0.6336	0	9		C	15	H	14	N	0	O	5	S	0	13C	0	0.933333	0.333333
225	287.092	287.092	287.092	-0.00989629	1.2069	0	9		C	16	H	16	N	0	O	5	S	0	13C	0	1	0.3125
226	301.108	301.108	301.108	-0.00922263	1.3414	0	9		C	17	H	18	N	0	O	5	S	0	13C	0	1.05882	0.294118
227	315.124	315.124	315.124	-0.0086089	0.7011	0	9		C	18	H	20	N	0	O	5	S	0	13C	0	1.11111	0.277778
228	329.139	329.139	329.139	-0.00804744	1.19	0	9		C	19	H	22	N	0	O	5	S	0	13C	0	1.15789	0.263158
229	343.155	343.155	343.155	-0.00753184	1.1231	0	9		C	20	H	24	N	0	O	5	S	0	13C	0	1.2	0.25
230	357.171	357.171	357.171	-0.00705671	0.5391	0	9		C	21	H	26	N	0	O	5	S	0	13C	0	1.2381	0.238095
231	371.186	371.186	371.186	-0.00661746	0.4555	0	9		C	22	H	28	N	0	O	5	S	0	13C	0	1.27273	0.227273
232	385.202	385.202	385.202	-0.00621017	0.5695	0	9		C	23	H	30	N	0	O	5	S	0	13C	0	1.30435	0.217391
233	399.218	399.218	399.218	0.0192175	0.8767	0	9		C	24	H	32	N	0	O	5	S	0	13C	0	1.33333	0.208333
234	413.233	413.233	413.233	-0.00547848	0.2705	0	9		C	25	H	34	N	0	O	5	S	0	13C	0	1.36	0.2
235	427.249	427.249	427.249	-0.0285542	0.1459	0	9		C	26	H	36	N	0	O	5	S	0	13C	0	1.38462	0.192308
236	441.265	441.265	441.265	-0.050164	0.1089	0	9		C	27	H	38	N	0	O	5	S	0	13C	0	1.40741	0.185185
237	455.28	455.28	455.28	0.0174146	0.0631	0	9		C	28	H	40	N	0	O	5	S	0	13C	0	1.42857	0.178571
238	469.296	469.296	469.296	0.0596482	0.0849	0	9		C	29	H	42	N	0	O	5	S	0	13C	0	1.44828	0.172414
239	257.046	257.046	257.046	0.0271019	0.7093	0	10		C	14	H	10	N	0	O	5	S	0	13C	0	0.714286	0.357143
240	271.061	271.061	271.061	-0.0109548	1.8213	0	10		C	15	H	12	N	0	O	5	S	0	13C	0	0.8	0.333333
241	285.077	285.077	285.077	-0.0101913	1.1138	0	10		C	16	H	14	N	0	O	5	S	0	13C	0	0.875	0.3125
242	299.092	299.092	299.092	-0.00949924	0.9952	0	10		C	17	H	16	N	0	O	5	S	0	13C	0	0.941176	0.294118
243	313.108	313.108	313.108	-0.00886917	0.5844	0	10		C	18	H	18	N	0	O	5	S	0	13C	0	1	0.277778
244	327.124	327.124	327.124	-0.0082931	0.7109	0	10		C	19	H	20	N	0	O	5	S	0	13C	0	1.05263	0.263158
245	341.139	341.139	341.139	0.0215492	0.4732	0	10		C	20	H	22	N	0	O	5	S	0	13C	0	1.1	0.25
246	355.155	355.155	355.155	-0.00727736	0.3506	0	10		C	21	H	24	N	0	O	5	S	0	13C	0	1.14286	0.238095
247	369.171	369.171	369.171	0.0202604	0.2816	0	10		C	22	H	26	N	0	O	5	S	0	13C	0	1.18182	0.227273
248	383.186	383.186	383.186	0.0196867	0.2311	0	10		C	23	H	28	N	0	O	5	S	0	13C	0	1.21739	0.217391
249	397.202	397.202	397.202	0.0191536	0.2728	0	10		C	24	H	30	N	0	O	5	S	0	13C	0	1.25	0.208333
250	411.218	411.218	411.218	0.0186567	0.2005	0	10		C	25	H	32	N	0	O	5	S	0	13C	0	1.28	0.2
251	425.233	425.233	425.233	-0.00532388	0.1897	0	10		C	26	H	34	N	0	O	5	S	0	13C	0	1.30769	0.192308
252	439.249	439.249	439.249	0.0632904	0.1726	0	10		C	27	H	36	N	0	O	5	S	0	13C	0	1.33333	0.185185
253	453.265	453.265	453.265	0.0173505	0.1681	0	10		C	28	H	38	N	0	O	5	S	0	13C	0	1.35714	0.178571
254	481.296	481.296	481.296	0.162047	0.0724	0	10		C	30	H	42	N	0	O	5	S	0	13C	0	1.4	0.166667
255	255.03	255.03	255.03	0.0270646	0.0753	0	11		C	14	H	8	N	0	O	5	S	0	13C	0	0.571429	0.357143
256	269.046	269.046	269.046	-0.0112753	0.3168	0	11		C	15	H	10	N	0	O	5	S	0	13C	0	0.666667	0.333333
257	283.061	283.061	283.061	0.0248376	0.5331	0	11		C	16	H	12	N	0	O	5	S	0	13C	0	0.75	0.3125
258	297.077	297.077	297.077	-0.00977959	0.4488	0	11		C	17	H	14	N	0	O	5	S	0	13C	0	0.823529	0.294118
259	311.092	311.092	311.092	0.023012	0.4958	0	11		C	18	H	16	N	0	O	5	S	0	13C	0	0.888889	0.277778
260	325.108	325.108	325.108	-0.0393008	0.4184	0	11		C	19	H	18	N	0	O	5	S	0	13C	0	0.947368	0.263158
261	339.124	339.124	339.124	-0.00799965	0.3293	0	11		C	20	H	20	N	0	O	5	S	0	13C	0	1	0.25
262	353.139	353.139	353.139	-0.00750052	0.2301	0	11		C	21	H	22	N	0	O	5	S	0	13C	0	1.04762	0.238095
263	367.155	367.155	367.155	-0.0070395	0.2058	0	11		C	22	H	24	N	0	O	5	S	0	13C	0	1.09091	0.227273
264	381.171	381.171	381.171	-0.00661239	0.2926	0	11		C	23	H	26	N	0	O	5	S	0	13C	0	1.13043	0.217391
265	395.186	395.186	395.186	-0.00621557	0.4687	0	11		C	24	H	28	N	0	O	5	S	0	13C	0	1.16667	0.208333
266	409.202	409.202	409.202	0.0430297	0.2287	0	11		C	25	H	30	N	0	O	5	S	0	13C	0	1.2	0.2
267	423.218	423.218	423.218	0.0181277	0.1467	0	11		C	26	H	32	N	0	O	5	S	0	13C	0	1.23077	0.192308
268	437.233	437.233	437.233	0.0176933	0.1268	0	11		C	27	H	34	N	0	O	5	S	0	13C	0	1.25926	0.185185
269	451.249	451.249	451.249	-0.115678	0.08	0	11		C	28	H	36	N	0	O	5	S	0	13C	0	1.28571	0.178571
270	465.265	465.265	465.265	0.016903	0.0737	0	11		C	29	H	38	N	0	O	5	S	0	13C	0	1.31034	0.172414
271	281.046	281.046	281.046	-0.0107939	0.128	0	12		C	16	H	10	N	0	O	5	S	0	13C	0	0.625	0.3125
272	295.061	295.061	295.061	-0.0100638	0.2321	0	12		C	17	H	12	N	0	O	5	S	0	13C	0	0.705882	0.294118
273	309.077	309.077	309.077	-0.0093999	0.3019	0	12		C	18	H	14	N	0	O	5	S	0	13C	0	0.777778	0.277778
274	323.092	323.092	323.092	0.0221573	0.3261	0	12		C	19	H	16	N	0	O	5	S	0	13C	0	0.842105	0.263158
275	337.108	337.108	337.108	-0.00823774	0.2496	0	12		C	20	H	18	N	0	O	5	S	0	13C	0	0.9	0.25
276	351.124	351.124	351.124	-0.0362062	0.1763	0	12		C	21	H	20	N	0	O	5	S	0	13C	0	0.952381	0.238095
277	365.139	365.139	365.139	-0.0346408	0.1254	0	12		C	22	H	22	N	0	O	5	S	0	13C	0	1	0.227273
278	379.155	379.155	379.155	0.0195577	0.1212	0	12		C	23	H	24	N	0	O	5	S	0	13C	0	1.04348	0.217391
279	393.171	393.171	393.171	-0.00641057	0.149	0	12		C	24	H	26	N	0	O	5	S	0	13C	0	1.08333	0.208333
280	407.186	407.186	407.186	0.0430852	0.1385	0	12		C	25	H	28	N	0	O	5	S	0	13C	0	1.12	0.2
281	421.202	421.202	421.202	0.0180622	0.148	0	12		C	26	H	30	N	0	O	5	S	0	13C	0	1.15385	0.192308
282	435.218	435.218	435.218	-0.00534912	0.2189	0	12		C	27	H	32	N	0	O	5	S	0	13C	0	1.18519	0.185185
283	449.233	449.233	449.233	-0.00503945	0.2765	0	12		C	28	H	34	N	0	O	5	S	0	13C	0	1.21429	0.178571
284	463.249	463.249	463.249	-0.00474853	0.1304	0	12		C	29	H	36	N	0	O	5	S	0	13C	0	1.24138	0.172414
285	477.265	477.265	477.265	0.121242	0.0655	0	12		C	30	H	38	N	0	O	5	S	0	13C	0	1.26667	0.166667
286	307.061	307.061	307.061	-0.00967048	0.1184	0	13		C	18	H	12	N	0	O	5	S	0	13C	0	0.666667	0.277778
287	321.077	321.077	321.077	-0.00904858	0.1886	0	13		C	19	H	14	N	0	O	5	S	0	13C	0	0.736842	0.263158
288	335.092	335.092	335.092	0.0512063	0.2309	0	13		C	20	H	16	N	0	O	5	S	0	13C	0	0.8	0.25
289	349.108	349.108	349.108	0.0206898	0.5072	0	13		C	21	H	18	N	0	O	5	S	0	13C	0	0.857143	0.238095
290	363.124	363.124	363.124	-0.00747092	0.297	0	13		C	22	H	20	N	0	O	5	S	0	13C	0	0.909091	0.227273
291	377.139	377.139	377.139	-0.060054	0.116	0	13		C	23	H	22	N	0	O	5	S	0	13C	0	0.956522	0.217391
292	391.155	391.155	391.155	0.0189577	0.0844	0	13		C	24	H	24	N	0	O	5	S	0	13C	0	1	0.208333
293	433.202	433.202	433.202	0.0175619	0.076	0	13		C	27	H	30	N	0	O	5	S	0	13C	0	1.11111	0.185185
294	447.218	447.218	447.218	0.0171549	0.1	0	13		C	28	H	32	N	0	O	5	S	0	13C	0	1.14286	0.178571
295	461.233	461.233	461.233	-0.0482703	0.0806	0	13		C	29	H	34	N	0	O	5	S	0	13C	0	1.17241	0.172414
296	475.249	475.249	475.249	0.142663	0.0788	0	13		C	30	H	36	N	0	O	5	S	0	13C	0	1.2	0.166667
297	489.265	489.265	489.265	0.0978292	0.092	0	13		C	31	H	38	N	0	O	5	S	0	13C	0	1.22581	0.16129
298	503.28	503.28	503.28	0.0952323	0.0726	0	13		C	32	H	40	N	0	O	5	S	0	13C	0	1.25	0.15625
299	319.061	319.061	319.061	-0.0719907	0.0745	0	14		C	19	H	12	N	0	O	5	S	0	13C	0	0.631579	0.263158
300	333.077	333.077	333.077	0.0213005	0.3473	0	14		C	20	H	14	N	0	O	5	S	0	13C	0	0.7	0.25
301	347.092	347.092	347.092	-0.00818557	0.5117	0	14		C	21	H	16	N	0	O	5	S	0	13C	0	0.761905	0.238095
302	361.108	361.108	361.108	-0.00769024	0.534	0	14		C	22	H	18	N	0	O	5	S	0	13C	0	0.818182	0.227273
303	375.124	375.124	375.124	0.0727417	0.1112	0	14		C	23	H	20	N	0	O	5	S	0	13C	0	0.869565	0.217391
304	389.139	389.139	389.139	-0.00680663	0.0738	0	14		C	24	H	22	N	0	O	5	S	0	13C	0	0.916667	0.208333
305	417.171	417.171	417.171	0.0419002	0.0621	0	14		C	26	H	26	N	0	O	5	S	0	13C	0	1	0.192308

## Sheet: O6 
O6 (7.65%)	A.M.W. average :					A.W. average DBE :			A.W. average C# :												A.W. averageH/C	A.W. averageO/C
	391.273					6.4894			22.1255												1.63778	0.348692
	Exp. m/z	Recal m/z	Theor. Mass	Error	Rel. Abundance	Signal2Noise	DBE	Molecular Formula													H/C	O/C
1	219.087	219.087	219.087	0.00811735	0.0904	0	2		C	9	H	16	N	0	O	6	S	0	13C	0	1.77778	0.666667
2	233.103	233.103	233.103	0.00790444	0.4351	0	2		C	10	H	18	N	0	O	6	S	0	13C	0	1.8	0.6
3	247.119	247.119	247.119	0.00771568	2.3684	0	2		C	11	H	20	N	0	O	6	S	0	13C	0	1.81818	0.545455
4	261.134	261.134	261.134	0.00754719	2.4922	0	2		C	12	H	22	N	0	O	6	S	0	13C	0	1.83333	0.5
5	275.15	275.15	275.15	0.00739586	1.3788	0	2		C	13	H	24	N	0	O	6	S	0	13C	0	1.84615	0.461538
6	289.166	289.166	289.166	0.0072592	0.859	0	2		C	14	H	26	N	0	O	6	S	0	13C	0	1.85714	0.428571
7	303.181	303.181	303.181	0.00713517	0.6453	0	2		C	15	H	28	N	0	O	6	S	0	13C	0	1.86667	0.4
8	317.197	317.197	317.197	0.0070221	0.6843	0	2		C	16	H	30	N	0	O	6	S	0	13C	0	1.875	0.375
9	331.213	331.213	331.213	0.00691861	0.836	0	2		C	17	H	32	N	0	O	6	S	0	13C	0	1.88235	0.352941
10	345.228	345.228	345.228	0.00682351	12.6092	0	2		C	18	H	34	N	0	O	6	S	0	13C	0	1.88889	0.333333
11	359.244	359.244	359.244	0.00673584	1.3179	0	2		C	19	H	36	N	0	O	6	S	0	13C	0	1.89474	0.315789
12	373.26	373.26	373.26	0.00665475	0.4545	0	2		C	20	H	38	N	0	O	6	S	0	13C	0	1.9	0.3
13	387.275	387.275	387.275	0.00657953	0.3863	0	2		C	21	H	40	N	0	O	6	S	0	13C	0	1.90476	0.285714
14	401.291	401.291	401.291	0.00650957	0.5189	0	2		C	22	H	42	N	0	O	6	S	0	13C	0	1.90909	0.272727
15	415.307	415.307	415.307	0.00644432	0.3923	0	2		C	23	H	44	N	0	O	6	S	0	13C	0	1.91304	0.26087
16	429.322	429.322	429.322	0.00638334	0.4637	0	2		C	24	H	46	N	0	O	6	S	0	13C	0	1.91667	0.25
17	443.338	443.338	443.338	0.00632621	0.5889	0	2		C	25	H	48	N	0	O	6	S	0	13C	0	1.92	0.24
18	457.353	457.353	457.353	0.00627259	0.5968	0	2		C	26	H	50	N	0	O	6	S	0	13C	0	1.92308	0.230769
19	471.369	471.369	471.369	0.00622215	0.5477	0	2		C	27	H	52	N	0	O	6	S	0	13C	0	1.92593	0.222222
20	485.385	485.385	485.385	0.00617463	0.7026	0	2		C	28	H	54	N	0	O	6	S	0	13C	0	1.92857	0.214286
21	499.4	499.4	499.4	0.00612977	0.661	0	2		C	29	H	56	N	0	O	6	S	0	13C	0	1.93103	0.206897
22	513.416	513.416	513.416	0.00608736	0.5951	0	2		C	30	H	58	N	0	O	6	S	0	13C	0	1.93333	0.2
23	527.432	527.432	527.432	0.00604721	0.6046	0	2		C	31	H	60	N	0	O	6	S	0	13C	0	1.93548	0.193548
24	541.447	541.447	541.447	0.00600913	0.4299	0	2		C	32	H	62	N	0	O	6	S	0	13C	0	1.9375	0.1875
25	555.463	555.463	555.463	0.00597298	0.4421	0	2		C	33	H	64	N	0	O	6	S	0	13C	0	1.93939	0.181818
26	569.479	569.479	569.479	0.00593861	0.3901	0	2		C	34	H	66	N	0	O	6	S	0	13C	0	1.94118	0.176471
27	583.494	583.494	583.494	0.00590588	0.2783	0	2		C	35	H	68	N	0	O	6	S	0	13C	0	1.94286	0.171429
28	597.51	597.51	597.51	0.0058747	0.2524	0	2		C	36	H	70	N	0	O	6	S	0	13C	0	1.94444	0.166667
29	611.526	611.526	611.526	0.00584494	0.2031	0	2		C	37	H	72	N	0	O	6	S	0	13C	0	1.94595	0.162162
30	625.541	625.541	625.541	0.00581651	0.1281	0	2		C	38	H	74	N	0	O	6	S	0	13C	0	1.94737	0.157895
31	639.557	639.557	639.557	0.00578934	0.1233	0	2		C	39	H	76	N	0	O	6	S	0	13C	0	1.94872	0.153846
32	653.573	653.573	653.573	0.00576332	0.1297	0	2		C	40	H	78	N	0	O	6	S	0	13C	0	1.95	0.15
33	667.588	667.588	667.588	0.0057384	0.0759	0	2		C	41	H	80	N	0	O	6	S	0	13C	0	1.95122	0.146341
34	681.604	681.604	681.604	0.00571451	0.0755	0	2		C	42	H	82	N	0	O	6	S	0	13C	0	1.95238	0.142857
35	695.62	695.62	695.62	0.00569157	0.072	0	2		C	43	H	84	N	0	O	6	S	0	13C	0	1.95349	0.139535
36	203.056	203.056	203.056	0.00812647	0.06	0	3		C	8	H	12	N	0	O	6	S	0	13C	0	1.5	0.75
37	217.072	217.072	217.072	0.00789725	0.2164	0	3		C	9	H	14	N	0	O	6	S	0	13C	0	1.55556	0.666667
38	231.087	231.087	231.087	0.00769583	0.8682	0	3		C	10	H	16	N	0	O	6	S	0	13C	0	1.6	0.6
39	245.103	245.103	245.103	0.00751745	1.5517	0	3		C	11	H	18	N	0	O	6	S	0	13C	0	1.63636	0.545455
40	259.119	259.119	259.119	0.00735836	4.6334	0	3		C	12	H	20	N	0	O	6	S	0	13C	0	1.66667	0.5
41	273.134	273.134	273.134	0.00721561	3.3102	0	3		C	13	H	22	N	0	O	6	S	0	13C	0	1.69231	0.461538
42	287.15	287.15	287.15	0.00708678	1.7307	0	3		C	14	H	24	N	0	O	6	S	0	13C	0	1.71429	0.428571
43	301.166	301.166	301.166	0.00696995	1.7608	0	3		C	15	H	26	N	0	O	6	S	0	13C	0	1.73333	0.4
44	315.181	315.181	315.181	0.00686351	1.7269	0	3		C	16	H	28	N	0	O	6	S	0	13C	0	1.75	0.375
45	329.197	329.197	329.197	0.00676613	2.1322	0	3		C	17	H	30	N	0	O	6	S	0	13C	0	1.76471	0.352941
46	343.213	343.213	343.213	0.00667671	12.6026	0	3		C	18	H	32	N	0	O	6	S	0	13C	0	1.77778	0.333333
47	357.228	357.228	357.228	0.0065943	4.2901	0	3		C	19	H	34	N	0	O	6	S	0	13C	0	1.78947	0.315789
48	371.244	371.244	371.244	0.00651811	2.2235	0	3		C	20	H	36	N	0	O	6	S	0	13C	0	1.8	0.3
49	385.26	385.26	385.26	0.00644747	1.5954	0	3		C	21	H	38	N	0	O	6	S	0	13C	0	1.80952	0.285714
50	399.275	399.275	399.275	0.00638179	2.1812	0	3		C	22	H	40	N	0	O	6	S	0	13C	0	1.81818	0.272727
51	413.291	413.291	413.291	0.00632056	1.7005	0	3		C	23	H	42	N	0	O	6	S	0	13C	0	1.82609	0.26087
52	427.307	427.307	427.307	0.00626335	1.857	0	3		C	24	H	44	N	0	O	6	S	0	13C	0	1.83333	0.25
53	441.322	441.322	441.322	0.00620977	2.1279	0	3		C	25	H	46	N	0	O	6	S	0	13C	0	1.84	0.24
54	455.338	455.338	455.338	0.00615949	2.176	0	3		C	26	H	48	N	0	O	6	S	0	13C	0	1.84615	0.230769
55	469.353	469.353	469.353	0.00611222	2.0434	0	3		C	27	H	50	N	0	O	6	S	0	13C	0	1.85185	0.222222
56	483.369	483.369	483.369	0.00606768	2.2053	0	3		C	28	H	52	N	0	O	6	S	0	13C	0	1.85714	0.214286
57	497.385	497.385	497.385	0.00602566	2.0682	0	3		C	29	H	54	N	0	O	6	S	0	13C	0	1.86207	0.206897
58	511.4	511.4	511.4	-0.0135682	1.8349	0	3		C	30	H	56	N	0	O	6	S	0	13C	0	1.86667	0.2
59	525.416	525.416	525.416	-0.0130842	1.6636	0	3		C	31	H	58	N	0	O	6	S	0	13C	0	1.87097	0.193548
60	539.432	539.432	539.432	-0.0126253	1.1767	0	3		C	32	H	60	N	0	O	6	S	0	13C	0	1.875	0.1875
61	553.447	553.447	553.447	-0.0121897	1.0425	0	3		C	33	H	62	N	0	O	6	S	0	13C	0	1.87879	0.181818
62	567.463	567.463	567.463	0.00584667	0.8628	0	3		C	34	H	64	N	0	O	6	S	0	13C	0	1.88235	0.176471
63	581.479	581.479	581.479	0.00581605	0.5654	0	3		C	35	H	66	N	0	O	6	S	0	13C	0	1.88571	0.171429
64	595.494	595.494	595.494	-0.0110059	0.4967	0	3		C	36	H	68	N	0	O	6	S	0	13C	0	1.88889	0.166667
65	609.51	609.51	609.51	0.0221657	0.4161	0	3		C	37	H	70	N	0	O	6	S	0	13C	0	1.89189	0.162162
66	623.526	623.526	623.526	-0.0103054	0.263	0	3		C	38	H	72	N	0	O	6	S	0	13C	0	1.89474	0.157895
67	637.541	637.541	637.541	-0.00997822	0.2448	0	3		C	39	H	74	N	0	O	6	S	0	13C	0	1.89744	0.153846
68	651.557	651.557	651.557	0.0210306	0.1903	0	3		C	40	H	76	N	0	O	6	S	0	13C	0	1.9	0.15
69	665.573	665.573	665.573	0.065758	0.1177	0	3		C	41	H	78	N	0	O	6	S	0	13C	0	1.90244	0.146341
70	679.588	679.588	679.588	0.0497815	0.1036	0	3		C	42	H	80	N	0	O	6	S	0	13C	0	1.90476	0.142857
71	693.604	693.604	693.604	0.106538	0.1215	0	3		C	43	H	82	N	0	O	6	S	0	13C	0	1.90698	0.139535
72	707.62	707.62	707.62	-0.00853683	0.0787	0	3		C	44	H	84	N	0	O	6	S	0	13C	0	1.90909	0.136364
73	721.635	721.635	721.635	0.0748624	0.0758	0	3		C	45	H	86	N	0	O	6	S	0	13C	0	1.91111	0.133333
74	215.056	215.056	215.056	0.00767302	0.1297	0	4		C	9	H	12	N	0	O	6	S	0	13C	0	1.33333	0.666667
75	229.072	229.072	229.072	0.00748355	0.313	0	4		C	10	H	14	N	0	O	6	S	0	13C	0	1.4	0.6
76	243.087	243.087	243.087	0.00731593	0.7945	0	4		C	11	H	16	N	0	O	6	S	0	13C	0	1.45455	0.545455
77	257.103	257.103	257.103	0.00716658	2.0171	0	4		C	12	H	18	N	0	O	6	S	0	13C	0	1.5	0.5
78	271.119	271.119	271.119	0.00703268	2.1199	0	4		C	13	H	20	N	0	O	6	S	0	13C	0	1.53846	0.461538
79	285.134	285.134	285.134	0.00691193	1.8778	0	4		C	14	H	22	N	0	O	6	S	0	13C	0	1.57143	0.428571
80	299.15	299.15	299.15	0.00680251	2.1716	0	4		C	15	H	24	N	0	O	6	S	0	13C	0	1.6	0.4
81	313.166	313.166	313.166	0.00670287	2.1209	0	4		C	16	H	26	N	0	O	6	S	0	13C	0	1.625	0.375
82	327.181	327.181	327.181	0.00661178	2.4525	0	4		C	17	H	28	N	0	O	6	S	0	13C	0	1.64706	0.352941
83	341.197	341.197	341.197	0.00652816	5.3493	0	4		C	18	H	30	N	0	O	6	S	0	13C	0	1.66667	0.333333
84	355.213	355.213	355.213	0.00645115	3.0051	0	4		C	19	H	32	N	0	O	6	S	0	13C	0	1.68421	0.315789
85	369.228	369.228	369.228	0.00637998	2.3627	0	4		C	20	H	34	N	0	O	6	S	0	13C	0	1.7	0.3
86	383.244	383.244	383.244	0.00631402	1.6315	0	4		C	21	H	36	N	0	O	6	S	0	13C	0	1.71429	0.285714
87	397.26	397.26	397.26	0.00625271	2.0339	0	4		C	22	H	38	N	0	O	6	S	0	13C	0	1.72727	0.272727
88	411.275	411.275	411.275	0.00619558	1.733	0	4		C	23	H	40	N	0	O	6	S	0	13C	0	1.73913	0.26087
89	425.291	425.291	425.291	0.00614222	1.9736	0	4		C	24	H	42	N	0	O	6	S	0	13C	0	1.75	0.25
90	439.307	439.307	439.307	0.00609226	2.1285	0	4		C	25	H	44	N	0	O	6	S	0	13C	0	1.76	0.24
91	453.322	453.322	453.322	0.00604539	2.1966	0	4		C	26	H	46	N	0	O	6	S	0	13C	0	1.76923	0.230769
92	467.338	467.338	467.338	-0.0153965	2.026	0	4		C	27	H	48	N	0	O	6	S	0	13C	0	1.77778	0.222222
93	481.353	481.353	481.353	0.00595984	1.8938	0	4		C	28	H	50	N	0	O	6	S	0	13C	0	1.78571	0.214286
94	495.369	495.369	495.369	0.0059207	1.6994	0	4		C	29	H	52	N	0	O	6	S	0	13C	0	1.7931	0.206897
95	509.385	509.385	509.385	0.00588371	1.4275	0	4		C	30	H	54	N	0	O	6	S	0	13C	0	1.8	0.2
96	523.4	523.4	523.4	-0.0132571	1.1155	0	4		C	31	H	56	N	0	O	6	S	0	13C	0	1.80645	0.193548
97	537.416	537.416	537.416	-0.012792	0.806	0	4		C	32	H	58	N	0	O	6	S	0	13C	0	1.8125	0.1875
98	551.432	551.432	551.432	-0.0304852	0.6817	0	4		C	33	H	60	N	0	O	6	S	0	13C	0	1.81818	0.181818
99	565.447	565.447	565.447	0.00575408	0.5273	0	4		C	34	H	62	N	0	O	6	S	0	13C	0	1.82353	0.176471
100	579.463	579.463	579.463	0.00572559	0.3406	0	4		C	35	H	64	N	0	O	6	S	0	13C	0	1.82857	0.171429
101	593.479	593.479	593.479	0.00569845	0.2837	0	4		C	36	H	66	N	0	O	6	S	0	13C	0	1.83333	0.166667
102	607.494	607.494	607.494	-0.0272496	0.2372	0	4		C	37	H	68	N	0	O	6	S	0	13C	0	1.83784	0.162162
103	621.51	621.51	621.51	-0.0265319	0.1468	0	4		C	38	H	70	N	0	O	6	S	0	13C	0	1.84211	0.157895
104	635.526	635.526	635.526	-0.0101108	0.1517	0	4		C	39	H	72	N	0	O	6	S	0	13C	0	1.84615	0.153846
105	649.541	649.541	649.541	0.051788	0.1177	0	4		C	40	H	74	N	0	O	6	S	0	13C	0	1.85	0.15
106	663.557	663.557	663.557	-0.0848418	0.0652	0	4		C	41	H	76	N	0	O	6	S	0	13C	0	1.85366	0.146341
107	691.588	691.588	691.588	0.135675	0.0611	0	4		C	43	H	80	N	0	O	6	S	0	13C	0	1.86047	0.139535
108	227.056	227.056	227.056	-0.0367745	0.1458	0	5		C	10	H	12	N	0	O	6	S	0	13C	0	1.2	0.6
109	241.072	241.072	241.072	0.00711104	0.6187	0	5		C	11	H	14	N	0	O	6	S	0	13C	0	1.27273	0.545455
110	255.087	255.087	255.087	0.00697177	1.1294	0	5		C	12	H	16	N	0	O	6	S	0	13C	0	1.33333	0.5
111	269.103	269.103	269.103	0.006847	1.2644	0	5		C	13	H	18	N	0	O	6	S	0	13C	0	1.38462	0.461538
112	283.119	283.119	283.119	0.0067346	1.4768	0	5		C	14	H	20	N	0	O	6	S	0	13C	0	1.42857	0.428571
113	297.134	297.134	297.134	0.00663279	1.6088	0	5		C	15	H	22	N	0	O	6	S	0	13C	0	1.46667	0.4
114	311.15	311.15	311.15	0.00654016	1.8201	0	5		C	16	H	24	N	0	O	6	S	0	13C	0	1.5	0.375
115	325.166	325.166	325.166	0.00645551	2.3507	0	5		C	17	H	26	N	0	O	6	S	0	13C	0	1.52941	0.352941
116	339.181	339.181	339.181	0.00637786	3.8153	0	5		C	18	H	28	N	0	O	6	S	0	13C	0	1.55556	0.333333
117	353.197	353.197	353.197	0.00630637	2.6798	0	5		C	19	H	30	N	0	O	6	S	0	13C	0	1.57895	0.315789
118	367.213	367.213	367.213	0.00624034	3.043	0	5		C	20	H	32	N	0	O	6	S	0	13C	0	1.6	0.3
119	381.228	381.228	381.228	0.00617916	1.1794	0	5		C	21	H	34	N	0	O	6	S	0	13C	0	1.61905	0.285714
120	395.244	395.244	395.244	0.00612232	0.8409	0	5		C	22	H	36	N	0	O	6	S	0	13C	0	1.63636	0.272727
121	409.26	409.26	409.26	0.00606938	0.565	0	5		C	23	H	38	N	0	O	6	S	0	13C	0	1.65217	0.26087
122	423.275	423.275	423.275	0.00601994	0.5329	0	5		C	24	H	40	N	0	O	6	S	0	13C	0	1.66667	0.25
123	437.291	437.291	437.291	0.00597367	0.5523	0	5		C	25	H	42	N	0	O	6	S	0	13C	0	1.68	0.24
124	451.307	451.307	451.307	0.0280882	0.6025	0	5		C	26	H	44	N	0	O	6	S	0	13C	0	1.69231	0.230769
125	465.322	465.322	465.322	-0.015601	0.6121	0	5		C	27	H	46	N	0	O	6	S	0	13C	0	1.7037	0.222222
126	479.338	479.338	479.338	0.00585109	0.4803	0	5		C	28	H	48	N	0	O	6	S	0	13C	0	1.71429	0.214286
127	493.353	493.353	493.353	0.00581488	0.4623	0	5		C	29	H	50	N	0	O	6	S	0	13C	0	1.72414	0.206897
128	507.369	507.369	507.369	-0.0139289	0.4012	0	5		C	30	H	52	N	0	O	6	S	0	13C	0	1.73333	0.2
129	521.385	521.385	521.385	0.00574829	0.3384	0	5		C	31	H	54	N	0	O	6	S	0	13C	0	1.74194	0.193548
130	535.4	535.4	535.4	0.00571761	0.2228	0	5		C	32	H	56	N	0	O	6	S	0	13C	0	1.75	0.1875
131	549.416	549.416	549.416	-0.0307138	0.2052	0	5		C	33	H	58	N	0	O	6	S	0	13C	0	1.75758	0.181818
132	563.432	563.432	563.432	0.00566083	0.1286	0	5		C	34	H	60	N	0	O	6	S	0	13C	0	1.76471	0.176471
133	577.447	577.447	577.447	-0.0116831	0.1418	0	5		C	35	H	62	N	0	O	6	S	0	13C	0	1.77143	0.171429
134	591.463	591.463	591.463	-0.028205	0.0756	0	5		C	36	H	64	N	0	O	6	S	0	13C	0	1.77778	0.166667
135	619.494	619.494	619.494	0.0378471	0.0622	0	5		C	38	H	68	N	0	O	6	S	0	13C	0	1.78947	0.157895
136	211.025	211.025	211.025	0.0545995	0.0908	0	6		C	9	H	8	N	0	O	6	S	0	13C	0	0.888889	0.666667
137	225.04	225.04	225.04	-0.0818253	0.1041	0	6		C	10	H	10	N	0	O	6	S	0	13C	0	1	0.6
138	239.056	239.056	239.056	0.00690269	1.147	0	6		C	11	H	12	N	0	O	6	S	0	13C	0	1.09091	0.545455
139	253.072	253.072	253.072	0.00677385	0.4237	0	6		C	12	H	14	N	0	O	6	S	0	13C	0	1.16667	0.5
140	267.087	267.087	267.087	0.00665853	0.6023	0	6		C	13	H	16	N	0	O	6	S	0	13C	0	1.23077	0.461538
141	281.103	281.103	281.103	0.00655471	0.6991	0	6		C	14	H	18	N	0	O	6	S	0	13C	0	1.28571	0.428571
142	295.119	295.119	295.119	0.00646076	0.914	0	6		C	15	H	20	N	0	O	6	S	0	13C	0	1.33333	0.4
143	309.134	309.134	309.134	0.00637532	1.1602	0	6		C	16	H	22	N	0	O	6	S	0	13C	0	1.375	0.375
144	323.15	323.15	323.15	0.00629729	1.6835	0	6		C	17	H	24	N	0	O	6	S	0	13C	0	1.41176	0.352941
145	337.166	337.166	337.166	0.00622575	2.3184	0	6		C	18	H	26	N	0	O	6	S	0	13C	0	1.44444	0.333333
146	351.181	351.181	351.181	0.00615992	2.5175	0	6		C	19	H	28	N	0	O	6	S	0	13C	0	1.47368	0.315789
147	365.197	365.197	365.197	0.00609915	4.7855	0	6		C	20	H	30	N	0	O	6	S	0	13C	0	1.5	0.3
148	379.213	379.213	379.213	0.00604286	1.0643	0	6		C	21	H	32	N	0	O	6	S	0	13C	0	1.52381	0.285714
149	393.228	393.228	393.228	0.00599059	0.7496	0	6		C	22	H	34	N	0	O	6	S	0	13C	0	1.54545	0.272727
150	407.244	407.244	407.244	0.00594192	0.3755	0	6		C	23	H	36	N	0	O	6	S	0	13C	0	1.56522	0.26087
151	421.26	421.26	421.26	0.00589648	0.2912	0	6		C	24	H	38	N	0	O	6	S	0	13C	0	1.58333	0.25
152	435.275	435.275	435.275	-0.01712	0.2164	0	6		C	25	H	40	N	0	O	6	S	0	13C	0	1.6	0.24
153	449.291	449.291	449.291	0.0280714	0.2211	0	6		C	26	H	42	N	0	O	6	S	0	13C	0	1.61538	0.230769
154	463.307	463.307	463.307	-0.0158073	0.2038	0	6		C	27	H	44	N	0	O	6	S	0	13C	0	1.62963	0.222222
155	477.322	477.322	477.322	0.00574143	0.1563	0	6		C	28	H	46	N	0	O	6	S	0	13C	0	1.64286	0.214286
156	491.338	491.338	491.338	0.00570819	0.1463	0	6		C	29	H	48	N	0	O	6	S	0	13C	0	1.65517	0.206897
157	505.353	505.353	505.353	0.0056768	0.1158	0	6		C	30	H	50	N	0	O	6	S	0	13C	0	1.66667	0.2
158	519.369	519.369	519.369	0.0056471	0.0962	0	6		C	31	H	52	N	0	O	6	S	0	13C	0	1.67742	0.193548
159	533.385	533.385	533.385	0.0431153	0.0803	0	6		C	32	H	54	N	0	O	6	S	0	13C	0	1.6875	0.1875
160	209.009	209.009	209.009	0.00697438	0.0867	0	7		C	9	H	6	N	0	O	6	S	0	13C	0	0.666667	0.666667
161	223.025	223.025	223.025	0.00682368	0.1063	0	7		C	10	H	8	N	0	O	6	S	0	13C	0	0.8	0.6
162	237.04	237.04	237.04	0.0066908	0.2511	0	7		C	11	H	10	N	0	O	6	S	0	13C	0	0.909091	0.545455
163	251.056	251.056	251.056	0.00657275	0.4316	0	7		C	12	H	12	N	0	O	6	S	0	13C	0	1	0.5
164	265.072	265.072	265.072	0.00646719	0.5019	0	7		C	13	H	14	N	0	O	6	S	0	13C	0	1.07692	0.461538
165	279.087	279.087	279.087	0.00637223	0.4902	0	7		C	14	H	16	N	0	O	6	S	0	13C	0	1.14286	0.428571
166	293.103	293.103	293.103	0.00628636	0.7219	0	7		C	15	H	18	N	0	O	6	S	0	13C	0	1.2	0.4
167	307.119	307.119	307.119	0.00620832	0.9602	0	7		C	16	H	20	N	0	O	6	S	0	13C	0	1.25	0.375
168	321.134	321.134	321.134	0.00613709	1.2688	0	7		C	17	H	22	N	0	O	6	S	0	13C	0	1.29412	0.352941
169	335.15	335.15	335.15	0.00607182	1.472	0	7		C	18	H	24	N	0	O	6	S	0	13C	0	1.33333	0.333333
170	349.166	349.166	349.166	0.00601179	2.0644	0	7		C	19	H	26	N	0	O	6	S	0	13C	0	1.36842	0.315789
171	363.181	363.181	363.181	0.00595639	3.4628	0	7		C	20	H	28	N	0	O	6	S	0	13C	0	1.4	0.3
172	377.197	377.197	377.197	0.00590511	0.9187	0	7		C	21	H	30	N	0	O	6	S	0	13C	0	1.42857	0.285714
173	391.213	391.213	391.213	0.0314191	0.6776	0	7		C	22	H	32	N	0	O	6	S	0	13C	0	1.45455	0.272727
174	405.228	405.228	405.228	0.00581319	0.4828	0	7		C	23	H	34	N	0	O	6	S	0	13C	0	1.47826	0.26087
175	419.244	419.244	419.244	0.00577184	0.4812	0	7		C	24	H	36	N	0	O	6	S	0	13C	0	1.5	0.25
176	433.26	433.26	433.26	0.00573317	0.2233	0	7		C	25	H	38	N	0	O	6	S	0	13C	0	1.52	0.24
177	447.275	447.275	447.275	0.0280545	0.1966	0	7		C	26	H	40	N	0	O	6	S	0	13C	0	1.53846	0.230769
178	461.291	461.291	461.291	-0.0160154	0.1545	0	7		C	27	H	42	N	0	O	6	S	0	13C	0	1.55556	0.222222
179	475.307	475.307	475.307	0.00563083	0.0803	0	7		C	28	H	44	N	0	O	6	S	0	13C	0	1.57143	0.214286
180	489.322	489.322	489.322	0.0669099	0.12	0	7		C	29	H	46	N	0	O	6	S	0	13C	0	1.58621	0.206897
181	503.338	503.338	503.338	-0.05403	0.0753	0	7		C	30	H	48	N	0	O	6	S	0	13C	0	1.6	0.2
182	235.025	235.025	235.025	-0.0360734	0.0861	0	8		C	11	H	8	N	0	O	6	S	0	13C	0	0.727273	0.545455
183	249.04	249.04	249.04	0.0063684	0.2047	0	8		C	12	H	10	N	0	O	6	S	0	13C	0	0.833333	0.5
184	263.056	263.056	263.056	0.00627292	0.3081	0	8		C	13	H	12	N	0	O	6	S	0	13C	0	0.923077	0.461538
185	277.072	277.072	277.072	0.0061871	0.7617	0	8		C	14	H	14	N	0	O	6	S	0	13C	0	1	0.428571
186	291.087	291.087	291.087	0.00610954	0.388	0	8		C	15	H	16	N	0	O	6	S	0	13C	0	1.06667	0.4
187	305.103	305.103	305.103	0.00603911	0.6585	0	8		C	16	H	18	N	0	O	6	S	0	13C	0	1.125	0.375
188	319.119	319.119	319.119	0.00597486	0.7489	0	8		C	17	H	20	N	0	O	6	S	0	13C	0	1.17647	0.352941
189	333.134	333.134	333.134	0.00591602	1.0604	0	8		C	18	H	22	N	0	O	6	S	0	13C	0	1.22222	0.333333
190	347.15	347.15	347.15	0.00586193	1.647	0	8		C	19	H	24	N	0	O	6	S	0	13C	0	1.26316	0.315789
191	361.166	361.166	361.166	0.00581204	2.1434	0	8		C	20	H	26	N	0	O	6	S	0	13C	0	1.3	0.3
192	375.181	375.181	375.181	0.00576588	0.9125	0	8		C	21	H	28	N	0	O	6	S	0	13C	0	1.33333	0.285714
193	389.197	389.197	389.197	0.00572304	0.6689	0	8		C	22	H	30	N	0	O	6	S	0	13C	0	1.36364	0.272727
194	403.213	403.213	403.213	0.00568318	0.5022	0	8		C	23	H	32	N	0	O	6	S	0	13C	0	1.3913	0.26087
195	417.228	417.228	417.228	0.005646	0.987	0	8		C	24	H	34	N	0	O	6	S	0	13C	0	1.41667	0.25
196	431.244	431.244	431.244	0.0288	0.3462	0	8		C	25	H	36	N	0	O	6	S	0	13C	0	1.44	0.24
197	445.26	445.26	445.26	0.0280375	0.2528	0	8		C	26	H	38	N	0	O	6	S	0	13C	0	1.46154	0.230769
198	459.275	459.275	459.275	0.00554807	0.1832	0	8		C	27	H	40	N	0	O	6	S	0	13C	0	1.48148	0.222222
199	473.291	473.291	473.291	0.0266479	0.1232	0	8		C	28	H	42	N	0	O	6	S	0	13C	0	1.5	0.214286
200	501.322	501.322	501.322	-0.0144807	0.0812	0	8		C	30	H	46	N	0	O	6	S	0	13C	0	1.53333	0.2
201	247.025	247.025	247.025	0.127606	0.0797	0	9		C	12	H	8	N	0	O	6	S	0	13C	0	0.666667	0.5
202	261.04	261.04	261.04	0.0443839	0.148	0	9		C	13	H	10	N	0	O	6	S	0	13C	0	0.769231	0.461538
203	275.056	275.056	275.056	-0.030357	0.2331	0	9		C	14	H	12	N	0	O	6	S	0	13C	0	0.857143	0.428571
204	289.072	289.072	289.072	0.00593026	0.2464	0	9		C	15	H	14	N	0	O	6	S	0	13C	0	0.933333	0.4
205	303.087	303.087	303.087	0.00586765	0.4706	0	9		C	16	H	16	N	0	O	6	S	0	13C	0	1	0.375
206	317.103	317.103	317.103	0.00581057	0.9604	0	9		C	17	H	18	N	0	O	6	S	0	13C	0	1.05882	0.352941
207	331.119	331.119	331.119	0.00575833	0.9952	0	9		C	18	H	20	N	0	O	6	S	0	13C	0	1.11111	0.333333
208	345.134	345.134	345.134	0.00571033	1.0877	0	9		C	19	H	22	N	0	O	6	S	0	13C	0	1.15789	0.315789
209	359.15	359.15	359.15	0.00566607	0.9664	0	9		C	20	H	24	N	0	O	6	S	0	13C	0	1.2	0.3
210	373.166	373.166	373.166	0.00562514	0.5241	0	9		C	21	H	26	N	0	O	6	S	0	13C	0	1.2381	0.285714
211	387.181	387.181	387.181	0.00558718	0.5627	0	9		C	22	H	28	N	0	O	6	S	0	13C	0	1.27273	0.272727
212	401.197	401.197	401.197	0.00555186	0.6616	0	9		C	23	H	30	N	0	O	6	S	0	13C	0	1.30435	0.26087
213	415.213	415.213	415.213	0.00551893	0.6343	0	9		C	24	H	32	N	0	O	6	S	0	13C	0	1.33333	0.25
214	429.228	429.228	429.228	0.0287858	0.403	0	9		C	25	H	34	N	0	O	6	S	0	13C	0	1.36	0.24
215	443.244	443.244	443.244	0.00545932	0.3275	0	9		C	26	H	36	N	0	O	6	S	0	13C	0	1.38462	0.230769
216	457.26	457.26	457.26	0.00543225	0.2351	0	9		C	27	H	38	N	0	O	6	S	0	13C	0	1.40741	0.222222
217	471.275	471.275	471.275	0.0266258	0.1534	0	9		C	28	H	40	N	0	O	6	S	0	13C	0	1.42857	0.214286
218	485.291	485.291	485.291	0.025989	0.1471	0	9		C	29	H	42	N	0	O	6	S	0	13C	0	1.44828	0.206897
219	499.307	499.307	499.307	-0.0346954	0.1079	0	9		C	30	H	44	N	0	O	6	S	0	13C	0	1.46667	0.2
220	273.04	273.04	273.04	0.00580863	0.1315	0	10		C	14	H	10	N	0	O	6	S	0	13C	0	0.714286	0.428571
221	287.056	287.056	287.056	0.00574846	0.5605	0	10		C	15	H	12	N	0	O	6	S	0	13C	0	0.8	0.4
222	301.072	301.072	301.072	0.00569389	0.9084	0	10		C	16	H	14	N	0	O	6	S	0	13C	0	0.875	0.375
223	315.087	315.087	315.087	0.00564418	1.0171	0	10		C	17	H	16	N	0	O	6	S	0	13C	0	0.941176	0.352941
224	329.103	329.103	329.103	0.0055987	1.4097	0	10		C	18	H	18	N	0	O	6	S	0	13C	0	1	0.333333
225	343.119	343.119	343.119	0.00555694	0.5887	0	10		C	19	H	20	N	0	O	6	S	0	13C	0	1.05263	0.315789
226	357.134	357.134	357.134	0.00551846	0.4189	0	10		C	20	H	22	N	0	O	6	S	0	13C	0	1.1	0.3
227	371.15	371.15	371.15	0.00548288	0.2769	0	10		C	21	H	24	N	0	O	6	S	0	13C	0	1.14286	0.285714
228	385.166	385.166	385.166	0.00544989	0.2611	0	10		C	22	H	26	N	0	O	6	S	0	13C	0	1.18182	0.272727
229	399.181	399.181	399.181	0.00541922	0.3576	0	10		C	23	H	28	N	0	O	6	S	0	13C	0	1.21739	0.26087
230	413.197	413.197	413.197	0.00539063	0.3343	0	10		C	24	H	30	N	0	O	6	S	0	13C	0	1.25	0.25
231	427.213	427.213	427.213	-0.0180436	0.282	0	10		C	25	H	32	N	0	O	6	S	0	13C	0	1.28	0.24
232	441.228	441.228	441.228	0.00533889	0.2916	0	10		C	26	H	34	N	0	O	6	S	0	13C	0	1.30769	0.230769
233	455.244	455.244	455.244	-0.0166508	0.343	0	10		C	27	H	36	N	0	O	6	S	0	13C	0	1.33333	0.222222
234	469.26	469.26	469.26	0.00529334	0.2968	0	10		C	28	H	38	N	0	O	6	S	0	13C	0	1.35714	0.214286
235	483.275	483.275	483.275	-0.0154196	0.1752	0	10		C	29	H	40	N	0	O	6	S	0	13C	0	1.37931	0.206897
236	497.291	497.291	497.291	0.0454708	0.1258	0	10		C	30	H	42	N	0	O	6	S	0	13C	0	1.4	0.2
237	271.025	271.025	271.025	0.0794092	0.0921	0	11		C	14	H	8	N	0	O	6	S	0	13C	0	0.571429	0.428571
238	285.04	285.04	285.04	-0.0295187	0.188	0	11		C	15	H	10	N	0	O	6	S	0	13C	0	0.666667	0.4
239	299.056	299.056	299.056	0.00551779	0.6305	0	11		C	16	H	12	N	0	O	6	S	0	13C	0	0.75	0.375
240	313.072	313.072	313.072	0.00547565	0.5179	0	11		C	17	H	14	N	0	O	6	S	0	13C	0	0.823529	0.352941
241	327.087	327.087	327.087	0.00543711	0.7977	0	11		C	18	H	16	N	0	O	6	S	0	13C	0	0.888889	0.333333
242	341.103	341.103	341.103	0.00540174	0.5785	0	11		C	19	H	18	N	0	O	6	S	0	13C	0	0.947368	0.315789
243	355.119	355.119	355.119	0.00536916	0.3399	0	11		C	20	H	20	N	0	O	6	S	0	13C	0	1	0.3
244	369.134	369.134	369.134	-0.0217513	0.2426	0	11		C	21	H	22	N	0	O	6	S	0	13C	0	1.04762	0.285714
245	383.15	383.15	383.15	-0.0207883	0.203	0	11		C	22	H	24	N	0	O	6	S	0	13C	0	1.09091	0.272727
246	397.166	397.166	397.166	0.00528523	0.2739	0	11		C	23	H	26	N	0	O	6	S	0	13C	0	1.13043	0.26087
247	411.181	411.181	411.181	-0.0190591	0.2705	0	11		C	24	H	28	N	0	O	6	S	0	13C	0	1.16667	0.25
248	425.197	425.197	425.197	0.00523849	0.2413	0	11		C	25	H	30	N	0	O	6	S	0	13C	0	1.2	0.24
249	439.213	439.213	439.213	-0.0403187	0.2031	0	11		C	26	H	32	N	0	O	6	S	0	13C	0	1.23077	0.230769
250	453.228	453.228	453.228	0.00519754	0.2087	0	11		C	27	H	34	N	0	O	6	S	0	13C	0	1.25926	0.222222
251	467.244	467.244	467.244	-0.0376253	0.1683	0	11		C	28	H	36	N	0	O	6	S	0	13C	0	1.28571	0.214286
252	481.26	481.26	481.26	0.00516135	0.1705	0	11		C	29	H	38	N	0	O	6	S	0	13C	0	1.31034	0.206897
253	495.275	495.275	495.275	0.0051448	0.1505	0	11		C	30	H	40	N	0	O	6	S	0	13C	0	1.33333	0.2
254	509.291	509.291	509.291	-0.014506	0.1002	0	11		C	31	H	42	N	0	O	6	S	0	13C	0	1.35484	0.193548
255	523.307	523.307	523.307	-0.0522134	0.1086	0	11		C	32	H	44	N	0	O	6	S	0	13C	0	1.375	0.1875
256	663.463	663.463	663.463	-0.0251442	0.0701	0	11		C	42	H	64	N	0	O	6	S	0	13C	0	1.52381	0.142857
257	297.04	297.04	297.04	-0.0283261	0.0895	0	12		C	16	H	10	N	0	O	6	S	0	13C	0	0.625	0.375
258	311.056	311.056	311.056	0.00530493	0.1792	0	12		C	17	H	12	N	0	O	6	S	0	13C	0	0.705882	0.352941
259	325.072	325.072	325.072	0.036036	0.2674	0	12		C	18	H	14	N	0	O	6	S	0	13C	0	0.777778	0.333333
260	339.087	339.087	339.087	-0.0242462	0.438	0	12		C	19	H	16	N	0	O	6	S	0	13C	0	0.842105	0.315789
261	353.103	353.103	353.103	0.00521816	0.3545	0	12		C	20	H	18	N	0	O	6	S	0	13C	0	0.9	0.3
262	367.119	367.119	367.119	0.0324328	0.1852	0	12		C	21	H	20	N	0	O	6	S	0	13C	0	0.952381	0.285714
263	381.134	381.134	381.134	0.0314084	0.1223	0	12		C	22	H	22	N	0	O	6	S	0	13C	0	1	0.272727
264	395.15	395.15	395.15	0.00514987	0.1623	0	12		C	23	H	24	N	0	O	6	S	0	13C	0	1.04348	0.26087
265	409.166	409.166	409.166	0.00513022	0.1461	0	12		C	24	H	26	N	0	O	6	S	0	13C	0	1.08333	0.25
266	423.181	423.181	423.181	0.0760035	0.142	0	12		C	25	H	28	N	0	O	6	S	0	13C	0	1.12	0.24
267	437.197	437.197	437.197	-0.0177783	0.1424	0	12		C	26	H	30	N	0	O	6	S	0	13C	0	1.15385	0.230769
268	451.213	451.213	451.213	0.0050786	0.2395	0	12		C	27	H	32	N	0	O	6	S	0	13C	0	1.18519	0.222222
269	465.228	465.228	465.228	-0.0164314	0.2872	0	12		C	28	H	34	N	0	O	6	S	0	13C	0	1.21429	0.214286
270	479.244	479.244	479.244	-0.015817	0.1757	0	12		C	29	H	36	N	0	O	6	S	0	13C	0	1.24138	0.206897
271	493.26	493.26	493.26	0.0253091	0.1484	0	12		C	30	H	38	N	0	O	6	S	0	13C	0	1.26667	0.2
272	507.275	507.275	507.275	0.00502309	0.1066	0	12		C	31	H	40	N	0	O	6	S	0	13C	0	1.29032	0.193548
273	521.291	521.291	521.291	0.0433774	0.0766	0	12		C	32	H	42	N	0	O	6	S	0	13C	0	1.3125	0.1875
274	535.307	535.307	535.307	-0.107086	0.0655	0	12		C	33	H	44	N	0	O	6	S	0	13C	0	1.33333	0.181818
275	323.056	323.056	323.056	0.0360622	0.1488	0	13		C	18	H	12	N	0	O	6	S	0	13C	0	0.666667	0.333333
276	337.072	337.072	337.072	0.0644203	0.2591	0	13		C	19	H	14	N	0	O	6	S	0	13C	0	0.736842	0.315789
277	351.087	351.087	351.087	-0.0234175	0.2305	0	13		C	20	H	16	N	0	O	6	S	0	13C	0	0.8	0.3
278	365.103	365.103	365.103	0.0324362	0.1353	0	13		C	21	H	18	N	0	O	6	S	0	13C	0	0.857143	0.285714
279	379.119	379.119	379.119	0.0314062	0.2153	0	13		C	22	H	20	N	0	O	6	S	0	13C	0	0.909091	0.272727
280	393.134	393.134	393.134	0.00501312	0.2529	0	13		C	23	H	22	N	0	O	6	S	0	13C	0	0.956522	0.26087
281	407.15	407.15	407.15	-0.0195629	0.1705	0	13		C	24	H	24	N	0	O	6	S	0	13C	0	1	0.25
282	435.181	435.181	435.181	-0.0869448	0.077	0	13		C	26	H	28	N	0	O	6	S	0	13C	0	1.07692	0.230769
283	449.197	449.197	449.197	0.0049586	0.1165	0	13		C	27	H	30	N	0	O	6	S	0	13C	0	1.11111	0.222222
284	463.213	463.213	463.213	-0.0166413	0.1496	0	13		C	28	H	32	N	0	O	6	S	0	13C	0	1.14286	0.214286
285	477.228	477.228	477.228	0.0258905	0.0986	0	13		C	29	H	34	N	0	O	6	S	0	13C	0	1.17241	0.206897
286	491.244	491.244	491.244	0.00492588	0.1432	0	13		C	30	H	36	N	0	O	6	S	0	13C	0	1.2	0.2
287	505.26	505.26	505.26	0.0642916	0.1731	0	13		C	31	H	38	N	0	O	6	S	0	13C	0	1.22581	0.193548
288	519.275	519.275	519.275	0.00490701	0.1455	0	13		C	32	H	40	N	0	O	6	S	0	13C	0	1.25	0.1875
289	533.291	533.291	533.291	0.00489832	0.0947	0	13		C	33	H	42	N	0	O	6	S	0	13C	0	1.27273	0.181818
290	335.056	335.056	335.056	-0.0249208	0.085	0	14		C	19	H	12	N	0	O	6	S	0	13C	0	0.631579	0.315789
291	349.072	349.072	349.072	-0.0237365	0.1367	0	14		C	20	H	14	N	0	O	6	S	0	13C	0	0.7	0.3
292	363.087	363.087	363.087	0.00489802	0.2857	0	14		C	21	H	16	N	0	O	6	S	0	13C	0	0.761905	0.285714
293	377.103	377.103	377.103	-0.0216319	0.5727	0	14		C	22	H	18	N	0	O	6	S	0	13C	0	0.818182	0.272727
294	391.119	391.119	391.119	0.00487496	0.4681	0	14		C	23	H	20	N	0	O	6	S	0	13C	0	0.869565	0.26087
295	405.134	405.134	405.134	0.00486463	0.2402	0	14		C	24	H	22	N	0	O	6	S	0	13C	0	0.916667	0.25
296	419.15	419.15	419.15	-0.0667184	0.0812	0	14		C	25	H	24	N	0	O	6	S	0	13C	0	0.96	0.24
297	517.26	517.26	517.26	0.0821327	0.0992	0	14		C	32	H	38	N	0	O	6	S	0	13C	0	1.1875	0.1875
298	333.04	333.04	333.04	-0.0252642	0.1048	0	15		C	19	H	10	N	0	O	6	S	0	13C	0	0.526316	0.315789
299	347.056	347.056	347.056	0.00475465	0.1347	0	15		C	20	H	12	N	0	O	6	S	0	13C	0	0.6	0.3
300	361.072	361.072	361.072	0.0324431	0.0636	0	15		C	21	H	14	N	0	O	6	S	0	13C	0	0.666667	0.285714
301	375.087	375.087	375.087	-0.0485796	0.1811	0	15		C	22	H	16	N	0	O	6	S	0	13C	0	0.727273	0.272727
302	389.103	389.103	389.103	-0.0209648	0.1888	0	15		C	23	H	18	N	0	O	6	S	0	13C	0	0.782609	0.26087
303	403.119	403.119	403.119	0.0295364	0.145	0	15		C	24	H	20	N	0	O	6	S	0	13C	0	0.833333	0.25
304	417.134	417.134	417.134	0.00472469	0.1083	0	15		C	25	H	22	N	0	O	6	S	0	13C	0	0.88	0.24
305	431.15	431.15	431.15	-0.0184739	0.0657	0	15		C	26	H	24	N	0	O	6	S	0	13C	0	0.923077	0.230769

## Sheet: O7 
O7 (5.78%)	A.M.W. average :					A.W. average DBE :			A.W. average C# :												A.W. averageH/C	A.W. averageO/C
	421.79					6.96669			23.3433												1.58736	0.427855
	Exp. m/z	Recal m/z	Theor. Mass	Error	Rel. Abundance	Signal2Noise	DBE	Molecular Formula													H/C	O/C
1	263.114	263.114	263.114	0.0628103	0.0734	0	2		C	11	H	20	N	0	O	7	S	0	13C	0	1.81818	0.636364
2	277.129	277.129	277.129	-0.0483876	0.2043	0	2		C	12	H	22	N	0	O	7	S	0	13C	0	1.83333	0.583333
3	291.145	291.145	291.145	-0.0114907	0.4174	0	2		C	13	H	24	N	0	O	7	S	0	13C	0	1.84615	0.538462
4	305.161	305.161	305.161	0.0220168	0.5791	0	2		C	14	H	26	N	0	O	7	S	0	13C	0	1.85714	0.5
5	319.176	319.176	319.176	-0.0100797	0.2378	0	2		C	15	H	28	N	0	O	7	S	0	13C	0	1.86667	0.466667
6	333.192	333.192	333.192	-0.00946317	0.3735	0	2		C	16	H	30	N	0	O	7	S	0	13C	0	1.875	0.4375
7	347.208	347.208	347.208	-0.00889644	0.2944	0	2		C	17	H	32	N	0	O	7	S	0	13C	0	1.88235	0.411765
8	361.223	361.223	361.223	-0.00837369	2.8473	0	2		C	18	H	34	N	0	O	7	S	0	13C	0	1.88889	0.388889
9	375.239	375.239	375.239	-0.00788999	0.7483	0	2		C	19	H	36	N	0	O	7	S	0	13C	0	1.89474	0.368421
10	389.254	389.254	389.254	-0.00744112	0.3339	0	2		C	20	H	38	N	0	O	7	S	0	13C	0	1.9	0.35
11	403.27	403.27	403.27	-0.00702346	0.1827	0	2		C	21	H	40	N	0	O	7	S	0	13C	0	1.90476	0.333333
12	417.286	417.286	417.286	-0.0305982	0.1342	0	2		C	22	H	42	N	0	O	7	S	0	13C	0	1.90909	0.318182
13	431.301	431.301	431.301	0.0401017	0.0857	0	2		C	23	H	44	N	0	O	7	S	0	13C	0	1.91304	0.304348
14	445.317	445.317	445.317	0.0165277	0.1152	0	2		C	24	H	46	N	0	O	7	S	0	13C	0	1.91667	0.291667
15	459.333	459.333	459.333	-0.0273784	0.1498	0	2		C	25	H	48	N	0	O	7	S	0	13C	0	1.92	0.28
16	473.348	473.348	473.348	0.036946	0.1085	0	2		C	26	H	50	N	0	O	7	S	0	13C	0	1.92308	0.269231
17	487.364	487.364	487.364	0.0565337	0.1403	0	2		C	27	H	52	N	0	O	7	S	0	13C	0	1.92593	0.259259
18	501.38	501.38	501.38	0.0151913	0.1952	0	2		C	28	H	54	N	0	O	7	S	0	13C	0	1.92857	0.25
19	515.395	515.395	515.395	0.0343053	0.1752	0	2		C	29	H	56	N	0	O	7	S	0	13C	0	1.93103	0.241379
20	529.411	529.411	529.411	0.0335182	0.1533	0	2		C	30	H	58	N	0	O	7	S	0	13C	0	1.93333	0.233333
21	557.442	557.442	557.442	0.0320629	0.1239	0	2		C	32	H	62	N	0	O	7	S	0	13C	0	1.9375	0.21875
22	571.458	571.458	571.458	-0.0211086	0.0994	0	2		C	33	H	64	N	0	O	7	S	0	13C	0	1.93939	0.212121
23	585.474	585.474	585.474	0.0307469	0.102	0	2		C	34	H	66	N	0	O	7	S	0	13C	0	1.94118	0.205882
24	599.489	599.489	599.489	0.030135	0.0921	0	2		C	35	H	68	N	0	O	7	S	0	13C	0	1.94286	0.2
25	613.505	613.505	613.505	-0.133447	0.0876	0	2		C	36	H	70	N	0	O	7	S	0	13C	0	1.94444	0.194444
26	627.521	627.521	627.521	-0.210043	0.0746	0	2		C	37	H	72	N	0	O	7	S	0	13C	0	1.94595	0.189189
27	191.02	191.02	191.02	-0.0202	3.7889	0	3		C	6	H	8	N	0	O	7	S	0	13C	0	1.33333	1.16667
28	205.035	205.035	205.035	-0.0185063	0.3975	0	3		C	7	H	10	N	0	O	7	S	0	13C	0	1.42857	1
29	247.082	247.082	247.082	0.0663664	0.1222	0	3		C	10	H	16	N	0	O	7	S	0	13C	0	1.6	0.7
30	261.098	261.098	261.098	0.0247498	0.3103	0	3		C	11	H	18	N	0	O	7	S	0	13C	0	1.63636	0.636364
31	275.114	275.114	275.114	-0.0126266	0.8466	0	3		C	12	H	20	N	0	O	7	S	0	13C	0	1.66667	0.583333
32	289.129	289.129	289.129	-0.0117927	1.4485	0	3		C	13	H	22	N	0	O	7	S	0	13C	0	1.69231	0.538462
33	303.145	303.145	303.145	-0.0110359	1.1293	0	3		C	14	H	24	N	0	O	7	S	0	13C	0	1.71429	0.5
34	317.161	317.161	317.161	-0.010346	1.2004	0	3		C	15	H	26	N	0	O	7	S	0	13C	0	1.73333	0.466667
35	331.176	331.176	331.176	-0.00971444	1.3276	0	3		C	16	H	28	N	0	O	7	S	0	13C	0	1.75	0.4375
36	345.192	345.192	345.192	-0.0091342	1.1418	0	3		C	17	H	30	N	0	O	7	S	0	13C	0	1.76471	0.411765
37	359.208	359.208	359.208	-0.00859924	3.8068	0	3		C	18	H	32	N	0	O	7	S	0	13C	0	1.77778	0.388889
38	373.223	373.223	373.223	-0.00810445	1.6696	0	3		C	19	H	34	N	0	O	7	S	0	13C	0	1.78947	0.368421
39	387.239	387.239	387.239	-0.00764549	1.2708	0	3		C	20	H	36	N	0	O	7	S	0	13C	0	1.8	0.35
40	401.254	401.254	401.254	-0.00721859	0.8562	0	3		C	21	H	38	N	0	O	7	S	0	13C	0	1.80952	0.333333
41	415.27	415.27	415.27	0.0172602	0.6495	0	3		C	22	H	40	N	0	O	7	S	0	13C	0	1.81818	0.318182
42	429.286	429.286	429.286	0.0168461	0.6212	0	3		C	23	H	42	N	0	O	7	S	0	13C	0	1.82609	0.304348
43	443.301	443.301	443.301	-0.00609985	0.9545	0	3		C	24	H	44	N	0	O	7	S	0	13C	0	1.83333	0.291667
44	457.317	457.317	457.317	-0.00577265	1.1694	0	3		C	25	H	46	N	0	O	7	S	0	13C	0	1.84	0.28
45	471.333	471.333	471.333	0.0157515	1.0086	0	3		C	26	H	48	N	0	O	7	S	0	13C	0	1.84615	0.269231
46	485.348	485.348	485.348	0.0154288	1.3017	0	3		C	27	H	50	N	0	O	7	S	0	13C	0	1.85185	0.259259
47	499.364	499.364	499.364	0.0151242	1.4281	0	3		C	28	H	52	N	0	O	7	S	0	13C	0	1.85714	0.25
48	513.38	513.38	513.38	0.0148363	1.1058	0	3		C	29	H	54	N	0	O	7	S	0	13C	0	1.86207	0.241379
49	527.395	527.395	527.395	-0.00439752	1.0819	0	3		C	30	H	56	N	0	O	7	S	0	13C	0	1.86667	0.233333
50	681.568	681.568	681.567	-0.134416	0.1197	0	3		C	41	H	78	N	0	O	7	S	0	13C	0	1.90244	0.170732
51	695.583	695.583	695.583	-0.189121	0.0993	0	3		C	42	H	80	N	0	O	7	S	0	13C	0	1.90476	0.166667
52	709.599	709.599	709.599	-0.114833	0.1039	0	3		C	43	H	82	N	0	O	7	S	0	13C	0	1.90698	0.162791
53	737.63	737.63	737.63	-0.150966	0.0718	0	3		C	45	H	86	N	0	O	7	S	0	13C	0	1.91111	0.155556
54	541.411	541.411	541.411	0.014305	0.925	0	3		C	31	H	58	N	0	O	7	S	0	13C	0	1.87097	0.225806
55	555.427	555.427	555.427	-0.00394463	0.7878	0	3		C	32	H	60	N	0	O	7	S	0	13C	0	1.875	0.21875
56	569.442	569.442	569.442	-0.0037349	0.6733	0	3		C	33	H	62	N	0	O	7	S	0	13C	0	1.87879	0.212121
57	583.458	583.458	583.458	0.0136039	0.5501	0	3		C	34	H	64	N	0	O	7	S	0	13C	0	1.88235	0.205882
58	597.474	597.474	597.474	-0.00334497	0.4181	0	3		C	35	H	66	N	0	O	7	S	0	13C	0	1.88571	0.2
59	611.489	611.489	611.489	-0.00316341	0.3779	0	3		C	36	H	68	N	0	O	7	S	0	13C	0	1.88889	0.194444
60	625.505	625.505	625.505	-0.0349642	0.3087	0	3		C	37	H	70	N	0	O	7	S	0	13C	0	1.89189	0.189189
61	639.521	639.521	639.521	-0.0340976	0.24	0	3		C	38	H	72	N	0	O	7	S	0	13C	0	1.89474	0.184211
62	653.536	653.536	653.536	-0.0179668	0.1711	0	3		C	39	H	74	N	0	O	7	S	0	13C	0	1.89744	0.179487
63	667.552	667.552	667.552	0.147288	0.1304	0	3		C	40	H	76	N	0	O	7	S	0	13C	0	1.9	0.175
64	723.614	723.614	723.614	0.0533139	0.0736	0	3		C	44	H	84	N	0	O	7	S	0	13C	0	1.90909	0.159091
65	751.646	751.646	751.646	0.22445	0.0712	0	3		C	46	H	88	N	0	O	7	S	0	13C	0	1.91304	0.152174
66	779.677	779.677	779.677	0.229371	0.0629	0	3		C	48	H	92	N	0	O	7	S	0	13C	0	1.91667	0.145833
67	245.067	245.067	245.067	-0.0149599	0.1432	0	4		C	10	H	14	N	0	O	7	S	0	13C	0	1.4	0.7
68	259.082	259.082	259.082	-0.013903	0.4052	0	4		C	11	H	16	N	0	O	7	S	0	13C	0	1.45455	0.636364
69	273.098	273.098	273.098	0.0236622	0.9232	0	4		C	12	H	18	N	0	O	7	S	0	13C	0	1.5	0.583333
70	287.114	287.114	287.114	-0.0120989	1.4172	0	4		C	13	H	20	N	0	O	7	S	0	13C	0	1.53846	0.538462
71	301.129	301.129	301.129	-0.0113227	1.8601	0	4		C	14	H	22	N	0	O	7	S	0	13C	0	1.57143	0.5
72	315.145	315.145	315.145	-0.0106157	1.8587	0	4		C	15	H	24	N	0	O	7	S	0	13C	0	1.6	0.466667
73	329.161	329.161	329.161	-0.00996878	2.1312	0	4		C	16	H	26	N	0	O	7	S	0	13C	0	1.625	0.4375
74	343.176	343.176	343.176	-0.00937475	2.28	0	4		C	17	H	28	N	0	O	7	S	0	13C	0	1.64706	0.411765
75	357.192	357.192	357.192	-0.00882733	4.1085	0	4		C	18	H	30	N	0	O	7	S	0	13C	0	1.66667	0.388889
76	371.208	371.208	371.208	-0.00832125	2.5417	0	4		C	19	H	32	N	0	O	7	S	0	13C	0	1.68421	0.368421
77	385.223	385.223	385.223	-0.00785199	1.9409	0	4		C	20	H	34	N	0	O	7	S	0	13C	0	1.7	0.35
78	399.239	399.239	399.239	-0.00741569	1.6134	0	4		C	21	H	36	N	0	O	7	S	0	13C	0	1.71429	0.333333
79	413.254	413.254	413.254	-0.00700897	1.0831	0	4		C	22	H	38	N	0	O	7	S	0	13C	0	1.72727	0.318182
80	427.27	427.27	427.27	0.0167755	0.9895	0	4		C	23	H	40	N	0	O	7	S	0	13C	0	1.73913	0.304348
81	441.286	441.286	441.286	0.016388	1.2136	0	4		C	24	H	42	N	0	O	7	S	0	13C	0	1.75	0.291667
82	455.301	455.301	455.301	-0.00593908	1.4485	0	4		C	25	H	44	N	0	O	7	S	0	13C	0	1.76	0.28
83	469.317	469.317	469.317	-0.00562505	1.3806	0	4		C	26	H	46	N	0	O	7	S	0	13C	0	1.76923	0.269231
84	483.333	483.333	483.333	-0.00532923	1.7346	0	4		C	27	H	48	N	0	O	7	S	0	13C	0	1.77778	0.259259
85	497.348	497.348	497.348	-0.00505008	1.9144	0	4		C	28	H	50	N	0	O	7	S	0	13C	0	1.78571	0.25
86	511.364	511.364	511.364	-0.00478624	1.6333	0	4		C	29	H	52	N	0	O	7	S	0	13C	0	1.7931	0.241379
87	525.38	525.38	525.38	-0.00453647	1.6281	0	4		C	30	H	54	N	0	O	7	S	0	13C	0	1.8	0.233333
88	539.395	539.395	539.395	-0.022839	1.3367	0	4		C	31	H	56	N	0	O	7	S	0	13C	0	1.80645	0.225806
89	553.411	553.411	553.411	-0.0221446	1.1263	0	4		C	32	H	58	N	0	O	7	S	0	13C	0	1.8125	0.21875
90	567.427	567.427	567.427	0.0137622	0.9085	0	4		C	33	H	60	N	0	O	7	S	0	13C	0	1.81818	0.212121
91	581.442	581.442	581.442	-0.00365782	0.751	0	4		C	34	H	62	N	0	O	7	S	0	13C	0	1.82353	0.205882
92	595.458	595.458	595.458	-0.0202578	0.5125	0	4		C	35	H	64	N	0	O	7	S	0	13C	0	1.82857	0.2
93	609.474	609.474	609.474	0.0131285	0.4783	0	4		C	36	H	66	N	0	O	7	S	0	13C	0	1.83333	0.194444
94	623.489	623.489	623.489	-0.0351801	0.3431	0	4		C	37	H	68	N	0	O	7	S	0	13C	0	1.83784	0.189189
95	637.505	637.505	637.505	-0.0186199	0.2704	0	4		C	38	H	70	N	0	O	7	S	0	13C	0	1.84211	0.184211
96	651.521	651.521	651.521	0.0125766	0.1806	0	4		C	39	H	72	N	0	O	7	S	0	13C	0	1.84615	0.179487
97	665.536	665.536	665.536	-0.0476938	0.1814	0	4		C	40	H	74	N	0	O	7	S	0	13C	0	1.85	0.175
98	679.552	679.552	679.552	0.115256	0.115	0	4		C	41	H	76	N	0	O	7	S	0	13C	0	1.85366	0.170732
99	693.567	693.567	693.567	0.113019	0.1142	0	4		C	42	H	78	N	0	O	7	S	0	13C	0	1.85714	0.166667
100	707.583	707.583	707.583	-0.072853	0.112	0	4		C	43	H	80	N	0	O	7	S	0	13C	0	1.86047	0.162791
101	721.599	721.599	721.599	-0.0020585	0.0714	0	4		C	44	H	82	N	0	O	7	S	0	13C	0	1.86364	0.159091
102	749.63	749.63	749.63	0.211628	0.0771	0	4		C	46	H	86	N	0	O	7	S	0	13C	0	1.86957	0.152174
103	243.051	243.051	243.051	0.108083	0.082	0	5		C	10	H	12	N	0	O	7	S	0	13C	0	1.2	0.7
104	257.067	257.067	257.067	-0.0142616	0.186	0	5		C	11	H	14	N	0	O	7	S	0	13C	0	1.27273	0.636364
105	271.082	271.082	271.082	-0.0132876	0.3484	0	5		C	12	H	16	N	0	O	7	S	0	13C	0	1.33333	0.583333
106	285.098	285.098	285.098	0.0226663	1.4369	0	5		C	13	H	18	N	0	O	7	S	0	13C	0	1.38462	0.538462
107	299.114	299.114	299.114	-0.0116135	1.2478	0	5		C	14	H	20	N	0	O	7	S	0	13C	0	1.42857	0.5
108	313.129	313.129	313.129	-0.0108888	1.4058	0	5		C	15	H	22	N	0	O	7	S	0	13C	0	1.46667	0.466667
109	327.145	327.145	327.145	0.0203412	1.7353	0	5		C	16	H	24	N	0	O	7	S	0	13C	0	1.5	0.4375
110	341.161	341.161	341.161	-0.00961814	3.1138	0	5		C	17	H	26	N	0	O	7	S	0	13C	0	1.52941	0.411765
111	355.176	355.176	355.176	-0.00905801	4.4895	0	5		C	18	H	28	N	0	O	7	S	0	13C	0	1.55556	0.388889
112	369.192	369.192	369.192	-0.00854041	3.2319	0	5		C	19	H	30	N	0	O	7	S	0	13C	0	1.57895	0.368421
113	383.208	383.208	383.208	-0.00806067	3.0159	0	5		C	20	H	32	N	0	O	7	S	0	13C	0	1.6	0.35
114	397.223	397.223	397.223	-0.00761479	2.1038	0	5		C	21	H	34	N	0	O	7	S	0	13C	0	1.61905	0.333333
115	411.239	411.239	411.239	-0.0071993	1.0732	0	5		C	22	H	36	N	0	O	7	S	0	13C	0	1.63636	0.318182
116	425.254	425.254	425.254	0.0167041	0.7802	0	5		C	23	H	38	N	0	O	7	S	0	13C	0	1.65217	0.304348
117	439.27	439.27	439.27	-0.00644785	0.8434	0	5		C	24	H	40	N	0	O	7	S	0	13C	0	1.66667	0.291667
118	453.286	453.286	453.286	-0.00610699	0.9426	0	5		C	25	H	42	N	0	O	7	S	0	13C	0	1.68	0.28
119	467.301	467.301	467.301	-0.00578656	0.9395	0	5		C	26	H	44	N	0	O	7	S	0	13C	0	1.69231	0.269231
120	481.317	481.317	481.317	-0.0054848	1.1286	0	5		C	27	H	46	N	0	O	7	S	0	13C	0	1.7037	0.259259
121	495.333	495.333	495.333	-0.00520012	1.2212	0	5		C	28	H	48	N	0	O	7	S	0	13C	0	1.71429	0.25
122	509.348	509.348	509.348	-0.0049311	1.069	0	5		C	29	H	50	N	0	O	7	S	0	13C	0	1.72414	0.241379
123	523.364	523.364	523.364	0.0144307	1.0098	0	5		C	30	H	52	N	0	O	7	S	0	13C	0	1.73333	0.233333
124	537.38	537.38	537.38	-0.023044	0.8725	0	5		C	31	H	54	N	0	O	7	S	0	13C	0	1.74194	0.225806
125	551.395	551.395	551.395	-0.0223419	0.6233	0	5		C	32	H	56	N	0	O	7	S	0	13C	0	1.75	0.21875
126	565.411	565.411	565.411	0.0136978	0.5101	0	5		C	33	H	58	N	0	O	7	S	0	13C	0	1.75758	0.212121
127	579.427	579.427	579.427	-0.00378124	0.3876	0	5		C	34	H	60	N	0	O	7	S	0	13C	0	1.76471	0.205882
128	593.442	593.442	593.442	-0.00358385	0.2592	0	5		C	35	H	62	N	0	O	7	S	0	13C	0	1.77143	0.2
129	607.458	607.458	607.458	-0.00339558	0.2228	0	5		C	36	H	64	N	0	O	7	S	0	13C	0	1.77778	0.194444
130	621.474	621.474	621.474	0.012875	0.1349	0	5		C	37	H	66	N	0	O	7	S	0	13C	0	1.78378	0.189189
131	635.489	635.489	635.489	-0.00304394	0.1133	0	5		C	38	H	68	N	0	O	7	S	0	13C	0	1.78947	0.184211
132	649.505	649.505	649.505	0.104895	0.0912	0	5		C	39	H	70	N	0	O	7	S	0	13C	0	1.79487	0.179487
133	663.52	663.52	663.521	0.102776	0.0652	0	5		C	40	H	72	N	0	O	7	S	0	13C	0	1.8	0.175
134	255.051	255.051	255.051	0.0245821	0.2947	0	6		C	11	H	12	N	0	O	7	S	0	13C	0	1.09091	0.636364
135	269.067	269.067	269.067	-0.0136255	0.2482	0	6		C	12	H	14	N	0	O	7	S	0	13C	0	1.16667	0.583333
136	283.082	283.082	283.082	-0.0127243	0.4278	0	6		C	13	H	16	N	0	O	7	S	0	13C	0	1.23077	0.538462
137	297.098	297.098	297.098	0.0217508	0.7131	0	6		C	14	H	18	N	0	O	7	S	0	13C	0	1.28571	0.5
138	311.114	311.114	311.114	-0.0111655	0.8361	0	6		C	15	H	20	N	0	O	7	S	0	13C	0	1.33333	0.466667
139	325.129	325.129	325.129	-0.0104869	1.1763	0	6		C	16	H	22	N	0	O	7	S	0	13C	0	1.375	0.4375
140	339.145	339.145	339.145	0.0196215	1.6755	0	6		C	17	H	24	N	0	O	7	S	0	13C	0	1.41176	0.411765
141	353.161	353.161	353.161	-0.00929133	2.0659	0	6		C	18	H	26	N	0	O	7	S	0	13C	0	1.44444	0.388889
142	367.176	367.176	367.176	-0.00876198	2.2584	0	6		C	19	H	28	N	0	O	7	S	0	13C	0	1.47368	0.368421
143	381.192	381.192	381.192	-0.00827156	3.2095	0	6		C	20	H	30	N	0	O	7	S	0	13C	0	1.5	0.35
144	395.208	395.208	395.208	-0.00781592	1.8586	0	6		C	21	H	32	N	0	O	7	S	0	13C	0	1.52381	0.333333
145	409.223	409.223	409.223	0.0170451	0.8986	0	6		C	22	H	34	N	0	O	7	S	0	13C	0	1.54545	0.318182
146	423.239	423.239	423.239	0.0166321	0.6168	0	6		C	23	H	36	N	0	O	7	S	0	13C	0	1.56522	0.304348
147	437.254	437.254	437.254	-0.00662427	0.4765	0	6		C	24	H	38	N	0	O	7	S	0	13C	0	1.58333	0.291667
148	451.27	451.27	451.27	-0.0062764	0.4027	0	6		C	25	H	40	N	0	O	7	S	0	13C	0	1.6	0.28
149	465.286	465.286	465.286	-0.00594948	0.3521	0	6		C	26	H	42	N	0	O	7	S	0	13C	0	1.61538	0.269231
150	479.301	479.301	479.301	-0.00564169	0.3374	0	6		C	27	H	44	N	0	O	7	S	0	13C	0	1.62963	0.259259
151	493.317	493.317	493.317	0.0149196	0.3731	0	6		C	28	H	46	N	0	O	7	S	0	13C	0	1.64286	0.25
152	507.333	507.333	507.333	0.0146338	0.3004	0	6		C	29	H	48	N	0	O	7	S	0	13C	0	1.65517	0.241379
153	521.348	521.348	521.348	-0.0048176	0.2805	0	6		C	30	H	50	N	0	O	7	S	0	13C	0	1.66667	0.233333
154	535.364	535.364	535.364	-0.00457167	0.236	0	6		C	31	H	52	N	0	O	7	S	0	13C	0	1.67742	0.225806
155	549.38	549.38	549.38	-0.00433829	0.1971	0	6		C	32	H	54	N	0	O	7	S	0	13C	0	1.6875	0.21875
156	563.395	563.395	563.395	-0.021866	0.1359	0	6		C	33	H	56	N	0	O	7	S	0	13C	0	1.69697	0.212121
157	577.411	577.411	577.411	0.0134132	0.1084	0	6		C	34	H	58	N	0	O	7	S	0	13C	0	1.70588	0.205882
158	591.427	591.427	591.427	0.165378	0.0671	0	6		C	35	H	60	N	0	O	7	S	0	13C	0	1.71429	0.2
159	605.442	605.442	605.442	-0.119131	0.0666	0	6		C	36	H	62	N	0	O	7	S	0	13C	0	1.72222	0.194444
160	253.035	253.035	253.035	-0.0545159	0.1053	0	7		C	11	H	10	N	0	O	7	S	0	13C	0	0.909091	0.636364
161	267.051	267.051	267.051	0.0234775	0.2147	0	7		C	12	H	12	N	0	O	7	S	0	13C	0	1	0.583333
162	281.067	281.067	281.067	-0.0130438	0.2596	0	7		C	13	H	14	N	0	O	7	S	0	13C	0	1.07692	0.538462
163	295.082	295.082	295.082	-0.0122069	0.4611	0	7		C	14	H	16	N	0	O	7	S	0	13C	0	1.14286	0.5
164	309.098	309.098	309.098	-0.0114459	0.6184	0	7		C	15	H	18	N	0	O	7	S	0	13C	0	1.2	0.466667
165	323.114	323.114	323.114	-0.0107509	0.8235	0	7		C	16	H	20	N	0	O	7	S	0	13C	0	1.25	0.4375
166	337.129	337.129	337.129	0.0195486	1.0288	0	7		C	17	H	22	N	0	O	7	S	0	13C	0	1.29412	0.411765
167	351.145	351.145	351.145	-0.00952732	1.2391	0	7		C	18	H	24	N	0	O	7	S	0	13C	0	1.33333	0.388889
168	365.161	365.161	365.161	-0.00898599	1.3557	0	7		C	19	H	26	N	0	O	7	S	0	13C	0	1.36842	0.368421
169	379.176	379.176	379.176	0.0178883	2.9165	0	7		C	20	H	28	N	0	O	7	S	0	13C	0	1.4	0.35
170	393.192	393.192	393.192	-0.00801911	1.197	0	7		C	21	H	30	N	0	O	7	S	0	13C	0	1.42857	0.333333
171	407.208	407.208	407.208	-0.00758559	0.7363	0	7		C	22	H	32	N	0	O	7	S	0	13C	0	1.45455	0.318182
172	421.223	421.223	421.223	-0.00718092	0.5317	0	7		C	23	H	34	N	0	O	7	S	0	13C	0	1.47826	0.304348
173	435.239	435.239	435.239	-0.00680231	0.4733	0	7		C	24	H	36	N	0	O	7	S	0	13C	0	1.5	0.291667
174	449.254	449.254	449.254	-0.00644733	0.3896	0	7		C	25	H	38	N	0	O	7	S	0	13C	0	1.52	0.28
175	463.27	463.27	463.27	-0.00611382	0.2961	0	7		C	26	H	40	N	0	O	7	S	0	13C	0	1.53846	0.269231
176	477.286	477.286	477.286	0.0151519	0.2634	0	7		C	27	H	42	N	0	O	7	S	0	13C	0	1.55556	0.259259
177	491.301	491.301	491.301	0.0148502	0.2103	0	7		C	28	H	44	N	0	O	7	S	0	13C	0	1.57143	0.25
178	505.317	505.317	505.317	-0.0052243	0.1815	0	7		C	29	H	46	N	0	O	7	S	0	13C	0	1.58621	0.241379
179	519.333	519.333	519.333	0.0142957	0.1227	0	7		C	30	H	48	N	0	O	7	S	0	13C	0	1.6	0.233333
180	533.348	533.348	533.348	0.0515392	0.0833	0	7		C	31	H	50	N	0	O	7	S	0	13C	0	1.6129	0.225806
181	547.364	547.364	547.364	-0.00447145	0.0893	0	7		C	32	H	52	N	0	O	7	S	0	13C	0	1.625	0.21875
182	265.035	265.035	265.035	-0.0143168	0.1367	0	8		C	12	H	10	N	0	O	7	S	0	13C	0	0.833333	0.583333
183	279.051	279.051	279.051	-0.0133678	0.2534	0	8		C	13	H	12	N	0	O	7	S	0	13C	0	0.923077	0.538462
184	293.067	293.067	293.067	-0.0125097	0.3227	0	8		C	14	H	14	N	0	O	7	S	0	13C	0	1	0.5
185	307.082	307.082	307.082	-0.0117299	0.3802	0	8		C	15	H	16	N	0	O	7	S	0	13C	0	1.06667	0.466667
186	321.098	321.098	321.098	-0.0110181	0.4234	0	8		C	16	H	18	N	0	O	7	S	0	13C	0	1.125	0.4375
187	335.114	335.114	335.114	-0.0103659	0.7012	0	8		C	17	H	20	N	0	O	7	S	0	13C	0	1.17647	0.411765
188	349.129	349.129	349.129	-0.00976604	0.8003	0	8		C	18	H	22	N	0	O	7	S	0	13C	0	1.22222	0.388889
189	363.145	363.145	363.145	-0.00921249	0.9273	0	8		C	19	H	24	N	0	O	7	S	0	13C	0	1.26316	0.368421
190	377.161	377.161	377.161	-0.00870009	1.5807	0	8		C	20	H	26	N	0	O	7	S	0	13C	0	1.3	0.35
191	391.176	391.176	391.176	-0.0082244	1.0511	0	8		C	21	H	28	N	0	O	7	S	0	13C	0	1.33333	0.333333
192	405.192	405.192	405.192	0.016898	0.758	0	8		C	22	H	30	N	0	O	7	S	0	13C	0	1.36364	0.318182
193	419.208	419.208	419.208	0.0164861	0.5455	0	8		C	23	H	32	N	0	O	7	S	0	13C	0	1.3913	0.304348
194	433.223	433.223	433.223	-0.0300648	0.504	0	8		C	24	H	34	N	0	O	7	S	0	13C	0	1.41667	0.291667
195	447.239	447.239	447.239	-0.0066198	0.4833	0	8		C	25	H	36	N	0	O	7	S	0	13C	0	1.44	0.28
196	461.254	461.254	461.254	-0.00627959	0.3824	0	8		C	26	H	38	N	0	O	7	S	0	13C	0	1.46154	0.269231
197	475.27	475.27	475.27	0.0361219	0.2582	0	8		C	27	H	40	N	0	O	7	S	0	13C	0	1.48148	0.259259
198	489.286	489.286	489.286	-0.00565765	0.2241	0	8		C	28	H	42	N	0	O	7	S	0	13C	0	1.5	0.25
199	503.301	503.301	503.301	-0.00537267	0.1663	0	8		C	29	H	44	N	0	O	7	S	0	13C	0	1.51724	0.241379
200	517.317	517.317	517.317	-0.0244336	0.1311	0	8		C	30	H	46	N	0	O	7	S	0	13C	0	1.53333	0.233333
201	531.333	531.333	531.333	-0.00484779	0.0891	0	8		C	31	H	48	N	0	O	7	S	0	13C	0	1.54839	0.225806
202	545.348	545.348	545.348	-0.0229425	0.0735	0	8		C	32	H	50	N	0	O	7	S	0	13C	0	1.5625	0.21875
203	277.035	277.035	277.035	-0.0136966	0.1054	0	9		C	13	H	10	N	0	O	7	S	0	13C	0	0.769231	0.538462
204	291.051	291.051	291.051	0.0215415	0.1941	0	9		C	14	H	12	N	0	O	7	S	0	13C	0	0.857143	0.5
205	305.067	305.067	305.067	-0.0120176	0.2844	0	9		C	15	H	14	N	0	O	7	S	0	13C	0	0.933333	0.466667
206	319.082	319.082	319.082	-0.0112887	0.3098	0	9		C	16	H	16	N	0	O	7	S	0	13C	0	1	0.4375
207	333.098	333.098	333.098	-0.0106212	0.3917	0	9		C	17	H	18	N	0	O	7	S	0	13C	0	1.05882	0.411765
208	347.114	347.114	347.114	-0.0100075	0.646	0	9		C	18	H	20	N	0	O	7	S	0	13C	0	1.11111	0.388889
209	361.129	361.129	361.129	-0.00944152	0.8242	0	9		C	19	H	22	N	0	O	7	S	0	13C	0	1.15789	0.368421
210	375.145	375.145	375.145	-0.00891781	0.7207	0	9		C	20	H	24	N	0	O	7	S	0	13C	0	1.2	0.35
211	389.161	389.161	389.161	-0.00843182	0.5533	0	9		C	21	H	26	N	0	O	7	S	0	13C	0	1.2381	0.333333
212	403.176	403.176	403.176	0.0168234	0.5681	0	9		C	22	H	28	N	0	O	7	S	0	13C	0	1.27273	0.318182
213	417.192	417.192	417.192	0.016412	0.5518	0	9		C	23	H	30	N	0	O	7	S	0	13C	0	1.30435	0.304348
214	431.208	431.208	431.208	-0.0071634	0.5552	0	9		C	24	H	32	N	0	O	7	S	0	13C	0	1.33333	0.291667
215	445.223	445.223	445.223	0.0156668	0.5422	0	9		C	25	H	34	N	0	O	7	S	0	13C	0	1.36	0.28
216	459.239	459.239	459.239	0.0153283	0.418	0	9		C	26	H	36	N	0	O	7	S	0	13C	0	1.38462	0.269231
217	473.254	473.254	473.254	0.0150099	0.3107	0	9		C	27	H	38	N	0	O	7	S	0	13C	0	1.40741	0.259259
218	487.27	487.27	487.27	0.0147098	0.3053	0	9		C	28	H	40	N	0	O	7	S	0	13C	0	1.42857	0.25
219	501.286	501.286	501.286	0.0343752	0.239	0	9		C	29	H	42	N	0	O	7	S	0	13C	0	1.44828	0.241379
220	515.301	515.301	515.301	0.0335647	0.1465	0	9		C	30	H	44	N	0	O	7	S	0	13C	0	1.46667	0.233333
221	529.317	529.317	529.317	-0.00498743	0.1254	0	9		C	31	H	46	N	0	O	7	S	0	13C	0	1.48387	0.225806
222	543.333	543.333	543.333	0.0136642	0.1066	0	9		C	32	H	48	N	0	O	7	S	0	13C	0	1.5	0.21875
223	289.035	289.035	289.035	-0.0477258	0.0883	0	10		C	14	H	10	N	0	O	7	S	0	13C	0	0.714286	0.5
224	303.051	303.051	303.051	0.0206886	0.1461	0	10		C	15	H	12	N	0	O	7	S	0	13C	0	0.8	0.466667
225	317.067	317.067	317.067	-0.0115628	0.2605	0	10		C	16	H	14	N	0	O	7	S	0	13C	0	0.875	0.4375
226	331.082	331.082	331.082	-0.0108796	0.5805	0	10		C	17	H	16	N	0	O	7	S	0	13C	0	0.941176	0.411765
227	345.098	345.098	345.098	-0.0102518	0.9539	0	10		C	18	H	18	N	0	O	7	S	0	13C	0	1	0.388889
228	359.114	359.114	359.114	-0.00967312	0.5946	0	10		C	19	H	20	N	0	O	7	S	0	13C	0	1.05263	0.368421
229	373.129	373.129	373.129	-0.00913788	0.4624	0	10		C	20	H	22	N	0	O	7	S	0	13C	0	1.1	0.35
230	387.145	387.145	387.145	-0.00864139	0.3204	0	10		C	21	H	24	N	0	O	7	S	0	13C	0	1.14286	0.333333
231	401.161	401.161	401.161	0.0167481	0.3504	0	10		C	22	H	26	N	0	O	7	S	0	13C	0	1.18182	0.318182
232	415.176	415.176	415.176	0.0163372	0.3046	0	10		C	23	H	28	N	0	O	7	S	0	13C	0	1.21739	0.304348
233	429.192	429.192	429.192	-0.00734648	0.3125	0	10		C	24	H	30	N	0	O	7	S	0	13C	0	1.25	0.291667
234	443.208	443.208	443.208	0.0381561	0.3477	0	10		C	25	H	32	N	0	O	7	S	0	13C	0	1.28	0.28
235	457.223	457.223	457.223	0.0152556	0.3486	0	10		C	26	H	34	N	0	O	7	S	0	13C	0	1.30769	0.269231
236	471.239	471.239	471.239	-0.00628265	0.3334	0	10		C	27	H	36	N	0	O	7	S	0	13C	0	1.33333	0.259259
237	485.254	485.254	485.254	-0.00596901	0.3784	0	10		C	28	H	38	N	0	O	7	S	0	13C	0	1.35714	0.25
238	499.27	499.27	499.27	0.0143563	0.2973	0	10		C	29	H	40	N	0	O	7	S	0	13C	0	1.37931	0.241379
239	513.286	513.286	513.286	0.0140892	0.1943	0	10		C	30	H	42	N	0	O	7	S	0	13C	0	1.4	0.233333
240	527.301	527.301	527.301	-0.00512813	0.1441	0	10		C	31	H	44	N	0	O	7	S	0	13C	0	1.41935	0.225806
241	541.317	541.317	541.317	0.0505435	0.0918	0	10		C	32	H	46	N	0	O	7	S	0	13C	0	1.4375	0.21875
242	301.035	301.035	301.035	-0.112261	0.0668	0	11		C	15	H	10	N	0	O	7	S	0	13C	0	0.666667	0.466667
243	315.051	315.051	315.051	-0.0118403	0.2602	0	11		C	16	H	12	N	0	O	7	S	0	13C	0	0.75	0.4375
244	329.067	329.067	329.067	-0.0111411	0.4287	0	11		C	17	H	14	N	0	O	7	S	0	13C	0	0.823529	0.411765
245	343.082	343.082	343.082	0.0186485	0.5989	0	11		C	18	H	16	N	0	O	7	S	0	13C	0	0.888889	0.388889
246	357.098	357.098	357.098	-0.00990734	0.6098	0	11		C	19	H	18	N	0	O	7	S	0	13C	0	0.947368	0.368421
247	371.114	371.114	371.114	-0.00936034	0.3547	0	11		C	20	H	20	N	0	O	7	S	0	13C	0	1	0.35
248	385.129	385.129	385.129	0.0171121	0.2678	0	11		C	21	H	22	N	0	O	7	S	0	13C	0	1.04762	0.333333
249	399.145	399.145	399.145	-0.00838159	0.2179	0	11		C	22	H	24	N	0	O	7	S	0	13C	0	1.09091	0.318182
250	413.161	413.161	413.161	0.0162616	0.1863	0	11		C	23	H	26	N	0	O	7	S	0	13C	0	1.13043	0.304348
251	427.176	427.176	427.176	0.0158782	0.2032	0	11		C	24	H	28	N	0	O	7	S	0	13C	0	1.16667	0.291667
252	441.192	441.192	441.192	-0.00714666	0.2278	0	11		C	25	H	30	N	0	O	7	S	0	13C	0	1.2	0.28
253	455.208	455.208	455.208	0.0151823	0.2666	0	11		C	26	H	32	N	0	O	7	S	0	13C	0	1.23077	0.269231
254	469.223	469.223	469.223	-0.0277582	0.2549	0	11		C	27	H	34	N	0	O	7	S	0	13C	0	1.25926	0.259259
255	483.239	483.239	483.239	-0.0268203	0.2565	0	11		C	28	H	36	N	0	O	7	S	0	13C	0	1.28571	0.25
256	497.254	497.254	497.254	0.0343959	0.2424	0	11		C	29	H	38	N	0	O	7	S	0	13C	0	1.31034	0.241379
257	511.27	511.27	511.27	-0.00553983	0.1829	0	11		C	30	H	40	N	0	O	7	S	0	13C	0	1.33333	0.233333
258	525.286	525.286	525.286	-0.00526991	0.1937	0	11		C	31	H	42	N	0	O	7	S	0	13C	0	1.35484	0.225806
259	539.301	539.301	539.301	0.0135285	0.1579	0	11		C	32	H	44	N	0	O	7	S	0	13C	0	1.375	0.21875
260	553.317	553.317	553.317	0.085593	0.0961	0	11		C	33	H	46	N	0	O	7	S	0	13C	0	1.39394	0.212121
261	313.035	313.035	313.035	0.0517691	0.0824	0	12		C	16	H	10	N	0	O	7	S	0	13C	0	0.625	0.4375
262	327.051	327.051	327.051	-0.0114059	0.1455	0	12		C	17	H	12	N	0	O	7	S	0	13C	0	0.705882	0.411765
263	341.067	341.067	341.067	-0.0107491	0.2703	0	12		C	18	H	14	N	0	O	7	S	0	13C	0	0.777778	0.388889
264	355.082	355.082	355.082	-0.0101442	0.41	0	12		C	19	H	16	N	0	O	7	S	0	13C	0	0.842105	0.368421
265	369.098	369.098	369.098	-0.00958523	0.3353	0	12		C	20	H	18	N	0	O	7	S	0	13C	0	0.9	0.35
266	383.114	383.114	383.114	-0.00906715	0.2816	0	12		C	21	H	20	N	0	O	7	S	0	13C	0	0.952381	0.333333
267	397.129	397.129	397.129	-0.00858564	0.2356	0	12		C	22	H	22	N	0	O	7	S	0	13C	0	1	0.318182
268	411.145	411.145	411.145	0.0405077	0.1669	0	12		C	23	H	24	N	0	O	7	S	0	13C	0	1.04348	0.304348
269	425.161	425.161	425.161	-0.00771786	0.1281	0	12		C	24	H	26	N	0	O	7	S	0	13C	0	1.08333	0.291667
270	439.176	439.176	439.176	-0.00732551	0.1179	0	12		C	25	H	28	N	0	O	7	S	0	13C	0	1.12	0.28
271	453.192	453.192	453.192	-0.00695743	0.1517	0	12		C	26	H	30	N	0	O	7	S	0	13C	0	1.15385	0.269231
272	467.208	467.208	467.208	-0.00661143	0.1914	0	12		C	27	H	32	N	0	O	7	S	0	13C	0	1.18519	0.259259
273	481.223	481.223	481.223	0.0144948	0.2262	0	12		C	28	H	34	N	0	O	7	S	0	13C	0	1.21429	0.25
274	495.239	495.239	495.239	0.0747909	0.2057	0	12		C	29	H	36	N	0	O	7	S	0	13C	0	1.24138	0.241379
275	509.254	509.254	509.254	0.0335854	0.1899	0	12		C	30	H	38	N	0	O	7	S	0	13C	0	1.26667	0.233333
276	523.27	523.27	523.27	0.0328084	0.1431	0	12		C	31	H	40	N	0	O	7	S	0	13C	0	1.29032	0.225806
277	537.286	537.286	537.286	0.0320719	0.1419	0	12		C	32	H	42	N	0	O	7	S	0	13C	0	1.3125	0.21875
278	551.301	551.301	551.301	0.0857896	0.0859	0	12		C	33	H	44	N	0	O	7	S	0	13C	0	1.33333	0.212121
279	325.035	325.035	325.035	-0.196269	0.0633	0	13		C	17	H	10	N	0	O	7	S	0	13C	0	0.588235	0.411765
280	339.051	339.051	339.051	0.0184919	0.1366	0	13		C	18	H	12	N	0	O	7	S	0	13C	0	0.666667	0.388889
281	353.067	353.067	353.067	-0.0387071	0.2047	0	13		C	19	H	14	N	0	O	7	S	0	13C	0	0.736842	0.368421
282	367.082	367.082	367.082	-0.00981259	0.2865	0	13		C	20	H	16	N	0	O	7	S	0	13C	0	0.8	0.35
283	381.098	381.098	381.098	-0.0355234	0.209	0	13		C	21	H	18	N	0	O	7	S	0	13C	0	0.857143	0.333333
284	395.114	395.114	395.114	0.0165174	0.2072	0	13		C	22	H	20	N	0	O	7	S	0	13C	0	0.909091	0.318182
285	409.129	409.129	409.129	-0.00833382	0.1432	0	13		C	23	H	22	N	0	O	7	S	0	13C	0	0.956522	0.304348
286	423.145	423.145	423.145	-0.0079062	0.1449	0	13		C	24	H	24	N	0	O	7	S	0	13C	0	1	0.291667
287	437.161	437.161	437.161	0.0382438	0.1248	0	13		C	25	H	26	N	0	O	7	S	0	13C	0	1.04	0.28
288	451.176	451.176	451.176	-0.0514592	0.0957	0	13		C	26	H	28	N	0	O	7	S	0	13C	0	1.07692	0.269231
289	479.208	479.208	479.208	-0.00644587	0.1268	0	13		C	28	H	32	N	0	O	7	S	0	13C	0	1.14286	0.25
290	493.223	493.223	493.223	0.0344169	0.1465	0	13		C	29	H	34	N	0	O	7	S	0	13C	0	1.17241	0.241379
291	507.239	507.239	507.239	0.053307	0.1625	0	13		C	30	H	36	N	0	O	7	S	0	13C	0	1.2	0.233333
292	351.051	351.051	351.051	0.0178598	0.0649	0	14		C	19	H	12	N	0	O	7	S	0	13C	0	0.631579	0.368421
293	365.067	365.067	365.067	-0.0100425	0.1624	0	14		C	20	H	14	N	0	O	7	S	0	13C	0	0.7	0.35
294	379.082	379.082	379.082	-0.062261	0.1534	0	14		C	21	H	16	N	0	O	7	S	0	13C	0	0.761905	0.333333
295	393.098	393.098	393.098	-0.034439	0.2756	0	14		C	22	H	18	N	0	O	7	S	0	13C	0	0.818182	0.318182
296	407.114	407.114	407.114	0.0160305	0.3239	0	14		C	23	H	20	N	0	O	7	S	0	13C	0	0.869565	0.304348
297	421.129	421.129	421.129	-0.00809635	0.2835	0	14		C	24	H	22	N	0	O	7	S	0	13C	0	0.916667	0.291667
298	435.145	435.145	435.145	0.0382735	0.2012	0	14		C	25	H	24	N	0	O	7	S	0	13C	0	0.96	0.28
299	449.161	449.161	449.161	-0.0295692	0.0989	0	14		C	26	H	26	N	0	O	7	S	0	13C	0	1	0.269231
300	463.176	463.176	463.176	0.0146441	0.0993	0	14		C	27	H	28	N	0	O	7	S	0	13C	0	1.03704	0.259259
301	477.192	477.192	477.192	0.0143484	0.0887	0	14		C	28	H	30	N	0	O	7	S	0	13C	0	1.07143	0.25
302	491.207	491.207	491.208	0.0751436	0.0941	0	14		C	29	H	32	N	0	O	7	S	0	13C	0	1.10345	0.241379
303	505.223	505.223	505.223	0.112772	0.064	0	14		C	30	H	34	N	0	O	7	S	0	13C	0	1.13333	0.233333
304	533.254	533.254	533.254	0.107085	0.0731	0	14		C	32	H	38	N	0	O	7	S	0	13C	0	1.1875	0.21875
305	561.286	561.286	561.286	0.208863	0.0617	0	14		C	34	H	42	N	0	O	7	S	0	13C	0	1.23529	0.205882
306	363.051	363.051	363.051	0.0172694	0.082	0	15		C	20	H	12	N	0	O	7	S	0	13C	0	0.6	0.35
307	377.067	377.067	377.067	0.0167976	0.3346	0	15		C	21	H	14	N	0	O	7	S	0	13C	0	0.666667	0.333333
308	391.082	391.082	391.082	0.0163596	0.2132	0	15		C	22	H	16	N	0	O	7	S	0	13C	0	0.727273	0.318182
309	405.098	405.098	405.098	0.015952	0.3177	0	15		C	23	H	18	N	0	O	7	S	0	13C	0	0.782609	0.304348
310	419.114	419.114	419.114	0.0155716	0.2461	0	15		C	24	H	20	N	0	O	7	S	0	13C	0	0.833333	0.291667
311	433.129	433.129	433.129	0.0613913	0.1816	0	15		C	25	H	22	N	0	O	7	S	0	13C	0	0.88	0.28
312	447.145	447.145	447.145	-0.00748185	0.1452	0	15		C	26	H	24	N	0	O	7	S	0	13C	0	0.923077	0.269231
313	461.161	461.161	461.161	0.0579379	0.0881	0	15		C	27	H	26	N	0	O	7	S	0	13C	0	0.962963	0.259259

## Sheet: O8 
O8 (3.85%)	A.M.W. average :					A.W. average DBE :			A.W. average C# :												A.W. averageH/C	A.W. averageO/C
	458.405					7.41637			24.8172												1.56883	0.392179
	Exp. m/z	Recal m/z	Theor. Mass	Error	Rel. Abundance	Signal2Noise	DBE	Molecular Formula													H/C	O/C
1	321.155	321.155	321.155	0.0353045	0.0662	0	2		C	14	H	26	N	0	O	8	S	0	13C	0	1.85714	0.571429
2	335.171	335.171	335.171	-0.0256515	0.1205	0	2		C	15	H	28	N	0	O	8	S	0	13C	0	1.86667	0.533333
3	349.187	349.187	349.187	0.00419979	0.1601	0	2		C	16	H	30	N	0	O	8	S	0	13C	0	1.875	0.5
4	363.202	363.202	363.202	0.05928	0.115	0	2		C	17	H	32	N	0	O	8	S	0	13C	0	1.88235	0.470588
5	377.218	377.218	377.218	0.00422777	0.3657	0	2		C	18	H	34	N	0	O	8	S	0	13C	0	1.88889	0.444444
6	391.234	391.234	391.234	0.00424025	0.3004	0	2		C	19	H	36	N	0	O	8	S	0	13C	0	1.89474	0.421053
7	405.249	405.249	405.249	0.00425188	0.1536	0	2		C	20	H	38	N	0	O	8	S	0	13C	0	1.9	0.4
8	419.265	419.265	419.265	-0.0195885	0.142	0	2		C	21	H	40	N	0	O	8	S	0	13C	0	1.90476	0.380952
9	545.406	545.406	545.406	0.0593402	0.0648	0	2		C	30	H	58	N	0	O	8	S	0	13C	0	1.93333	0.266667
10	291.109	291.109	291.109	0.0382875	0.1077	0	3		C	12	H	20	N	0	O	8	S	0	13C	0	1.66667	0.666667
11	305.124	305.124	305.124	0.00396543	0.2329	0	3		C	13	H	22	N	0	O	8	S	0	13C	0	1.69231	0.615385
12	319.14	319.14	319.14	-0.027342	0.2652	0	3		C	14	H	24	N	0	O	8	S	0	13C	0	1.71429	0.571429
13	333.155	333.155	333.155	0.00401683	0.5354	0	3		C	15	H	26	N	0	O	8	S	0	13C	0	1.73333	0.533333
14	347.171	347.171	347.171	0.00403942	0.6814	0	3		C	16	H	28	N	0	O	8	S	0	13C	0	1.75	0.5
15	361.187	361.187	361.187	0.00406025	0.5359	0	3		C	17	H	30	N	0	O	8	S	0	13C	0	1.76471	0.470588
16	375.202	375.202	375.202	0.00407953	1.152	0	3		C	18	H	32	N	0	O	8	S	0	13C	0	1.77778	0.444444
17	389.218	389.218	389.218	-0.0215951	0.9537	0	3		C	19	H	34	N	0	O	8	S	0	13C	0	1.78947	0.421053
18	403.234	403.234	403.234	0.00411407	0.7288	0	3		C	20	H	36	N	0	O	8	S	0	13C	0	1.8	0.4
19	417.249	417.249	417.249	0.00412959	0.5617	0	3		C	21	H	38	N	0	O	8	S	0	13C	0	1.80952	0.380952
20	431.265	431.265	431.265	0.00414411	0.3271	0	3		C	22	H	40	N	0	O	8	S	0	13C	0	1.81818	0.363636
21	445.281	445.281	445.281	0.00415771	0.2815	0	3		C	23	H	42	N	0	O	8	S	0	13C	0	1.82609	0.347826
22	459.296	459.296	459.296	0.00417049	0.3242	0	3		C	24	H	44	N	0	O	8	S	0	13C	0	1.83333	0.333333
23	473.312	473.312	473.312	0.00418251	0.2783	0	3		C	25	H	46	N	0	O	8	S	0	13C	0	1.84	0.32
24	487.328	487.328	487.328	0.0247139	0.3057	0	3		C	26	H	48	N	0	O	8	S	0	13C	0	1.84615	0.307692
25	501.343	501.343	501.343	0.0241509	0.4385	0	3		C	27	H	50	N	0	O	8	S	0	13C	0	1.85185	0.296296
26	515.359	515.359	515.359	0.00421464	0.3981	0	3		C	28	H	52	N	0	O	8	S	0	13C	0	1.85714	0.285714
27	529.375	529.375	529.375	-0.014666	0.4069	0	3		C	29	H	54	N	0	O	8	S	0	13C	0	1.86207	0.275862
28	543.39	543.39	543.39	0.00423329	0.4069	0	3		C	30	H	56	N	0	O	8	S	0	13C	0	1.86667	0.266667
29	627.484	627.484	627.484	-0.0275941	0.1859	0	3		C	36	H	68	N	0	O	8	S	0	13C	0	1.88889	0.222222
30	641.5	641.5	641.5	-0.0424797	0.1442	0	3		C	37	H	70	N	0	O	8	S	0	13C	0	1.89189	0.216216
31	655.515	655.515	655.515	-0.0567287	0.1278	0	3		C	38	H	72	N	0	O	8	S	0	13C	0	1.89474	0.210526
32	683.547	683.547	683.547	-0.0395851	0.0793	0	3		C	40	H	76	N	0	O	8	S	0	13C	0	1.9	0.2
33	557.406	557.406	557.406	-0.0136983	0.3501	0	3		C	31	H	58	N	0	O	8	S	0	13C	0	1.87097	0.258065
34	585.437	585.437	585.437	0.00425793	0.2748	0	3		C	33	H	62	N	0	O	8	S	0	13C	0	1.87879	0.242424
35	599.453	599.453	599.453	0.00426537	0.2298	0	3		C	34	H	64	N	0	O	8	S	0	13C	0	1.88235	0.235294
36	613.468	613.468	613.468	-0.0120283	0.1953	0	3		C	35	H	66	N	0	O	8	S	0	13C	0	1.88571	0.228571
37	669.531	669.531	669.531	0.108849	0.1219	0	3		C	39	H	74	N	0	O	8	S	0	13C	0	1.89744	0.205128
38	711.578	711.578	711.578	-0.0097389	0.0884	0	3		C	42	H	80	N	0	O	8	S	0	13C	0	1.90476	0.190476
39	739.609	739.609	739.609	0.207134	0.067	0	3		C	44	H	84	N	0	O	8	S	0	13C	0	1.90909	0.181818
40	275.077	275.077	275.077	-0.0690078	0.0895	0	4		C	11	H	16	N	0	O	8	S	0	13C	0	1.45455	0.727273
41	289.093	289.093	289.093	0.0037416	0.1692	0	4		C	12	H	18	N	0	O	8	S	0	13C	0	1.5	0.666667
42	303.109	303.109	303.109	0.0367717	0.4289	0	4		C	13	H	20	N	0	O	8	S	0	13C	0	1.53846	0.615385
43	317.124	317.124	317.124	0.00381538	0.6417	0	4		C	14	H	22	N	0	O	8	S	0	13C	0	1.57143	0.571429
44	331.14	331.14	331.14	0.00384759	1.0375	0	4		C	15	H	24	N	0	O	8	S	0	13C	0	1.6	0.533333
45	345.155	345.155	345.155	0.00387718	1.4402	0	4		C	16	H	26	N	0	O	8	S	0	13C	0	1.625	0.5
46	359.171	359.171	359.171	0.00390446	1.3649	0	4		C	17	H	28	N	0	O	8	S	0	13C	0	1.64706	0.470588
47	373.187	373.187	373.187	0.00392969	1.9856	0	4		C	18	H	30	N	0	O	8	S	0	13C	0	1.66667	0.444444
48	387.202	387.202	387.202	0.0039531	1.9735	0	4		C	19	H	32	N	0	O	8	S	0	13C	0	1.68421	0.421053
49	401.218	401.218	401.218	0.00397487	1.7541	0	4		C	20	H	34	N	0	O	8	S	0	13C	0	1.7	0.4
50	415.234	415.234	415.234	0.00399517	1.3173	0	4		C	21	H	36	N	0	O	8	S	0	13C	0	1.71429	0.380952
51	429.249	429.249	429.249	0.00401415	0.9339	0	4		C	22	H	38	N	0	O	8	S	0	13C	0	1.72727	0.363636
52	443.265	443.265	443.265	0.00403192	0.7764	0	4		C	23	H	40	N	0	O	8	S	0	13C	0	1.73913	0.347826
53	457.281	457.281	457.281	0.00404861	0.826	0	4		C	24	H	42	N	0	O	8	S	0	13C	0	1.75	0.333333
54	471.296	471.296	471.296	0.0040643	0.7872	0	4		C	25	H	44	N	0	O	8	S	0	13C	0	1.76	0.32
55	485.312	485.312	485.312	0.0246844	0.9672	0	4		C	26	H	46	N	0	O	8	S	0	13C	0	1.76923	0.307692
56	499.328	499.328	499.328	0.00409304	1.2629	0	4		C	27	H	48	N	0	O	8	S	0	13C	0	1.77778	0.296296
57	513.343	513.343	513.343	0.0235864	1.2062	0	4		C	28	H	50	N	0	O	8	S	0	13C	0	1.78571	0.285714
58	527.359	527.359	527.359	-0.0148437	1.1082	0	4		C	29	H	52	N	0	O	8	S	0	13C	0	1.7931	0.275862
59	541.375	541.375	541.375	-0.0143409	1.1041	0	4		C	30	H	54	N	0	O	8	S	0	13C	0	1.8	0.266667
60	555.39	555.39	555.39	0.00414183	1.0262	0	4		C	31	H	56	N	0	O	8	S	0	13C	0	1.80645	0.258065
61	569.406	569.406	569.406	0.00415252	0.8195	0	4		C	32	H	58	N	0	O	8	S	0	13C	0	1.8125	0.25
62	583.422	583.422	583.422	0.0041627	0.7338	0	4		C	33	H	60	N	0	O	8	S	0	13C	0	1.81818	0.242424
63	597.437	597.437	597.437	-0.0125658	0.589	0	4		C	34	H	62	N	0	O	8	S	0	13C	0	1.82353	0.235294
64	611.453	611.453	611.453	-0.0121728	0.4606	0	4		C	35	H	64	N	0	O	8	S	0	13C	0	1.82857	0.228571
65	625.468	625.468	625.468	0.00419051	0.4011	0	4		C	36	H	66	N	0	O	8	S	0	13C	0	1.83333	0.222222
66	639.484	639.484	639.484	-0.0270762	0.3365	0	4		C	37	H	68	N	0	O	8	S	0	13C	0	1.83784	0.216216
67	653.5	653.5	653.5	-0.0416996	0.2271	0	4		C	38	H	70	N	0	O	8	S	0	13C	0	1.84211	0.210526
68	667.515	667.515	667.515	0.0491576	0.2122	0	4		C	39	H	72	N	0	O	8	S	0	13C	0	1.84615	0.205128
69	681.531	681.531	681.531	-0.127833	0.1685	0	4		C	40	H	74	N	0	O	8	S	0	13C	0	1.85	0.2
70	695.547	695.547	695.547	-0.168297	0.1264	0	4		C	41	H	76	N	0	O	8	S	0	13C	0	1.85366	0.195122
71	709.562	709.562	709.562	0.060609	0.1142	0	4		C	42	H	78	N	0	O	8	S	0	13C	0	1.85714	0.190476
72	723.578	723.578	723.578	0.0318832	0.1124	0	4		C	43	H	80	N	0	O	8	S	0	13C	0	1.86047	0.186047
73	737.594	737.594	737.594	0.16694	0.0942	0	4		C	44	H	82	N	0	O	8	S	0	13C	0	1.86364	0.181818
74	765.625	765.625	765.625	0.134873	0.0888	0	4		C	46	H	86	N	0	O	8	S	0	13C	0	1.86957	0.173913
75	273.062	273.062	273.062	0.00349148	0.0728	0	5		C	11	H	14	N	0	O	8	S	0	13C	0	1.27273	0.727273
76	287.077	287.077	287.077	-0.0312894	0.1185	0	5		C	12	H	16	N	0	O	8	S	0	13C	0	1.33333	0.666667
77	301.093	301.093	301.093	0.00359248	0.3039	0	5		C	13	H	18	N	0	O	8	S	0	13C	0	1.38462	0.615385
78	315.109	315.109	315.109	0.00363624	0.4848	0	5		C	14	H	20	N	0	O	8	S	0	13C	0	1.42857	0.571429
79	329.124	329.124	329.124	0.00367627	0.8758	0	5		C	15	H	22	N	0	O	8	S	0	13C	0	1.46667	0.533333
80	343.14	343.14	343.14	0.00371303	1.5071	0	5		C	16	H	24	N	0	O	8	S	0	13C	0	1.5	0.5
81	357.155	357.155	357.155	0.00374691	1.5247	0	5		C	17	H	26	N	0	O	8	S	0	13C	0	1.52941	0.470588
82	371.171	371.171	371.171	0.00377823	2.0163	0	5		C	18	H	28	N	0	O	8	S	0	13C	0	1.55556	0.444444
83	385.187	385.187	385.187	0.00380727	1.7342	0	5		C	19	H	30	N	0	O	8	S	0	13C	0	1.57895	0.421053
84	399.202	399.202	399.202	0.00383427	2.2269	0	5		C	20	H	32	N	0	O	8	S	0	13C	0	1.6	0.4
85	413.218	413.218	413.218	0.00385944	1.4682	0	5		C	21	H	34	N	0	O	8	S	0	13C	0	1.61905	0.380952
86	427.234	427.234	427.234	0.00388296	1.0483	0	5		C	22	H	36	N	0	O	8	S	0	13C	0	1.63636	0.363636
87	441.249	441.249	441.249	0.00390498	0.8769	0	5		C	23	H	38	N	0	O	8	S	0	13C	0	1.65217	0.347826
88	455.265	455.265	455.265	0.00392565	0.8892	0	5		C	24	H	40	N	0	O	8	S	0	13C	0	1.66667	0.333333
89	469.281	469.281	469.281	0.00394508	0.7579	0	5		C	25	H	42	N	0	O	8	S	0	13C	0	1.68	0.32
90	483.296	483.296	483.296	0.00396339	0.8614	0	5		C	26	H	44	N	0	O	8	S	0	13C	0	1.69231	0.307692
91	497.312	497.312	497.312	0.00398066	1.0874	0	5		C	27	H	46	N	0	O	8	S	0	13C	0	1.7037	0.296296
92	511.328	511.328	511.328	0.00399699	1.0232	0	5		C	28	H	48	N	0	O	8	S	0	13C	0	1.71429	0.285714
93	525.343	525.343	525.343	-0.0150227	1.0685	0	5		C	29	H	50	N	0	O	8	S	0	13C	0	1.72414	0.275862
94	539.359	539.359	539.359	-0.0145134	1.0213	0	5		C	30	H	52	N	0	O	8	S	0	13C	0	1.73333	0.266667
95	553.375	553.375	553.375	-0.0140299	0.9794	0	5		C	31	H	54	N	0	O	8	S	0	13C	0	1.74194	0.258065
96	567.39	567.39	567.39	0.00405423	0.7659	0	5		C	32	H	56	N	0	O	8	S	0	13C	0	1.75	0.25
97	581.406	581.406	581.406	0.00406681	0.6312	0	5		C	33	H	58	N	0	O	8	S	0	13C	0	1.75758	0.242424
98	595.422	595.422	595.422	0.00407881	0.5159	0	5		C	34	H	60	N	0	O	8	S	0	13C	0	1.76471	0.235294
99	609.437	609.437	609.437	-0.0123183	0.4252	0	5		C	35	H	62	N	0	O	8	S	0	13C	0	1.77143	0.228571
100	623.453	623.453	623.453	0.00410118	0.3396	0	5		C	36	H	64	N	0	O	8	S	0	13C	0	1.77778	0.222222
101	637.468	637.468	637.468	0.0197987	0.2784	0	5		C	37	H	66	N	0	O	8	S	0	13C	0	1.78378	0.216216
102	651.484	651.484	651.484	-0.0112279	0.1927	0	5		C	38	H	68	N	0	O	8	S	0	13C	0	1.78947	0.210526
103	665.5	665.5	665.5	0.0792627	0.149	0	5		C	39	H	70	N	0	O	8	S	0	13C	0	1.79487	0.205128
104	679.515	679.515	679.515	0.0482895	0.1257	0	5		C	40	H	72	N	0	O	8	S	0	13C	0	1.8	0.2
105	693.531	693.531	693.531	0.0474061	0.1012	0	5		C	41	H	74	N	0	O	8	S	0	13C	0	1.80488	0.195122
106	707.547	707.547	707.547	-0.0947757	0.1045	0	5		C	42	H	76	N	0	O	8	S	0	13C	0	1.80952	0.190476
107	721.562	721.562	721.562	0.00416578	0.0642	0	5		C	43	H	78	N	0	O	8	S	0	13C	0	1.81395	0.186047
108	749.594	749.594	749.594	0.164268	0.0601	0	5		C	45	H	82	N	0	O	8	S	0	13C	0	1.82222	0.177778
109	285.062	285.062	285.062	-0.0317356	0.0978	0	6		C	12	H	14	N	0	O	8	S	0	13C	0	1.16667	0.666667
110	299.077	299.077	299.077	0.00340223	0.169	0	6		C	13	H	16	N	0	O	8	S	0	13C	0	1.23077	0.615385
111	313.093	313.093	313.093	0.00345479	0.2828	0	6		C	14	H	18	N	0	O	8	S	0	13C	0	1.28571	0.571429
112	327.109	327.109	327.109	0.00350284	0.6622	0	6		C	15	H	20	N	0	O	8	S	0	13C	0	1.33333	0.533333
113	341.124	341.124	341.124	0.00354695	0.9234	0	6		C	16	H	22	N	0	O	8	S	0	13C	0	1.375	0.5
114	355.14	355.14	355.14	0.00358757	1.1751	0	6		C	17	H	24	N	0	O	8	S	0	13C	0	1.41176	0.470588
115	369.155	369.155	369.155	0.00362511	1.3869	0	6		C	18	H	26	N	0	O	8	S	0	13C	0	1.44444	0.444444
116	383.171	383.171	383.171	0.00365991	1.4473	0	6		C	19	H	28	N	0	O	8	S	0	13C	0	1.47368	0.421053
117	397.187	397.187	397.187	0.00369224	2.7303	0	6		C	20	H	30	N	0	O	8	S	0	13C	0	1.5	0.4
118	411.202	411.202	411.202	0.00372238	1.2702	0	6		C	21	H	32	N	0	O	8	S	0	13C	0	1.52381	0.380952
119	425.218	425.218	425.218	0.00375052	0.978	0	6		C	22	H	34	N	0	O	8	S	0	13C	0	1.54545	0.363636
120	439.234	439.234	439.234	0.00377687	0.7824	0	6		C	23	H	36	N	0	O	8	S	0	13C	0	1.56522	0.347826
121	453.249	453.249	453.249	0.00380159	0.7236	0	6		C	24	H	38	N	0	O	8	S	0	13C	0	1.58333	0.333333
122	467.265	467.265	467.265	-0.0175763	0.591	0	6		C	25	H	40	N	0	O	8	S	0	13C	0	1.6	0.32
123	481.281	481.281	481.281	0.00384672	0.5703	0	6		C	26	H	42	N	0	O	8	S	0	13C	0	1.61538	0.307692
124	495.296	495.296	495.296	0.00386736	0.6527	0	6		C	27	H	44	N	0	O	8	S	0	13C	0	1.62963	0.296296
125	509.312	509.312	509.312	-0.0157475	0.5601	0	6		C	28	H	46	N	0	O	8	S	0	13C	0	1.64286	0.285714
126	523.328	523.328	523.328	0.00390534	0.534	0	6		C	29	H	48	N	0	O	8	S	0	13C	0	1.65517	0.275862
127	537.343	537.343	537.343	0.00392284	0.5044	0	6		C	30	H	50	N	0	O	8	S	0	13C	0	1.66667	0.266667
128	551.359	551.359	551.359	-0.0141976	0.47	0	6		C	31	H	52	N	0	O	8	S	0	13C	0	1.67742	0.258065
129	565.375	565.375	565.375	0.03933	0.3864	0	6		C	32	H	54	N	0	O	8	S	0	13C	0	1.6875	0.25
130	579.39	579.39	579.39	0.00397026	0.3208	0	6		C	33	H	56	N	0	O	8	S	0	13C	0	1.69697	0.242424
131	593.406	593.406	593.406	-0.0297192	0.2243	0	6		C	34	H	58	N	0	O	8	S	0	13C	0	1.70588	0.235294
132	607.422	607.422	607.422	0.0533873	0.189	0	6		C	35	H	60	N	0	O	8	S	0	13C	0	1.71429	0.228571
133	621.437	621.437	621.437	0.0522865	0.1323	0	6		C	36	H	62	N	0	O	8	S	0	13C	0	1.72222	0.222222
134	635.453	635.453	635.453	-0.0431867	0.1238	0	6		C	37	H	64	N	0	O	8	S	0	13C	0	1.72973	0.216216
135	649.469	649.469	649.468	-0.0729504	0.0771	0	6		C	38	H	66	N	0	O	8	S	0	13C	0	1.73684	0.210526
136	663.484	663.484	663.484	0.0643349	0.0673	0	6		C	39	H	68	N	0	O	8	S	0	13C	0	1.74359	0.205128
137	297.062	297.062	297.062	0.0032094	0.1218	0	7		C	13	H	14	N	0	O	8	S	0	13C	0	1.07692	0.615385
138	311.077	311.077	311.077	0.0354173	0.2012	0	7		C	14	H	16	N	0	O	8	S	0	13C	0	1.14286	0.571429
139	325.093	325.093	325.093	0.00332726	0.3446	0	7		C	15	H	18	N	0	O	8	S	0	13C	0	1.2	0.533333
140	339.109	339.109	339.109	0.00337889	0.4714	0	7		C	16	H	20	N	0	O	8	S	0	13C	0	1.25	0.5
141	353.124	353.124	353.124	0.00342641	0.6443	0	7		C	17	H	22	N	0	O	8	S	0	13C	0	1.29412	0.470588
142	367.14	367.14	367.14	0.00347031	0.7361	0	7		C	18	H	24	N	0	O	8	S	0	13C	0	1.33333	0.444444
143	381.155	381.155	381.155	0.00351098	0.9126	0	7		C	19	H	26	N	0	O	8	S	0	13C	0	1.36842	0.421053
144	395.171	395.171	395.171	0.00354877	1.8781	0	7		C	20	H	28	N	0	O	8	S	0	13C	0	1.4	0.4
145	409.187	409.187	409.187	0.00358396	0.9313	0	7		C	21	H	30	N	0	O	8	S	0	13C	0	1.42857	0.380952
146	423.202	423.202	423.202	0.00361683	0.7296	0	7		C	22	H	32	N	0	O	8	S	0	13C	0	1.45455	0.363636
147	437.218	437.218	437.218	0.00364758	0.6937	0	7		C	23	H	34	N	0	O	8	S	0	13C	0	1.47826	0.347826
148	451.234	451.234	451.234	0.00367643	0.6319	0	7		C	24	H	36	N	0	O	8	S	0	13C	0	1.5	0.333333
149	465.249	465.249	465.249	0.00370354	0.5139	0	7		C	25	H	38	N	0	O	8	S	0	13C	0	1.52	0.32
150	479.265	479.265	479.265	0.00372906	0.4819	0	7		C	26	H	40	N	0	O	8	S	0	13C	0	1.53846	0.307692
151	493.281	493.281	493.281	0.00375314	0.4662	0	7		C	27	H	42	N	0	O	8	S	0	13C	0	1.55556	0.296296
152	507.296	507.296	507.296	0.0234882	0.4083	0	7		C	28	H	44	N	0	O	8	S	0	13C	0	1.57143	0.285714
153	521.312	521.312	521.312	0.0037974	0.2772	0	7		C	29	H	46	N	0	O	8	S	0	13C	0	1.58621	0.275862
154	535.328	535.328	535.328	-0.0335425	0.2228	0	7		C	30	H	48	N	0	O	8	S	0	13C	0	1.6	0.266667
155	549.343	549.343	549.343	0.00383715	0.1396	0	7		C	31	H	50	N	0	O	8	S	0	13C	0	1.6129	0.258065
156	563.359	563.359	563.359	0.0216062	0.1276	0	7		C	32	H	52	N	0	O	8	S	0	13C	0	1.625	0.25
157	577.375	577.375	577.375	0.0385126	0.1152	0	7		C	33	H	54	N	0	O	8	S	0	13C	0	1.63636	0.242424
158	591.39	591.39	591.39	0.0715269	0.0691	0	7		C	34	H	56	N	0	O	8	S	0	13C	0	1.64706	0.235294
159	605.406	605.406	605.406	0.069977	0.0725	0	7		C	35	H	58	N	0	O	8	S	0	13C	0	1.65714	0.228571
160	295.046	295.046	295.046	0.00301394	0.1294	0	8		C	13	H	12	N	0	O	8	S	0	13C	0	0.923077	0.615385
161	309.062	309.062	309.062	0.00308479	0.1645	0	8		C	14	H	14	N	0	O	8	S	0	13C	0	1	0.571429
162	323.077	323.077	323.077	0.00314949	0.2889	0	8		C	15	H	16	N	0	O	8	S	0	13C	0	1.06667	0.533333
163	337.093	337.093	337.093	-0.0264566	0.3341	0	8		C	16	H	18	N	0	O	8	S	0	13C	0	1.125	0.5
164	351.109	351.109	351.109	0.00326341	0.4176	0	8		C	17	H	20	N	0	O	8	S	0	13C	0	1.17647	0.470588
165	365.124	365.124	365.124	0.0033138	0.4529	0	8		C	18	H	22	N	0	O	8	S	0	13C	0	1.22222	0.444444
166	379.14	379.14	379.14	0.00336048	0.5676	0	8		C	19	H	24	N	0	O	8	S	0	13C	0	1.26316	0.421053
167	393.155	393.155	393.155	0.00340382	1.0197	0	8		C	20	H	26	N	0	O	8	S	0	13C	0	1.3	0.4
168	407.171	407.171	407.171	0.00344418	0.6594	0	8		C	21	H	28	N	0	O	8	S	0	13C	0	1.33333	0.380952
169	421.187	421.187	421.187	0.00348185	0.6031	0	8		C	22	H	30	N	0	O	8	S	0	13C	0	1.36364	0.363636
170	435.202	435.202	435.202	0.0035171	0.5546	0	8		C	23	H	32	N	0	O	8	S	0	13C	0	1.3913	0.347826
171	449.218	449.218	449.218	-0.0187108	0.5868	0	8		C	24	H	34	N	0	O	8	S	0	13C	0	1.41667	0.333333
172	463.234	463.234	463.234	0.00358119	0.5337	0	8		C	25	H	36	N	0	O	8	S	0	13C	0	1.44	0.32
173	477.249	477.249	477.249	0.00361042	0.4586	0	8		C	26	H	38	N	0	O	8	S	0	13C	0	1.46154	0.307692
174	491.265	491.265	491.265	0.00363798	0.4271	0	8		C	27	H	40	N	0	O	8	S	0	13C	0	1.48148	0.296296
175	505.281	505.281	505.281	0.003664	0.3578	0	8		C	28	H	42	N	0	O	8	S	0	13C	0	1.5	0.285714
176	519.296	519.296	519.296	0.0229455	0.2637	0	8		C	29	H	44	N	0	O	8	S	0	13C	0	1.51724	0.275862
177	533.312	533.312	533.312	0.00371195	0.1543	0	8		C	30	H	46	N	0	O	8	S	0	13C	0	1.53333	0.266667
178	307.046	307.046	307.046	-0.0622407	0.1074	0	9		C	14	H	12	N	0	O	8	S	0	13C	0	0.857143	0.571429
179	321.062	321.062	321.062	0.00296949	0.1903	0	9		C	15	H	14	N	0	O	8	S	0	13C	0	0.933333	0.533333
180	335.077	335.077	335.077	0.0328806	0.2421	0	9		C	16	H	16	N	0	O	8	S	0	13C	0	1	0.5
181	349.093	349.093	349.093	0.00309852	0.3019	0	9		C	17	H	18	N	0	O	8	S	0	13C	0	1.05882	0.470588
182	363.109	363.109	363.109	0.00315556	0.4092	0	9		C	18	H	20	N	0	O	8	S	0	13C	0	1.11111	0.444444
183	377.124	377.124	377.124	0.0297248	0.3692	0	9		C	19	H	22	N	0	O	8	S	0	13C	0	1.15789	0.421053
184	391.14	391.14	391.14	0.00325738	0.6455	0	9		C	20	H	24	N	0	O	8	S	0	13C	0	1.2	0.4
185	405.155	405.155	405.155	0.003303	0.5017	0	9		C	21	H	26	N	0	O	8	S	0	13C	0	1.2381	0.380952
186	419.171	419.171	419.171	0.00334558	0.4211	0	9		C	22	H	28	N	0	O	8	S	0	13C	0	1.27273	0.363636
187	433.187	433.187	433.187	0.0033854	0.4569	0	9		C	23	H	30	N	0	O	8	S	0	13C	0	1.30435	0.347826
188	447.202	447.202	447.202	0.00342272	0.5844	0	9		C	24	H	32	N	0	O	8	S	0	13C	0	1.33333	0.333333
189	461.218	461.218	461.218	0.00345778	0.4931	0	9		C	25	H	34	N	0	O	8	S	0	13C	0	1.36	0.32
190	475.234	475.234	475.234	0.00349077	0.4499	0	9		C	26	H	36	N	0	O	8	S	0	13C	0	1.38462	0.307692
191	489.249	489.249	489.249	-0.0169176	0.455	0	9		C	27	H	38	N	0	O	8	S	0	13C	0	1.40741	0.296296
192	503.265	503.265	503.265	0.0234215	0.3873	0	9		C	28	H	40	N	0	O	8	S	0	13C	0	1.42857	0.285714
193	517.281	517.281	517.281	0.003579	0.314	0	9		C	29	H	42	N	0	O	8	S	0	13C	0	1.44828	0.275862
194	531.296	531.296	531.296	0.0224272	0.2096	0	9		C	30	H	44	N	0	O	8	S	0	13C	0	1.46667	0.266667
195	545.312	545.312	545.312	0.0403065	0.146	0	9		C	31	H	46	N	0	O	8	S	0	13C	0	1.48387	0.258065
196	559.328	559.328	559.328	-0.0499818	0.1211	0	9		C	32	H	48	N	0	O	8	S	0	13C	0	1.5	0.25
197	573.343	573.343	573.343	0.108326	0.0722	0	9		C	33	H	50	N	0	O	8	S	0	13C	0	1.51515	0.242424
198	319.046	319.046	319.046	-0.0285562	0.0964	0	10		C	15	H	12	N	0	O	8	S	0	13C	0	0.8	0.533333
199	333.062	333.062	333.062	0.0028625	0.1823	0	10		C	16	H	14	N	0	O	8	S	0	13C	0	0.875	0.5
200	347.077	347.077	347.077	-0.0258803	0.236	0	10		C	17	H	16	N	0	O	8	S	0	13C	0	0.941176	0.470588
201	361.093	361.093	361.093	0.00299555	0.3211	0	10		C	18	H	18	N	0	O	8	S	0	13C	0	1	0.444444
202	375.109	375.109	375.109	0.00305461	0.3588	0	10		C	19	H	20	N	0	O	8	S	0	13C	0	1.05263	0.421053
203	389.124	389.124	389.124	0.00310942	0.5422	0	10		C	20	H	22	N	0	O	8	S	0	13C	0	1.1	0.4
204	403.14	403.14	403.14	0.0279657	0.3674	0	10		C	21	H	24	N	0	O	8	S	0	13C	0	1.14286	0.380952
205	417.155	417.155	417.155	0.00320799	0.2748	0	10		C	22	H	26	N	0	O	8	S	0	13C	0	1.18182	0.363636
206	431.171	431.171	431.171	0.0264451	0.2834	0	10		C	23	H	28	N	0	O	8	S	0	13C	0	1.21739	0.347826
207	445.187	445.187	445.187	0.00329415	0.3506	0	10		C	24	H	30	N	0	O	8	S	0	13C	0	1.25	0.333333
208	459.202	459.202	459.202	0.00333328	0.36	0	10		C	25	H	32	N	0	O	8	S	0	13C	0	1.28	0.32
209	473.218	473.218	473.218	0.0456339	0.3382	0	10		C	26	H	34	N	0	O	8	S	0	13C	0	1.30769	0.307692
210	487.234	487.234	487.234	0.0239288	0.4071	0	10		C	27	H	36	N	0	O	8	S	0	13C	0	1.33333	0.296296
211	501.249	501.249	501.249	0.00343755	0.4038	0	10		C	28	H	38	N	0	O	8	S	0	13C	0	1.35714	0.285714
212	515.265	515.265	515.265	0.022876	0.3177	0	10		C	29	H	40	N	0	O	8	S	0	13C	0	1.37931	0.275862
213	529.281	529.281	529.281	-0.0153957	0.243	0	10		C	30	H	42	N	0	O	8	S	0	13C	0	1.4	0.266667
214	543.296	543.296	543.296	0.0219318	0.1799	0	10		C	31	H	44	N	0	O	8	S	0	13C	0	1.41935	0.258065
215	557.312	557.312	557.312	-0.0502777	0.1331	0	10		C	32	H	46	N	0	O	8	S	0	13C	0	1.4375	0.25
216	571.328	571.328	571.328	-0.031429	0.0995	0	10		C	33	H	48	N	0	O	8	S	0	13C	0	1.45455	0.242424
217	331.046	331.046	331.046	0.00268618	0.1112	0	11		C	16	H	12	N	0	O	8	S	0	13C	0	0.75	0.5
218	345.062	345.062	345.062	0.0317433	0.1987	0	11		C	17	H	14	N	0	O	8	S	0	13C	0	0.823529	0.470588
219	359.077	359.077	359.077	0.0306829	0.2576	0	11		C	18	H	16	N	0	O	8	S	0	13C	0	0.888889	0.444444
220	373.093	373.093	373.093	0.0028992	0.3325	0	11		C	19	H	18	N	0	O	8	S	0	13C	0	0.947368	0.421053
221	387.109	387.109	387.109	0.00295992	0.325	0	11		C	20	H	20	N	0	O	8	S	0	13C	0	1	0.4
222	401.124	401.124	401.124	0.0030164	0.3204	0	11		C	21	H	22	N	0	O	8	S	0	13C	0	1.04762	0.380952
223	415.14	415.14	415.14	0.0271573	0.2103	0	11		C	22	H	24	N	0	O	8	S	0	13C	0	1.09091	0.363636
224	429.155	429.155	429.155	0.0264199	0.1639	0	11		C	23	H	26	N	0	O	8	S	0	13C	0	1.13043	0.347826
225	443.171	443.171	443.171	-0.0194002	0.2225	0	11		C	24	H	28	N	0	O	8	S	0	13C	0	1.16667	0.333333
226	457.187	457.187	457.187	0.0250806	0.2147	0	11		C	25	H	30	N	0	O	8	S	0	13C	0	1.2	0.32
227	471.202	471.202	471.202	0.0244707	0.217	0	11		C	26	H	32	N	0	O	8	S	0	13C	0	1.23077	0.307692
228	485.218	485.218	485.218	0.023896	0.2522	0	11		C	27	H	34	N	0	O	8	S	0	13C	0	1.25926	0.296296
229	499.234	499.234	499.234	0.00332295	0.2758	0	11		C	28	H	36	N	0	O	8	S	0	13C	0	1.28571	0.285714
230	513.249	513.249	513.249	0.0423246	0.2542	0	11		C	29	H	38	N	0	O	8	S	0	13C	0	1.31034	0.275862
231	527.265	527.265	527.265	0.00338959	0.199	0	11		C	30	H	40	N	0	O	8	S	0	13C	0	1.33333	0.266667
232	541.281	541.281	541.281	-0.0150544	0.1861	0	11		C	31	H	42	N	0	O	8	S	0	13C	0	1.35484	0.258065
233	555.296	555.296	555.296	-0.0505757	0.1731	0	11		C	32	H	44	N	0	O	8	S	0	13C	0	1.375	0.25
234	569.312	569.312	569.312	0.0210423	0.1348	0	11		C	33	H	46	N	0	O	8	S	0	13C	0	1.39394	0.242424
235	583.328	583.328	583.328	0.0720757	0.0776	0	11		C	34	H	48	N	0	O	8	S	0	13C	0	1.41176	0.235294
236	343.046	343.046	343.046	0.00259222	0.0977	0	12		C	17	H	12	N	0	O	8	S	0	13C	0	0.705882	0.470588
237	357.062	357.062	357.062	0.0026701	0.1533	0	12		C	18	H	14	N	0	O	8	S	0	13C	0	0.777778	0.444444
238	371.077	371.077	371.077	0.0027421	0.242	0	12		C	19	H	16	N	0	O	8	S	0	13C	0	0.842105	0.421053
239	385.093	385.093	385.093	0.00280885	0.3532	0	12		C	20	H	18	N	0	O	8	S	0	13C	0	0.9	0.4
240	399.109	399.109	399.109	0.00287092	0.3474	0	12		C	21	H	20	N	0	O	8	S	0	13C	0	0.952381	0.380952
241	413.124	413.124	413.124	0.0271346	0.2165	0	12		C	22	H	22	N	0	O	8	S	0	13C	0	1	0.363636
242	427.14	427.14	427.14	-0.0204287	0.1575	0	12		C	23	H	24	N	0	O	8	S	0	13C	0	1.04348	0.347826
243	441.155	441.155	441.155	0.0257012	0.129	0	12		C	24	H	26	N	0	O	8	S	0	13C	0	1.08333	0.333333
244	455.171	455.171	455.171	-0.0188888	0.1322	0	12		C	25	H	28	N	0	O	8	S	0	13C	0	1.12	0.32
245	469.187	469.187	469.187	0.00312564	0.1679	0	12		C	26	H	30	N	0	O	8	S	0	13C	0	1.15385	0.307692
246	483.202	483.202	483.202	-0.0175275	0.1715	0	12		C	27	H	32	N	0	O	8	S	0	13C	0	1.18519	0.296296
247	497.218	497.218	497.218	0.0434312	0.2002	0	12		C	28	H	34	N	0	O	8	S	0	13C	0	1.21429	0.285714
248	511.234	511.234	511.234	-0.0163156	0.1991	0	12		C	29	H	36	N	0	O	8	S	0	13C	0	1.24138	0.275862
249	525.249	525.249	525.249	0.0223191	0.1853	0	12		C	30	H	38	N	0	O	8	S	0	13C	0	1.26667	0.266667
250	539.265	539.265	539.265	0.13312	0.1394	0	12		C	31	H	40	N	0	O	8	S	0	13C	0	1.29032	0.258065
251	553.281	553.281	553.281	-0.0508759	0.1607	0	12		C	32	H	42	N	0	O	8	S	0	13C	0	1.3125	0.25
252	567.296	567.296	567.296	-0.0142509	0.1033	0	12		C	33	H	44	N	0	O	8	S	0	13C	0	1.33333	0.242424
253	581.312	581.312	581.312	0.123823	0.0934	0	12		C	34	H	46	N	0	O	8	S	0	13C	0	1.35294	0.235294
254	355.046	355.046	355.046	0.00250461	0.0622	0	13		C	18	H	12	N	0	O	8	S	0	13C	0	0.666667	0.444444
255	369.062	369.062	369.062	0.00258328	0.1137	0	13		C	19	H	14	N	0	O	8	S	0	13C	0	0.736842	0.421053
256	383.077	383.077	383.077	-0.0234482	0.1885	0	13		C	20	H	16	N	0	O	8	S	0	13C	0	0.8	0.4
257	397.093	397.093	397.093	0.00272397	0.273	0	13		C	21	H	18	N	0	O	8	S	0	13C	0	0.857143	0.380952
258	411.109	411.109	411.109	0.0514361	0.2003	0	13		C	22	H	20	N	0	O	8	S	0	13C	0	0.909091	0.363636
259	425.124	425.124	425.124	0.0263686	0.1562	0	13		C	23	H	22	N	0	O	8	S	0	13C	0	0.956522	0.347826
260	439.14	439.14	439.14	0.0256731	0.1153	0	13		C	24	H	24	N	0	O	8	S	0	13C	0	1	0.333333
261	453.155	453.155	453.155	0.0250206	0.1315	0	13		C	25	H	26	N	0	O	8	S	0	13C	0	1.04	0.32
262	467.171	467.171	467.171	0.0458127	0.1273	0	13		C	26	H	28	N	0	O	8	S	0	13C	0	1.07692	0.307692
263	481.187	481.187	481.187	0.0653935	0.1094	0	13		C	27	H	30	N	0	O	8	S	0	13C	0	1.11111	0.296296
264	495.202	495.202	495.202	0.0434785	0.1255	0	13		C	28	H	32	N	0	O	8	S	0	13C	0	1.14286	0.285714
265	523.234	523.234	523.234	0.00317053	0.1332	0	13		C	30	H	36	N	0	O	8	S	0	13C	0	1.2	0.266667
266	381.062	381.062	381.062	0.0812294	0.0902	0	14		C	20	H	14	N	0	O	8	S	0	13C	0	0.7	0.4
267	395.077	395.077	395.077	0.00257552	0.1979	0	14		C	21	H	16	N	0	O	8	S	0	13C	0	0.761905	0.380952
268	409.093	409.093	409.093	0.124866	0.3849	0	14		C	22	H	18	N	0	O	8	S	0	13C	0	0.818182	0.363636
269	423.109	423.109	423.109	-0.0209265	0.1509	0	14		C	23	H	20	N	0	O	8	S	0	13C	0	0.869565	0.347826
270	437.124	437.124	437.124	0.0256448	0.1679	0	14		C	24	H	22	N	0	O	8	S	0	13C	0	0.916667	0.333333
271	451.14	451.14	451.14	0.202319	0.1391	0	14		C	25	H	24	N	0	O	8	S	0	13C	0	0.96	0.32
272	465.155	465.155	465.155	0.0243751	0.1481	0	14		C	26	H	26	N	0	O	8	S	0	13C	0	1	0.307692
273	479.171	479.171	479.171	0.0864041	0.1118	0	14		C	27	H	28	N	0	O	8	S	0	13C	0	1.03704	0.296296
274	493.187	493.187	493.187	0.0232498	0.0936	0	14		C	28	H	30	N	0	O	8	S	0	13C	0	1.07143	0.285714
275	507.202	507.202	507.202	0.0818818	0.085	0	14		C	29	H	32	N	0	O	8	S	0	13C	0	1.10345	0.275862
276	521.218	521.218	521.218	0.118175	0.0741	0	14		C	30	H	34	N	0	O	8	S	0	13C	0	1.13333	0.266667
277	393.062	393.062	393.062	-0.0484571	0.1098	0	15		C	21	H	14	N	0	O	8	S	0	13C	0	0.666667	0.380952
278	407.077	407.077	407.077	0.0516303	0.082	0	15		C	22	H	16	N	0	O	8	S	0	13C	0	0.727273	0.363636
279	421.093	421.093	421.093	0.00256872	0.1587	0	15		C	23	H	18	N	0	O	8	S	0	13C	0	0.782609	0.347826
280	435.109	435.109	435.109	0.0256162	0.1704	0	15		C	24	H	20	N	0	O	8	S	0	13C	0	0.833333	0.333333
281	449.124	449.124	449.124	0.180818	0.1714	0	15		C	25	H	22	N	0	O	8	S	0	13C	0	0.88	0.32
282	463.14	463.14	463.14	0.00275098	0.1869	0	15		C	26	H	24	N	0	O	8	S	0	13C	0	0.923077	0.307692
283	477.155	477.155	477.155	0.0237621	0.1234	0	15		C	27	H	26	N	0	O	8	S	0	13C	0	0.962963	0.296296
284	491.171	491.171	491.171	-0.0175043	0.0867	0	15		C	28	H	28	N	0	O	8	S	0	13C	0	1	0.285714

[truncated: 50 more sheets: O9 , O10 , O11 , O12 , O13 , N1 O8 , N1 O9 , N1 O10 , N1 O11 , N1 O13 , N1 O14 , N1 O15 , O3 S1 , O4 35Cl1 , O4 S1 , O5 35Cl1 , O5 37Cl1 , O5 S1 , O6 35Cl1 , O6 37Cl1  …]
