# Supplementary material for: Radiolytically reworked Archean organic matter in a habitable deep ancient high-temperature brine
Source: Nat Commun. 2023 Oct 3;14:6163. doi: 10.1038/s41467-023-41900-8 (PMC10547683; doi:10.1038/s41467-023-41900-8)
Supplement: Supplementary file 4 — Supplementary Dataset 1 [file 41467_2023_41900_MOESM4_ESM.zip › Supplementary Data/95LevelBrine_NegESIFTICRMS.xlsx]

## Sheet: General
Average Noise	Noise std
0	0
Class	Number of peaks	% R.A.	% R.A. (No Hits discarded)	A.M.W. average	A.W. average C#	A.W. average DBE	A.W. average H/C	Sum R.A.	RMS Error
Isolated	0	0	0
No Hit	5314	20.4268	0
O1	53	0.258328	0.324641	247.069	17.204	6.41987	1.5235	4.1294	0.040083
O2	162	11.3952	14.3204	276.753	17.7497	4.56898	1.91022	182.154	0.036909
O3	226	7.53271	9.46639	316.568	19.9819	8.24598	1.60784	120.411	0.035084
O4	273	9.04185	11.3629	343.988	20.6909	5.41355	1.71064	144.535	0.030941
O5	311	8.3322	10.4711	370.352	21.5581	6.08494	1.69533	133.191	0.028453
O6	310	5.31619	6.68088	398.425	22.5945	5.96494	1.67991	84.98	0.043959
O7	304	3.82573	4.80781	426.79	23.6314	6.95036	1.64384	61.1547	0.048255
O8	266	2.9498	3.70702	454.228	24.469	7.58468	1.62116	47.1529	0.051242
O9	258	2.0881	2.62412	493.448	26.0303	6.23637	1.65078	33.3785	0.056615
O10	230	1.5681	1.97063	528.536	27.4082	6.59858	1.65449	25.0662	0.069741
O11	215	1.14635	1.44062	562.365	28.7555	7.42981	1.64213	18.3245	0.083314
O12	156	0.698625	0.877964	593.345	29.8094	7.5363	1.64018	11.1676	0.088693
O13	113	0.392565	0.493338	631.535	31.3364	7.15578	1.65312	6.2752	0.106437
N1 O3	67	0.173361	0.217864	300.443	17.7054	5.35402	1.66754	2.7712	0.053012
N1 O4	88	0.197628	0.248359	336.792	19.3011	6.28364	1.55771	3.1591	0.047947
N1 O5	78	0.159248	0.200128	353.233	19.3973	6.63681	1.51947	2.5456	0.055053
O3 S1	91	3.56076	4.47482	329.251	18.4847	4.55713	1.64825	56.9192	0.100159
O4 35Cl1	58	0.154775	0.194507	452.033	25.7347	3.40214	1.82572	2.4741	0.047679
O4 Na1	41	0.136052	0.170976	368.421	20.6324	2.78466	1.80725	2.1748	0.053516
O4 S1	121	0.780557	0.980929	346.268	19.6062	7.09316	1.76593	12.4773	0.069292
O5 35Cl1	107	0.363106	0.456317	450.471	24.8354	3.28711	1.79605	5.8043	0.038405
O5 S1	118	0.670536	0.842665	343.324	17.6842	6.10293	1.68276	10.7186	0.045731
O6 35Cl1	107	0.477475	0.600045	463.518	24.7908	3.61984	1.76149	7.6325	0.048341
O6 37Cl1	47	0.121776	0.153036	449.821	23.6136	3.14847	1.74773	1.9466	0.051791
O6 S1	126	0.68642	0.862626	415.317	22.578	8.67764	1.69918	10.9725	0.056194
O7 35Cl1	93	0.577418	0.725644	459.314	23.1202	3.79382	1.75787	9.2301	0.048825
O7 37Cl1	67	0.200755	0.25229	454.562	22.8107	3.29306	1.75495	3.2091	0.039167
O7 S1	129	0.556599	0.69948	489.946	27.5022	11.2549	1.67347	8.8973	0.047168
O8 35Cl1	81	0.752137	0.945213	502.691	24.9971	3.58495	1.75862	12.023	0.052197
O8 S1	58	0.157134	0.19747	751.662	44.9338	18.0497	1.25651	2.5118	0.100026
O9 35Cl1	87	1.04062	1.30776	522.785	25.1953	3.9154	1.75087	16.6345	0.048642
O9 S1	54	0.131303	0.165009	794.62	46.8853	18.5303	1.26461	2.0989	0.08228
O10 35Cl1	89	1.16252	1.46095	547.625	25.8487	4.48039	1.71665	18.5831	0.047846
O11 35Cl1	85	0.857472	1.07759	586.334	27.4971	4.82075	1.70825	13.7068	0.049482
O12 35Cl1	65	0.519227	0.652514	626.88	29.2739	5.12918	1.70572	8.2999	0.059276
O13 35Cl1	31	0.148169	0.186205	653.728	30.1009	5.71969	1.68461	2.3685	0.051936
S1 35Cl3	48	0.221694	0.278603	560.907	31.1911	8.32771	1.53534	3.5438	0.07619
N1 O2 Na1	27	0.10765	0.135284	499.62	33.2293	18.6034	0.955802	1.7208	0.116918
N1 O3 Na1	41	0.273986	0.344319	522.465	33.5729	18.25	1.0006	4.3797	0.110167
N1 O8 Na3	53	0.161719	0.203233	567.417	25.7952	2.86554	1.95986	2.5851	0.100221
O2 Na1 35Cl1	12	0.142339	0.178877	324.283	16.8453	1	2	2.2753	0.022825
O4 Na1 35Cl1	30	0.11709	0.147148	369.398	18.5309	5.66708	1.54947	1.8717	0.041297
O2 13C1	58	1.60786	2.02061	280.52	16.8145	1.38762	2.11119	25.7019	0.04937
O3 13C1	130	1.31515	1.65275	334.426	20.0694	5.8519	1.77063	21.0228	0.034194
O4 13C1	174	1.83196	2.30223	362.827	21.0009	5.06557	1.82287	29.2841	0.030576
O5 13C1	186	1.68139	2.11301	394.719	22.2548	4.75261	1.82468	26.8772	0.037566
O6 13C1	180	1.08815	1.36748	427.602	23.6393	4.84059	1.80445	17.3942	0.041568
O7 13C1	175	0.779469	0.979561	456.784	24.6739	5.07091	1.77993	12.4599	0.042226
O8 13C1	158	0.612526	0.769764	482.038	25.3271	5.32561	1.76206	9.7913	0.050493
O9 13C1	147	0.490118	0.615934	511.38	26.2129	5.45735	1.75749	7.8346	0.065155
O10 13C1	113	0.368568	0.463181	530.634	26.3631	5.6945	1.74168	5.8916	0.057825
O3 S1 13C1	12	0.642785	0.807791	322.796	16.7769	4.02637	1.75763	10.275	0.024364
Total	11623	100	100	405.56	22.3908	6.55858		1598.51

## Sheet: Combined R. Abundances
Class	R. Abundance	A.M.W. average	A.W. average C#	A.W. average DBE	A.W. average H/C
O2	11.3952	276.753	17.7497	4.56898	1.91022
O4	9.04185	343.988	20.6909	5.41355	1.71064
O5	8.3322	370.352	21.5581	6.08494	1.69533
O3	7.53271	316.568	19.9819	8.24598	1.60784
O6	5.31619	398.425	22.5945	5.96494	1.67991
O7	3.82573	426.79	23.6314	6.95036	1.64384
O3 S1	3.56076	329.251	18.4847	4.55713	1.64825
O8	2.9498	454.228	24.469	7.58468	1.62116
O9	2.0881	493.448	26.0303	6.23637	1.65078
O10	1.5681	528.536	27.4082	6.59858	1.65449
O10 35Cl1	1.16252	547.625	25.8487	4.48039	1.71665
O11	1.14635	562.365	28.7555	7.42981	1.64213
O9 35Cl1	1.04062	522.785	25.1953	3.9154	1.75087
O11 35Cl1	0.857472	586.334	27.4971	4.82075	1.70825
O4 S1	0.780557	346.268	19.6062	7.09316	1.76593
O8 35Cl1	0.752137	502.691	24.9971	3.58495	1.75862
O12	0.698625	593.345	29.8094	7.5363	1.64018
O6 S1	0.68642	415.317	22.578	8.67764	1.69918
O5 S1	0.670536	343.324	17.6842	6.10293	1.68276
O7 35Cl1	0.577418	459.314	23.1202	3.79382	1.75787
O7 S1	0.556599	489.946	27.5022	11.2549	1.67347
O12 35Cl1	0.519227	626.88	29.2739	5.12918	1.70572
O6 35Cl1	0.477475	463.518	24.7908	3.61984	1.76149
O13	0.392565	631.535	31.3364	7.15578	1.65312
O5 35Cl1	0.363106	450.471	24.8354	3.28711	1.79605
N1 O3 Na1	0.273986	522.465	33.5729	18.25	1.0006
O1	0.258328	247.069	17.204	6.41987	1.5235
S1 35Cl3	0.221694	560.907	31.1911	8.32771	1.53534
O7 37Cl1	0.200755	454.562	22.8107	3.29306	1.75495
N1 O4	0.197628	336.792	19.3011	6.28364	1.55771
N1 O3	0.173361	300.443	17.7054	5.35402	1.66754
N1 O8 Na3	0.161719	567.417	25.7952	2.86554	1.95986
N1 O5	0.159248	353.233	19.3973	6.63681	1.51947
O8 S1	0.157134	751.662	44.9338	18.0497	1.25651
O4 35Cl1	0.154775	452.033	25.7347	3.40214	1.82572
O13 35Cl1	0.148169	653.728	30.1009	5.71969	1.68461
O2 Na1 35Cl1	0.142339	324.283	16.8453	1	2
O4 Na1	0.136052	368.421	20.6324	2.78466	1.80725
O9 S1	0.131303	794.62	46.8853	18.5303	1.26461
O6 37Cl1	0.121776	449.821	23.6136	3.14847	1.74773
O4 Na1 35Cl1	0.11709	369.398	18.5309	5.66708	1.54947
N1 O2 Na1	0.10765	499.62	33.2293	18.6034	0.955802
Total	69.1553	407.044	22.4784	6.76467	1.71652

## Sheet: No Hit
% Total =	20.4268
	Experimental m/z	Recalibrated m/z	Rel. Abudance	Signal 2 Noise
2493	331.061	331.061	100.023	0
2207	332.065	332.065	21.1763	0
2991	353.043	353.043	5.1257	0
1949	300.205	300.205	3.4563	0
1100	713.473	713.473	2.3928	0
2147	286.059	286.059	2.2185	0
3252	407.077	407.077	1.0099	0
1946	258.158	258.158	0.978	0
951	287.067	287.067	0.944	0
399	285.271	285.271	0.8283	0
3251	393.062	393.062	0.8201	0
1357	260.787	260.787	0.7582	0
2190	334.08	334.08	0.7445	0
2669	581.295	581.295	0.7339	0
397	257.24	257.24	0.6998	0
3121	467.052	467.052	0.6959	0
2757	537.268	537.268	0.6939	0
2516	336.327	336.327	0.5842	0
3040	374.067	374.067	0.564	0
2497	347.056	347.056	0.5552	0
2496	333.04	333.04	0.5529	0
1468	320.743	320.743	0.5281	0
1741	254.36	254.36	0.4999	0
3056	401.028	401.028	0.4879	0
1947	272.174	272.174	0.4378	0
3160	339.166	339.166	0.4351	0
1420	462.943	462.943	0.4103	0
690	317.203	317.203	0.3923	0
1595	508.839	508.839	0.3767	0
1934	302.221	302.221	0.376	0
2871	440.107	440.107	0.3596	0
2490	301.051	301.051	0.3494	0
2942	378.062	378.062	0.3325	0
3598	399.049	399.049	0.3292	0
2786	382.942	382.942	0.3274	0
4174	468.209	468.209	0.3235	0
2573	518.958	518.958	0.3198	0
4490	470.957	470.957	0.318	0
2500	378.07	378.07	0.3135	0
5043	453.207	453.207	0.3118	0
720	335.214	335.214	0.3061	0
2734	716.474	716.474	0.2999	0
2487	262.059	262.059	0.2959	0
1553	522.899	522.899	0.2951	0
4176	496.24	496.24	0.2899	0
4640	369.035	369.035	0.2889	0
582	193.09	193.09	0.2855	0
724	315.189	315.189	0.2828	0
1969	266.151	266.151	0.2751	0
4242	524.235	524.235	0.2683	0
4498	425.101	425.101	0.2632	0
2545	464.94	464.94	0.2625	0
2541	396.958	396.958	0.2622	0
2974	259.076	259.076	0.2621	0
2557	438.968	438.968	0.2534	0
3037	362.067	362.067	0.2496	0
1596	522.854	522.854	0.2445	0
4418	410.167	410.167	0.2429	0
4847	408.109	408.109	0.2424	0
2683	548.951	548.951	0.239	0
5029	441.207	441.207	0.2349	0
2645	469.049	469.049	0.2295	0
3039	360.051	360.051	0.2289	0
3223	330.077	330.077	0.2266	0
4622	369.184	369.184	0.2265	0
1978	612.533	612.533	0.2256	0
593	331.24	331.24	0.2227	0
4421	452.214	452.214	0.2225	0
3250	325.187	325.187	0.2199	0
3296	332.056	332.056	0.2188	0
880	397.221	397.221	0.2144	0
4177	510.256	510.256	0.2131	0
5215	385.179	385.179	0.2115	0
5030	455.223	455.223	0.2112	0
4420	438.198	438.198	0.211	0
1832	284.271	284.271	0.2081	0
410	257.237	257.237	0.2043	0
4535	425.097	425.097	0.2031	0
4956	427.155	427.155	0.2018	0
3304	395.161	395.161	0.2005	0
4173	454.193	454.193	0.2004	0
4175	482.224	482.224	0.198	0
4196	494.224	494.224	0.1979	0
2973	245.061	245.061	0.1974	0
3947	385.176	385.176	0.1969	0
4347	394.172	394.172	0.1934	0
4244	552.266	552.266	0.1932	0
730	315.188	315.188	0.1914	0
4241	510.219	510.219	0.1905	0
4957	441.171	441.171	0.1894	0
2872	488.88	488.88	0.1884	0
3073	368.041	368.041	0.1873	0
3294	334.072	334.072	0.1868	0
2632	406.982	406.982	0.1862	0
4161	470.224	470.224	0.1855	0
2340	244.818	244.818	0.1845	0
639	319.219	319.219	0.1841	0
2494	345.077	345.077	0.1838	0
920	199.979	199.979	0.1823	0
2312	296.902	296.902	0.1823	0
4419	424.182	424.182	0.1803	0
4232	528.266	528.266	0.1802	0
2943	392.078	392.078	0.1796	0
4160	456.209	456.209	0.1787	0
4197	508.24	508.24	0.1781	0
2068	326.151	326.151	0.1771	0
1830	256.239	256.239	0.1746	0
2488	290.09	290.09	0.1733	0
4194	466.193	466.193	0.1732	0
4243	538.251	538.251	0.1689	0
2772	715.48	715.48	0.1687	0
1474	352.774	352.774	0.1686	0
4398	412.182	412.182	0.1672	0
2655	342.226	342.226	0.1666	0
925	389.189	389.189	0.1648	0
3964	401.171	401.171	0.1539	0
4195	480.209	480.209	0.1526	0
5044	467.223	467.223	0.1515	0
2653	314.195	314.195	0.1511	0
2025	328.183	328.183	0.1506	0
3238	409.176	409.176	0.1504	0
1948	286.189	286.189	0.1501	0
3191	441.253	441.253	0.15	0
2018	326.184	326.184	0.1476	0
2503	610.536	610.536	0.1474	0
4941	423.161	423.161	0.1467	0
4400	440.214	440.214	0.1463	0
2109	394.199	394.199	0.146	0
4324	354.141	354.141	0.146	0
2567	697.321	697.321	0.1458	0
4401	454.229	454.229	0.1455	0
4240	496.204	496.204	0.1445	0
4734	483.182	483.182	0.1443	0
4163	498.256	498.256	0.1436	0
524	315.245	315.245	0.1431	0
2049	328.167	328.167	0.1424	0
3403	519.07	519.07	0.1423	0
2868	380.049	380.049	0.1419	0
4231	514.251	514.251	0.1412	0
4245	566.282	566.282	0.1408	0
3183	336.059	336.059	0.139	0
2647	499.059	499.059	0.1384	0
1464	350.777	350.777	0.1377	0
4164	512.271	512.271	0.1369	0
3549	309.241	309.241	0.1365	0
2024	314.168	314.168	0.1363	0
3179	524.404	524.404	0.1355	0
4345	366.141	366.141	0.1346	0
2976	633.37	633.37	0.1344	0
2568	711.336	711.336	0.1339	0
1385	354.86	354.86	0.1337	0
2717	671.268	671.268	0.1329	0
794	351.209	351.209	0.1328	0
3548	295.225	295.225	0.1328	0
4748	439.155	439.155	0.132	0
2529	393.036	393.036	0.1318	0
2952	540.399	540.399	0.1314	0
4940	409.145	409.145	0.1314	0
5071	599.265	599.265	0.1293	0
5073	627.297	627.297	0.1279	0
3581	365.195	365.195	0.1274	0
3186	348.059	348.059	0.1264	0
1959	348.247	348.247	0.1254	0
2953	554.414	554.414	0.1237	0
620	331.238	331.238	0.1234	0
2525	355.168	355.168	0.1232	0
4162	484.24	484.24	0.1227	0
3344	423.156	423.156	0.1224	0
2351	278.848	278.848	0.1222	0
2599	310.097	310.097	0.1219	0
4423	480.245	480.245	0.1217	0
2017	312.168	312.168	0.1216	0
3180	538.419	538.419	0.1212	0
2353	306.88	306.88	0.12	0
4445	450.198	450.198	0.1195	0
2524	473.283	473.283	0.1179	0
4171	426.162	426.162	0.1179	0
2319	298.899	298.899	0.1169	0
4422	466.229	466.229	0.1168	0
4929	401.176	401.176	0.1167	0
3035	350.067	350.067	0.1166	0
4199	536.271	536.271	0.1163	0
4399	426.198	426.198	0.1162	0
4260	550.251	550.251	0.115	0
3008	381.044	381.044	0.1149	0
2788	545	545	0.1147	0
972	261.021	261.021	0.1143	0
2499	364.054	364.054	0.114	0
758	339.209	339.209	0.1139	0
4198	522.256	522.256	0.1139	0
4938	395.129	395.129	0.1135	0
4846	394.093	394.093	0.1134	0
4179	538.287	538.287	0.1133	0
3009	395.059	395.059	0.1126	0
2540	458.973	458.973	0.1123	0
4178	524.271	524.271	0.1122	0
4172	440.177	440.177	0.1117	0
4292	580.261	580.261	0.1116	0
957	677.497	677.497	0.1112	0
3181	552.435	552.435	0.1106	0
4326	382.172	382.172	0.1106	0
2534	402.031	402.031	0.1105	0
4258	522.219	522.219	0.1103	0
563	313.229	313.229	0.1101	0
1996	310.177	310.177	0.1101	0
1593	410.732	410.732	0.11	0
2159	290.054	290.054	0.1088	0
2724	449.124	449.124	0.1087	0
3185	334.044	334.044	0.1085	0
4291	566.245	566.245	0.1082	0
4344	352.125	352.125	0.1076	0
3551	337.272	337.272	0.1072	0
1971	294.183	294.183	0.1071	0
5058	587.265	587.265	0.1071	0
4417	396.151	396.151	0.1069	0
2666	392.169	392.169	0.1062	0
4193	452.177	452.177	0.1057	0
2543	493.196	493.196	0.1054	0
5061	629.312	629.312	0.105	0
2069	340.167	340.167	0.1046	0
5070	585.25	585.25	0.1043	0
4904	351.215	351.215	0.1042	0
2040	354.204	354.204	0.1041	0
2433	470.206	470.206	0.1041	0
4229	486.219	486.219	0.1031	0
2522	265.157	265.157	0.1027	0
651	329.224	329.224	0.1023	0
2026	342.199	342.199	0.1019	0
4444	436.182	436.182	0.1015	0
4948	443.187	443.187	0.1015	0
4239	482.188	482.188	0.1013	0
2163	356.125	356.125	0.101	0
3394	337.179	337.179	0.101	0
3550	323.257	323.257	0.1004	0
3173	502.238	502.238	0.1002	0
4346	380.156	380.156	0.0995	0
5072	613.281	613.281	0.0994	0
4531	409.102	409.102	0.099	0
4325	368.156	368.156	0.0989	0
5056	625.281	625.281	0.0988	0
2743	519.044	519.044	0.0986	0
4259	536.235	536.235	0.0984	0
2178	228.969	228.969	0.0979	0
2435	498.237	498.237	0.0979	0
5031	469.239	469.239	0.0974	0
1440	312.75	312.75	0.0973	0
2174	226.971	226.971	0.097	0
2789	559.016	559.016	0.0967	0
3489	624.287	624.287	0.0964	0
3108	329.216	329.216	0.0954	0
4348	408.188	408.188	0.0954	0
3554	367.21	367.21	0.0951	0
4443	422.167	422.167	0.0941	0
702	267.144	267.144	0.0938	0
4424	494.261	494.261	0.0935	0
4261	564.266	564.266	0.0933	0
2684	562.967	562.967	0.0932	0
3690	695.305	695.305	0.0932	0
3430	290.213	290.213	0.0931	0
3341	425.171	425.171	0.0928	0
5059	601.281	601.281	0.0921	0
2019	340.199	340.199	0.092	0
3691	709.321	709.321	0.0917	0
3785	562.295	562.295	0.0914	0
2492	317.046	317.046	0.0913	0
3254	391.046	391.046	0.0913	0
3339	357.109	357.109	0.0909	0
4257	508.204	508.204	0.0903	0
4279	544.261	544.261	0.0902	0
398	271.255	271.255	0.0901	0
1449	314.748	314.748	0.09	0
1524	486.882	486.882	0.0897	0
4520	543.003	543.003	0.0891	0
4213	506.224	506.224	0.0889	0
4612	511.155	511.155	0.0889	0
4200	550.287	550.287	0.0885	0
2544	537.222	537.222	0.0883	0
2770	384.146	384.146	0.0882	0
2228	240.94	240.94	0.0878	0
5214	371.163	371.163	0.0877	0
1488	316.723	316.723	0.0873	0
2925	675.36	675.36	0.0873	0
4919	265.106	265.106	0.087	0
5008	643.292	643.292	0.0869	0
2050	342.183	342.183	0.0867	0
590	259.161	259.161	0.0866	0
4246	580.298	580.298	0.0865	0
4290	552.23	552.23	0.0861	0
4447	478.229	478.229	0.0861	0
4192	438.162	438.162	0.0859	0
2168	308.065	308.065	0.0857	0
4446	464.214	464.214	0.0851	0
759	353.224	353.224	0.0848	0
3156	357.038	357.038	0.0843	0
2722	431.114	431.114	0.0838	0
3245	355.189	355.189	0.0832	0
1424	286.74	286.74	0.0829	0
3490	638.303	638.303	0.0829	0
4349	422.203	422.203	0.0829	0
5231	751.368	751.368	0.0829	0
2729	465.119	465.119	0.0827	0
4448	492.245	492.245	0.0827	0
2474	412.164	412.164	0.0824	0
4442	408.151	408.151	0.082	0
5054	597.25	597.25	0.0818	0
4212	492.209	492.209	0.0817	0
802	331.183	331.183	0.0814	0
4294	608.292	608.292	0.0811	0
4233	542.282	542.282	0.0808	0
4281	572.292	572.292	0.0807	0
3487	596.256	596.256	0.0801	0
2769	370.131	370.131	0.0793	0
5062	643.328	643.328	0.0793	0
3776	546.264	546.264	0.079	0
1940	250.156	250.156	0.0786	0
4391	414.198	414.198	0.0786	0
4416	382.136	382.136	0.0786	0
4180	552.303	552.303	0.0785	0
2088	248.048	248.048	0.0783	0
2139	292.07	292.07	0.0783	0
4293	594.277	594.277	0.0783	0
3867	355.202	355.202	0.0782	0
434	205.17	205.17	0.078	0
3777	560.279	560.279	0.078	0
4228	472.204	472.204	0.078	0
823	229.061	229.061	0.0779	0
3488	610.272	610.272	0.0779	0
3599	609.283	609.283	0.0775	0
3961	331.093	331.093	0.0775	0
478	299.25	299.25	0.0774	0
973	275.037	275.037	0.077	0
4848	379.065	379.065	0.0767	0
5242	655.274	655.274	0.0767	0
4278	530.245	530.245	0.0765	0
5045	523.286	523.286	0.0762	0
422	255.231	255.231	0.076	0
3270	357.124	357.124	0.0755	0
5141	689.375	689.375	0.0754	0
1409	302.776	302.776	0.0751	0
5042	369.114	369.114	0.0751	0
1276	513.153	513.153	0.075	0
2804	441.102	441.102	0.075	0
2806	485.045	485.045	0.075	0
2807	499.06	499.06	0.0749	0
4315	398.203	398.203	0.0749	0
4521	557.019	557.019	0.0747	0
2681	536.951	536.951	0.0746	0
4234	556.298	556.298	0.0746	0
4327	410.203	410.203	0.0745	0
4230	500.235	500.235	0.0744	0
3642	855.415	855.415	0.0743	0
1963	298.189	298.189	0.0741	0
2877	684.345	684.345	0.0741	0
5230	723.336	723.336	0.0741	0
2554	683.378	683.378	0.0737	0
4282	586.308	586.308	0.0736	0
1432	310.753	310.753	0.0734	0
197	439.718	439.718	0.0731	0
4289	538.214	538.214	0.073	0
3778	574.295	574.295	0.0728	0
2432	456.19	456.19	0.0726	0
5263	437.082	437.082	0.0725	0
5038	454.211	454.211	0.0724	0
2071	398.23	398.23	0.0722	0
641	223.11	223.11	0.0721	0
3184	364.091	364.091	0.0721	0
4214	520.24	520.24	0.072	0
4247	594.313	594.313	0.072	0
4158	428.177	428.177	0.0717	0
5142	703.391	703.391	0.0717	0
4235	570.313	570.313	0.0715	0
5055	611.265	611.265	0.0715	0
1856	226.194	226.194	0.0714	0
5115	687.396	687.396	0.0713	0
2740	501.057	501.057	0.071	0
3313	375.051	375.051	0.071	0
4067	640.282	640.282	0.071	0
544	315.243	315.243	0.0708	0
3600	637.315	637.315	0.0708	0
4402	468.245	468.245	0.0708	0
3120	453.036	453.036	0.0707	0
2771	398.162	398.162	0.0704	0
2099	342.146	342.146	0.0702	0
3594	400.052	400.052	0.07	0
4215	534.256	534.256	0.07	0
4159	442.193	442.193	0.0699	0
2400	508.409	508.409	0.0698	0
2048	314.151	314.151	0.0697	0
2158	220.977	220.977	0.0697	0
2047	300.136	300.136	0.0696	0
2311	278.885	278.885	0.0696	0
4312	356.156	356.156	0.0696	0
4441	394.136	394.136	0.0695	0
1483	502.936	502.936	0.0692	0
3145	252.067	252.067	0.0692	0
2434	484.221	484.221	0.069	0
828	349.193	349.193	0.0681	0
1961	270.158	270.158	0.0681	0
4618	345.184	345.184	0.0678	0
5264	451.097	451.097	0.0676	0
2863	535.035	535.035	0.0672	0
2401	522.424	522.424	0.067	0
2758	331.062	331.062	0.067	0
3998	682.329	682.329	0.067	0
3569	391.21	391.21	0.0669	0
3237	381.145	381.145	0.0668	0
4165	526.287	526.287	0.0667	0
3439	316.228	316.228	0.0665	0
3078	588.311	588.311	0.0663	0
4603	829.399	829.399	0.0662	0
5053	583.234	583.234	0.0661	0
2067	312.136	312.136	0.0659	0
4528	367.055	367.055	0.0658	0
4537	421.069	421.069	0.0657	0
956	387.173	387.173	0.0656	0
1179	447.148	447.148	0.0655	0
644	599.529	599.529	0.0653	0
3689	681.289	681.289	0.0653	0
4403	482.261	482.261	0.0653	0
4726	855.342	855.342	0.0651	0
958	267.038	267.038	0.065	0
2418	415.014	415.014	0.065	0
5060	615.297	615.297	0.0647	0
1071	685.453	685.453	0.0646	0
2748	503.063	503.063	0.0646	0
3635	843.415	843.415	0.0646	0
3641	827.383	827.383	0.0646	0
3643	869.43	869.43	0.0646	0
4106	338.146	338.146	0.0645	0
1248	497.158	497.158	0.0644	0
2348	304.882	304.882	0.0643	0
1854	198.163	198.163	0.0641	0
131	523.902	523.902	0.064	0
415	283.265	283.265	0.064	0
3235	403.129	403.129	0.064	0
3486	582.24	582.24	0.064	0
1848	548.557	548.557	0.0639	0
2402	536.44	536.44	0.0637	0
2731	683.323	683.323	0.0637	0
4404	496.276	496.276	0.0637	0
4394	456.245	456.245	0.0634	0
884	373.194	373.194	0.0633	0
4970	597.323	597.323	0.0632	0
5069	571.234	571.234	0.0632	0
4350	436.219	436.219	0.0631	0
4425	508.276	508.276	0.0629	0
526	343.276	343.276	0.0628	0
705	237.109	237.109	0.0628	0
4611	497.139	497.139	0.0628	0
2532	412.968	412.968	0.0627	0
3421	399.192	399.192	0.0626	0
2081	344.162	344.162	0.0625	0
2990	355.059	355.059	0.0625	0
3864	271.108	271.108	0.0625	0
5001	641.276	641.276	0.0625	0
4390	400.182	400.182	0.0623	0
4659	411.099	411.099	0.0621	0
940	739.573	739.573	0.062	0
2476	440.195	440.195	0.062	0
2381	294.843	294.843	0.0619	0
3164	685.338	685.338	0.0618	0
3786	576.311	576.311	0.0617	0
5009	657.307	657.307	0.0613	0
2177	200.938	200.938	0.0612	0
2739	487.042	487.042	0.0612	0
1072	699.469	699.469	0.061	0
2110	408.214	408.214	0.0609	0
2838	496.221	496.221	0.0609	0
400	299.287	299.287	0.0608	0
2480	472.221	472.221	0.0608	0
3038	376.083	376.083	0.0607	0
733	345.219	345.219	0.0604	0
481	341.297	341.297	0.0603	0
3787	604.342	604.342	0.0603	0
4733	469.166	469.166	0.0603	0
766	339.206	339.206	0.0602	0
4068	654.298	654.298	0.0601	0
525	329.261	329.261	0.06	0
1853	184.147	184.147	0.0599	0
2803	427.086	427.086	0.0599	0
4642	389.191	389.191	0.0598	0
3053	411.054	411.054	0.0596	0
5239	749.352	749.352	0.0596	0
3422	413.208	413.208	0.0595	0
4818	370.187	370.187	0.0595	0
3567	363.179	363.179	0.0594	0
4583	600.97	600.97	0.0594	0
4876	365.191	365.191	0.0591	0
2358	308.878	308.878	0.059	0
4295	622.308	622.308	0.059	0
4648	711.541	711.541	0.059	0
2151	290.058	290.058	0.0588	0
4992	645.307	645.307	0.0588	0
5154	747.417	747.417	0.0588	0
2721	397.153	397.153	0.0585	0
4329	438.235	438.235	0.0585	0
1246	469.127	469.127	0.0584	0
4514	597.232	597.232	0.0584	0
4921	391.247	391.247	0.0584	0
5144	745.438	745.438	0.0584	0
2347	276.851	276.851	0.0583	0
5094	687.432	687.432	0.0582	0
2941	409.112	409.112	0.0581	0
4262	578.282	578.282	0.0579	0
2004	312.175	312.175	0.0578	0
5229	667.274	667.274	0.0578	0
4542	541.184	541.184	0.0577	0
3644	883.446	883.446	0.0576	0
3162	423.072	423.072	0.0575	0
530	399.339	399.339	0.0574	0
2728	467.135	467.135	0.0574	0
4628	725.521	725.521	0.0574	0
2479	458.206	458.206	0.0573	0
3792	618.321	618.321	0.0573	0
4625	685.489	685.489	0.0573	0
629	311.214	311.214	0.0571	0
2467	396.169	396.169	0.0571	0
3036	364.083	364.083	0.0569	0
2356	280.846	280.846	0.0568	0
4449	506.261	506.261	0.0567	0
1160	713.448	713.448	0.0566	0
2805	455.117	455.117	0.0566	0
2843	512.216	512.216	0.0566	0
4083	564.311	564.311	0.0566	0
413	255.234	255.234	0.0565	0
3779	602.326	602.326	0.0564	0
4153	472.24	472.24	0.0564	0
5262	423.066	423.066	0.0564	0
2405	353.184	353.184	0.0563	0
3297	346.072	346.072	0.0563	0
3076	590.326	590.326	0.0562	0
1419	406.881	406.881	0.0561	0
2591	563.065	563.065	0.0561	0
4090	326.146	326.146	0.0561	0
3375	584.274	584.274	0.056	0
5007	629.276	629.276	0.056	0
162	509.842	509.842	0.0558	0
675	329.222	329.222	0.0558	0
4960	431.187	431.187	0.0558	0
436	233.202	233.202	0.0557	0
1016	739.536	739.536	0.0557	0
2181	396.157	396.157	0.0557	0
4263	592.298	592.298	0.0557	0
4942	435.161	435.161	0.0555	0
5285	509.139	509.139	0.0555	0
433	191.155	191.155	0.0554	0
1932	274.189	274.189	0.0554	0
3170	478.238	478.238	0.0553	0
4256	494.188	494.188	0.0553	0
2427	530.263	530.263	0.0552	0
4128	350.146	350.146	0.0552	0
4426	522.292	522.292	0.0552	0
4091	340.161	340.161	0.0551	0
396	243.224	243.224	0.055	0
2518	243.18	243.18	0.0549	0
2856	559.025	559.025	0.0549	0
3003	570.24	570.24	0.0549	0
437	247.217	247.217	0.0548	0
1976	316.203	316.203	0.0548	0
2475	426.18	426.18	0.0547	0
3945	301.082	301.082	0.0547	0
5116	743.458	743.458	0.0547	0
4210	464.177	464.177	0.0546	0
2600	383.946	383.946	0.0544	0
2641	549.954	549.954	0.0544	0
3232	439.151	439.151	0.0544	0
4311	342.141	342.141	0.0543	0
5297	555.181	555.181	0.0543	0
1073	713.484	713.484	0.0542	0
5023	501.408	501.408	0.0542	0
2563	466.963	466.963	0.0541	0
2327	248.838	248.838	0.054	0
3671	885.425	885.425	0.054	0
2980	719.386	719.386	0.0539	0
3408	643.297	643.297	0.0539	0
5076	683.547	683.547	0.0539	0
1855	212.178	212.178	0.0538	0
2878	698.36	698.36	0.0538	0
3301	299.067	299.067	0.0537	0
2886	668.314	668.314	0.0536	0
5143	717.407	717.407	0.0536	0
5298	569.197	569.197	0.0536	0
4328	424.219	424.219	0.0535	0
2334	250.835	250.835	0.0534	0
706	327.209	327.209	0.0533	0
4937	381.114	381.114	0.0533	0
2016	298.152	298.152	0.0532	0
3059	403.044	403.044	0.0532	0
5278	513.17	513.17	0.0531	0
2837	468.19	468.19	0.053	0
3409	657.313	657.313	0.053	0
3735	415.187	415.187	0.053	0
1075	755.531	755.531	0.0529	0
1694	532.73	532.73	0.0529	0
3163	437.088	437.088	0.0529	0
3491	652.319	652.319	0.0529	0
4711	386.182	386.182	0.0529	0
5095	743.495	743.495	0.0529	0
5105	699.432	699.432	0.0529	0
1063	317.047	317.047	0.0526	0
988	699.505	699.505	0.0524	0
3195	433.19	433.19	0.0524	0
1253	467.116	467.116	0.0523	0
3613	393.189	393.189	0.0523	0
3743	387.119	387.119	0.0523	0
2442	456.226	456.226	0.0522	0
1047	349.089	349.089	0.0521	0
5057	573.25	573.25	0.0521	0
5173	743.386	743.386	0.0521	0
1294	511.137	511.137	0.052	0
3410	671.328	671.328	0.0519	0
3492	666.334	666.334	0.0519	0
4166	540.303	540.303	0.0519	0
4968	489.229	489.229	0.0519	0
440	289.264	289.264	0.0518	0
1859	268.241	268.241	0.0518	0
2036	298.141	298.141	0.0518	0
897	737.593	737.593	0.0517	0
2907	363.07	363.07	0.0517	0
3241	235.095	235.095	0.0517	0
5002	655.292	655.292	0.0517	0
2441	442.211	442.211	0.0516	0
5255	409.087	409.087	0.0516	0
640	209.095	209.095	0.0515	0
1695	644.855	644.855	0.0515	0
3818	685.344	685.344	0.0515	0
1105	739.5	739.5	0.0513	0
2156	674.486	674.486	0.0513	0
527	357.292	357.292	0.0511	0
4007	740.371	740.371	0.0511	0
3944	273.051	273.051	0.051	0
4304	578.245	578.245	0.051	0
3612	379.174	379.174	0.0509	0
4118	534.365	534.365	0.0509	0
4201	564.303	564.303	0.0509	0
5046	537.301	537.301	0.0509	0
3973	397.14	397.14	0.0508	0
5148	699.359	699.359	0.0508	0
1247	483.142	483.142	0.0507	0
2989	341.043	341.043	0.0507	0
4211	478.193	478.193	0.0507	0
4216	548.271	548.271	0.0507	0
2437	414.18	414.18	0.0505	0
2732	527.007	527.007	0.0505	0
2960	471.13	471.13	0.0505	0
5077	711.578	711.578	0.0505	0
1462	536.986	536.986	0.0504	0
4127	336.13	336.13	0.0504	0
4983	603.297	603.297	0.0503	0
697	347.235	347.235	0.0501	0
3781	630.358	630.358	0.0501	0
4086	606.358	606.358	0.0501	0
1415	304.774	304.774	0.05	0
1933	288.205	288.205	0.05	0
2023	300.152	300.152	0.05	0
3226	417.166	417.166	0.05	0
4427	536.308	536.308	0.05	0
5003	669.307	669.307	0.05	0
2922	443.099	443.099	0.0499	0
5286	523.155	523.155	0.0499	0
1259	515.168	515.168	0.0497	0
2044	248.08	248.08	0.0497	0
5006	615.26	615.26	0.0497	0
652	343.24	343.24	0.0496	0
2310	250.854	250.854	0.0496	0
4451	534.292	534.292	0.0496	0
395	229.208	229.208	0.0495	0
927	245.026	245.026	0.0495	0
523	301.229	301.229	0.0494	0
4924	433.294	433.294	0.0494	0
5119	691.391	691.391	0.0494	0
3566	349.163	349.163	0.0492	0
4181	566.318	566.318	0.0492	0
435	219.186	219.186	0.0491	0
3837	775.448	775.448	0.0491	0
466	205.152	205.152	0.049	0
529	385.323	385.323	0.049	0
1396	300.779	300.779	0.049	0
2915	254.163	254.163	0.049	0
5106	741.479	741.479	0.0489	0
2726	507.083	507.083	0.0488	0
4649	753.588	753.588	0.0488	0
991	741.552	741.552	0.0487	0
3407	629.281	629.281	0.0487	0
2885	628.282	628.282	0.0486	0
3780	616.342	616.342	0.0486	0
4069	696.345	696.345	0.0486	0
3501	622.272	622.272	0.0485	0
3968	329.077	329.077	0.0485	0
4280	558.277	558.277	0.0485	0
4355	506.297	506.297	0.0485	0
5004	671.323	671.323	0.0485	0
975	303.068	303.068	0.0484	0
4271	548.235	548.235	0.0484	0
5149	741.406	741.406	0.0484	0
444	283.255	283.255	0.0483	0
1141	405.115	405.115	0.0483	0
5260	497.176	497.176	0.0483	0
4540	439.076	439.076	0.0482	0
4248	608.329	608.329	0.0481	0
4920	377.231	377.231	0.0481	0
928	259.042	259.042	0.048	0
4369	420.188	420.188	0.048	0
4629	753.552	753.552	0.048	0
5120	705.407	705.407	0.048	0
2160	304.07	304.07	0.0479	0
3343	409.14	409.14	0.0478	0
3820	731.422	731.422	0.0478	0
3829	757.438	757.438	0.0478	0
2971	233.061	233.061	0.0477	0
1001	403.168	403.168	0.0476	0
1067	281.003	281.003	0.0476	0
3989	373.104	373.104	0.0476	0
4922	405.262	405.262	0.0476	0
4450	520.276	520.276	0.0475	0
124	463.841	463.841	0.0474	0
528	371.308	371.308	0.0474	0
718	293.167	293.167	0.0474	0
3346	413.148	413.148	0.0474	0
4392	428.214	428.214	0.0474	0
3364	407.123	407.123	0.0473	0
4737	521.197	521.197	0.0473	0
5259	483.16	483.16	0.0473	0
3974	411.156	411.156	0.0472	0
4705	559.234	559.234	0.0472	0
930	287.073	287.073	0.0471	0
3959	303.062	303.062	0.0471	0
3994	399.119	399.119	0.0471	0
4790	352.177	352.177	0.0471	0
2436	400.164	400.164	0.047	0
3650	867.415	867.415	0.047	0
4048	714.355	714.355	0.047	0
4272	562.251	562.251	0.047	0
2883	700.34	700.34	0.0469	0
653	357.256	357.256	0.0468	0
3171	602.363	602.363	0.0468	0
3261	429.143	429.143	0.0468	0
4004	698.324	698.324	0.0468	0
4066	626.267	626.267	0.0468	0
4202	578.318	578.318	0.0468	0
4651	737.557	737.557	0.0468	0
4129	378.177	378.177	0.0467	0
2123	676.508	676.508	0.0466	0
2288	190.817	190.817	0.0466	0
5099	701.448	701.448	0.0466	0
2242	308.998	308.998	0.0465	0
3165	699.354	699.354	0.0465	0
3990	415.15	415.15	0.0465	0
1530	448.833	448.833	0.0464	0
2674	439.972	439.972	0.0464	0
2841	452.052	452.052	0.0464	0
5287	537.17	537.17	0.0464	0
844	367.204	367.204	0.0463	0
4303	564.23	564.23	0.0463	0
163	523.858	523.858	0.0462	0
1277	555.2	555.2	0.0462	0
3753	445.161	445.161	0.0462	0
4643	765.625	765.625	0.0462	0
2555	723.409	723.409	0.0461	0
5237	707.305	707.305	0.0461	0
974	289.053	289.053	0.046	0
1965	280.168	280.168	0.046	0
2456	586.29	586.29	0.046	0
3649	853.399	853.399	0.046	0
419	255.232	255.232	0.0459	0
5193	845.454	845.454	0.0459	0
1872	234.191	234.191	0.0458	0
1962	284.174	284.174	0.0458	0
3437	288.197	288.197	0.0458	0
3880	777.428	777.428	0.0458	0
3174	628.378	628.378	0.0457	0
4107	352.161	352.161	0.0457	0
2482	500.253	500.253	0.0456	0
3651	881.43	881.43	0.0456	0
5202	849.449	849.449	0.0456	0
989	713.521	713.521	0.0455	0
3793	646.353	646.353	0.0455	0
484	383.344	383.344	0.0454	0
1010	287.037	287.037	0.0454	0
4923	419.278	419.278	0.0454	0
2656	552.362	552.362	0.0453	0
4351	450.235	450.235	0.0453	0
941	767.604	767.604	0.0452	0
984	263.018	263.018	0.0452	0
2098	328.131	328.131	0.0452	0
4792	380.208	380.208	0.0452	0
5284	495.124	495.124	0.0452	0
4288	524.199	524.199	0.0451	0
4683	711.396	711.396	0.0451	0
5254	395.071	395.071	0.0451	0
5277	499.155	499.155	0.0451	0
2037	312.156	312.156	0.045	0
3670	871.41	871.41	0.045	0
3707	799.521	799.521	0.045	0
3789	632.373	632.373	0.045	0
5136	801.5	801.5	0.045	0
581	179.075	179.075	0.0449	0
3090	314.213	314.213	0.0449	0
3672	899.441	899.441	0.0449	0
3969	343.093	343.093	0.0449	0
5121	719.422	719.422	0.0449	0
5273	569.179	569.179	0.0449	0
2039	340.188	340.188	0.0448	0
2105	288.079	288.079	0.0448	0
4801	378.192	378.192	0.0448	0
4977	609.25	609.25	0.0448	0
1074	727.5	727.5	0.0447	0
2450	488.216	488.216	0.0447	0
2508	520.073	520.073	0.0447	0
3222	316.062	316.062	0.0447	0
3946	315.098	315.098	0.0447	0
2477	482.242	482.242	0.0446	0
3061	431.075	431.075	0.0446	0
4572	557.179	557.179	0.0446	0
5303	567.181	567.181	0.0446	0
1058	459.207	459.207	0.0445	0
3703	729.443	729.443	0.0445	0
1304	571.195	571.195	0.0444	0
3939	803.407	803.407	0.0443	0
4270	534.219	534.219	0.0443	0
5267	493.144	493.144	0.0443	0
580	321.235	321.235	0.0442	0
2920	701.333	701.333	0.0442	0
4052	756.366	756.366	0.0442	0
4084	578.326	578.326	0.0442	0
4306	606.277	606.277	0.0442	0
4610	483.124	483.124	0.0442	0
4999	627.26	627.26	0.0442	0
5085	741.516	741.516	0.0442	0
1017	767.568	767.568	0.0441	0
3286	632.337	632.337	0.0441	0
5088	797.578	797.578	0.0441	0
1162	755.495	755.495	0.044	0
1857	240.209	240.209	0.044	0
1875	276.238	276.238	0.044	0
2627	345.099	345.099	0.044	0
4018	754.35	754.35	0.044	0
4296	636.324	636.324	0.044	0
4356	520.313	520.313	0.044	0
4911	449.325	449.325	0.044	0
4974	623.265	623.265	0.044	0
2657	566.378	566.378	0.0438	0
4789	338.161	338.161	0.0438	0
5249	811.316	811.316	0.0438	0
909	685.526	685.526	0.0437	0
2483	514.268	514.268	0.0436	0
2888	614.267	614.267	0.0436	0
2956	368.086	368.086	0.0436	0
820	369.219	369.219	0.0435	0
2438	428.195	428.195	0.0435	0
3843	757.401	757.401	0.0435	0
4005	712.34	712.34	0.0435	0
4283	600.324	600.324	0.0435	0
1161	727.464	727.464	0.0434	0
2595	360.221	360.221	0.0434	0
2794	331.057	331.057	0.0434	0
3960	317.077	317.077	0.0434	0
4564	913.456	913.456	0.0434	0
4778	354.192	354.192	0.0434	0
467	219.168	219.168	0.0433	0
1826	286.274	286.274	0.0433	0
4352	464.25	464.25	0.0433	0
4849	737.63	737.63	0.0433	0
2698	533.969	533.969	0.0432	0
3151	689.476	689.476	0.0432	0
3582	379.21	379.21	0.0432	0
4714	397.142	397.142	0.0432	0
5288	551.186	551.186	0.0432	0
4370	434.203	434.203	0.0431	0
3092	742.35	742.35	0.043	0
3503	650.303	650.303	0.043	0
4191	424.146	424.146	0.043	0
4547	588.872	588.872	0.043	0
2309	276.887	276.887	0.0429	0
3648	839.383	839.383	0.0429	0
3840	817.495	817.495	0.0429	0
725	329.204	329.204	0.0428	0
4085	592.342	592.342	0.0428	0
4182	580.334	580.334	0.0428	0
4616	365.153	365.153	0.0428	0
1217	397.069	397.069	0.0427	0
3483	602.303	602.303	0.0427	0
3788	618.358	618.358	0.0427	0
4125	308.099	308.099	0.0427	0
4707	557.218	557.218	0.0427	0
2685	529.042	529.042	0.0426	0
2790	530.985	530.985	0.0426	0
3502	636.287	636.287	0.0426	0
3842	729.37	729.37	0.0426	0
4116	506.334	506.334	0.0426	0
2707	561.068	561.068	0.0425	0
3736	429.203	429.203	0.0425	0
4596	911.477	911.477	0.0425	0
658	427.334	427.334	0.0424	0
1676	228.421	228.421	0.0424	0
2481	486.237	486.237	0.0424	0
2601	397.961	397.961	0.0424	0
4119	548.38	548.38	0.0424	0
4464	476.214	476.214	0.0424	0
3865	299.14	299.14	0.0423	0
2011	298.153	298.153	0.0422	0
3493	680.35	680.35	0.0422	0
3822	773.469	773.469	0.0422	0
3882	819.474	819.474	0.0422	0
4105	324.13	324.13	0.0422	0
4947	421.145	421.145	0.0422	0
5067	628.3	628.3	0.0422	0
3940	817.422	817.422	0.0421	0
4130	392.193	392.193	0.0421	0
4167	554.318	554.318	0.0421	0
4238	468.172	468.172	0.0421	0
439	275.249	275.249	0.042	0
1945	300.208	300.208	0.042	0
1990	316.192	316.192	0.042	0
3303	367.129	367.129	0.042	0
4108	366.177	366.177	0.042	0
2572	504.943	504.943	0.0419	0
3089	300.197	300.197	0.0419	0
3857	801.464	801.464	0.0419	0
5155	761.433	761.433	0.0419	0
402	327.318	327.318	0.0418	0
734	359.235	359.235	0.0418	0
1218	439.116	439.116	0.0418	0
2426	516.248	516.248	0.0418	0
2944	406.093	406.093	0.0418	0
4541	527.168	527.168	0.0418	0
4489	551.208	551.208	0.0417	0
4966	531.276	531.276	0.0417	0
5182	745.365	745.365	0.0417	0
5236	693.289	693.289	0.0417	0
456	255.215	255.215	0.0416	0
2284	278.916	278.916	0.0416	0
3406	615.266	615.266	0.0416	0
4075	694.329	694.329	0.0416	0
4834	394.187	394.187	0.0416	0
4994	659.323	659.323	0.0416	0
5217	357.147	357.147	0.0416	0
1129	729.479	729.479	0.0415	0
1258	501.153	501.153	0.0415	0
3704	757.474	757.474	0.0415	0
4501	548.969	548.969	0.0415	0
1011	301.053	301.053	0.0414	0
1833	256.237	256.237	0.0414	0
5265	465.113	465.113	0.0414	0
2486	260.08	260.08	0.0413	0
2873	722.433	722.433	0.0413	0
2993	749.396	749.396	0.0412	0
3634	815.383	815.383	0.0412	0
5302	553.165	553.165	0.0412	0
1107	795.562	795.562	0.0411	0
2851	447.982	447.982	0.0411	0
3377	612.305	612.305	0.0411	0
4330	452.25	452.25	0.0411	0
4902	281.137	281.137	0.0411	0
4976	595.234	595.234	0.0411	0
3713	731.458	731.458	0.041	0
4667	847.469	847.469	0.041	0
591	273.177	273.177	0.0409	0
660	455.365	455.365	0.0409	0
3885	845.49	845.49	0.0409	0
4696	403.114	403.114	0.0409	0
2972	247.076	247.076	0.0408	0
3752	417.13	417.13	0.0408	0
3797	620.337	620.337	0.0408	0
4047	686.324	686.324	0.0407	0
1892	226.176	226.176	0.0406	0
3747	429.13	429.13	0.0406	0
4462	448.182	448.182	0.0406	0
5172	715.355	715.355	0.0406	0
5191	789.391	789.391	0.0406	0
943	795.635	795.635	0.0405	0
1123	425.141	425.141	0.0405	0
1450	328.764	328.764	0.0405	0
3845	799.448	799.448	0.0405	0
4357	534.328	534.328	0.0405	0
4463	462.198	462.198	0.0405	0
4903	295.153	295.153	0.0405	0
3706	785.505	785.505	0.0404	0
5107	769.511	769.511	0.0404	0
1130	757.51	757.51	0.0403	0
2791	545.008	545.008	0.0403	0
3194	337.096	337.096	0.0403	0
4798	336.145	336.145	0.0403	0
5183	787.412	787.412	0.0403	0
2934	372.203	372.203	0.0402	0
3770	404.248	404.248	0.0402	0
3862	243.077	243.077	0.0402	0
4147	404.193	404.193	0.0402	0
4269	520.204	520.204	0.0402	0
2022	322.177	322.177	0.0401	0
4799	350.161	350.161	0.0401	0
401	313.302	313.302	0.04	0
643	571.498	571.498	0.04	0
2316	252.852	252.852	0.04	0
534	455.402	455.402	0.0399	0
1883	574.568	574.568	0.0399	0
2536	461.119	461.119	0.0399	0
3666	887.441	887.441	0.0399	0
4823	368.171	368.171	0.0399	0
788	231.077	231.077	0.0398	0
3064	689.404	689.404	0.0398	0
3782	644.373	644.373	0.0398	0
4953	581.328	581.328	0.0398	0
3794	660.368	660.368	0.0397	0
3838	789.464	789.464	0.0397	0
4620	327.137	327.137	0.0397	0
4884	533.379	533.379	0.0397	0
3568	377.195	377.195	0.0396	0
3881	791.443	791.443	0.0396	0
4359	562.36	562.36	0.0396	0
5256	423.102	423.102	0.0396	0
878	327.144	327.144	0.0395	0
2169	322.08	322.08	0.0395	0
3066	388.198	388.198	0.0395	0
3821	759.453	759.453	0.0395	0
4255	480.172	480.172	0.0395	0
4630	781.583	781.583	0.0395	0
723	301.173	301.173	0.0394	0
845	735.614	735.614	0.0394	0
1924	314.245	314.245	0.0394	0
2066	298.12	298.12	0.0394	0
3057	415.044	415.044	0.0394	0
3999	710.36	710.36	0.0394	0
4334	508.313	508.313	0.0394	0
4905	365.231	365.231	0.0394	0
1195	399.085	399.085	0.0393	0
3540	319.225	319.225	0.0392	0
3879	763.412	763.412	0.0392	0
4918	251.09	251.09	0.0392	0
1018	795.599	795.599	0.0391	0
1889	198.144	198.144	0.0391	0
2170	336.096	336.096	0.0391	0
3144	238.051	238.051	0.0391	0
4316	412.219	412.219	0.0391	0
4791	366.192	366.192	0.0391	0
468	233.183	233.183	0.039	0
1164	797.542	797.542	0.039	0
1458	330.762	330.762	0.039	0
3025	396.055	396.055	0.039	0
3962	345.109	345.109	0.039	0
4692	415.114	415.114	0.039	0
9	493.043	493.043	0.0389	0
929	273.058	273.058	0.0389	0
2411	483.048	483.048	0.0389	0
3831	785.469	785.469	0.0389	0
4429	564.339	564.339	0.0389	0
4465	490.229	490.229	0.0389	0
4740	549.004	549.004	0.0389	0
5157	845.527	845.527	0.0389	0
1033	307.048	307.048	0.0388	0
2021	252.099	252.099	0.0388	0
2208	346.08	346.08	0.0388	0
2965	743.38	743.38	0.0388	0
4323	340.125	340.125	0.0388	0
4565	927.472	927.472	0.0388	0
4845	380.078	380.078	0.0388	0
992	755.568	755.568	0.0387	0
1998	338.209	338.209	0.0387	0
4883	519.364	519.364	0.0387	0
1231	457.127	457.127	0.0386	0
1295	525.153	525.153	0.0386	0
2978	721.402	721.402	0.0386	0
3236	285.051	285.051	0.0386	0
3485	568.225	568.225	0.0386	0
3721	786.509	786.509	0.0386	0
3892	773.396	773.396	0.0386	0
4006	726.355	726.355	0.0386	0
4074	680.314	680.314	0.0386	0
1234	499.174	499.174	0.0385	0
1240	469.132	469.132	0.0385	0
1890	212.16	212.16	0.0385	0
2313	366.98	366.98	0.0385	0
2697	499.964	499.964	0.0385	0
5019	445.345	445.345	0.0385	0
1233	485.158	485.158	0.0384	0
2716	339.207	339.207	0.0384	0
3614	407.205	407.205	0.0384	0
3987	345.072	345.072	0.0384	0
2269	318.98	318.98	0.0383	0
3202	687.497	687.497	0.0383	0
3363	683.284	683.284	0.0383	0
5022	487.392	487.392	0.0383	0
5238	721.321	721.321	0.0383	0
2241	294.982	294.982	0.0382	0
2897	393.081	393.081	0.0382	0
3288	344.244	344.244	0.0382	0
3705	771.49	771.49	0.0382	0
4264	606.313	606.313	0.0382	0
4900	253.106	253.106	0.0382	0
5000	613.245	613.245	0.0382	0
3472	384.166	384.166	0.0381	0
5171	701.339	701.339	0.0381	0
5212	487.172	487.172	0.0381	0
2096	300.099	300.099	0.038	0
2730	463.104	463.104	0.038	0
2963	715.349	715.349	0.038	0
3633	801.368	801.368	0.038	0
3858	815.48	815.48	0.038	0
4952	442.174	442.174	0.038	0
537	497.449	497.449	0.0379	0
1299	391.001	391.001	0.0379	0
3588	491.335	491.335	0.0379	0
4003	684.308	684.308	0.0379	0
4353	478.266	478.266	0.0379	0
5064	671.359	671.359	0.0379	0
5086	769.547	769.547	0.0379	0
3674	883.41	883.41	0.0378	0
4297	650.339	650.339	0.0378	0
4914	491.372	491.372	0.0378	0
4987	653.276	653.276	0.0378	0
5020	459.361	459.361	0.0378	0
5295	527.15	527.15	0.0378	0
2535	575.986	575.986	0.0377	0
3667	901.457	901.457	0.0377	0
3891	759.381	759.381	0.0377	0
4453	562.323	562.323	0.0377	0
4652	779.604	779.604	0.0377	0
5192	831.438	831.438	0.0377	0
5266	479.129	479.129	0.0377	0
655	385.287	385.287	0.0376	0
964	765.588	765.588	0.0376	0
1473	310.727	310.727	0.0376	0
1858	254.225	254.225	0.0376	0
3652	895.446	895.446	0.0376	0
3728	797.505	797.505	0.0376	0
3750	457.161	457.161	0.0376	0
3830	771.453	771.453	0.0376	0
3963	359.124	359.124	0.0376	0
4092	354.177	354.177	0.0376	0
4057	600.269	600.269	0.0375	0
5272	555.163	555.163	0.0375	0
3583	407.241	407.241	0.0374	0
3639	799.352	799.352	0.0374	0
4600	825.368	825.368	0.0374	0
4663	859.506	859.506	0.0374	0
4736	507.182	507.182	0.0374	0
4961	445.202	445.202	0.0374	0
394	285.274	285.274	0.0373	0
663	497.412	497.412	0.0373	0
3329	431.145	431.145	0.0373	0
3456	490.339	490.339	0.0373	0
3894	815.443	815.443	0.0373	0
4039	812.392	812.392	0.0373	0
4072	652.282	652.282	0.0373	0
4117	520.349	520.349	0.0373	0
4764	376.177	376.177	0.0373	0
5025	529.439	529.439	0.0373	0
3645	897.462	897.462	0.0372	0
4969	457.166	457.166	0.0372	0
642	237.126	237.126	0.0371	0
1068	295.019	295.019	0.0371	0
2412	372.128	372.128	0.0371	0
2921	429.083	429.083	0.0371	0
2924	747.454	747.454	0.0371	0
4662	817.459	817.459	0.0371	0
5135	787.485	787.485	0.0371	0
564	327.245	327.245	0.037	0
942	781.62	781.62	0.037	0
990	727.536	727.536	0.037	0
1451	356.795	356.795	0.037	0
3042	383.205	383.205	0.037	0
3075	424.104	424.104	0.037	0
4012	696.308	696.308	0.037	0
4217	562.287	562.287	0.037	0
4335	522.328	522.328	0.037	0
661	469.381	469.381	0.0369	0
2097	314.115	314.115	0.0369	0
2294	262.89	262.89	0.0369	0
3262	245.093	245.093	0.0369	0
3851	763.448	763.448	0.0369	0
4015	738.355	738.355	0.0369	0
4209	450.162	450.162	0.0369	0
4428	550.323	550.323	0.0369	0
899	793.656	793.656	0.0368	0
2558	448.953	448.953	0.0368	0
2615	307.062	307.062	0.0368	0
3878	735.381	735.381	0.0368	0
4249	622.344	622.344	0.0368	0
4307	620.292	620.292	0.0368	0
4568	845.394	845.394	0.0368	0
5047	565.333	565.333	0.0368	0
5108	853.604	853.604	0.0368	0
2422	630.334	630.334	0.0367	0
4115	492.318	492.318	0.0367	0
4461	434.167	434.167	0.0367	0
4728	795.526	795.526	0.0367	0
536	483.433	483.433	0.0366	0
2468	410.185	410.185	0.0366	0
3002	556.225	556.225	0.0366	0
3052	397.039	397.039	0.0366	0
3676	911.441	911.441	0.0366	0
4931	551.317	551.317	0.0366	0
1469	388.818	388.818	0.0365	0
3152	703.492	703.492	0.0365	0
3893	801.427	801.427	0.0365	0
3988	359.088	359.088	0.0365	0
4013	710.324	710.324	0.0365	0
4139	518.333	518.333	0.0365	0
4152	458.224	458.224	0.0365	0
4343	338.109	338.109	0.0365	0
4415	368.12	368.12	0.0365	0
4895	305.137	305.137	0.0365	0
2560	719.341	719.341	0.0364	0
3041	388.083	388.083	0.0364	0
3726	769.474	769.474	0.0364	0
3839	803.48	803.48	0.0364	0
656	399.303	399.303	0.0363	0
686	337.227	337.227	0.0363	0
761	735.65	735.65	0.0363	0
3016	733.357	733.357	0.0363	0
3809	648.332	648.332	0.0363	0
4530	395.086	395.086	0.0363	0
1703	526.713	526.713	0.0362	0
3500	608.256	608.256	0.0362	0
4881	491.332	491.332	0.0362	0
5163	857.527	857.527	0.0362	0
5296	541.165	541.165	0.0362	0
767	353.222	353.222	0.0361	0
851	329.159	329.159	0.0361	0
3214	796.397	796.397	0.0361	0
3919	861.485	861.485	0.0361	0
1019	823.63	823.63	0.036	0
1165	811.557	811.557	0.036	0
2875	682.365	682.365	0.036	0
3077	646.389	646.389	0.036	0
982	387.16	387.16	0.0359	0
4000	724.376	724.376	0.0359	0
4156	514.287	514.287	0.0359	0
4825	396.203	396.203	0.0359	0
5180	861.521	861.521	0.0359	0
533	441.386	441.386	0.0358	0
3640	813.368	813.368	0.0358	0
4141	546.365	546.365	0.0358	0
4698	397.087	397.087	0.0358	0
4704	545.218	545.218	0.0358	0
2189	320.065	320.065	0.0357	0
2335	264.85	264.85	0.0357	0
2420	625.248	625.248	0.0357	0
2879	712.376	712.376	0.0357	0
3200	467.175	467.175	0.0357	0
3279	217.066	217.066	0.0357	0
3580	295.116	295.116	0.0357	0
3824	843.547	843.547	0.0357	0
4958	440.159	440.159	0.0357	0
1079	811.594	811.594	0.0356	0
3844	771.417	771.417	0.0356	0
3846	813.464	813.464	0.0356	0
3925	807.438	807.438	0.0356	0
4034	828.423	828.423	0.0356	0
5131	799.485	799.485	0.0356	0
4599	909.461	909.461	0.0355	0
5170	687.323	687.323	0.0355	0
637	277.172	277.172	0.0354	0
2009	228.075	228.075	0.0354	0
4284	614.339	614.339	0.0354	0
4570	925.456	925.456	0.0354	0
5188	717.334	717.334	0.0354	0
5194	847.433	847.433	0.0354	0
993	783.599	783.599	0.0353	0
994	797.614	797.614	0.0353	0
1163	783.526	783.526	0.0353	0
1459	358.793	358.793	0.0353	0
2012	312.169	312.169	0.0353	0
2692	505.061	505.061	0.0353	0
3258	323.064	323.064	0.0353	0
4109	394.208	394.208	0.0353	0
4354	492.281	492.281	0.0353	0
4430	578.355	578.355	0.0353	0
4946	407.129	407.129	0.0353	0
531	413.355	413.355	0.0352	0
664	511.428	511.428	0.0352	0
2222	350.075	350.075	0.0352	0
2585	851.384	851.384	0.0352	0
2845	538.232	538.232	0.0352	0
3094	798.413	798.413	0.0352	0
3285	634.353	634.353	0.0352	0
3765	461.156	461.156	0.0352	0
4454	576.339	576.339	0.0352	0
4982	589.281	589.281	0.0352	0
10	687.257	687.257	0.0351	0
455	241.199	241.199	0.0351	0
1039	297.034	297.034	0.0351	0
1106	781.547	781.547	0.0351	0
3628	845.43	845.43	0.0351	0
3748	443.145	443.145	0.0351	0
3943	901.516	901.516	0.0351	0
604	499.428	499.428	0.035	0
1070	323.05	323.05	0.035	0
2774	800.392	800.392	0.035	0
3709	827.552	827.552	0.035	0
4008	754.386	754.386	0.035	0
4236	584.329	584.329	0.035	0
4802	392.208	392.208	0.035	0
742	471.36	471.36	0.0349	0
1132	799.557	799.557	0.0349	0
2095	286.084	286.084	0.0349	0
2126	312.099	312.099	0.0349	0
3414	637.344	637.344	0.0349	0
3484	644.35	644.35	0.0349	0
3715	787.521	787.521	0.0349	0
4313	370.172	370.172	0.0349	0
4913	477.356	477.356	0.0349	0
4989	681.307	681.307	0.0349	0
5096	785.542	785.542	0.0349	0
5190	859.47	859.47	0.0349	0
480	327.282	327.282	0.0348	0
2413	386.143	386.143	0.0348	0
3413	623.328	623.328	0.0348	0
3884	831.474	831.474	0.0348	0
4569	859.41	859.41	0.0348	0
5080	727.573	727.573	0.0348	0
5301	539.15	539.15	0.0348	0
1157	337.029	337.029	0.0347	0
1200	767.495	767.495	0.0347	0
2264	276.937	276.937	0.0347	0
3045	703.456	703.456	0.0347	0
3995	413.135	413.135	0.0347	0
4337	550.36	550.36	0.0347	0
4543	553.184	553.184	0.0347	0
4870	281.098	281.098	0.0347	0
4912	463.341	463.341	0.0347	0
5151	797.469	797.469	0.0347	0
2780	741.238	741.238	0.0346	0
2988	343.153	343.153	0.0346	0
3299	289.082	289.082	0.0346	0
4486	484.185	484.185	0.0346	0
657	413.318	413.318	0.0345	0
1066	409.146	409.146	0.0345	0
1862	310.288	310.288	0.0345	0
3376	598.289	598.289	0.0345	0
3405	601.25	601.25	0.0345	0
4909	421.294	421.294	0.0345	0
4951	428.159	428.159	0.0345	0
5168	785.433	785.433	0.0345	0
2125	298.084	298.084	0.0344	0
3033	352.083	352.083	0.0344	0
3158	369.038	369.038	0.0344	0
3669	857.394	857.394	0.0344	0
3866	341.187	341.187	0.0344	0
3895	843.474	843.474	0.0344	0
4621	341.153	341.153	0.0344	0
5097	813.573	813.573	0.0344	0
2531	304.968	304.968	0.0343	0
4120	590.427	590.427	0.0343	0
4519	697.212	697.212	0.0343	0
4894	291.121	291.121	0.0343	0
4908	407.278	407.278	0.0343	0
454	227.183	227.183	0.0342	0
3044	689.44	689.44	0.0342	0
3714	759.49	759.49	0.0342	0
4080	540.253	540.253	0.0342	0
5204	891.496	891.496	0.0342	0
746	527.423	527.423	0.0341	0
1860	282.256	282.256	0.0341	0
2478	496.258	496.258	0.0341	0
3305	347.067	347.067	0.0341	0
3367	915.436	915.436	0.0341	0
3708	813.537	813.537	0.0341	0
4626	769.583	769.583	0.0341	0
4776	326.161	326.161	0.0341	0
1040	729.516	729.516	0.034	0
1166	825.573	825.573	0.034	0
2485	246.064	246.064	0.034	0
2979	749.433	749.433	0.034	0
3730	825.537	825.537	0.034	0
5203	863.464	863.464	0.034	0
659	441.35	441.35	0.0339	0
787	217.061	217.061	0.0339	0
1131	771.526	771.526	0.0339	0
3665	873.425	873.425	0.0339	0
3759	501.187	501.187	0.0339	0
4368	364.125	364.125	0.0339	0
5066	614.284	614.284	0.0339	0
863	739.609	739.609	0.0338	0
2855	578.949	578.949	0.0338	0
3225	389.135	389.135	0.0338	0
3274	395.124	395.124	0.0338	0
3416	665.375	665.375	0.0338	0
3482	588.287	588.287	0.0338	0
3904	281.054	281.054	0.0338	0
4906	379.247	379.247	0.0338	0
532	427.37	427.37	0.0337	0
1296	539.168	539.168	0.0337	0
4405	510.292	510.292	0.0337	0
4879	449.285	449.285	0.0337	0
5017	417.314	417.314	0.0337	0
5304	581.197	581.197	0.0337	0
603	485.412	485.412	0.0336	0
2598	416.284	416.284	0.0336	0
3147	286.051	286.051	0.0336	0
3627	831.415	831.415	0.0336	0
4641	375.176	375.176	0.0336	0
5052	569.218	569.218	0.0336	0
5224	531.198	531.198	0.0336	0
1109	823.594	823.594	0.0335	0
1230	469.144	469.144	0.0335	0
2365	240.792	240.792	0.0335	0
2460	698.493	698.493	0.0335	0
3632	787.352	787.352	0.0335	0
3798	648.368	648.368	0.0335	0
4358	548.344	548.344	0.0335	0
3276	249.128	249.128	0.0334	0
3819	769.438	769.438	0.0334	0
3832	813.5	813.5	0.0334	0
3938	775.375	775.375	0.0334	0
4040	826.408	826.408	0.0334	0
4552	671.287	671.287	0.0334	0
4993	603.26	603.26	0.0334	0
5039	468.226	468.226	0.0334	0
5283	481.108	481.108	0.0334	0
2768	356.115	356.115	0.0333	0
2846	552.248	552.248	0.0333	0
3495	708.381	708.381	0.0333	0
4915	505.387	505.387	0.0333	0
5132	841.532	841.532	0.0333	0
476	271.219	271.219	0.0332	0
709	369.256	369.256	0.0332	0
1126	339.045	339.045	0.0332	0
1907	222.158	222.158	0.0332	0
2604	598.973	598.973	0.0332	0
2977	673.308	673.308	0.0332	0
3816	503.167	503.167	0.0332	0
4285	628.355	628.355	0.0332	0
4331	466.266	466.266	0.0332	0
4534	411.081	411.081	0.0332	0
4690	359.145	359.145	0.0332	0
5078	725.593	725.593	0.0332	0
1267	495.142	495.142	0.0331	0
3926	821.454	821.454	0.0331	0
4049	728.371	728.371	0.0331	0
4305	592.261	592.261	0.0331	0
5300	525.134	525.134	0.0331	0
459	297.262	297.262	0.033	0
540	539.496	539.496	0.033	0
1118	347.058	347.058	0.033	0
2127	326.115	326.115	0.033	0
2317	280.883	280.883	0.033	0
3379	582.258	582.258	0.033	0
3528	759.518	759.518	0.033	0
4020	782.381	782.381	0.033	0
4362	604.407	604.407	0.033	0
4779	368.208	368.208	0.033	0
4793	394.224	394.224	0.033	0
5162	829.495	829.495	0.033	0
996	825.646	825.646	0.0329	0
2070	354.183	354.183	0.0329	0
2419	429.029	429.029	0.0329	0
2916	207.175	207.175	0.0329	0
3011	687.373	687.373	0.0329	0
3093	784.397	784.397	0.0329	0
4677	439.097	439.097	0.0329	0
4763	362.161	362.161	0.0329	0
4780	382.224	382.224	0.0329	0
2065	284.104	284.104	0.0328	0
2447	602.284	602.284	0.0328	0
2452	588.269	588.269	0.0328	0
2473	398.148	398.148	0.0328	0
3833	827.516	827.516	0.0328	0
4131	406.208	406.208	0.0328	0
4137	490.302	490.302	0.0328	0
4138	504.318	504.318	0.0328	0
4274	590.282	590.282	0.0328	0
4375	504.281	504.281	0.0328	0
5026	543.455	543.455	0.0328	0
3458	518.37	518.37	0.0327	0
3808	634.316	634.316	0.0327	0
4154	486.256	486.256	0.0327	0
4183	594.35	594.35	0.0327	0
4332	480.281	480.281	0.0327	0
4777	340.177	340.177	0.0327	0
5063	657.344	657.344	0.0327	0
5150	783.453	783.453	0.0327	0
5184	829.459	829.459	0.0327	0
5200	821.417	821.417	0.0327	0
1059	487.238	487.238	0.0326	0
3516	521.346	521.346	0.0326	0
3610	351.143	351.143	0.0326	0
3769	376.216	376.216	0.0326	0
4314	384.188	384.188	0.0326	0
4538	393.092	393.092	0.0326	0
5216	343.132	343.132	0.0326	0
487	425.391	425.391	0.0325	0
985	277.034	277.034	0.0325	0
1874	262.223	262.223	0.0325	0
3611	365.158	365.158	0.0325	0
4559	767.531	767.531	0.0325	0
4744	441.073	441.073	0.0325	0
5209	515.203	515.203	0.0325	0
5211	473.156	473.156	0.0325	0
1062	303.032	303.032	0.0324	0
1293	497.121	497.121	0.0324	0
667	553.475	553.475	0.0323	0
689	303.188	303.188	0.0323	0
1196	427.116	427.116	0.0323	0
2890	744.366	744.366	0.0323	0
3229	385.104	385.104	0.0323	0
3749	471.177	471.177	0.0323	0
4725	901.42	901.42	0.0323	0
4877	407.238	407.238	0.0323	0
4927	373.145	373.145	0.0323	0
5210	459.14	459.14	0.0323	0
5223	517.182	517.182	0.0323	0
2519	854.439	854.439	0.0322	0
3012	701.388	701.388	0.0322	0
3291	326.103	326.103	0.0322	0
3538	291.194	291.194	0.0322	0
4467	518.261	518.261	0.0322	0
5178	805.459	805.459	0.0322	0
5185	857.49	857.49	0.0322	0
944	809.651	809.651	0.0321	0
1197	441.132	441.132	0.0321	0
1292	483.106	483.106	0.0321	0
3562	293.101	293.101	0.0321	0
3942	887.501	887.501	0.0321	0
4452	548.308	548.308	0.0321	0
4703	555.203	555.203	0.0321	0
4907	393.262	393.262	0.0321	0
5305	595.212	595.212	0.0321	0
678	295.183	295.183	0.032	0
1232	471.142	471.142	0.032	0
1831	270.255	270.255	0.032	0
2107	324.12	324.12	0.032	0
3729	811.521	811.521	0.032	0
3955	877.48	877.48	0.032	0
4061	626.284	626.284	0.032	0
4073	666.298	666.298	0.032	0
4302	550.214	550.214	0.032	0
4710	381.147	381.147	0.032	0
5197	861.449	861.449	0.032	0
898	779.64	779.64	0.0319	0
1250	525.189	525.189	0.0319	0
3459	532.385	532.385	0.0319	0
4045	756.402	756.402	0.0319	0
4774	298.13	298.13	0.0319	0
5241	641.258	641.258	0.0319	0
5275	597.21	597.21	0.0319	0
662	483.397	483.397	0.0318	0
1619	402.689	402.689	0.0318	0
1942	228.131	228.131	0.0318	0
2749	858.434	858.434	0.0318	0
3727	783.49	783.49	0.0318	0
3754	459.177	459.177	0.0318	0
3825	733.438	733.438	0.0318	0
4041	840.423	840.423	0.0318	0
4126	322.114	322.114	0.0318	0
4265	620.329	620.329	0.0318	0
5016	403.298	403.298	0.0318	0
5126	845.563	845.563	0.0318	0
5137	829.532	829.532	0.0318	0
421	283.263	283.263	0.0317	0
2842	466.068	466.068	0.0317	0
3971	355.093	355.093	0.0317	0
4266	634.344	634.344	0.0317	0
4897	375.215	375.215	0.0317	0
5021	473.377	473.377	0.0317	0
866	795.672	795.672	0.0316	0
1077	825.609	825.609	0.0316	0
1282	771.432	771.432	0.0316	0
2161	416.195	416.195	0.0316	0
2278	188.819	188.819	0.0316	0
3462	574.432	574.432	0.0316	0
3504	664.319	664.319	0.0316	0
3760	471.14	471.14	0.0316	0
3890	731.349	731.349	0.0316	0
4032	786.376	786.376	0.0316	0
4926	489.356	489.356	0.0316	0
5271	541.148	541.148	0.0316	0
565	341.261	341.261	0.0315	0
1871	220.176	220.176	0.0315	0
2564	411.086	411.086	0.0315	0
2654	328.211	328.211	0.0315	0
3295	348.088	348.088	0.0315	0
4053	770.381	770.381	0.0315	0
5269	521.175	521.175	0.0315	0
2798	616.974	616.974	0.0314	0
2894	672.309	672.309	0.0314	0
3911	393.179	393.179	0.0314	0
4650	851.698	851.698	0.0314	0
4762	348.145	348.145	0.0314	0
4882	505.348	505.348	0.0314	0
5117	841.568	841.568	0.0314	0
8	479.028	479.028	0.0313	0
483	369.328	369.328	0.0313	0
1315	909.557	909.557	0.0313	0
2080	330.146	330.146	0.0313	0
2626	331.083	331.083	0.0313	0
3253	377.03	377.03	0.0313	0
3733	373.14	373.14	0.0313	0
3863	257.093	257.093	0.0313	0
1262	557.215	557.215	0.0312	0
2376	292.845	292.845	0.0312	0
2858	670.293	670.293	0.0312	0
3123	455.145	455.145	0.0312	0
3415	651.36	651.36	0.0312	0
3744	443.182	443.182	0.0312	0
3979	905.475	905.475	0.0312	0
4460	420.151	420.151	0.0312	0
5279	527.186	527.186	0.0312	0
862	245.056	245.056	0.0311	0
3119	451.02	451.02	0.0311	0
3596	638.318	638.318	0.0311	0
3668	843.378	843.378	0.0311	0
4038	798.376	798.376	0.0311	0
4203	592.334	592.334	0.0311	0
4226	532.24	532.24	0.0311	0
4687	610.958	610.958	0.0311	0
5196	833.417	833.417	0.0311	0
864	767.64	767.64	0.031	0
3417	679.391	679.391	0.031	0
4338	564.375	564.375	0.031	0
5158	859.542	859.542	0.031	0
432	177.139	177.139	0.0309	0
1028	291.032	291.032	0.0309	0
1054	821.614	821.614	0.0309	0
1201	781.51	781.51	0.0309	0
2089	262.064	262.064	0.0309	0
2352	292.864	292.864	0.0309	0
2884	600.251	600.251	0.0309	0
3967	315.062	315.062	0.0309	0
654	371.271	371.271	0.0308	0
983	415.191	415.191	0.0308	0
1260	529.184	529.184	0.0308	0
2407	381.215	381.215	0.0308	0
2625	393.133	393.133	0.0308	0
3620	491.299	491.299	0.0308	0
5198	875.464	875.464	0.0308	0
5313	597.192	597.192	0.0308	0
270	369.53	369.53	0.0307	0
403	341.334	341.334	0.0307	0
1228	341.004	341.004	0.0307	0
3774	701.37	701.37	0.0307	0
4910	435.309	435.309	0.0307	0
945	823.667	823.667	0.0306	0
2399	492.414	492.414	0.0306	0
2498	361.072	361.072	0.0306	0
2512	728.334	728.334	0.0306	0
3000	558.24	558.24	0.0306	0
3105	505.315	505.315	0.0306	0
3347	687.461	687.461	0.0306	0
3823	815.516	815.516	0.0306	0
4607	777.464	777.464	0.0306	0
4981	561.25	561.25	0.0306	0
426	255.23	255.23	0.0305	0
438	261.233	261.233	0.0305	0
566	355.276	355.276	0.0305	0
745	513.407	513.407	0.0305	0
1305	599.226	599.226	0.0305	0
2051	380.219	380.219	0.0305	0
2571	468.943	468.943	0.0305	0
3450	364.198	364.198	0.0305	0
3675	897.425	897.425	0.0305	0
4104	310.114	310.114	0.0305	0
4155	500.271	500.271	0.0305	0
4536	407.053	407.053	0.0305	0
4873	323.144	323.144	0.0305	0
5246	865.399	865.399	0.0305	0
539	525.48	525.48	0.0304	0
607	541.475	541.475	0.0304	0
1133	827.589	827.589	0.0304	0
1825	258.243	258.243	0.0304	0
2220	316.038	316.038	0.0304	0
2932	425.135	425.135	0.0304	0
3148	300.067	300.067	0.0304	0
3228	357.072	357.072	0.0304	0
3397	345.117	345.117	0.0304	0
3570	405.226	405.226	0.0304	0
3621	519.33	519.33	0.0304	0
5244	767.289	767.289	0.0304	0
2259	730.447	730.447	0.0303	0
2466	382.153	382.153	0.0303	0
3565	335.148	335.148	0.0303	0
3766	475.172	475.172	0.0303	0
3859	843.511	843.511	0.0303	0
3970	341.077	341.077	0.0303	0
4087	634.389	634.389	0.0303	0
4361	590.391	590.391	0.0303	0
4771	374.161	374.161	0.0303	0
4822	354.156	354.156	0.0303	0
4831	352.14	352.14	0.0303	0
4928	387.161	387.161	0.0303	0
5081	741.588	741.588	0.0303	0
5156	831.511	831.511	0.0303	0
5179	833.49	833.49	0.0303	0
5281	555.217	555.217	0.0303	0
462	301.266	301.266	0.0302	0
2112	674.511	674.511	0.0302	0
2509	382.047	382.047	0.0302	0
3302	313.082	313.082	0.0302	0
3436	260.166	260.166	0.0302	0
3717	843.584	843.584	0.0302	0
3981	361.104	361.104	0.0302	0
4224	504.209	504.209	0.0302	0
4393	442.229	442.229	0.0302	0
4842	392.171	392.171	0.0302	0
4979	645.344	645.344	0.0302	0
5048	579.348	579.348	0.0302	0
5257	399.066	399.066	0.0302	0
600	443.365	443.365	0.0301	0
769	289.146	289.146	0.0301	0
892	355.168	355.168	0.0301	0
1167	839.589	839.589	0.0301	0
1989	176.035	176.035	0.0301	0
3764	447.14	447.14	0.0301	0
3920	903.532	903.532	0.0301	0
3991	429.166	429.166	0.0301	0
4113	464.287	464.287	0.0301	0
4142	560.38	560.38	0.0301	0
4223	490.193	490.193	0.0301	0
4517	849.441	849.441	0.0301	0
4557	743.531	743.531	0.0301	0
4925	475.34	475.34	0.0301	0
729	301.172	301.172	0.03	0
3046	745.503	745.503	0.03	0
3993	371.088	371.088	0.03	0
4481	602.967	602.967	0.03	0
4758	489.187	489.187	0.03	0
4761	334.13	334.13	0.03	0
4826	410.218	410.218	0.03	0
5035	581.364	581.364	0.03	0
1088	283	283	0.0299	0
2042	682.571	682.571	0.0299	0
2425	546.258	546.258	0.0299	0
2589	856.418	856.418	0.0299	0
3210	800.428	800.428	0.0299	0
3604	409.221	409.221	0.0299	0
3924	793.422	793.422	0.0299	0
4056	586.253	586.253	0.0299	0
4406	524.308	524.308	0.0299	0
4407	538.323	538.323	0.0299	0
4495	543.273	543.273	0.0299	0
4511	744.462	744.462	0.0299	0
4964	503.244	503.244	0.0299	0
601	457.381	457.381	0.0298	0
1261	543.2	543.2	0.0298	0
3542	296.229	296.229	0.0298	0
4017	780.402	780.402	0.0298	0
4724	943.467	943.467	0.0298	0
5111	801.537	801.537	0.0298	0
893	383.199	383.199	0.0297	0
1209	353.024	353.024	0.0297	0
1873	248.207	248.207	0.0297	0
2955	354.07	354.07	0.0297	0
3716	815.552	815.552	0.0297	0
4360	576.375	576.375	0.0297	0
4395	470.261	470.261	0.0297	0
4800	364.177	364.177	0.0297	0
414	255.234	255.234	0.0296	0
3114	429.059	429.059	0.0296	0
3230	427.151	427.151	0.0296	0
3387	670.389	670.389	0.0296	0
3609	337.127	337.127	0.0296	0
4014	724.34	724.34	0.0296	0
4273	576.266	576.266	0.0296	0
569	397.323	397.323	0.0295	0
1009	273.021	273.021	0.0295	0
2616	321.078	321.078	0.0295	0
2766	738.391	738.391	0.0295	0
2945	376.046	376.046	0.0295	0
4318	440.25	440.25	0.0295	0
4671	863.501	863.501	0.0295	0
5218	399.194	399.194	0.0295	0
685	295.18	295.18	0.0294	0
801	317.167	317.167	0.0294	0
1143	513.236	513.236	0.0294	0
2649	433.129	433.129	0.0294	0
2663	426.091	426.091	0.0294	0
2914	268.179	268.179	0.0294	0
3850	735.417	735.417	0.0294	0
4033	814.408	814.408	0.0294	0
4268	506.188	506.188	0.0294	0
4753	571.212	571.212	0.0294	0
910	699.541	699.541	0.0293	0
1015	809.615	809.615	0.0293	0
1020	837.646	837.646	0.0293	0
2409	366.07	366.07	0.0293	0
2606	738.633	738.633	0.0293	0
3359	733.393	733.393	0.0293	0
3626	817.399	817.399	0.0293	0
3630	873.462	873.462	0.0293	0
4031	772.361	772.361	0.0293	0
4978	631.328	631.328	0.0293	0
789	311.166	311.166	0.0292	0
1158	351.045	351.045	0.0292	0
1691	228.392	228.392	0.0292	0
2328	262.853	262.853	0.0292	0
2416	511.079	511.079	0.0292	0
2946	390.062	390.062	0.0292	0
2968	739.349	739.349	0.0292	0
3381	453.119	453.119	0.0292	0
3412	609.313	609.313	0.0292	0
4071	638.267	638.267	0.0292	0
4111	422.24	422.24	0.0292	0
5268	507.16	507.16	0.0292	0
490	467.438	467.438	0.0291	0
793	337.193	337.193	0.0291	0
1266	481.127	481.127	0.0291	0
2463	700.472	700.472	0.0291	0
2597	402.268	402.268	0.0291	0
2893	658.293	658.293	0.0291	0
3054	425.07	425.07	0.0291	0
3157	355.022	355.022	0.0291	0
3298	275.067	275.067	0.0291	0
3519	733.502	733.502	0.0291	0
3587	477.32	477.32	0.0291	0
4308	634.308	634.308	0.0291	0
4432	606.386	606.386	0.0291	0
4488	537.192	537.192	0.0291	0
4896	333.168	333.168	0.0291	0
5199	889.48	889.48	0.0291	0
5251	909.425	909.425	0.0291	0
703	295.175	295.175	0.029	0
2702	616.983	616.983	0.029	0
2957	396.117	396.117	0.029	0
3584	421.257	421.257	0.029	0
4122	618.459	618.459	0.029	0
4140	532.349	532.349	0.029	0
4379	560.344	560.344	0.029	0
1265	467.111	467.111	0.0289	0
1901	248.189	248.189	0.0289	0
2308	248.856	248.856	0.0289	0
4676	425.082	425.082	0.0289	0
4886	561.411	561.411	0.0289	0
4986	639.26	639.26	0.0289	0
1189	421.11	421.11	0.0288	0
2448	630.316	630.316	0.0288	0
3505	678.334	678.334	0.0288	0
3734	387.156	387.156	0.0288	0
3799	662.384	662.384	0.0288	0
3826	761.469	761.469	0.0288	0
4657	855.474	855.474	0.0288	0
4797	322.13	322.13	0.0288	0
4975	581.218	581.218	0.0288	0
469	247.199	247.199	0.0287	0
665	525.443	525.443	0.0287	0
797	325.179	325.179	0.0287	0
933	343.136	343.136	0.0287	0
965	793.62	793.62	0.0287	0
1176	405.1	405.1	0.0287	0
2104	274.064	274.064	0.0287	0
2835	941.451	941.451	0.0287	0
3021	420.055	420.055	0.0287	0
3224	375.119	375.119	0.0287	0
3595	610.287	610.287	0.0287	0
3996	401.098	401.098	0.0287	0
4065	612.251	612.251	0.0287	0
4341	634.454	634.454	0.0287	0
4342	324.094	324.094	0.0287	0
4936	424.164	424.164	0.0287	0
5024	515.424	515.424	0.0287	0
5258	441.113	441.113	0.0287	0
744	499.391	499.391	0.0286	0
832	499.355	499.355	0.0286	0
879	341.159	341.159	0.0286	0
2201	242.966	242.966	0.0286	0
2204	248.972	248.972	0.0286	0
2892	662.347	662.347	0.0286	0
2966	711.318	711.318	0.0286	0
3928	877.516	877.516	0.0286	0
4250	636.36	636.36	0.0286	0
4709	367.132	367.132	0.0286	0
4850	779.677	779.677	0.0286	0
5110	909.667	909.667	0.0286	0
1893	240.191	240.191	0.0285	0
1970	280.167	280.167	0.0285	0
2054	232.053	232.053	0.0285	0
2736	687.318	687.318	0.0285	0
3107	653.252	653.252	0.0285	0
3966	301.046	301.046	0.0285	0
4741	613.223	613.223	0.0285	0
1914	254.189	254.189	0.0284	0
2514	527.326	527.326	0.0284	0
2759	686.456	686.456	0.0284	0
2779	842.402	842.402	0.0284	0
2802	330.877	330.877	0.0284	0
2824	527.091	527.091	0.0284	0
3574	461.288	461.288	0.0284	0
4185	622.381	622.381	0.0284	0
4186	636.397	636.397	0.0284	0
4218	576.303	576.303	0.0284	0
4573	585.21	585.21	0.0284	0
4723	929.451	929.451	0.0284	0
4990	617.276	617.276	0.0284	0
1533	362.732	362.732	0.0283	0
1705	644.833	644.833	0.0283	0
2608	325.182	325.182	0.0283	0
2660	529.182	529.182	0.0283	0
2964	729.364	729.364	0.0283	0
3751	389.098	389.098	0.0283	0
3755	473.192	473.192	0.0283	0
5247	879.415	879.415	0.0283	0
846	763.645	763.645	0.0282	0
901	821.687	821.687	0.0282	0
2605	734.441	734.441	0.0282	0
3564	321.132	321.132	0.0282	0
3790	660.405	660.405	0.0282	0
3847	841.495	841.495	0.0282	0
4019	768.366	768.366	0.0282	0
4168	568.334	568.334	0.0282	0
4409	566.355	566.355	0.0282	0
4491	499.177	499.177	0.0282	0
5312	583.176	583.176	0.0282	0
824	765.661	765.661	0.0281	0
1042	771.562	771.562	0.0281	0
2504	676.363	676.363	0.0281	0
2513	513.31	513.31	0.0281	0
3350	519.367	519.367	0.0281	0
3517	535.362	535.362	0.0281	0
3811	746.441	746.441	0.0281	0
3848	855.511	855.511	0.0281	0
4081	554.269	554.269	0.0281	0
4275	604.297	604.297	0.0281	0
5018	431.33	431.33	0.0281	0
1035	401.153	401.153	0.028	0
1076	783.562	783.562	0.028	0
1210	367.04	367.04	0.028	0
2423	616.282	616.282	0.028	0
3461	560.417	560.417	0.028	0
3509	731.523	731.523	0.028	0
3957	819.402	819.402	0.028	0
4184	608.365	608.365	0.028	0
4187	650.412	650.412	0.028	0
4901	267.121	267.121	0.028	0
5032	539.317	539.317	0.028	0
735	373.251	373.251	0.0279	0
1108	809.578	809.578	0.0279	0
1110	837.609	837.609	0.0279	0
1287	573.21	573.21	0.0279	0
3499	594.24	594.24	0.0279	0
3561	279.085	279.085	0.0279	0
3927	835.469	835.469	0.0279	0
5314	611.207	611.207	0.0279	0
1909	250.189	250.189	0.0278	0
1958	320.216	320.216	0.0278	0
2055	246.069	246.069	0.0278	0
3268	329.093	329.093	0.0278	0
3573	447.273	447.273	0.0278	0
3905	295.069	295.069	0.0278	0
4110	408.224	408.224	0.0278	0
4309	648.324	648.324	0.0278	0
4376	518.297	518.297	0.0278	0
4510	688.399	688.399	0.0278	0
4693	485.192	485.192	0.0278	0
4720	903.436	903.436	0.0278	0
4731	599.338	599.338	0.0278	0
5133	855.547	855.547	0.0278	0
5145	857.563	857.563	0.0278	0
5282	467.092	467.092	0.0278	0
677	357.253	357.253	0.0277	0
2725	445.093	445.093	0.0277	0
2959	380.086	380.086	0.0277	0
3189	283.072	283.072	0.0277	0
3460	546.401	546.401	0.0277	0
3494	694.366	694.366	0.0277	0
4002	766.423	766.423	0.0277	0
4508	726.524	726.524	0.0277	0
4632	849.646	849.646	0.0277	0
5125	803.516	803.516	0.0277	0
428	255.228	255.228	0.0276	0
931	315.105	315.105	0.0276	0
966	807.635	807.635	0.0276	0
1041	757.547	757.547	0.0276	0
2200	214.935	214.935	0.0276	0
3117	447.177	447.177	0.0276	0
3309	726.56	726.56	0.0276	0
3444	534.401	534.401	0.0276	0
3563	307.116	307.116	0.0276	0
3653	893.43	893.43	0.0276	0
3775	695.323	695.323	0.0276	0
3791	674.42	674.42	0.0276	0
4035	856.455	856.455	0.0276	0
4833	380.171	380.171	0.0276	0
5049	621.395	621.395	0.0276	0
712	201.066	201.066	0.0275	0
748	555.454	555.454	0.0275	0
1245	427.08	427.08	0.0275	0
2469	424.2	424.2	0.0275	0
2614	734.467	734.467	0.0275	0
2814	394.166	394.166	0.0275	0
2882	744.402	744.402	0.0275	0
2940	395.097	395.097	0.0275	0
3269	343.108	343.108	0.0275	0
3547	281.21	281.21	0.0275	0
3941	873.485	873.485	0.0275	0
4093	368.193	368.193	0.0275	0
4301	536.199	536.199	0.0275	0
4374	490.266	490.266	0.0275	0
4505	684.55	684.55	0.0275	0
4549	659.287	659.287	0.0275	0
4863	297.129	297.129	0.0275	0
4867	479.332	479.332	0.0275	0
5051	396.133	396.133	0.0275	0
5147	853.532	853.532	0.0275	0
5174	827.48	827.48	0.0275	0
713	215.082	215.082	0.0274	0
1031	333.079	333.079	0.0274	0
2179	354.11	354.11	0.0274	0
3325	715.37	715.37	0.0274	0
3454	448.292	448.292	0.0274	0
[truncated: 3,316 more rows]

## Sheet: O1 
O1 (0.26%)	A.M.W. average :					A.W. average DBE :			A.W. average C# :												A.W. averageH/C	A.W. averageO/C
	247.069					6.41987			17.204												1.5235	0.0606011
	Exp. m/z	Recal m/z	Theor. Mass	Error	Rel. Abundance	Signal2Noise	DBE	Molecular Formula													H/C	O/C
1	211.207	211.207	211.207	-0.00442481	0.0198	0	1		C	14	H	28	N	0	O	1	S	0	13C	0	2	0.0714286
2	253.254	253.254	253.254	0.0760418	0.0297	0	1		C	17	H	34	N	0	O	1	S	0	13C	0	2	0.0588235
3	267.269	267.269	267.269	-0.00253673	0.0267	0	1		C	18	H	36	N	0	O	1	S	0	13C	0	2	0.0555556
4	309.316	309.316	309.316	-0.130887	0.0224	0	1		C	21	H	42	N	0	O	1	S	0	13C	0	2	0.047619
5	195.175	195.175	195.175	-0.00544551	0.0383	0	2		C	13	H	24	N	0	O	1	S	0	13C	0	1.84615	0.0769231
6	209.191	209.191	209.191	-0.00477406	0.0462	0	2		C	14	H	26	N	0	O	1	S	0	13C	0	1.85714	0.0714286
7	223.207	223.207	223.207	-0.00418693	0.0817	0	2		C	15	H	28	N	0	O	1	S	0	13C	0	1.86667	0.0666667
8	237.222	237.222	237.222	-0.00366917	0.1154	0	2		C	16	H	30	N	0	O	1	S	0	13C	0	1.875	0.0625
9	251.238	251.238	251.238	0.0365937	0.099	0	2		C	17	H	32	N	0	O	1	S	0	13C	0	1.88235	0.0588235
10	265.254	265.254	265.254	-0.00279781	0.1023	0	2		C	18	H	34	N	0	O	1	S	0	13C	0	1.88889	0.0555556
11	279.269	279.269	279.269	0.03338	0.0592	0	2		C	19	H	36	N	0	O	1	S	0	13C	0	1.89474	0.0526316
12	293.285	293.285	293.285	-0.00209302	0.0555	0	2		C	20	H	38	N	0	O	1	S	0	13C	0	1.9	0.05
13	307.301	307.301	307.301	-0.00178883	0.0303	0	2		C	21	H	40	N	0	O	1	S	0	13C	0	1.90476	0.047619
14	321.316	321.316	321.316	0.0607328	0.0273	0	2		C	22	H	42	N	0	O	1	S	0	13C	0	1.90909	0.0454545
15	335.332	335.332	335.332	0.0882068	0.017	0	2		C	23	H	44	N	0	O	1	S	0	13C	0	1.91304	0.0434783
16	221.191	221.191	221.191	-0.0949346	0.0172	0	3		C	15	H	26	N	0	O	1	S	0	13C	0	1.73333	0.0666667
17	235.207	235.207	235.207	-0.00397331	0.0202	0	3		C	16	H	28	N	0	O	1	S	0	13C	0	1.75	0.0625
18	206.163	206.163	206.163	0.0179995	0.0461	0	3		C	13	H	22	N	0	O	1	S	0	13C	0	1.69231	0.0769231
19	220.179	220.179	220.179	0.017145	0.0465	0	3		C	14	H	24	N	0	O	1	S	0	13C	0	1.71429	0.0714286
20	205.16	205.16	205.16	-0.00549313	0.288	0	4		C	14	H	22	N	0	O	1	S	0	13C	0	1.57143	0.0714286
21	219.175	219.175	219.175	-0.00484922	0.2922	0	4		C	15	H	24	N	0	O	1	S	0	13C	0	1.6	0.0666667
22	233.191	233.191	233.191	0.0386006	0.0507	0	4		C	16	H	26	N	0	O	1	S	0	13C	0	1.625	0.0625
23	247.207	247.207	247.207	0.0366715	0.0398	0	4		C	17	H	28	N	0	O	1	S	0	13C	0	1.64706	0.0588235
24	189.128	189.128	189.128	-0.00663702	0.0258	0	5		C	13	H	18	N	0	O	1	S	0	13C	0	1.38462	0.0769231
25	203.144	203.144	203.144	0.0433628	0.0372	0	5		C	14	H	20	N	0	O	1	S	0	13C	0	1.42857	0.0714286
26	217.16	217.16	217.16	0.0408595	0.023	0	5		C	15	H	22	N	0	O	1	S	0	13C	0	1.46667	0.0666667
27	231.175	231.175	231.175	0.0386597	0.0471	0	5		C	16	H	24	N	0	O	1	S	0	13C	0	1.5	0.0625
28	245.191	245.191	245.191	-0.0448576	0.0458	0	5		C	17	H	26	N	0	O	1	S	0	13C	0	1.52941	0.0588235
29	259.207	259.207	259.207	0.0349738	0.0313	0	5		C	18	H	28	N	0	O	1	S	0	13C	0	1.55556	0.0555556
30	273.222	273.222	273.222	-0.0397859	0.042	0	5		C	19	H	30	N	0	O	1	S	0	13C	0	1.57895	0.0526316
31	229.16	229.16	229.16	-0.00491783	0.0456	0	6		C	16	H	22	N	0	O	1	S	0	13C	0	1.375	0.0625
32	243.175	243.175	243.175	-0.00437063	0.0494	0	6		C	17	H	24	N	0	O	1	S	0	13C	0	1.41176	0.0588235
33	257.191	257.191	257.191	-0.00388307	0.1782	0	6		C	18	H	26	N	0	O	1	S	0	13C	0	1.44444	0.0555556
34	271.207	271.207	271.207	-0.0034459	0.1968	0	6		C	19	H	28	N	0	O	1	S	0	13C	0	1.47368	0.0526316
35	185.097	185.097	185.097	0.100577	0.0219	0	7		C	13	H	14	N	0	O	1	S	0	13C	0	1.07692	0.0769231
36	199.113	199.113	199.113	-0.00662634	0.0184	0	7		C	14	H	16	N	0	O	1	S	0	13C	0	1.14286	0.0714286
37	213.128	213.128	213.128	-0.00588964	0.0321	0	7		C	15	H	18	N	0	O	1	S	0	13C	0	1.2	0.0666667
38	227.144	227.144	227.144	0.0387811	0.0435	0	7		C	16	H	20	N	0	O	1	S	0	13C	0	1.25	0.0625
39	241.16	241.16	241.16	0.0367932	0.0495	0	7		C	17	H	22	N	0	O	1	S	0	13C	0	1.29412	0.0588235
40	255.175	255.175	255.175	0.0350236	0.6872	0	7		C	18	H	24	N	0	O	1	S	0	13C	0	1.33333	0.0555556
41	269.191	269.191	269.191	-0.00370997	0.2042	0	7		C	19	H	26	N	0	O	1	S	0	13C	0	1.36842	0.0526316
42	211.113	211.113	211.113	-0.00624969	0.0229	0	8		C	15	H	16	N	0	O	1	S	0	13C	0	1.06667	0.0666667
43	225.129	225.129	225.128	-0.0499948	0.0359	0	8		C	16	H	18	N	0	O	1	S	0	13C	0	1.125	0.0625
44	239.144	239.144	239.144	-0.00498072	0.0814	0	8		C	17	H	20	N	0	O	1	S	0	13C	0	1.17647	0.0588235
45	253.16	253.16	253.16	0.0350491	0.2266	0	8		C	18	H	22	N	0	O	1	S	0	13C	0	1.22222	0.0555556
46	267.175	267.175	267.175	-0.00397802	0.1154	0	8		C	19	H	24	N	0	O	1	S	0	13C	0	1.26316	0.0526316
47	181.066	181.066	181.066	-0.0083495	0.0187	0	9		C	13	H	10	N	0	O	1	S	0	13C	0	0.769231	0.0769231
48	195.082	195.082	195.082	0.0438398	0.0206	0	9		C	14	H	12	N	0	O	1	S	0	13C	0	0.857143	0.0714286
49	209.097	209.097	209.097	0.041208	0.0286	0	9		C	15	H	14	N	0	O	1	S	0	13C	0	0.933333	0.0666667
50	223.113	223.113	223.113	0.0389068	0.019	0	9		C	16	H	16	N	0	O	1	S	0	13C	0	1	0.0625
51	237.128	237.128	237.128	-0.00529354	0.0245	0	9		C	17	H	18	N	0	O	1	S	0	13C	0	1.05882	0.0588235
52	251.144	251.144	251.144	0.035075	0.151	0	9		C	18	H	20	N	0	O	1	S	0	13C	0	1.11111	0.0555556
53	265.16	265.16	265.16	0.033463	0.0343	0	9		C	19	H	22	N	0	O	1	S	0	13C	0	1.15789	0.0526316

## Sheet: O2 
O2 (11.4%)	A.M.W. average :					A.W. average DBE :			A.W. average C# :												A.W. averageH/C	A.W. averageO/C
	276.753					4.56898			17.7497												1.91022	0.118507
	Exp. m/z	Recal m/z	Theor. Mass	Error	Rel. Abundance	Signal2Noise	DBE	Molecular Formula													H/C	O/C
1	185.155	185.155	185.155	0.0188631	0.4618	0	1		C	11	H	22	N	0	O	2	S	0	13C	0	2	0.181818
2	199.17	199.17	199.17	0.0178577	1.5657	0	1		C	12	H	24	N	0	O	2	S	0	13C	0	2	0.166667
3	213.186	213.186	213.186	0.0169846	1.0411	0	1		C	13	H	26	N	0	O	2	S	0	13C	0	2	0.153846
4	227.202	227.202	227.202	0.0162191	4.1649	0	1		C	14	H	28	N	0	O	2	S	0	13C	0	2	0.142857
5	241.217	241.217	241.217	0.0155426	4.5621	0	1		C	15	H	30	N	0	O	2	S	0	13C	0	2	0.133333
6	255.233	255.233	255.233	0.0149404	60.1336	0	1		C	16	H	32	N	0	O	2	S	0	13C	0	2	0.125
7	269.249	269.249	269.249	-0.0227395	6.1881	0	1		C	17	H	34	N	0	O	2	S	0	13C	0	2	0.117647
8	283.264	283.264	283.264	0.0139148	51.2232	0	1		C	18	H	36	N	0	O	2	S	0	13C	0	2	0.111111
9	297.28	297.28	297.28	0.0134745	2.9993	0	1		C	19	H	38	N	0	O	2	S	0	13C	0	2	0.105263
10	311.296	311.296	311.296	0.0130739	1.8435	0	1		C	20	H	40	N	0	O	2	S	0	13C	0	2	0.1
11	325.311	325.311	325.311	0.0127078	1.4506	0	1		C	21	H	42	N	0	O	2	S	0	13C	0	2	0.0952381
12	339.327	339.327	339.327	0.0123719	1.0963	0	1		C	22	H	44	N	0	O	2	S	0	13C	0	2	0.0909091
13	353.342	353.342	353.343	0.0120627	0.7172	0	1		C	23	H	46	N	0	O	2	S	0	13C	0	2	0.0869565
14	367.358	367.358	367.358	0.0117771	0.6359	0	1		C	24	H	48	N	0	O	2	S	0	13C	0	2	0.0833333
15	381.374	381.374	381.374	0.0115125	0.4243	0	1		C	25	H	50	N	0	O	2	S	0	13C	0	2	0.08
16	395.389	395.389	395.389	0.0112666	0.3797	0	1		C	26	H	52	N	0	O	2	S	0	13C	0	2	0.0769231
17	409.405	409.405	409.405	0.0110376	0.2744	0	1		C	27	H	54	N	0	O	2	S	0	13C	0	2	0.0740741
18	423.421	423.421	423.421	0.0108237	0.1815	0	1		C	28	H	56	N	0	O	2	S	0	13C	0	2	0.0714286
19	437.436	437.436	437.436	0.0106235	0.1475	0	1		C	29	H	58	N	0	O	2	S	0	13C	0	2	0.0689655
20	451.452	451.452	451.452	0.0104358	0.1399	0	1		C	30	H	60	N	0	O	2	S	0	13C	0	2	0.0666667
21	465.468	465.468	465.468	0.0102593	0.0756	0	1		C	31	H	62	N	0	O	2	S	0	13C	0	2	0.0645161
22	479.483	479.483	479.483	0.0100932	0.0542	0	1		C	32	H	64	N	0	O	2	S	0	13C	0	2	0.0625
23	493.499	493.499	493.499	0.00993653	0.0741	0	1		C	33	H	66	N	0	O	2	S	0	13C	0	2	0.0606061
24	507.515	507.515	507.515	0.00978851	0.0361	0	1		C	34	H	68	N	0	O	2	S	0	13C	0	2	0.0588235
25	521.53	521.53	521.53	-0.00952591	0.0186	0	1		C	35	H	70	N	0	O	2	S	0	13C	0	2	0.0571429
26	535.546	535.546	535.546	-0.00915684	0.0217	0	1		C	36	H	72	N	0	O	2	S	0	13C	0	2	0.0555556
27	577.593	577.593	577.593	-0.00815711	0.0169	0	1		C	39	H	78	N	0	O	2	S	0	13C	0	2	0.0512821
28	183.139	183.139	183.139	-0.0358828	0.2485	0	2		C	11	H	20	N	0	O	2	S	0	13C	0	1.81818	0.181818
29	197.155	197.155	197.155	0.017715	0.1675	0	2		C	12	H	22	N	0	O	2	S	0	13C	0	1.83333	0.166667
30	211.17	211.17	211.17	0.0168429	0.1749	0	2		C	13	H	24	N	0	O	2	S	0	13C	0	1.84615	0.153846
31	225.186	225.186	225.186	0.0160795	0.2708	0	2		C	14	H	26	N	0	O	2	S	0	13C	0	1.85714	0.142857
32	239.202	239.202	239.202	0.0154055	0.2837	0	2		C	15	H	28	N	0	O	2	S	0	13C	0	1.86667	0.133333
33	253.217	253.217	253.217	0.0148061	0.4642	0	2		C	16	H	30	N	0	O	2	S	0	13C	0	1.875	0.125
34	267.233	267.233	267.233	0.0142695	0.4997	0	2		C	17	H	32	N	0	O	2	S	0	13C	0	1.88235	0.117647
35	281.249	281.249	281.249	0.0137865	2.0567	0	2		C	18	H	34	N	0	O	2	S	0	13C	0	1.88889	0.111111
36	295.264	295.264	295.264	0.0133493	0.4904	0	2		C	19	H	36	N	0	O	2	S	0	13C	0	1.89474	0.105263
37	309.28	309.28	309.28	0.0129517	0.3786	0	2		C	20	H	38	N	0	O	2	S	0	13C	0	1.9	0.1
38	323.296	323.296	323.296	0.0125886	0.3027	0	2		C	21	H	40	N	0	O	2	S	0	13C	0	1.90476	0.0952381
39	337.311	337.311	337.311	0.0122557	0.2981	0	2		C	22	H	42	N	0	O	2	S	0	13C	0	1.90909	0.0909091
40	351.327	351.327	351.327	-0.0165142	0.2019	0	2		C	23	H	44	N	0	O	2	S	0	13C	0	1.91304	0.0869565
41	365.343	365.343	365.343	-0.0157051	0.1645	0	2		C	24	H	46	N	0	O	2	S	0	13C	0	1.91667	0.0833333
42	379.358	379.358	379.358	0.0114046	0.1098	0	2		C	25	H	48	N	0	O	2	S	0	13C	0	1.92	0.08
43	393.374	393.374	393.374	-0.0142598	0.1128	0	2		C	26	H	50	N	0	O	2	S	0	13C	0	1.92308	0.0769231
44	407.389	407.389	407.389	0.0109347	0.0932	0	2		C	27	H	52	N	0	O	2	S	0	13C	0	1.92593	0.0740741
45	421.405	421.405	421.405	-0.0130069	0.0686	0	2		C	28	H	54	N	0	O	2	S	0	13C	0	1.92857	0.0714286
46	435.421	435.421	435.421	-0.0124409	0.0503	0	2		C	29	H	56	N	0	O	2	S	0	13C	0	1.93103	0.0689655
47	449.436	449.436	449.436	0.05484	0.0579	0	2		C	30	H	58	N	0	O	2	S	0	13C	0	1.93333	0.0666667
48	463.452	463.452	463.452	-0.0329888	0.0322	0	2		C	31	H	60	N	0	O	2	S	0	13C	0	1.93548	0.0645161
49	477.468	477.468	477.468	-0.0109423	0.0365	0	2		C	32	H	62	N	0	O	2	S	0	13C	0	1.9375	0.0625
50	491.483	491.483	491.483	0.0505399	0.0292	0	2		C	33	H	64	N	0	O	2	S	0	13C	0	1.93939	0.0606061
51	505.499	505.499	505.499	0.0294831	0.0263	0	2		C	34	H	66	N	0	O	2	S	0	13C	0	1.94118	0.0588235
52	533.53	533.53	533.53	0.0469176	0.0174	0	2		C	36	H	70	N	0	O	2	S	0	13C	0	1.94444	0.0555556
53	139.076	139.076	139.076	-0.120999	0.0191	0	3		C	8	H	12	N	0	O	2	S	0	13C	0	1.5	0.25
54	181.123	181.123	181.123	-0.0366363	0.0623	0	3		C	11	H	18	N	0	O	2	S	0	13C	0	1.63636	0.181818
55	195.139	195.139	195.139	0.0175693	0.1407	0	3		C	12	H	20	N	0	O	2	S	0	13C	0	1.66667	0.166667
56	209.155	209.155	209.155	0.0166986	0.137	0	3		C	13	H	22	N	0	O	2	S	0	13C	0	1.69231	0.153846
57	223.17	223.17	223.17	0.0159373	0.1417	0	3		C	14	H	24	N	0	O	2	S	0	13C	0	1.71429	0.142857
58	237.186	237.186	237.186	0.015266	0.0936	0	3		C	15	H	26	N	0	O	2	S	0	13C	0	1.73333	0.133333
59	251.202	251.202	251.202	0.0146695	0.0882	0	3		C	16	H	28	N	0	O	2	S	0	13C	0	1.75	0.125
60	265.217	265.217	265.217	0.0141361	0.1168	0	3		C	17	H	30	N	0	O	2	S	0	13C	0	1.76471	0.117647
61	279.233	279.233	279.233	0.0136563	0.2925	0	3		C	18	H	32	N	0	O	2	S	0	13C	0	1.77778	0.111111
62	293.249	293.249	293.249	0.0132223	0.092	0	3		C	19	H	34	N	0	O	2	S	0	13C	0	1.78947	0.105263
63	307.264	307.264	307.264	-0.0197173	0.0992	0	3		C	20	H	36	N	0	O	2	S	0	13C	0	1.8	0.1
64	321.28	321.28	321.28	0.012468	0.0736	0	3		C	21	H	38	N	0	O	2	S	0	13C	0	1.80952	0.0952381
65	335.296	335.296	335.296	0.0121381	0.079	0	3		C	22	H	40	N	0	O	2	S	0	13C	0	1.81818	0.0909091
66	349.311	349.311	349.311	0.0404625	0.0564	0	3		C	23	H	42	N	0	O	2	S	0	13C	0	1.82609	0.0869565
67	363.327	363.327	363.327	0.0115547	0.0438	0	3		C	24	H	44	N	0	O	2	S	0	13C	0	1.83333	0.0833333
68	377.342	377.342	377.343	0.0112955	0.0243	0	3		C	25	H	46	N	0	O	2	S	0	13C	0	1.84	0.08
69	391.358	391.358	391.358	-0.0144972	0.0231	0	3		C	26	H	48	N	0	O	2	S	0	13C	0	1.84615	0.0769231
70	179.108	179.108	179.108	-0.093239	0.0411	0	4		C	11	H	16	N	0	O	2	S	0	13C	0	1.45455	0.181818
71	193.123	193.123	193.123	-0.0343598	0.0487	0	4		C	12	H	18	N	0	O	2	S	0	13C	0	1.5	0.166667
72	207.139	207.139	207.139	0.0165514	0.0706	0	4		C	13	H	20	N	0	O	2	S	0	13C	0	1.53846	0.153846
73	221.155	221.155	221.155	0.0157925	0.2842	0	4		C	14	H	22	N	0	O	2	S	0	13C	0	1.57143	0.142857
74	235.17	235.17	235.17	0.0151241	0.0985	0	4		C	15	H	24	N	0	O	2	S	0	13C	0	1.6	0.133333
75	249.186	249.186	249.186	0.0145308	0.114	0	4		C	16	H	26	N	0	O	2	S	0	13C	0	1.625	0.125
76	263.202	263.202	263.202	0.0140007	0.0854	0	4		C	17	H	28	N	0	O	2	S	0	13C	0	1.64706	0.117647
77	277.217	277.217	277.217	-0.0225486	0.1055	0	4		C	18	H	30	N	0	O	2	S	0	13C	0	1.66667	0.111111
78	291.233	291.233	291.233	0.0130936	0.0716	0	4		C	19	H	32	N	0	O	2	S	0	13C	0	1.68421	0.105263
79	305.249	305.249	305.249	0.0127025	0.1035	0	4		C	20	H	34	N	0	O	2	S	0	13C	0	1.7	0.1
80	319.264	319.264	319.264	-0.0189762	0.0275	0	4		C	21	H	36	N	0	O	2	S	0	13C	0	1.71429	0.0952381
81	333.28	333.28	333.28	-0.0179858	0.0389	0	4		C	22	H	38	N	0	O	2	S	0	13C	0	1.72727	0.0909091
82	347.296	347.296	347.296	0.0117187	0.0452	0	4		C	23	H	40	N	0	O	2	S	0	13C	0	1.73913	0.0869565
83	361.311	361.311	361.311	0.0667956	0.0201	0	4		C	24	H	42	N	0	O	2	S	0	13C	0	1.75	0.0833333
84	375.327	375.327	375.327	0.0111853	0.0222	0	4		C	25	H	44	N	0	O	2	S	0	13C	0	1.76	0.08
85	177.092	177.092	177.092	-0.0381946	0.1561	0	5		C	11	H	14	N	0	O	2	S	0	13C	0	1.27273	0.181818
86	191.108	191.108	191.108	0.0172686	0.1262	0	5		C	12	H	16	N	0	O	2	S	0	13C	0	1.33333	0.166667
87	205.123	205.123	205.123	-0.0323497	0.1164	0	5		C	13	H	18	N	0	O	2	S	0	13C	0	1.38462	0.153846
88	219.139	219.139	219.139	0.0156451	0.0858	0	5		C	14	H	20	N	0	O	2	S	0	13C	0	1.42857	0.142857
89	233.155	233.155	233.155	0.0149797	0.6447	0	5		C	15	H	22	N	0	O	2	S	0	13C	0	1.46667	0.133333
90	247.17	247.17	247.17	0.0143898	0.0972	0	5		C	16	H	24	N	0	O	2	S	0	13C	0	1.5	0.125
91	261.186	261.186	261.186	0.0138632	0.1122	0	5		C	17	H	26	N	0	O	2	S	0	13C	0	1.52941	0.117647
92	275.202	275.202	275.202	0.0133902	0.1386	0	5		C	18	H	28	N	0	O	2	S	0	13C	0	1.55556	0.111111
93	289.217	289.217	289.217	-0.021613	0.1087	0	5		C	19	H	30	N	0	O	2	S	0	13C	0	1.57895	0.105263
94	303.233	303.233	303.233	0.0125754	0.7687	0	5		C	20	H	32	N	0	O	2	S	0	13C	0	1.6	0.1
95	317.249	317.249	317.249	0.0437431	0.0337	0	5		C	21	H	34	N	0	O	2	S	0	13C	0	1.61905	0.0952381
96	331.264	331.264	331.264	-0.0182888	0.0408	0	5		C	22	H	36	N	0	O	2	S	0	13C	0	1.63636	0.0909091
97	345.28	345.28	345.28	0.0116013	0.0324	0	5		C	23	H	38	N	0	O	2	S	0	13C	0	1.65217	0.0869565
98	359.296	359.296	359.296	0.0391595	0.0222	0	5		C	24	H	40	N	0	O	2	S	0	13C	0	1.66667	0.0833333
99	133.03	133.03	133.03	-0.0527742	0.0181	0	6		C	8	H	6	N	0	O	2	S	0	13C	0	0.75	0.25
100	189.092	189.092	189.092	0.0171135	0.0257	0	6		C	12	H	14	N	0	O	2	S	0	13C	0	1.16667	0.166667
101	203.108	203.108	203.108	-0.0329866	0.0419	0	6		C	13	H	16	N	0	O	2	S	0	13C	0	1.23077	0.153846
102	217.123	217.123	217.123	0.0154949	0.0691	0	6		C	14	H	18	N	0	O	2	S	0	13C	0	1.28571	0.142857
103	231.139	231.139	231.139	0.0148328	0.0992	0	6		C	15	H	20	N	0	O	2	S	0	13C	0	1.33333	0.133333
104	245.155	245.155	245.155	-0.0265441	0.0857	0	6		C	16	H	22	N	0	O	2	S	0	13C	0	1.375	0.125
105	259.17	259.17	259.17	0.0137235	0.1487	0	6		C	17	H	24	N	0	O	2	S	0	13C	0	1.41176	0.117647
106	273.186	273.186	273.186	0.0132542	0.3041	0	6		C	18	H	26	N	0	O	2	S	0	13C	0	1.44444	0.111111
107	287.202	287.202	287.202	0.0128307	0.2061	0	6		C	19	H	28	N	0	O	2	S	0	13C	0	1.47368	0.105263
108	301.217	301.217	301.217	0.0124467	1.7048	0	6		C	20	H	30	N	0	O	2	S	0	13C	0	1.5	0.1
109	315.233	315.233	315.233	-0.0513484	0.0267	0	6		C	21	H	32	N	0	O	2	S	0	13C	0	1.52381	0.0952381
110	329.249	329.249	329.249	-0.07934	0.0355	0	6		C	22	H	34	N	0	O	2	S	0	13C	0	1.54545	0.0909091
111	131.014	131.014	131.014	0.174908	0.0214	0	7		C	8	H	4	N	0	O	2	S	0	13C	0	0.5	0.25
112	187.076	187.076	187.076	-0.036499	0.0181	0	7		C	12	H	12	N	0	O	2	S	0	13C	0	1	0.166667
113	201.092	201.092	201.092	0.0160923	0.0297	0	7		C	13	H	14	N	0	O	2	S	0	13C	0	1.07692	0.153846
114	215.108	215.108	215.108	-0.0311464	0.0438	0	7		C	14	H	16	N	0	O	2	S	0	13C	0	1.14286	0.142857
115	229.123	229.123	229.123	0.0146834	0.0771	0	7		C	15	H	18	N	0	O	2	S	0	13C	0	1.2	0.133333
116	243.139	243.139	243.139	0.0141008	0.0849	0	7		C	16	H	20	N	0	O	2	S	0	13C	0	1.25	0.125
117	257.155	257.155	257.155	0.0135817	5.3975	0	7		C	17	H	22	N	0	O	2	S	0	13C	0	1.29412	0.117647
118	271.17	271.17	271.17	-0.023761	2.2697	0	7		C	18	H	24	N	0	O	2	S	0	13C	0	1.33333	0.111111
119	285.186	285.186	285.186	0.0126965	0.7041	0	7		C	19	H	26	N	0	O	2	S	0	13C	0	1.36842	0.105263
120	299.202	299.202	299.202	-0.0211061	16.4656	0	7		C	20	H	28	N	0	O	2	S	0	13C	0	1.4	0.1
121	313.217	313.217	313.217	0.0119698	0.0634	0	7		C	21	H	30	N	0	O	2	S	0	13C	0	1.42857	0.0952381
122	327.233	327.233	327.233	0.0116531	0.0279	0	7		C	22	H	32	N	0	O	2	S	0	13C	0	1.45455	0.0909091
123	199.076	199.076	199.076	0.015933	0.0317	0	8		C	13	H	12	N	0	O	2	S	0	13C	0	0.923077	0.153846
124	213.092	213.092	213.092	0.0151861	0.0332	0	8		C	14	H	14	N	0	O	2	S	0	13C	0	1	0.142857
125	227.108	227.108	227.108	0.0145313	0.0571	0	8		C	15	H	16	N	0	O	2	S	0	13C	0	1.06667	0.133333
126	241.123	241.123	241.123	0.0139526	0.0808	0	8		C	16	H	18	N	0	O	2	S	0	13C	0	1.125	0.125
127	255.139	255.139	255.139	0.0526319	0.0986	0	8		C	17	H	20	N	0	O	2	S	0	13C	0	1.17647	0.117647
128	269.155	269.155	269.155	0.0129761	0.3477	0	8		C	18	H	22	N	0	O	2	S	0	13C	0	1.22222	0.111111
129	283.17	283.17	283.17	0.0478748	0.1714	0	8		C	19	H	24	N	0	O	2	S	0	13C	0	1.26316	0.105263
130	297.186	297.186	297.186	0.0121839	0.3247	0	8		C	20	H	26	N	0	O	2	S	0	13C	0	1.3	0.1
131	311.202	311.202	311.202	-0.0202923	0.0354	0	8		C	21	H	28	N	0	O	2	S	0	13C	0	1.33333	0.0952381
132	325.217	325.217	325.217	0.0115281	0.0218	0	8		C	22	H	30	N	0	O	2	S	0	13C	0	1.36364	0.0909091
133	339.233	339.233	339.233	0.0112409	0.0332	0	8		C	23	H	32	N	0	O	2	S	0	13C	0	1.3913	0.0869565
134	409.311	409.311	409.311	0.0345312	0.0435	0	8		C	28	H	42	N	0	O	2	S	0	13C	0	1.5	0.0714286
135	423.327	423.327	423.327	-0.0373278	0.0455	0	8		C	29	H	44	N	0	O	2	S	0	13C	0	1.51724	0.0689655
136	437.343	437.343	437.343	-0.0359849	0.0654	0	8		C	30	H	46	N	0	O	2	S	0	13C	0	1.53333	0.0666667
137	197.061	197.061	197.061	0.0157705	0.0417	0	9		C	13	H	10	N	0	O	2	S	0	13C	0	0.769231	0.153846
138	211.076	211.076	211.076	-0.0797252	0.0243	0	9		C	14	H	12	N	0	O	2	S	0	13C	0	0.857143	0.142857
139	225.092	225.092	225.092	0.0143765	0.0343	0	9		C	15	H	14	N	0	O	2	S	0	13C	0	0.933333	0.133333
140	239.108	239.108	239.108	-0.0698423	0.0376	0	9		C	16	H	16	N	0	O	2	S	0	13C	0	1	0.125
141	253.123	253.123	253.123	0.0132912	0.0605	0	9		C	17	H	18	N	0	O	2	S	0	13C	0	1.05882	0.117647
142	267.139	267.139	267.139	0.012834	0.0956	0	9		C	18	H	20	N	0	O	2	S	0	13C	0	1.11111	0.111111
143	281.155	281.155	281.155	0.0479899	0.0703	0	9		C	19	H	22	N	0	O	2	S	0	13C	0	1.15789	0.105263
144	295.17	295.17	295.17	0.0459285	0.0429	0	9		C	20	H	24	N	0	O	2	S	0	13C	0	1.2	0.1
145	309.186	309.186	309.186	0.011711	0.0279	0	9		C	21	H	26	N	0	O	2	S	0	13C	0	1.2381	0.0952381
146	323.202	323.202	323.202	0.0114016	0.0193	0	9		C	22	H	28	N	0	O	2	S	0	13C	0	1.27273	0.0909091
147	337.217	337.217	337.217	-0.196463	0.018	0	9		C	23	H	30	N	0	O	2	S	0	13C	0	1.30435	0.0869565
148	351.233	351.233	351.233	-0.0176143	0.1155	0	9		C	24	H	32	N	0	O	2	S	0	13C	0	1.33333	0.0833333
149	195.045	195.045	195.045	0.0156046	0.0565	0	10		C	13	H	8	N	0	O	2	S	0	13C	0	0.615385	0.153846
150	209.061	209.061	209.061	0.110531	0.0171	0	10		C	14	H	10	N	0	O	2	S	0	13C	0	0.714286	0.142857
151	223.076	223.076	223.076	-0.0306088	0.0214	0	10		C	15	H	12	N	0	O	2	S	0	13C	0	0.8	0.133333
152	237.092	237.092	237.092	0.0980042	0.026	0	10		C	16	H	14	N	0	O	2	S	0	13C	0	0.875	0.125
153	251.108	251.108	251.108	-0.0665046	0.0261	0	10		C	17	H	16	N	0	O	2	S	0	13C	0	0.941176	0.117647
154	265.123	265.123	265.123	0.0126896	0.0347	0	10		C	18	H	18	N	0	O	2	S	0	13C	0	1	0.111111
155	279.139	279.139	279.139	0.0122822	0.027	0	10		C	19	H	20	N	0	O	2	S	0	13C	0	1.05263	0.105263
156	293.155	293.155	293.155	0.0460255	0.0258	0	10		C	20	H	22	N	0	O	2	S	0	13C	0	1.1	0.1
157	307.17	307.17	307.17	0.011579	0.018	0	10		C	21	H	24	N	0	O	2	S	0	13C	0	1.14286	0.0952381
158	221.061	221.061	221.061	0.0140583	0.0333	0	11		C	15	H	10	N	0	O	2	S	0	13C	0	0.666667	0.133333
159	235.076	235.076	235.076	0.013493	0.057	0	11		C	16	H	12	N	0	O	2	S	0	13C	0	0.75	0.125
160	249.092	249.092	249.092	0.0129913	0.0191	0	11		C	17	H	14	N	0	O	2	S	0	13C	0	0.823529	0.117647
161	263.108	263.108	263.108	-0.0254642	0.0177	0	11		C	18	H	16	N	0	O	2	S	0	13C	0	0.888889	0.111111
162	277.123	277.123	277.123	0.0843101	0.0189	0	11		C	19	H	18	N	0	O	2	S	0	13C	0	0.947368	0.105263

## Sheet: O3 
O3 (7.53%)	A.M.W. average :					A.W. average DBE :			A.W. average C# :												A.W. averageH/C	A.W. averageO/C
	316.568					8.24598			19.9819												1.60784	0.169637
	Exp. m/z	Recal m/z	Theor. Mass	Error	Rel. Abundance	Signal2Noise	DBE	Molecular Formula													H/C	O/C
1	187.134	187.134	187.134	-0.010431	0.3824	0	1		C	10	H	20	N	0	O	3	S	0	13C	0	2	0.3
2	201.15	201.15	201.15	-0.0093853	0.2184	0	1		C	11	H	22	N	0	O	3	S	0	13C	0	2	0.272727
3	215.165	215.165	215.165	-0.00847586	0.3427	0	1		C	12	H	24	N	0	O	3	S	0	13C	0	2	0.25
4	229.181	229.181	229.181	-0.00767765	0.2642	0	1		C	13	H	26	N	0	O	3	S	0	13C	0	2	0.230769
5	243.197	243.197	243.197	-0.00697144	0.2862	0	1		C	14	H	28	N	0	O	3	S	0	13C	0	2	0.214286
6	257.212	257.212	257.212	-0.00634219	0.3797	0	1		C	15	H	30	N	0	O	3	S	0	13C	0	2	0.2
7	271.228	271.228	271.228	-0.00577798	0.8096	0	1		C	16	H	32	N	0	O	3	S	0	13C	0	2	0.1875
8	285.244	285.244	285.244	0.0297885	0.486	0	1		C	17	H	34	N	0	O	3	S	0	13C	0	2	0.176471
9	299.259	299.259	299.259	-0.00480811	1.4742	0	1		C	18	H	36	N	0	O	3	S	0	13C	0	2	0.166667
10	313.275	313.275	313.275	-0.00438826	0.5686	0	1		C	19	H	38	N	0	O	3	S	0	13C	0	2	0.157895
11	327.29	327.29	327.29	-0.00400436	0.5922	0	1		C	20	H	40	N	0	O	3	S	0	13C	0	2	0.15
12	341.306	341.306	341.306	-0.003652	0.6588	0	1		C	21	H	42	N	0	O	3	S	0	13C	0	2	0.142857
13	355.322	355.322	355.322	-0.00332743	0.5449	0	1		C	22	H	44	N	0	O	3	S	0	13C	0	2	0.136364
14	369.337	369.337	369.337	-0.0030275	0.4006	0	1		C	23	H	46	N	0	O	3	S	0	13C	0	2	0.130435
15	383.353	383.353	383.353	-0.0027495	0.3914	0	1		C	24	H	48	N	0	O	3	S	0	13C	0	2	0.125
16	397.369	397.369	397.369	-0.00249111	0.3862	0	1		C	25	H	50	N	0	O	3	S	0	13C	0	2	0.12
17	411.384	411.384	411.384	-0.00225033	0.2561	0	1		C	26	H	52	N	0	O	3	S	0	13C	0	2	0.115385
18	425.4	425.4	425.4	-0.00202541	0.2324	0	1		C	27	H	54	N	0	O	3	S	0	13C	0	2	0.111111
19	439.416	439.416	439.416	-0.00181484	0.2066	0	1		C	28	H	56	N	0	O	3	S	0	13C	0	2	0.107143
20	453.431	453.431	453.431	-0.00161729	0.1613	0	1		C	29	H	58	N	0	O	3	S	0	13C	0	2	0.103448
21	467.447	467.447	467.447	-0.00143158	0.1629	0	1		C	30	H	60	N	0	O	3	S	0	13C	0	2	0.1
22	481.463	481.463	481.463	0.0195134	0.1415	0	1		C	31	H	62	N	0	O	3	S	0	13C	0	2	0.0967742
23	495.478	495.478	495.478	0.0190908	0.1048	0	1		C	32	H	64	N	0	O	3	S	0	13C	0	2	0.09375
24	509.494	509.494	509.494	-0.000935772	0.1214	0	1		C	33	H	66	N	0	O	3	S	0	13C	0	2	0.0909091
25	523.51	523.51	523.51	0.0183136	0.0885	0	1		C	34	H	68	N	0	O	3	S	0	13C	0	2	0.0882353
26	537.525	537.525	537.525	0.055163	0.0543	0	1		C	35	H	70	N	0	O	3	S	0	13C	0	2	0.0857143
27	551.541	551.541	551.541	-0.000515556	0.0675	0	1		C	36	H	72	N	0	O	3	S	0	13C	0	2	0.0833333
28	565.557	565.557	565.557	0.0172923	0.0451	0	1		C	37	H	74	N	0	O	3	S	0	13C	0	2	0.0810811
29	579.572	579.572	579.572	0.103255	0.0215	0	1		C	38	H	76	N	0	O	3	S	0	13C	0	2	0.0789474
30	593.588	593.588	593.588	-0.0170016	0.027	0	1		C	39	H	78	N	0	O	3	S	0	13C	0	2	0.0769231
31	607.603	607.603	607.603	0.0164124	0.0321	0	1		C	40	H	80	N	0	O	3	S	0	13C	0	2	0.075
32	185.118	185.118	185.118	-0.010891	0.6916	0	2		C	10	H	18	N	0	O	3	S	0	13C	0	1.8	0.3
33	199.134	199.134	199.134	-0.0098024	0.6714	0	2		C	11	H	20	N	0	O	3	S	0	13C	0	1.81818	0.272727
34	213.15	213.15	213.15	-0.00885692	1.191	0	2		C	12	H	22	N	0	O	3	S	0	13C	0	1.83333	0.25
35	227.165	227.165	227.165	-0.00802812	0.7575	0	2		C	13	H	24	N	0	O	3	S	0	13C	0	1.84615	0.230769
36	241.181	241.181	241.181	-0.00729564	1.1118	0	2		C	14	H	26	N	0	O	3	S	0	13C	0	1.85714	0.214286
37	255.197	255.197	255.197	0.0325419	1.5591	0	2		C	15	H	28	N	0	O	3	S	0	13C	0	1.86667	0.2
38	269.212	269.212	269.212	-0.00605949	2.1254	0	2		C	16	H	30	N	0	O	3	S	0	13C	0	1.875	0.1875
39	283.228	283.228	283.228	0.0297741	1.4888	0	2		C	17	H	32	N	0	O	3	S	0	13C	0	1.88235	0.176471
40	297.244	297.244	297.244	-0.00505649	4.3604	0	2		C	18	H	34	N	0	O	3	S	0	13C	0	1.88889	0.166667
41	311.259	311.259	311.259	-0.00462274	1.4341	0	2		C	19	H	36	N	0	O	3	S	0	13C	0	1.89474	0.157895
42	325.275	325.275	325.275	-0.00422636	1.5247	0	2		C	20	H	38	N	0	O	3	S	0	13C	0	1.9	0.15
43	339.29	339.29	339.29	-0.00386274	2.1367	0	2		C	21	H	40	N	0	O	3	S	0	13C	0	1.90476	0.142857
44	353.306	353.306	353.306	-0.00352796	1.1748	0	2		C	22	H	42	N	0	O	3	S	0	13C	0	1.90909	0.136364
45	367.322	367.322	367.322	-0.00321873	0.9207	0	2		C	23	H	44	N	0	O	3	S	0	13C	0	1.91304	0.130435
46	381.337	381.337	381.337	-0.00293223	1.1973	0	2		C	24	H	46	N	0	O	3	S	0	13C	0	1.91667	0.125
47	395.353	395.353	395.353	-0.00266605	0.7258	0	2		C	25	H	48	N	0	O	3	S	0	13C	0	1.92	0.12
48	409.369	409.369	409.369	-0.00241809	0.5685	0	2		C	26	H	50	N	0	O	3	S	0	13C	0	1.92308	0.115385
49	423.384	423.384	423.384	-0.0258057	0.798	0	2		C	27	H	52	N	0	O	3	S	0	13C	0	1.92593	0.111111
50	437.4	437.4	437.4	-0.00196984	0.3625	0	2		C	28	H	54	N	0	O	3	S	0	13C	0	1.92857	0.107143
51	451.416	451.416	451.416	-0.0017666	0.3334	0	2		C	29	H	56	N	0	O	3	S	0	13C	0	1.93103	0.103448
52	465.431	465.431	465.431	-0.00157559	0.544	0	2		C	30	H	58	N	0	O	3	S	0	13C	0	1.93333	0.1
53	479.447	479.447	479.447	0.040319	0.2146	0	2		C	31	H	60	N	0	O	3	S	0	13C	0	1.93548	0.0967742
54	493.463	493.463	493.463	0.0393038	0.198	0	2		C	32	H	62	N	0	O	3	S	0	13C	0	1.9375	0.09375
55	507.478	507.478	507.478	0.0186394	0.3467	0	2		C	33	H	64	N	0	O	3	S	0	13C	0	1.93939	0.0909091
56	521.494	521.494	521.494	0.0566128	0.1272	0	2		C	34	H	66	N	0	O	3	S	0	13C	0	1.94118	0.0882353
57	535.51	535.51	535.51	0.0739247	0.0897	0	2		C	35	H	68	N	0	O	3	S	0	13C	0	1.94286	0.0857143
58	549.525	549.525	549.525	-0.000634166	0.17	0	2		C	36	H	70	N	0	O	3	S	0	13C	0	1.94444	0.0833333
59	563.541	563.541	563.541	-0.0537394	0.0557	0	2		C	37	H	72	N	0	O	3	S	0	13C	0	1.94595	0.0810811
60	577.556	577.556	577.557	0.138133	0.0373	0	2		C	38	H	74	N	0	O	3	S	0	13C	0	1.94737	0.0789474
61	591.572	591.572	591.572	0.0673526	0.0529	0	2		C	39	H	76	N	0	O	3	S	0	13C	0	1.94872	0.0769231
62	605.588	605.588	605.588	0.0658997	0.0243	0	2		C	40	H	78	N	0	O	3	S	0	13C	0	1.95	0.075
63	633.619	633.619	633.619	0.0631868	0.0219	0	2		C	42	H	82	N	0	O	3	S	0	13C	0	1.95238	0.0714286
64	127.04	127.04	127.04	0.0603209	0.0193	0	3		C	6	H	8	N	0	O	3	S	0	13C	0	1.33333	0.5
65	183.103	183.103	183.103	-0.0113612	0.263	0	3		C	10	H	16	N	0	O	3	S	0	13C	0	1.6	0.3
66	197.118	197.118	197.118	-0.010228	0.3479	0	3		C	11	H	18	N	0	O	3	S	0	13C	0	1.63636	0.272727
67	211.134	211.134	211.134	-0.00924527	0.4768	0	3		C	12	H	20	N	0	O	3	S	0	13C	0	1.66667	0.25
68	225.15	225.15	225.15	-0.00838487	0.3683	0	3		C	13	H	22	N	0	O	3	S	0	13C	0	1.69231	0.230769
69	239.165	239.165	239.165	-0.00762531	0.6218	0	3		C	14	H	24	N	0	O	3	S	0	13C	0	1.71429	0.214286
70	253.181	253.181	253.181	0.0325476	0.5051	0	3		C	15	H	26	N	0	O	3	S	0	13C	0	1.73333	0.2
71	267.197	267.197	267.197	-0.00634525	0.5478	0	3		C	16	H	28	N	0	O	3	S	0	13C	0	1.75	0.1875
72	281.212	281.212	281.212	0.0297594	0.5459	0	3		C	17	H	30	N	0	O	3	S	0	13C	0	1.76471	0.176471
73	295.228	295.228	295.228	-0.00530827	1.8083	0	3		C	18	H	32	N	0	O	3	S	0	13C	0	1.77778	0.166667
74	309.244	309.244	309.244	-0.00486028	0.4742	0	3		C	19	H	34	N	0	O	3	S	0	13C	0	1.78947	0.157895
75	323.259	323.259	323.259	-0.00445113	0.5055	0	3		C	20	H	36	N	0	O	3	S	0	13C	0	1.8	0.15
76	337.275	337.275	337.275	-0.00407599	0.5179	0	3		C	21	H	38	N	0	O	3	S	0	13C	0	1.80952	0.142857
77	351.29	351.29	351.29	-0.00373079	0.3518	0	3		C	22	H	40	N	0	O	3	S	0	13C	0	1.81818	0.136364
78	365.306	365.306	365.306	-0.00341207	0.2903	0	3		C	23	H	42	N	0	O	3	S	0	13C	0	1.82609	0.130435
79	379.322	379.322	379.322	-0.00311691	0.2637	0	3		C	24	H	44	N	0	O	3	S	0	13C	0	1.83333	0.125
80	393.337	393.337	393.337	-0.00284278	0.203	0	3		C	25	H	46	N	0	O	3	S	0	13C	0	1.84	0.12
81	407.353	407.353	407.353	-0.00258751	0.1789	0	3		C	26	H	48	N	0	O	3	S	0	13C	0	1.84615	0.115385
82	421.369	421.369	421.369	-0.00234923	0.1693	0	3		C	27	H	50	N	0	O	3	S	0	13C	0	1.85185	0.111111
83	435.384	435.384	435.384	-0.00212628	0.0912	0	3		C	28	H	52	N	0	O	3	S	0	13C	0	1.85714	0.107143
84	449.4	449.4	449.4	-0.00191725	0.1034	0	3		C	29	H	54	N	0	O	3	S	0	13C	0	1.86207	0.103448
85	463.416	463.416	463.416	-0.00172085	0.0981	0	3		C	30	H	56	N	0	O	3	S	0	13C	0	1.86667	0.1
86	477.431	477.431	477.431	-0.0224814	0.0578	0	3		C	31	H	58	N	0	O	3	S	0	13C	0	1.87097	0.0967742
87	491.447	491.447	491.447	-0.0420578	0.0714	0	3		C	32	H	60	N	0	O	3	S	0	13C	0	1.875	0.09375
88	505.463	505.463	505.463	-0.0407647	0.0658	0	3		C	33	H	62	N	0	O	3	S	0	13C	0	1.87879	0.0909091
89	519.478	519.478	519.478	0.0759591	0.0326	0	3		C	34	H	64	N	0	O	3	S	0	13C	0	1.88235	0.0882353
90	533.494	533.494	533.494	0.036595	0.0343	0	3		C	35	H	66	N	0	O	3	S	0	13C	0	1.88571	0.0857143
91	547.51	547.51	547.51	-0.0738117	0.0313	0	3		C	36	H	68	N	0	O	3	S	0	13C	0	1.88889	0.0833333
92	125.024	125.024	125.024	-0.179173	0.0184	0	4		C	6	H	6	N	0	O	3	S	0	13C	0	1	0.5
93	181.087	181.087	181.087	-0.0118419	0.0815	0	4		C	10	H	14	N	0	O	3	S	0	13C	0	1.4	0.3
94	195.103	195.103	195.103	-0.0106624	0.1546	0	4		C	11	H	16	N	0	O	3	S	0	13C	0	1.45455	0.272727
95	209.118	209.118	209.118	-0.0096411	0.3078	0	4		C	12	H	18	N	0	O	3	S	0	13C	0	1.5	0.25
96	223.134	223.134	223.134	-0.00874806	0.2443	0	4		C	13	H	20	N	0	O	3	S	0	13C	0	1.53846	0.230769
97	237.15	237.15	237.15	-0.00796059	0.3516	0	4		C	14	H	22	N	0	O	3	S	0	13C	0	1.57143	0.214286
98	251.165	251.165	251.165	0.0325534	0.2808	0	4		C	15	H	24	N	0	O	3	S	0	13C	0	1.6	0.2
99	265.181	265.181	265.181	-0.00663536	0.3047	0	4		C	16	H	26	N	0	O	3	S	0	13C	0	1.625	0.1875
100	279.197	279.197	279.197	-0.00607253	0.2657	0	4		C	17	H	28	N	0	O	3	S	0	13C	0	1.64706	0.176471
101	293.212	293.212	293.212	-0.00556351	1.1786	0	4		C	18	H	30	N	0	O	3	S	0	13C	0	1.66667	0.166667
102	307.228	307.228	307.228	0.0274482	0.204	0	4		C	19	H	32	N	0	O	3	S	0	13C	0	1.68421	0.157895
103	321.244	321.244	321.244	-0.00467872	0.2667	0	4		C	20	H	34	N	0	O	3	S	0	13C	0	1.7	0.15
104	335.259	335.259	335.259	-0.00429181	0.1449	0	4		C	21	H	36	N	0	O	3	S	0	13C	0	1.71429	0.142857
105	349.275	349.275	349.275	0.0246948	0.1234	0	4		C	22	H	38	N	0	O	3	S	0	13C	0	1.72727	0.136364
106	363.29	363.29	363.29	-0.00360755	0.081	0	4		C	23	H	40	N	0	O	3	S	0	13C	0	1.73913	0.130435
107	377.306	377.306	377.306	-0.00330355	0.058	0	4		C	24	H	42	N	0	O	3	S	0	13C	0	1.75	0.125
108	391.322	391.322	391.322	-0.00302132	0.0532	0	4		C	25	H	44	N	0	O	3	S	0	13C	0	1.76	0.12
109	405.337	405.337	405.337	-0.0274294	0.0433	0	4		C	26	H	46	N	0	O	3	S	0	13C	0	1.76923	0.115385
110	419.353	419.353	419.353	-0.0263597	0.0283	0	4		C	27	H	48	N	0	O	3	S	0	13C	0	1.77778	0.111111
111	433.369	433.369	433.369	-0.0945843	0.023	0	4		C	28	H	50	N	0	O	3	S	0	13C	0	1.78571	0.107143
112	447.384	447.384	447.384	0.0649872	0.0214	0	4		C	29	H	52	N	0	O	3	S	0	13C	0	1.7931	0.103448
113	179.071	179.071	179.071	-0.0123334	0.0625	0	5		C	10	H	12	N	0	O	3	S	0	13C	0	1.2	0.3
114	193.087	193.087	193.087	-0.0111059	0.073	0	5		C	11	H	14	N	0	O	3	S	0	13C	0	1.27273	0.272727
115	207.103	207.103	207.103	-0.0100446	0.1134	0	5		C	12	H	16	N	0	O	3	S	0	13C	0	1.33333	0.25
116	221.118	221.118	221.118	-0.00911788	0.1559	0	5		C	13	H	18	N	0	O	3	S	0	13C	0	1.38462	0.230769
117	235.134	235.134	235.134	-0.00830161	0.2769	0	5		C	14	H	20	N	0	O	3	S	0	13C	0	1.42857	0.214286
118	249.15	249.15	249.15	0.0325594	0.3743	0	5		C	15	H	22	N	0	O	3	S	0	13C	0	1.46667	0.2
119	263.165	263.165	263.165	-0.0069299	0.4152	0	5		C	16	H	24	N	0	O	3	S	0	13C	0	1.5	0.1875
120	277.181	277.181	277.181	-0.00634809	0.7019	0	5		C	17	H	26	N	0	O	3	S	0	13C	0	1.52941	0.176471
121	291.197	291.197	291.197	-0.00582229	1.0439	0	5		C	18	H	28	N	0	O	3	S	0	13C	0	1.55556	0.166667
122	305.212	305.212	305.212	-0.00534477	0.4505	0	5		C	19	H	30	N	0	O	3	S	0	13C	0	1.57895	0.157895
123	319.228	319.228	319.228	-0.00490919	1.5469	0	5		C	20	H	32	N	0	O	3	S	0	13C	0	1.6	0.15
124	333.244	333.244	333.244	-0.00451025	0.3876	0	5		C	21	H	34	N	0	O	3	S	0	13C	0	1.61905	0.142857
125	347.259	347.259	347.259	-0.0041435	0.0664	0	5		C	22	H	36	N	0	O	3	S	0	13C	0	1.63636	0.136364
126	361.275	361.275	361.275	-0.00380522	0.0477	0	5		C	23	H	38	N	0	O	3	S	0	13C	0	1.65217	0.130435
127	375.29	375.29	375.29	-0.0301382	0.0352	0	5		C	24	H	40	N	0	O	3	S	0	13C	0	1.66667	0.125
128	389.306	389.306	389.306	0.022485	0.0376	0	5		C	25	H	42	N	0	O	3	S	0	13C	0	1.68	0.12
129	403.322	403.322	403.322	-0.0277255	0.022	0	5		C	26	H	44	N	0	O	3	S	0	13C	0	1.69231	0.115385
130	417.337	417.337	417.337	-0.0506021	0.0178	0	5		C	27	H	46	N	0	O	3	S	0	13C	0	1.7037	0.111111
131	431.353	431.353	431.353	-0.00244354	0.0169	0	5		C	28	H	48	N	0	O	3	S	0	13C	0	1.71429	0.107143
132	177.056	177.056	177.056	-0.012836	0.0252	0	6		C	10	H	10	N	0	O	3	S	0	13C	0	1	0.3
133	191.071	191.071	191.071	-0.0115588	0.0386	0	6		C	11	H	12	N	0	O	3	S	0	13C	0	1.09091	0.272727
134	205.087	205.087	205.087	-0.0104561	0.0759	0	6		C	12	H	14	N	0	O	3	S	0	13C	0	1.16667	0.25
135	219.103	219.103	219.103	-0.0094945	0.084	0	6		C	13	H	16	N	0	O	3	S	0	13C	0	1.23077	0.230769
136	233.118	233.118	233.118	-0.00864853	0.1401	0	6		C	14	H	18	N	0	O	3	S	0	13C	0	1.28571	0.214286
137	247.134	247.134	247.134	0.0325654	0.126	0	6		C	15	H	20	N	0	O	3	S	0	13C	0	1.33333	0.2
138	261.15	261.15	261.15	-0.007229	0.3622	0	6		C	16	H	22	N	0	O	3	S	0	13C	0	1.375	0.1875
139	275.165	275.165	275.165	-0.00662769	1.0531	0	6		C	17	H	24	N	0	O	3	S	0	13C	0	1.41176	0.176471
140	289.181	289.181	289.181	-0.00608467	1.0949	0	6		C	18	H	26	N	0	O	3	S	0	13C	0	1.44444	0.166667
141	303.197	303.197	303.197	-0.00559185	1.1252	0	6		C	19	H	28	N	0	O	3	S	0	13C	0	1.47368	0.157895
142	317.212	317.212	317.212	-0.00514258	8.8056	0	6		C	20	H	30	N	0	O	3	S	0	13C	0	1.5	0.15
143	331.228	331.228	331.228	-0.00473133	0.5437	0	6		C	21	H	32	N	0	O	3	S	0	13C	0	1.52381	0.142857
144	345.244	345.244	345.244	0.0246116	0.0699	0	6		C	22	H	34	N	0	O	3	S	0	13C	0	1.54545	0.136364
145	359.259	359.259	359.259	-0.0040051	0.0433	0	6		C	23	H	36	N	0	O	3	S	0	13C	0	1.56522	0.130435
146	373.275	373.275	373.275	-0.0572627	0.0278	0	6		C	24	H	38	N	0	O	3	S	0	13C	0	1.58333	0.125
147	387.291	387.291	387.29	-0.0808452	0.0253	0	6		C	25	H	40	N	0	O	3	S	0	13C	0	1.6	0.12
148	401.306	401.306	401.306	-0.0529432	0.027	0	6		C	26	H	42	N	0	O	3	S	0	13C	0	1.61538	0.115385
149	415.322	415.322	415.322	-0.00284673	0.0534	0	6		C	27	H	44	N	0	O	3	S	0	13C	0	1.62963	0.111111
150	189.056	189.056	189.056	0.0937676	0.0227	0	7		C	11	H	10	N	0	O	3	S	0	13C	0	0.909091	0.272727
151	203.071	203.071	203.071	-0.0108757	0.0339	0	7		C	12	H	12	N	0	O	3	S	0	13C	0	1	0.25
152	217.087	217.087	217.087	-0.00987811	0.0538	0	7		C	13	H	14	N	0	O	3	S	0	13C	0	1.07692	0.230769
153	231.103	231.103	231.103	-0.0090015	0.0761	0	7		C	14	H	16	N	0	O	3	S	0	13C	0	1.14286	0.214286
154	245.118	245.118	245.118	-0.00822513	0.0919	0	7		C	15	H	18	N	0	O	3	S	0	13C	0	1.2	0.2
155	259.134	259.134	259.134	-0.00753274	0.1803	0	7		C	16	H	20	N	0	O	3	S	0	13C	0	1.25	0.1875
156	273.15	273.15	273.15	-0.00691141	1.0896	0	7		C	17	H	22	N	0	O	3	S	0	13C	0	1.29412	0.176471
157	287.165	287.165	287.165	-0.00635073	0.8809	0	7		C	18	H	24	N	0	O	3	S	0	13C	0	1.33333	0.166667
158	301.181	301.181	301.181	-0.00584224	1.4694	0	7		C	19	H	26	N	0	O	3	S	0	13C	0	1.36842	0.157895
159	315.197	315.197	315.197	-0.00537896	18.3089	0	7		C	20	H	28	N	0	O	3	S	0	13C	0	1.4	0.15
160	329.212	329.212	329.212	-0.00495513	0.303	0	7		C	21	H	30	N	0	O	3	S	0	13C	0	1.42857	0.142857
161	343.228	343.228	343.228	0.0245692	0.0576	0	7		C	22	H	32	N	0	O	3	S	0	13C	0	1.45455	0.136364
162	357.244	357.244	357.244	-0.0601915	0.0386	0	7		C	23	H	34	N	0	O	3	S	0	13C	0	1.47826	0.130435
163	371.259	371.259	371.259	-0.030811	0.0223	0	7		C	24	H	36	N	0	O	3	S	0	13C	0	1.5	0.125
164	201.056	201.056	201.056	0.0881711	0.0202	0	8		C	12	H	10	N	0	O	3	S	0	13C	0	0.833333	0.25
165	215.071	215.071	215.071	0.0362273	0.026	0	8		C	13	H	12	N	0	O	3	S	0	13C	0	0.923077	0.230769
166	229.087	229.087	229.087	-0.00936068	0.0424	0	8		C	14	H	14	N	0	O	3	S	0	13C	0	1	0.214286
167	243.103	243.103	243.103	-0.00855717	0.0654	0	8		C	15	H	16	N	0	O	3	S	0	13C	0	1.06667	0.2
168	257.118	257.118	257.118	0.0310513	0.089	0	8		C	16	H	18	N	0	O	3	S	0	13C	0	1.125	0.1875
169	271.134	271.134	271.134	-0.00719936	0.4906	0	8		C	17	H	20	N	0	O	3	S	0	13C	0	1.17647	0.176471
170	285.15	285.15	285.15	0.0284487	0.5788	0	8		C	18	H	22	N	0	O	3	S	0	13C	0	1.22222	0.166667
171	299.165	299.165	299.165	-0.006096	1.3502	0	8		C	19	H	24	N	0	O	3	S	0	13C	0	1.26316	0.157895
172	313.181	313.181	313.181	-0.00561838	8.5682	0	8		C	20	H	26	N	0	O	3	S	0	13C	0	1.3	0.15
173	327.197	327.197	327.197	-0.00518169	0.0902	0	8		C	21	H	28	N	0	O	3	S	0	13C	0	1.33333	0.142857
174	341.212	341.212	341.212	0.0245264	0.075	0	8		C	22	H	30	N	0	O	3	S	0	13C	0	1.36364	0.136364
175	355.228	355.228	355.228	-0.0325626	0.0538	0	8		C	23	H	32	N	0	O	3	S	0	13C	0	1.3913	0.130435
176	369.244	369.244	369.244	-0.0311529	0.0211	0	8		C	24	H	34	N	0	O	3	S	0	13C	0	1.41667	0.125
177	425.306	425.306	425.306	-0.0734681	0.0194	0	8		C	28	H	42	N	0	O	3	S	0	13C	0	1.5	0.107143
178	213.056	213.056	213.056	-0.0106671	0.1135	0	9		C	13	H	10	N	0	O	3	S	0	13C	0	0.769231	0.230769
179	227.071	227.071	227.071	-0.00972624	0.2158	0	9		C	14	H	12	N	0	O	3	S	0	13C	0	0.857143	0.214286
180	241.087	241.087	241.087	-0.00889476	0.077	0	9		C	15	H	14	N	0	O	3	S	0	13C	0	0.933333	0.2
181	255.103	255.103	255.103	-0.00815464	0.0678	0	9		C	16	H	16	N	0	O	3	S	0	13C	0	1	0.1875
182	269.118	269.118	269.118	0.0296668	0.0791	0	9		C	17	H	18	N	0	O	3	S	0	13C	0	1.05882	0.176471
183	283.134	283.134	283.134	0.0284247	0.1062	0	9		C	18	H	20	N	0	O	3	S	0	13C	0	1.11111	0.166667
184	297.15	297.15	297.15	-0.0063532	0.1993	0	9		C	19	H	22	N	0	O	3	S	0	13C	0	1.15789	0.157895
185	311.165	311.165	311.165	-0.0058609	0.1431	0	9		C	20	H	24	N	0	O	3	S	0	13C	0	1.2	0.15
186	325.181	325.181	325.181	-0.0361632	0.0524	0	9		C	21	H	26	N	0	O	3	S	0	13C	0	1.2381	0.142857
187	339.197	339.197	339.197	-0.0344798	0.0375	0	9		C	22	H	28	N	0	O	3	S	0	13C	0	1.27273	0.136364
188	353.212	353.212	353.212	0.0236931	0.0549	0	9		C	23	H	30	N	0	O	3	S	0	13C	0	1.30435	0.130435
189	367.228	367.228	367.228	0.0229635	0.0299	0	9		C	24	H	32	N	0	O	3	S	0	13C	0	1.33333	0.125
190	211.04	211.04	211.04	-0.105842	0.0296	0	10		C	13	H	8	N	0	O	3	S	0	13C	0	0.615385	0.230769
191	225.056	225.056	225.056	0.0343351	0.0418	0	10		C	14	H	10	N	0	O	3	S	0	13C	0	0.714286	0.214286
192	239.071	239.071	239.071	-0.0510666	0.0237	0	10		C	15	H	12	N	0	O	3	S	0	13C	0	0.8	0.2
193	253.087	253.087	253.087	0.0310391	0.0449	0	10		C	16	H	14	N	0	O	3	S	0	13C	0	0.875	0.1875
194	267.103	267.103	267.103	0.0296505	0.0607	0	10		C	17	H	16	N	0	O	3	S	0	13C	0	0.941176	0.176471
195	281.118	281.118	281.118	0.0284004	0.0741	0	10		C	18	H	18	N	0	O	3	S	0	13C	0	1	0.166667
196	295.134	295.134	295.134	-0.00661391	0.0835	0	10		C	19	H	20	N	0	O	3	S	0	13C	0	1.05263	0.157895
197	309.15	309.15	309.15	0.0262402	0.0516	0	10		C	20	H	22	N	0	O	3	S	0	13C	0	1.1	0.15
198	323.165	323.165	323.165	-0.00564327	0.0404	0	10		C	21	H	24	N	0	O	3	S	0	13C	0	1.14286	0.142857
199	337.181	337.181	337.181	-0.0645338	0.037	0	10		C	22	H	26	N	0	O	3	S	0	13C	0	1.18182	0.136364
200	351.197	351.197	351.197	0.0521206	0.0253	0	10		C	23	H	28	N	0	O	3	S	0	13C	0	1.21739	0.130435
201	223.04	223.04	223.04	0.0343578	0.0318	0	11		C	14	H	8	N	0	O	3	S	0	13C	0	0.571429	0.214286
202	237.056	237.056	237.056	-0.00958716	0.0716	0	11		C	15	H	10	N	0	O	3	S	0	13C	0	0.666667	0.2
203	251.071	251.071	251.071	0.0310328	0.0295	0	11		C	16	H	12	N	0	O	3	S	0	13C	0	0.75	0.1875
204	265.087	265.087	265.087	0.029634	0.032	0	11		C	17	H	14	N	0	O	3	S	0	13C	0	0.823529	0.176471
205	279.103	279.103	279.103	0.0283757	0.0349	0	11		C	18	H	16	N	0	O	3	S	0	13C	0	0.888889	0.166667
206	293.118	293.118	293.118	-0.00687821	0.0407	0	11		C	19	H	18	N	0	O	3	S	0	13C	0	0.947368	0.157895
207	307.134	307.134	307.134	-0.0063555	0.038	0	11		C	20	H	20	N	0	O	3	S	0	13C	0	1	0.15
208	321.15	321.15	321.15	-0.0992928	0.0207	0	11		C	21	H	22	N	0	O	3	S	0	13C	0	1.04762	0.142857
209	335.165	335.165	335.165	-0.00544123	0.0226	0	11		C	22	H	24	N	0	O	3	S	0	13C	0	1.09091	0.136364
210	349.181	349.181	349.181	0.0522378	0.0215	0	11		C	23	H	26	N	0	O	3	S	0	13C	0	1.13043	0.130435
211	363.197	363.197	363.197	-0.0597347	0.0206	0	11		C	24	H	28	N	0	O	3	S	0	13C	0	1.16667	0.125
212	235.04	235.04	235.04	-0.0524882	0.037	0	12		C	15	H	8	N	0	O	3	S	0	13C	0	0.533333	0.2
213	249.056	249.056	249.056	0.0310264	0.0675	0	12		C	16	H	10	N	0	O	3	S	0	13C	0	0.625	0.1875
214	263.071	263.071	263.071	-0.00839525	0.4507	0	12		C	17	H	12	N	0	O	3	S	0	13C	0	0.705882	0.176471
215	277.087	277.087	277.087	0.0283506	0.0231	0	12		C	18	H	14	N	0	O	3	S	0	13C	0	0.777778	0.166667
216	291.103	291.103	291.103	-0.0414983	0.0272	0	12		C	19	H	16	N	0	O	3	S	0	13C	0	0.842105	0.157895
217	305.118	305.118	305.118	0.0261665	0.0457	0	12		C	20	H	18	N	0	O	3	S	0	13C	0	0.9	0.15
218	319.134	319.134	319.134	0.150557	0.0171	0	12		C	21	H	20	N	0	O	3	S	0	13C	0	0.952381	0.142857
219	247.04	247.04	247.04	0.0310199	0.0231	0	13		C	16	H	8	N	0	O	3	S	0	13C	0	0.5	0.1875
220	261.056	261.056	261.056	-0.00870577	1.6043	0	13		C	17	H	10	N	0	O	3	S	0	13C	0	0.588235	0.176471
221	275.071	275.071	275.071	-0.00802901	0.0487	0	13		C	18	H	12	N	0	O	3	S	0	13C	0	0.666667	0.166667
222	289.087	289.087	289.087	-0.00741787	0.7977	0	13		C	19	H	14	N	0	O	3	S	0	13C	0	0.736842	0.157895
223	259.04	259.04	259.04	-0.00902111	0.0238	0	14		C	17	H	8	N	0	O	3	S	0	13C	0	0.470588	0.176471
224	273.056	273.056	273.056	-0.00832317	0.1345	0	14		C	18	H	10	N	0	O	3	S	0	13C	0	0.555556	0.166667
225	287.071	287.071	287.071	-0.00769338	11.1476	0	14		C	19	H	12	N	0	O	3	S	0	13C	0	0.631579	0.157895
226	301.087	301.087	301.087	0.0260908	0.0194	0	14		C	20	H	14	N	0	O	3	S	0	13C	0	0.7	0.15

## Sheet: O4 
O4 (9.04%)	A.M.W. average :					A.W. average DBE :			A.W. average C# :												A.W. averageH/C	A.W. averageO/C
	343.988					5.41355			20.6909												1.71064	0.233064
	Exp. m/z	Recal m/z	Theor. Mass	Error	Rel. Abundance	Signal2Noise	DBE	Molecular Formula													H/C	O/C
1	175.098	175.098	175.098	-0.0426089	0.0376	0	1		C	8	H	16	N	0	O	4	S	0	13C	0	2	0.5
2	189.113	189.113	189.113	0.0137665	0.1669	0	1		C	9	H	18	N	0	O	4	S	0	13C	0	2	0.444444
3	203.129	203.129	203.129	0.0131324	0.4311	0	1		C	10	H	20	N	0	O	4	S	0	13C	0	2	0.4
4	217.145	217.145	217.145	0.0125801	1.0147	0	1		C	11	H	22	N	0	O	4	S	0	13C	0	2	0.363636
5	231.16	231.16	231.16	0.0120949	0.6032	0	1		C	12	H	24	N	0	O	4	S	0	13C	0	2	0.333333
6	245.176	245.176	245.176	0.0116651	0.2613	0	1		C	13	H	26	N	0	O	4	S	0	13C	0	2	0.307692
7	259.191	259.191	259.191	0.0112817	0.3339	0	1		C	14	H	28	N	0	O	4	S	0	13C	0	2	0.285714
8	273.207	273.207	273.207	0.0109377	0.2428	0	1		C	15	H	30	N	0	O	4	S	0	13C	0	2	0.266667
9	287.223	287.223	287.223	0.0106273	0.5845	0	1		C	16	H	32	N	0	O	4	S	0	13C	0	2	0.25
10	301.238	301.238	301.238	0.0103458	0.2857	0	1		C	17	H	34	N	0	O	4	S	0	13C	0	2	0.235294
11	315.254	315.254	315.254	-0.0216312	0.9905	0	1		C	18	H	36	N	0	O	4	S	0	13C	0	2	0.222222
12	329.27	329.27	329.27	0.00985463	0.2812	0	1		C	19	H	38	N	0	O	4	S	0	13C	0	2	0.210526
13	343.285	343.285	343.285	0.00963912	0.2684	0	1		C	20	H	40	N	0	O	4	S	0	13C	0	2	0.2
14	357.301	357.301	357.301	0.00944053	0.2481	0	1		C	21	H	42	N	0	O	4	S	0	13C	0	2	0.190476
15	371.317	371.317	371.317	-0.0176743	0.2306	0	1		C	22	H	44	N	0	O	4	S	0	13C	0	2	0.181818
16	385.332	385.332	385.332	-0.0168649	0.1906	0	1		C	23	H	46	N	0	O	4	S	0	13C	0	2	0.173913
17	399.348	399.348	399.348	0.00892838	0.2589	0	1		C	24	H	48	N	0	O	4	S	0	13C	0	2	0.166667
18	413.364	413.364	413.364	-0.015411	0.2007	0	1		C	25	H	50	N	0	O	4	S	0	13C	0	2	0.16
19	427.379	427.379	427.379	0.00864293	0.1462	0	1		C	26	H	52	N	0	O	4	S	0	13C	0	2	0.153846
20	441.395	441.395	441.395	0.0085138	0.1782	0	1		C	27	H	54	N	0	O	4	S	0	13C	0	2	0.148148
21	455.411	455.411	455.411	0.00839262	0.1707	0	1		C	28	H	56	N	0	O	4	S	0	13C	0	2	0.142857
22	469.426	469.426	469.426	0.00827868	0.1305	0	1		C	29	H	58	N	0	O	4	S	0	13C	0	2	0.137931
23	483.442	483.442	483.442	0.00817134	0.1513	0	1		C	30	H	60	N	0	O	4	S	0	13C	0	2	0.133333
24	497.458	497.458	497.458	0.00807006	0.1564	0	1		C	31	H	62	N	0	O	4	S	0	13C	0	2	0.129032
25	511.473	511.473	511.473	-0.011577	0.1093	0	1		C	32	H	64	N	0	O	4	S	0	13C	0	2	0.125
26	525.489	525.489	525.489	0.0269136	0.1032	0	1		C	33	H	66	N	0	O	4	S	0	13C	0	2	0.121212
27	539.504	539.504	539.504	-0.0107378	0.0995	0	1		C	34	H	68	N	0	O	4	S	0	13C	0	2	0.117647
28	553.52	553.52	553.52	-0.0645486	0.0638	0	1		C	35	H	70	N	0	O	4	S	0	13C	0	2	0.114286
29	567.536	567.536	567.536	-0.00998138	0.061	0	1		C	36	H	72	N	0	O	4	S	0	13C	0	2	0.111111
30	581.551	581.551	581.551	-0.0268259	0.0629	0	1		C	37	H	74	N	0	O	4	S	0	13C	0	2	0.108108
31	595.567	595.567	595.567	-0.0764591	0.0321	0	1		C	38	H	76	N	0	O	4	S	0	13C	0	2	0.105263
32	609.583	609.583	609.583	0.00742742	0.0371	0	1		C	39	H	78	N	0	O	4	S	0	13C	0	2	0.102564
33	623.598	623.598	623.598	-0.0247086	0.0383	0	1		C	40	H	80	N	0	O	4	S	0	13C	0	2	0.1
34	637.614	637.614	637.614	-0.0711153	0.0232	0	1		C	41	H	82	N	0	O	4	S	0	13C	0	2	0.097561
35	651.63	651.63	651.63	0.0379357	0.0171	0	1		C	42	H	84	N	0	O	4	S	0	13C	0	2	0.0952381
36	187.098	187.098	187.098	0.013572	0.6495	0	2		C	9	H	16	N	0	O	4	S	0	13C	0	1.77778	0.444444
37	201.113	201.113	201.113	0.0129451	0.9734	0	2		C	10	H	18	N	0	O	4	S	0	13C	0	1.8	0.4
38	215.129	215.129	215.129	0.0123999	0.8206	0	2		C	11	H	20	N	0	O	4	S	0	13C	0	1.81818	0.363636
39	229.145	229.145	229.145	0.0119213	1.2932	0	2		C	12	H	22	N	0	O	4	S	0	13C	0	1.83333	0.333333
40	243.16	243.16	243.16	0.011498	1.1506	0	2		C	13	H	24	N	0	O	4	S	0	13C	0	1.84615	0.307692
41	257.176	257.176	257.176	0.0111208	1.575	0	2		C	14	H	26	N	0	O	4	S	0	13C	0	1.85714	0.285714
42	271.191	271.191	271.191	0.0107825	1.6433	0	2		C	15	H	28	N	0	O	4	S	0	13C	0	1.86667	0.266667
43	285.207	285.207	285.207	0.0104775	2.3778	0	2		C	16	H	30	N	0	O	4	S	0	13C	0	1.875	0.25
44	299.223	299.223	299.223	0.0102011	3.0473	0	2		C	17	H	32	N	0	O	4	S	0	13C	0	1.88235	0.235294
45	313.238	313.238	313.238	0.00994945	8.6836	0	2		C	18	H	34	N	0	O	4	S	0	13C	0	1.88889	0.222222
46	327.254	327.254	327.254	-0.020838	3.155	0	2		C	19	H	36	N	0	O	4	S	0	13C	0	1.89474	0.210526
47	341.27	341.27	341.27	0.00950811	2.6224	0	2		C	20	H	38	N	0	O	4	S	0	13C	0	1.9	0.2
48	355.285	355.285	355.285	0.00931356	2.3663	0	2		C	21	H	40	N	0	O	4	S	0	13C	0	1.90476	0.190476
49	369.301	369.301	369.301	0.00913377	1.9162	0	2		C	22	H	42	N	0	O	4	S	0	13C	0	1.90909	0.181818
50	383.317	383.317	383.317	0.00896713	1.4583	0	2		C	23	H	44	N	0	O	4	S	0	13C	0	1.91304	0.173913
51	397.332	397.332	397.332	0.00881225	1.7961	0	2		C	24	H	46	N	0	O	4	S	0	13C	0	1.91667	0.166667
52	411.348	411.348	411.348	0.00866792	1.2173	0	2		C	25	H	48	N	0	O	4	S	0	13C	0	1.92	0.16
53	425.364	425.364	425.364	-0.0149762	0.9241	0	2		C	26	H	50	N	0	O	4	S	0	13C	0	1.92308	0.153846
54	439.379	439.379	439.379	0.00840688	0.9905	0	2		C	27	H	52	N	0	O	4	S	0	13C	0	1.92593	0.148148
55	453.395	453.395	453.395	0.00828847	0.9055	0	2		C	28	H	54	N	0	O	4	S	0	13C	0	1.92857	0.142857
56	467.411	467.411	467.411	0.00817716	0.6406	0	2		C	29	H	56	N	0	O	4	S	0	13C	0	1.93103	0.137931
57	481.426	481.426	481.426	0.00807233	0.7662	0	2		C	30	H	58	N	0	O	4	S	0	13C	0	1.93333	0.133333
58	495.442	495.442	495.442	0.00797343	0.7016	0	2		C	31	H	60	N	0	O	4	S	0	13C	0	1.93548	0.129032
59	509.458	509.458	509.458	0.00787997	0.4677	0	2		C	32	H	62	N	0	O	4	S	0	13C	0	1.9375	0.125
60	523.473	523.473	523.473	0.0268947	0.5369	0	2		C	33	H	64	N	0	O	4	S	0	13C	0	1.93939	0.121212
61	537.489	537.489	537.489	0.0263127	0.4319	0	2		C	34	H	66	N	0	O	4	S	0	13C	0	1.94118	0.117647
62	551.504	551.504	551.504	-0.0105041	0.2706	0	2		C	35	H	68	N	0	O	4	S	0	13C	0	1.94286	0.114286
63	565.52	565.52	565.52	-0.0101304	0.3042	0	2		C	36	H	70	N	0	O	4	S	0	13C	0	1.94444	0.111111
64	579.536	579.536	579.536	0.0247357	0.2255	0	2		C	37	H	72	N	0	O	4	S	0	13C	0	1.94595	0.108108
65	593.551	593.551	593.551	-0.0262836	0.1215	0	2		C	38	H	74	N	0	O	4	S	0	13C	0	1.94737	0.105263
66	607.567	607.567	607.567	-0.00911259	0.1428	0	2		C	39	H	76	N	0	O	4	S	0	13C	0	1.94872	0.102564
67	621.583	621.583	621.583	0.00728403	0.1038	0	2		C	40	H	78	N	0	O	4	S	0	13C	0	1.95	0.1
68	635.598	635.598	635.598	-0.0242421	0.0534	0	2		C	41	H	80	N	0	O	4	S	0	13C	0	1.95122	0.097561
69	649.614	649.614	649.614	-0.0390141	0.0626	0	2		C	42	H	82	N	0	O	4	S	0	13C	0	1.95238	0.0952381
70	663.63	663.63	663.63	0.00711248	0.0462	0	2		C	43	H	84	N	0	O	4	S	0	13C	0	1.95349	0.0930233
71	677.645	677.645	677.645	-0.0519679	0.0245	0	2		C	44	H	86	N	0	O	4	S	0	13C	0	1.95455	0.0909091
72	691.661	691.661	691.661	0.0792994	0.0331	0	2		C	45	H	88	N	0	O	4	S	0	13C	0	1.95556	0.0888889
73	705.677	705.677	705.677	0.0919861	0.0176	0	2		C	46	H	90	N	0	O	4	S	0	13C	0	1.95652	0.0869565
74	185.082	185.082	185.082	0.0133733	0.2111	0	3		C	9	H	14	N	0	O	4	S	0	13C	0	1.55556	0.444444
75	199.098	199.098	199.098	0.012754	0.4225	0	3		C	10	H	16	N	0	O	4	S	0	13C	0	1.6	0.4
76	213.113	213.113	213.113	0.0122162	0.543	0	3		C	11	H	18	N	0	O	4	S	0	13C	0	1.63636	0.363636
77	227.129	227.129	227.129	0.0117447	0.8578	0	3		C	12	H	20	N	0	O	4	S	0	13C	0	1.66667	0.333333
78	241.145	241.145	241.145	0.0113281	0.8272	0	3		C	13	H	22	N	0	O	4	S	0	13C	0	1.69231	0.307692
79	255.16	255.16	255.16	0.0501483	0.8779	0	3		C	14	H	24	N	0	O	4	S	0	13C	0	1.71429	0.285714
80	269.176	269.176	269.176	0.010625	0.8799	0	3		C	15	H	26	N	0	O	4	S	0	13C	0	1.73333	0.266667
81	283.191	283.191	283.191	0.0103256	1.2653	0	3		C	16	H	28	N	0	O	4	S	0	13C	0	1.75	0.25
82	297.207	297.207	297.207	0.0100545	1.2756	0	3		C	17	H	30	N	0	O	4	S	0	13C	0	1.76471	0.235294
83	311.223	311.223	311.223	0.0098078	6.6939	0	3		C	18	H	32	N	0	O	4	S	0	13C	0	1.77778	0.222222
84	325.238	325.238	325.238	0.00958235	1.6823	0	3		C	19	H	34	N	0	O	4	S	0	13C	0	1.78947	0.210526
85	339.254	339.254	339.254	0.00937554	1.3452	0	3		C	20	H	36	N	0	O	4	S	0	13C	0	1.8	0.2
86	353.27	353.27	353.27	0.00918513	1.19	0	3		C	21	H	38	N	0	O	4	S	0	13C	0	1.80952	0.190476
87	367.285	367.285	367.285	0.00900926	0.9377	0	3		C	22	H	40	N	0	O	4	S	0	13C	0	1.81818	0.181818
88	381.301	381.301	381.301	0.00884632	0.7204	0	3		C	23	H	42	N	0	O	4	S	0	13C	0	1.82609	0.173913
89	395.317	395.317	395.317	0.00869493	0.8995	0	3		C	24	H	44	N	0	O	4	S	0	13C	0	1.83333	0.166667
90	409.332	409.332	409.332	0.00855391	0.6464	0	3		C	25	H	46	N	0	O	4	S	0	13C	0	1.84	0.16
91	423.348	423.348	423.348	-0.015199	0.491	0	3		C	26	H	48	N	0	O	4	S	0	13C	0	1.84615	0.153846
92	437.364	437.364	437.364	0.00829898	0.5183	0	3		C	27	H	50	N	0	O	4	S	0	13C	0	1.85185	0.148148
93	451.379	451.379	451.379	0.00818338	0.4601	0	3		C	28	H	52	N	0	O	4	S	0	13C	0	1.85714	0.142857
94	465.395	465.395	465.395	0.00807475	0.3411	0	3		C	29	H	54	N	0	O	4	S	0	13C	0	1.86207	0.137931
95	479.411	479.411	479.411	0.00797248	0.3629	0	3		C	30	H	56	N	0	O	4	S	0	13C	0	1.86667	0.133333
96	493.426	493.426	493.426	0.0281425	0.3175	0	3		C	31	H	58	N	0	O	4	S	0	13C	0	1.87097	0.129032
97	507.442	507.442	507.442	0.00778487	0.2224	0	3		C	32	H	60	N	0	O	4	S	0	13C	0	1.875	0.125
98	521.458	521.458	521.458	0.0460527	0.2355	0	3		C	33	H	62	N	0	O	4	S	0	13C	0	1.87879	0.121212
99	535.473	535.473	535.473	0.0636421	0.1679	0	3		C	34	H	64	N	0	O	4	S	0	13C	0	1.88235	0.117647
100	549.489	549.489	549.489	0.0439368	0.1048	0	3		C	35	H	66	N	0	O	4	S	0	13C	0	1.88571	0.114286
101	563.504	563.504	563.504	-0.0102804	0.1079	0	3		C	36	H	68	N	0	O	4	S	0	13C	0	1.88889	0.111111
102	577.52	577.52	577.52	0.0766572	0.0695	0	3		C	37	H	70	N	0	O	4	S	0	13C	0	1.89189	0.108108
103	591.536	591.536	591.536	0.041139	0.0437	0	3		C	38	H	72	N	0	O	4	S	0	13C	0	1.89474	0.105263
104	605.551	605.551	605.551	-0.0257627	0.041	0	3		C	39	H	74	N	0	O	4	S	0	13C	0	1.89744	0.102564
105	619.567	619.567	619.567	0.00720421	0.0244	0	3		C	40	H	76	N	0	O	4	S	0	13C	0	1.9	0.1
106	183.066	183.066	183.066	-0.0414549	0.0555	0	4		C	9	H	12	N	0	O	4	S	0	13C	0	1.33333	0.444444
107	197.082	197.082	197.082	0.012559	0.1219	0	4		C	10	H	14	N	0	O	4	S	0	13C	0	1.4	0.4
108	211.098	211.098	211.098	0.012029	0.2907	0	4		C	11	H	16	N	0	O	4	S	0	13C	0	1.45455	0.363636
109	225.113	225.113	225.113	0.011565	0.5022	0	4		C	12	H	18	N	0	O	4	S	0	13C	0	1.5	0.333333
110	239.129	239.129	239.129	0.0111554	0.493	0	4		C	13	H	20	N	0	O	4	S	0	13C	0	1.53846	0.307692
111	253.145	253.145	253.145	0.0502942	0.5697	0	4		C	14	H	22	N	0	O	4	S	0	13C	0	1.57143	0.285714
112	267.16	267.16	267.16	0.0104651	0.5115	0	4		C	15	H	24	N	0	O	4	S	0	13C	0	1.6	0.266667
113	281.176	281.176	281.176	0.0101715	0.549	0	4		C	16	H	26	N	0	O	4	S	0	13C	0	1.625	0.25
114	295.191	295.191	295.191	0.00990588	0.6127	0	4		C	17	H	28	N	0	O	4	S	0	13C	0	1.64706	0.235294
115	309.207	309.207	309.207	0.0096643	3.1587	0	4		C	18	H	30	N	0	O	4	S	0	13C	0	1.66667	0.222222
116	323.223	323.223	323.223	0.00944367	0.6367	0	4		C	19	H	32	N	0	O	4	S	0	13C	0	1.68421	0.210526
117	337.238	337.238	337.238	0.00924138	0.955	0	4		C	20	H	34	N	0	O	4	S	0	13C	0	1.7	0.2
118	351.254	351.254	351.254	0.00905524	0.3667	0	4		C	21	H	36	N	0	O	4	S	0	13C	0	1.71429	0.190476
119	365.27	365.27	365.27	0.00888338	0.2667	0	4		C	22	H	38	N	0	O	4	S	0	13C	0	1.72727	0.181818
120	379.285	379.285	379.285	0.00872422	0.2127	0	4		C	23	H	40	N	0	O	4	S	0	13C	0	1.73913	0.173913
121	393.301	393.301	393.301	0.00857641	0.2243	0	4		C	24	H	42	N	0	O	4	S	0	13C	0	1.75	0.166667
122	407.317	407.317	407.317	0.00843877	0.1926	0	4		C	25	H	44	N	0	O	4	S	0	13C	0	1.76	0.16
123	421.332	421.332	421.332	-0.015424	0.1369	0	4		C	26	H	46	N	0	O	4	S	0	13C	0	1.76923	0.153846
124	435.348	435.348	435.348	-0.0147801	0.1227	0	4		C	27	H	48	N	0	O	4	S	0	13C	0	1.77778	0.148148
125	449.364	449.364	449.364	0.00807736	0.1242	0	4		C	28	H	50	N	0	O	4	S	0	13C	0	1.78571	0.142857
126	463.379	463.379	463.379	0.00797146	0.1027	0	4		C	29	H	52	N	0	O	4	S	0	13C	0	1.7931	0.137931
127	477.395	477.395	477.395	0.0497658	0.0823	0	4		C	30	H	54	N	0	O	4	S	0	13C	0	1.8	0.133333
128	519.442	519.442	519.442	0.0653593	0.053	0	4		C	33	H	60	N	0	O	4	S	0	13C	0	1.81818	0.121212
129	533.457	533.457	533.458	0.119999	0.0451	0	4		C	34	H	62	N	0	O	4	S	0	13C	0	1.82353	0.117647
130	547.473	547.473	547.473	0.0439814	0.0322	0	4		C	35	H	64	N	0	O	4	S	0	13C	0	1.82857	0.114286
131	561.489	561.489	561.489	0.0608076	0.0265	0	4		C	36	H	66	N	0	O	4	S	0	13C	0	1.83333	0.111111
132	575.504	575.504	575.504	0.024686	0.0181	0	4		C	37	H	68	N	0	O	4	S	0	13C	0	1.83784	0.108108
133	181.051	181.051	181.051	-0.0422707	0.029	0	5		C	9	H	10	N	0	O	4	S	0	13C	0	1.11111	0.444444
134	195.066	195.066	195.066	0.01236	0.0802	0	5		C	10	H	12	N	0	O	4	S	0	13C	0	1.2	0.4
135	209.082	209.082	209.082	0.0118382	0.0958	0	5		C	11	H	14	N	0	O	4	S	0	13C	0	1.27273	0.363636
136	223.098	223.098	223.098	0.011382	0.1763	0	5		C	12	H	16	N	0	O	4	S	0	13C	0	1.33333	0.333333
137	237.113	237.113	237.113	0.0109797	0.2091	0	5		C	13	H	18	N	0	O	4	S	0	13C	0	1.38462	0.307692
138	251.129	251.129	251.129	0.0106223	0.3212	0	5		C	14	H	20	N	0	O	4	S	0	13C	0	1.42857	0.285714
139	265.145	265.145	265.145	0.0103027	0.3813	0	5		C	15	H	22	N	0	O	4	S	0	13C	0	1.46667	0.266667
140	279.16	279.16	279.16	0.0100152	0.4031	0	5		C	16	H	24	N	0	O	4	S	0	13C	0	1.5	0.25
141	293.176	293.176	293.176	0.0097552	2.1537	0	5		C	17	H	26	N	0	O	4	S	0	13C	0	1.52941	0.235294
142	307.191	307.191	307.191	0.00951892	1.6894	0	5		C	18	H	28	N	0	O	4	S	0	13C	0	1.55556	0.222222
143	321.207	321.207	321.207	0.00930325	0.8228	0	5		C	19	H	30	N	0	O	4	S	0	13C	0	1.57895	0.210526
144	335.223	335.223	335.223	0.00910562	5.0585	0	5		C	20	H	32	N	0	O	4	S	0	13C	0	1.6	0.2
145	349.238	349.238	349.238	0.00892385	0.5727	0	5		C	21	H	34	N	0	O	4	S	0	13C	0	1.61905	0.190476
146	363.254	363.254	363.254	0.0087561	0.1308	0	5		C	22	H	36	N	0	O	4	S	0	13C	0	1.63636	0.181818
147	377.27	377.27	377.27	-0.0179054	0.0872	0	5		C	23	H	38	N	0	O	4	S	0	13C	0	1.65217	0.173913
148	391.285	391.285	391.285	0.00845667	0.086	0	5		C	24	H	40	N	0	O	4	S	0	13C	0	1.66667	0.166667
149	405.301	405.301	405.301	0.00832248	0.0637	0	5		C	25	H	42	N	0	O	4	S	0	13C	0	1.68	0.16
150	419.317	419.317	419.317	0.0320456	0.0457	0	5		C	26	H	44	N	0	O	4	S	0	13C	0	1.69231	0.153846
151	433.332	433.332	433.332	0.00808015	0.0677	0	5		C	27	H	46	N	0	O	4	S	0	13C	0	1.7037	0.148148
152	447.348	447.348	447.348	0.0303243	0.0333	0	5		C	28	H	48	N	0	O	4	S	0	13C	0	1.71429	0.142857
153	461.364	461.364	461.364	0.00786727	0.0338	0	5		C	29	H	50	N	0	O	4	S	0	13C	0	1.72414	0.137931
154	475.379	475.379	475.379	-0.0343014	0.0228	0	5		C	30	H	52	N	0	O	4	S	0	13C	0	1.73333	0.133333
155	179.035	179.035	179.035	-0.0431048	0.0467	0	6		C	9	H	8	N	0	O	4	S	0	13C	0	0.888889	0.444444
156	193.051	193.051	193.051	0.0121568	0.0367	0	6		C	10	H	10	N	0	O	4	S	0	13C	0	1	0.4
157	207.066	207.066	207.066	-0.0366501	0.0594	0	6		C	11	H	12	N	0	O	4	S	0	13C	0	1.09091	0.363636
158	221.082	221.082	221.082	0.0111956	0.1987	0	6		C	12	H	14	N	0	O	4	S	0	13C	0	1.16667	0.333333
159	235.098	235.098	235.098	0.010801	0.14	0	6		C	13	H	16	N	0	O	4	S	0	13C	0	1.23077	0.307692
160	249.113	249.113	249.113	0.0104508	0.1685	0	6		C	14	H	18	N	0	O	4	S	0	13C	0	1.28571	0.285714
161	263.129	263.129	263.129	0.0101379	0.29	0	6		C	15	H	20	N	0	O	4	S	0	13C	0	1.33333	0.266667
162	277.145	277.145	277.145	0.00985663	0.7637	0	6		C	16	H	22	N	0	O	4	S	0	13C	0	1.375	0.25
163	291.16	291.16	291.16	0.00960245	2.3853	0	6		C	17	H	24	N	0	O	4	S	0	13C	0	1.41176	0.235294
164	305.176	305.176	305.176	0.00937161	1.1633	0	6		C	18	H	26	N	0	O	4	S	0	13C	0	1.44444	0.222222
165	319.191	319.191	319.191	0.00916105	1.2695	0	6		C	19	H	28	N	0	O	4	S	0	13C	0	1.47368	0.210526
166	333.207	333.207	333.207	0.00896821	13.9431	0	6		C	20	H	30	N	0	O	4	S	0	13C	0	1.5	0.2
167	347.223	347.223	347.223	0.00879093	0.6455	0	6		C	21	H	32	N	0	O	4	S	0	13C	0	1.52381	0.190476
168	361.238	361.238	361.238	0.0086274	0.1919	0	6		C	22	H	34	N	0	O	4	S	0	13C	0	1.54545	0.181818
169	375.254	375.254	375.254	-0.0181725	0.0739	0	6		C	23	H	36	N	0	O	4	S	0	13C	0	1.56522	0.173913
170	389.27	389.27	389.27	-0.0173534	0.052	0	6		C	24	H	38	N	0	O	4	S	0	13C	0	1.58333	0.166667
171	403.285	403.285	403.285	0.00820503	0.0324	0	6		C	25	H	40	N	0	O	4	S	0	13C	0	1.6	0.16
172	417.301	417.301	417.301	0.0560102	0.0261	0	6		C	26	H	42	N	0	O	4	S	0	13C	0	1.61538	0.153846
173	431.317	431.317	431.317	0.0079692	0.0312	0	6		C	27	H	44	N	0	O	4	S	0	13C	0	1.62963	0.148148
174	445.332	445.332	445.332	0.120138	0.0187	0	6		C	28	H	46	N	0	O	4	S	0	13C	0	1.64286	0.142857
175	459.348	459.348	459.348	-0.122858	0.0214	0	6		C	29	H	48	N	0	O	4	S	0	13C	0	1.65517	0.137931
176	473.364	473.364	473.364	0.0710441	0.0223	0	6		C	30	H	50	N	0	O	4	S	0	13C	0	1.66667	0.133333
177	205.051	205.051	205.051	-0.0860916	0.0205	0	7		C	11	H	10	N	0	O	4	S	0	13C	0	0.909091	0.363636
178	219.066	219.066	219.066	0.0110058	0.047	0	7		C	12	H	12	N	0	O	4	S	0	13C	0	1	0.333333
179	233.082	233.082	233.082	0.0106192	0.0712	0	7		C	13	H	14	N	0	O	4	S	0	13C	0	1.07692	0.307692
180	247.098	247.098	247.098	0.0102765	0.0819	0	7		C	14	H	16	N	0	O	4	S	0	13C	0	1.14286	0.285714
181	261.113	261.113	261.113	0.0099705	0.1641	0	7		C	15	H	18	N	0	O	4	S	0	13C	0	1.2	0.266667
182	275.129	275.129	275.129	0.00969571	0.2855	0	7		C	16	H	20	N	0	O	4	S	0	13C	0	1.25	0.25
183	289.145	289.145	289.145	0.00944756	0.633	0	7		C	17	H	22	N	0	O	4	S	0	13C	0	1.29412	0.235294
184	303.16	303.16	303.16	0.00922235	0.6808	0	7		C	18	H	24	N	0	O	4	S	0	13C	0	1.33333	0.222222
185	317.176	317.176	317.176	0.00901705	1.1594	0	7		C	19	H	26	N	0	O	4	S	0	13C	0	1.36842	0.210526
186	331.191	331.191	331.191	0.00882912	6.3649	0	7		C	20	H	28	N	0	O	4	S	0	13C	0	1.4	0.2
187	345.207	345.207	345.207	0.00865645	0.4274	0	7		C	21	H	30	N	0	O	4	S	0	13C	0	1.42857	0.190476
188	359.223	359.223	359.223	0.00849726	0.1442	0	7		C	22	H	32	N	0	O	4	S	0	13C	0	1.45455	0.181818
189	373.238	373.238	373.238	0.00835002	0.0812	0	7		C	23	H	34	N	0	O	4	S	0	13C	0	1.47826	0.173913
190	387.254	387.254	387.254	0.00821344	0.0408	0	7		C	24	H	36	N	0	O	4	S	0	13C	0	1.5	0.166667
191	401.27	401.27	401.27	0.0330073	0.036	0	7		C	25	H	38	N	0	O	4	S	0	13C	0	1.52	0.16
192	415.285	415.285	415.285	0.0802074	0.0218	0	7		C	26	H	40	N	0	O	4	S	0	13C	0	1.53846	0.153846
193	429.301	429.301	429.301	-0.0853175	0.0193	0	7		C	27	H	42	N	0	O	4	S	0	13C	0	1.55556	0.148148
194	217.051	217.051	217.051	-0.0352597	0.0222	0	8		C	12	H	10	N	0	O	4	S	0	13C	0	0.833333	0.333333
195	231.066	231.066	231.066	-0.0328433	0.0264	0	8		C	13	H	12	N	0	O	4	S	0	13C	0	0.923077	0.307692
196	245.082	245.082	245.082	-0.0307034	0.0451	0	8		C	14	H	14	N	0	O	4	S	0	13C	0	1	0.285714
197	259.098	259.098	259.098	0.00980052	0.0801	0	8		C	15	H	16	N	0	O	4	S	0	13C	0	1.06667	0.266667
198	273.113	273.113	273.113	0.00953242	0.1451	0	8		C	16	H	18	N	0	O	4	S	0	13C	0	1.125	0.25
199	287.129	287.129	287.129	0.0092905	0.5135	0	8		C	17	H	20	N	0	O	4	S	0	13C	0	1.17647	0.235294
200	301.145	301.145	301.145	0.00907109	0.5489	0	8		C	18	H	22	N	0	O	4	S	0	13C	0	1.22222	0.222222
201	315.16	315.16	315.16	0.0088712	1.0789	0	8		C	19	H	24	N	0	O	4	S	0	13C	0	1.26316	0.210526
202	329.176	329.176	329.176	0.00868834	4.0715	0	8		C	20	H	26	N	0	O	4	S	0	13C	0	1.3	0.2
203	343.191	343.191	343.191	0.0085204	0.2423	0	8		C	21	H	28	N	0	O	4	S	0	13C	0	1.33333	0.190476
204	357.207	357.207	357.207	0.00836565	0.1454	0	8		C	22	H	30	N	0	O	4	S	0	13C	0	1.36364	0.181818
205	371.223	371.223	371.223	0.00822258	0.0804	0	8		C	23	H	32	N	0	O	4	S	0	13C	0	1.3913	0.173913
206	385.238	385.238	385.238	0.00808993	0.0413	0	8		C	24	H	34	N	0	O	4	S	0	13C	0	1.41667	0.166667
207	399.254	399.254	399.254	-0.0170801	0.0734	0	8		C	25	H	36	N	0	O	4	S	0	13C	0	1.44	0.16
208	427.285	427.285	427.285	-0.039063	0.023	0	8		C	27	H	40	N	0	O	4	S	0	13C	0	1.48148	0.148148
209	441.301	441.301	441.301	-0.0829975	0.0187	0	8		C	28	H	42	N	0	O	4	S	0	13C	0	1.5	0.142857
210	455.317	455.317	455.317	0.00754914	0.0858	0	8		C	29	H	44	N	0	O	4	S	0	13C	0	1.51724	0.137931
211	469.332	469.332	469.332	0.0287672	0.0224	0	8		C	30	H	46	N	0	O	4	S	0	13C	0	1.53333	0.133333
212	229.051	229.051	229.051	0.0539045	0.0204	0	9		C	13	H	10	N	0	O	4	S	0	13C	0	0.769231	0.307692
213	243.066	243.066	243.066	0.00991915	0.1065	0	9		C	14	H	12	N	0	O	4	S	0	13C	0	0.857143	0.285714
214	257.082	257.082	257.082	0.00962786	0.0877	0	9		C	15	H	14	N	0	O	4	S	0	13C	0	0.933333	0.266667
215	271.098	271.098	271.098	0.0093667	0.0765	0	9		C	16	H	16	N	0	O	4	S	0	13C	0	1	0.25
216	285.113	285.113	285.113	0.00913121	0.0954	0	9		C	17	H	18	N	0	O	4	S	0	13C	0	1.05882	0.235294
217	299.129	299.129	299.129	0.00891779	0.1677	0	9		C	18	H	20	N	0	O	4	S	0	13C	0	1.11111	0.222222
218	313.145	313.145	313.145	0.00872348	0.4455	0	9		C	19	H	22	N	0	O	4	S	0	13C	0	1.15789	0.210526
219	327.16	327.16	327.16	0.00854581	0.5486	0	9		C	20	H	24	N	0	O	4	S	0	13C	0	1.2	0.2
220	341.176	341.176	341.176	0.00838274	0.1256	0	9		C	21	H	26	N	0	O	4	S	0	13C	0	1.2381	0.190476
221	355.191	355.191	355.191	0.00823255	0.1047	0	9		C	22	H	28	N	0	O	4	S	0	13C	0	1.27273	0.181818
222	369.207	369.207	369.207	-0.0189913	0.0722	0	9		C	23	H	30	N	0	O	4	S	0	13C	0	1.30435	0.173913
223	383.223	383.223	383.223	-0.0181294	0.0555	0	9		C	24	H	32	N	0	O	4	S	0	13C	0	1.33333	0.166667
224	397.238	397.238	397.238	0.00784554	0.0487	0	9		C	25	H	34	N	0	O	4	S	0	13C	0	1.36	0.16
225	411.254	411.254	411.254	0.0563659	0.0262	0	9		C	26	H	36	N	0	O	4	S	0	13C	0	1.38462	0.153846
226	439.285	439.285	439.285	0.0758254	0.0294	0	9		C	28	H	40	N	0	O	4	S	0	13C	0	1.42857	0.142857
227	227.035	227.035	227.035	0.0541006	0.0301	0	10		C	13	H	8	N	0	O	4	S	0	13C	0	0.615385	0.307692
228	241.051	241.051	241.051	0.009736	0.0775	0	10		C	14	H	10	N	0	O	4	S	0	13C	0	0.714286	0.285714
229	255.066	255.066	255.066	0.048658	0.1136	0	10		C	15	H	12	N	0	O	4	S	0	13C	0	0.8	0.266667
230	269.082	269.082	269.082	-0.0279649	0.0625	0	10		C	16	H	14	N	0	O	4	S	0	13C	0	0.875	0.25
231	283.098	283.098	283.098	0.0442932	0.0546	0	10		C	17	H	16	N	0	O	4	S	0	13C	0	0.941176	0.235294
232	297.113	297.113	297.113	0.00876242	0.0948	0	10		C	18	H	18	N	0	O	4	S	0	13C	0	1	0.222222
233	311.129	311.129	311.129	0.00857384	0.1017	0	10		C	19	H	20	N	0	O	4	S	0	13C	0	1.05263	0.210526
234	325.145	325.145	325.145	0.00840153	0.1108	0	10		C	20	H	22	N	0	O	4	S	0	13C	0	1.1	0.2
235	339.16	339.16	339.16	0.00824345	0.0846	0	10		C	21	H	24	N	0	O	4	S	0	13C	0	1.14286	0.190476
236	353.176	353.176	353.176	0.00809792	0.0691	0	10		C	22	H	26	N	0	O	4	S	0	13C	0	1.18182	0.181818
237	367.192	367.192	367.191	-0.046504	0.0755	0	10		C	23	H	28	N	0	O	4	S	0	13C	0	1.21739	0.173913
238	381.207	381.207	381.207	0.0340714	0.0359	0	10		C	24	H	30	N	0	O	4	S	0	13C	0	1.25	0.166667
239	395.223	395.223	395.223	-0.0428811	0.0397	0	10		C	25	H	32	N	0	O	4	S	0	13C	0	1.28	0.16
240	409.238	409.238	409.238	0.0564868	0.0279	0	10		C	26	H	34	N	0	O	4	S	0	13C	0	1.30769	0.153846
241	423.254	423.254	423.254	0.102021	0.0219	0	10		C	27	H	36	N	0	O	4	S	0	13C	0	1.33333	0.148148
242	239.035	239.035	239.035	0.00954977	0.0968	0	11		C	14	H	8	N	0	O	4	S	0	13C	0	0.571429	0.285714
243	253.051	253.051	253.051	0.0487921	0.0292	0	11		C	15	H	10	N	0	O	4	S	0	13C	0	0.666667	0.266667
244	267.066	267.066	267.066	0.00902776	0.0358	0	11		C	16	H	12	N	0	O	4	S	0	13C	0	0.75	0.25
245	281.082	281.082	281.082	0.0443826	0.0382	0	11		C	17	H	14	N	0	O	4	S	0	13C	0	0.823529	0.235294
246	295.098	295.098	295.098	0.00860492	0.0415	0	11		C	18	H	16	N	0	O	4	S	0	13C	0	0.888889	0.222222
247	309.113	309.113	309.113	0.00842225	0.0604	0	11		C	19	H	18	N	0	O	4	S	0	13C	0	0.947368	0.210526
248	323.129	323.129	323.129	0.00825544	0.0511	0	11		C	20	H	20	N	0	O	4	S	0	13C	0	1	0.2
249	337.145	337.145	337.145	0.00810249	0.0443	0	11		C	21	H	22	N	0	O	4	S	0	13C	0	1.04762	0.190476
250	351.16	351.16	351.16	-0.0489923	0.0381	0	11		C	22	H	24	N	0	O	4	S	0	13C	0	1.09091	0.181818
251	365.176	365.176	365.176	-0.0195523	0.0351	0	11		C	23	H	26	N	0	O	4	S	0	13C	0	1.13043	0.173913
252	379.191	379.191	379.191	0.0340834	0.0436	0	11		C	24	H	28	N	0	O	4	S	0	13C	0	1.16667	0.166667
253	393.207	393.207	393.207	0.0838954	0.0278	0	11		C	25	H	30	N	0	O	4	S	0	13C	0	1.2	0.16
254	407.223	407.223	407.223	0.00749568	0.026	0	11		C	26	H	32	N	0	O	4	S	0	13C	0	1.23077	0.153846
255	251.035	251.035	251.035	0.00909327	0.0507	0	12		C	15	H	8	N	0	O	4	S	0	13C	0	0.533333	0.266667
256	265.051	265.051	265.051	0.00885442	0.097	0	12		C	16	H	10	N	0	O	4	S	0	13C	0	0.625	0.25
257	279.066	279.066	279.066	0.0444733	0.0599	0	12		C	17	H	12	N	0	O	4	S	0	13C	0	0.705882	0.235294
258	293.082	293.082	293.082	-0.0256749	0.0494	0	12		C	18	H	14	N	0	O	4	S	0	13C	0	0.777778	0.222222
259	307.098	307.098	307.098	0.0408316	0.0219	0	12		C	19	H	16	N	0	O	4	S	0	13C	0	0.842105	0.210526
260	321.113	321.113	321.113	-0.0541758	0.0259	0	12		C	20	H	18	N	0	O	4	S	0	13C	0	0.9	0.2
261	335.129	335.129	335.129	-0.0218794	0.0293	0	12		C	21	H	20	N	0	O	4	S	0	13C	0	0.952381	0.190476
262	349.145	349.145	349.145	0.0364654	0.0263	0	12		C	22	H	22	N	0	O	4	S	0	13C	0	1	0.181818
263	363.16	363.16	363.16	-0.0198374	0.0281	0	12		C	23	H	24	N	0	O	4	S	0	13C	0	1.04348	0.173913
264	377.176	377.176	377.176	0.00758264	0.0205	0	12		C	24	H	26	N	0	O	4	S	0	13C	0	1.08333	0.166667
265	405.207	405.207	405.207	-0.0173041	0.0237	0	12		C	26	H	30	N	0	O	4	S	0	13C	0	1.15385	0.153846
266	419.223	419.223	419.223	0.0311348	0.0202	0	12		C	27	H	32	N	0	O	4	S	0	13C	0	1.18519	0.148148
267	263.035	263.035	263.035	-0.0293393	0.1587	0	13		C	16	H	8	N	0	O	4	S	0	13C	0	0.5	0.25
268	277.051	277.051	277.051	0.00847091	0.0632	0	13		C	17	H	10	N	0	O	4	S	0	13C	0	0.588235	0.235294
269	291.066	291.066	291.066	0.00828337	0.4452	0	13		C	18	H	12	N	0	O	4	S	0	13C	0	0.666667	0.222222
270	305.082	305.082	305.082	0.00811307	0.0482	0	13		C	19	H	14	N	0	O	4	S	0	13C	0	0.736842	0.210526
271	319.098	319.098	319.098	-0.0233807	0.04	0	13		C	20	H	16	N	0	O	4	S	0	13C	0	0.8	0.2
272	333.113	333.113	333.113	0.00781545	0.0669	0	13		C	21	H	18	N	0	O	4	S	0	13C	0	0.857143	0.190476
273	347.129	347.129	347.129	0.00768467	0.0183	0	13		C	22	H	20	N	0	O	4	S	0	13C	0	0.909091	0.181818

## Sheet: O5 
O5 (8.33%)	A.M.W. average :					A.W. average DBE :			A.W. average C# :												A.W. averageH/C	A.W. averageO/C
	370.352					6.08494			21.5581												1.69533	0.285584
	Exp. m/z	Recal m/z	Theor. Mass	Error	Rel. Abundance	Signal2Noise	DBE	Molecular Formula													H/C	O/C
1	191.092	191.092	191.092	0.0374627	0.0307	0	1		C	8	H	16	N	0	O	5	S	0	13C	0	2	0.625
2	205.108	205.108	205.108	-0.0135392	0.028	0	1		C	9	H	18	N	0	O	5	S	0	13C	0	2	0.555556
3	219.124	219.124	219.124	0.0332558	0.0643	0	1		C	10	H	20	N	0	O	5	S	0	13C	0	2	0.5
4	233.139	233.139	233.139	-0.0113611	0.1344	0	1		C	11	H	22	N	0	O	5	S	0	13C	0	2	0.454545
5	247.155	247.155	247.155	0.0300031	0.115	0	1		C	12	H	24	N	0	O	5	S	0	13C	0	2	0.416667
6	261.171	261.171	261.171	-0.00965058	0.0987	0	1		C	13	H	26	N	0	O	5	S	0	13C	0	2	0.384615
7	275.186	275.186	275.186	-0.00892599	0.1422	0	1		C	14	H	28	N	0	O	5	S	0	13C	0	2	0.357143
8	289.202	289.202	289.202	0.0263063	0.1064	0	1		C	15	H	30	N	0	O	5	S	0	13C	0	2	0.333333
9	303.218	303.218	303.218	-0.00767775	0.3183	0	1		C	16	H	32	N	0	O	5	S	0	13C	0	2	0.3125
10	317.233	317.233	317.233	-0.00713636	0.1	0	1		C	17	H	34	N	0	O	5	S	0	13C	0	2	0.294118
11	331.249	331.249	331.249	-0.00664077	1.1141	0	1		C	18	H	36	N	0	O	5	S	0	13C	0	2	0.277778
12	345.265	345.265	345.265	0.0227779	0.0933	0	1		C	19	H	38	N	0	O	5	S	0	13C	0	2	0.263158
13	359.28	359.28	359.28	-0.00576561	0.0676	0	1		C	20	H	40	N	0	O	5	S	0	13C	0	2	0.25
14	373.296	373.296	373.296	0.0214111	0.0669	0	1		C	21	H	42	N	0	O	5	S	0	13C	0	2	0.238095
15	387.312	387.312	387.312	0.0208019	0.0664	0	1		C	22	H	44	N	0	O	5	S	0	13C	0	2	0.227273
16	401.327	401.327	401.327	0.0202352	0.0672	0	1		C	23	H	46	N	0	O	5	S	0	13C	0	2	0.217391
17	415.343	415.343	415.343	-0.00436967	0.0755	0	1		C	24	H	48	N	0	O	5	S	0	13C	0	2	0.208333
18	429.359	429.359	429.359	0.0192129	0.0654	0	1		C	25	H	50	N	0	O	5	S	0	13C	0	2	0.2
19	443.374	443.374	443.374	0.0413045	0.0645	0	1		C	26	H	52	N	0	O	5	S	0	13C	0	2	0.192308
20	457.39	457.39	457.39	-0.0254105	0.0738	0	1		C	27	H	54	N	0	O	5	S	0	13C	0	2	0.185185
21	471.405	471.405	471.405	0.0391206	0.0684	0	1		C	28	H	56	N	0	O	5	S	0	13C	0	2	0.178571
22	485.421	485.421	485.421	-0.00307817	0.0623	0	1		C	29	H	58	N	0	O	5	S	0	13C	0	2	0.172414
23	499.437	499.437	499.437	-0.00286337	0.0728	0	1		C	30	H	60	N	0	O	5	S	0	13C	0	2	0.166667
24	513.452	513.452	513.452	-0.00266029	0.0674	0	1		C	31	H	62	N	0	O	5	S	0	13C	0	2	0.16129
25	527.468	527.468	527.468	-0.0214265	0.0468	0	1		C	32	H	64	N	0	O	5	S	0	13C	0	2	0.15625
26	541.484	541.484	541.484	0.0531177	0.0478	0	1		C	33	H	66	N	0	O	5	S	0	13C	0	2	0.151515
27	555.499	555.499	555.499	-0.00211253	0.047	0	1		C	34	H	68	N	0	O	5	S	0	13C	0	2	0.147059
28	569.515	569.515	569.515	0.0507285	0.0365	0	1		C	35	H	70	N	0	O	5	S	0	13C	0	2	0.142857
29	583.531	583.531	583.531	0.04962	0.0306	0	1		C	36	H	72	N	0	O	5	S	0	13C	0	2	0.138889
30	597.546	597.546	597.546	0.0987688	0.0254	0	1		C	37	H	74	N	0	O	5	S	0	13C	0	2	0.135135
31	625.578	625.578	625.578	-0.00136324	0.0206	0	1		C	39	H	78	N	0	O	5	S	0	13C	0	2	0.128205
32	639.593	639.593	639.593	-0.173217	0.0225	0	1		C	40	H	80	N	0	O	5	S	0	13C	0	2	0.125
33	147.03	147.03	147.03	-0.0210686	0.0171	0	2		C	5	H	8	N	0	O	5	S	0	13C	0	1.6	1
34	175.061	175.061	175.061	-0.0169622	0.0239	0	2		C	7	H	12	N	0	O	5	S	0	13C	0	1.71429	0.714286
35	189.077	189.077	189.077	-0.0153657	0.0516	0	2		C	8	H	14	N	0	O	5	S	0	13C	0	1.75	0.625
36	203.093	203.093	203.092	-0.0139894	0.1187	0	2		C	9	H	16	N	0	O	5	S	0	13C	0	1.77778	0.555556
37	217.108	217.108	217.108	-0.0127909	0.4182	0	2		C	10	H	18	N	0	O	5	S	0	13C	0	1.8	0.5
38	231.124	231.124	231.124	-0.0117377	0.5707	0	2		C	11	H	20	N	0	O	5	S	0	13C	0	1.81818	0.454545
39	245.139	245.139	245.139	-0.010805	0.5319	0	2		C	12	H	22	N	0	O	5	S	0	13C	0	1.83333	0.416667
40	259.155	259.155	259.155	-0.00997314	0.6721	0	2		C	13	H	24	N	0	O	5	S	0	13C	0	1.84615	0.384615
41	273.171	273.171	273.171	-0.00922665	0.7052	0	2		C	14	H	26	N	0	O	5	S	0	13C	0	1.85714	0.357143
42	287.186	287.186	287.186	-0.00855302	0.6978	0	2		C	15	H	28	N	0	O	5	S	0	13C	0	1.86667	0.333333
43	301.202	301.202	301.202	-0.00794208	0.9584	0	2		C	16	H	30	N	0	O	5	S	0	13C	0	1.875	0.3125
44	315.218	315.218	315.218	-0.00738547	0.9242	0	2		C	17	H	32	N	0	O	5	S	0	13C	0	1.88235	0.294118
45	329.233	329.233	329.233	-0.00687625	12.2993	0	2		C	18	H	34	N	0	O	5	S	0	13C	0	1.88889	0.277778
46	343.249	343.249	343.249	-0.00640861	1.5048	0	2		C	19	H	36	N	0	O	5	S	0	13C	0	1.89474	0.263158
47	357.265	357.265	357.265	-0.00597767	0.9146	0	2		C	20	H	38	N	0	O	5	S	0	13C	0	1.9	0.25
48	371.28	371.28	371.28	-0.00557926	0.7674	0	2		C	21	H	40	N	0	O	5	S	0	13C	0	1.90476	0.238095
49	385.296	385.296	385.296	-0.00520984	0.7338	0	2		C	22	H	42	N	0	O	5	S	0	13C	0	1.90909	0.227273
50	399.312	399.312	399.312	-0.00486635	0.8092	0	2		C	23	H	44	N	0	O	5	S	0	13C	0	1.91304	0.217391
51	413.327	413.327	413.327	-0.00454616	0.7761	0	2		C	24	H	46	N	0	O	5	S	0	13C	0	1.91667	0.208333
52	427.343	427.343	427.343	-0.00424696	0.6746	0	2		C	25	H	48	N	0	O	5	S	0	13C	0	1.92	0.2
53	441.359	441.359	441.359	-0.00396677	0.6652	0	2		C	26	H	50	N	0	O	5	S	0	13C	0	1.92308	0.192308
54	455.374	455.374	455.374	-0.00370383	0.7712	0	2		C	27	H	52	N	0	O	5	S	0	13C	0	1.92593	0.185185
55	469.39	469.39	469.39	-0.00345659	0.6079	0	2		C	28	H	54	N	0	O	5	S	0	13C	0	1.92857	0.178571
56	483.406	483.406	483.405	-0.00322369	0.5903	0	2		C	29	H	56	N	0	O	5	S	0	13C	0	1.93103	0.172414
57	497.421	497.421	497.421	-0.00300391	0.704	0	2		C	30	H	58	N	0	O	5	S	0	13C	0	1.93333	0.166667
58	511.437	511.437	511.437	-0.00279618	0.5273	0	2		C	31	H	60	N	0	O	5	S	0	13C	0	1.93548	0.16129
59	525.452	525.452	525.452	-0.00259953	0.4443	0	2		C	32	H	62	N	0	O	5	S	0	13C	0	1.9375	0.15625
60	539.468	539.468	539.468	-0.0024131	0.4885	0	2		C	33	H	64	N	0	O	5	S	0	13C	0	1.93939	0.151515
61	553.484	553.484	553.484	-0.00223611	0.3657	0	2		C	34	H	66	N	0	O	5	S	0	13C	0	1.94118	0.147059
62	567.499	567.499	567.499	-0.00206786	0.2595	0	2		C	35	H	68	N	0	O	5	S	0	13C	0	1.94286	0.142857
63	581.515	581.515	581.515	-0.00190772	0.2954	0	2		C	36	H	70	N	0	O	5	S	0	13C	0	1.94444	0.138889
64	595.531	595.531	595.531	-0.00175512	0.1809	0	2		C	37	H	72	N	0	O	5	S	0	13C	0	1.94595	0.135135
65	609.546	609.546	609.546	-0.00160954	0.1274	0	2		C	38	H	74	N	0	O	5	S	0	13C	0	1.94737	0.131579
66	623.562	623.562	623.562	-0.0014705	0.1587	0	2		C	39	H	76	N	0	O	5	S	0	13C	0	1.94872	0.128205
67	637.578	637.578	637.578	-0.00133758	0.1194	0	2		C	40	H	78	N	0	O	5	S	0	13C	0	1.95	0.125
68	651.593	651.593	651.593	-0.00121037	0.0771	0	2		C	41	H	80	N	0	O	5	S	0	13C	0	1.95122	0.121951
69	665.609	665.609	665.609	-0.00108852	0.0825	0	2		C	42	H	82	N	0	O	5	S	0	13C	0	1.95238	0.119048
70	679.625	679.625	679.625	-0.000971698	0.0578	0	2		C	43	H	84	N	0	O	5	S	0	13C	0	1.95349	0.116279
71	693.64	693.64	693.64	-0.000859596	0.0319	0	2		C	44	H	86	N	0	O	5	S	0	13C	0	1.95455	0.113636
72	707.656	707.656	707.656	-0.000751933	0.0391	0	2		C	45	H	88	N	0	O	5	S	0	13C	0	1.95556	0.111111
73	721.672	721.672	721.672	-0.000648453	0.0251	0	2		C	46	H	90	N	0	O	5	S	0	13C	0	1.95652	0.108696
74	749.703	749.703	749.703	-0.0004531	0.027	0	2		C	48	H	94	N	0	O	5	S	0	13C	0	1.95833	0.104167
75	145.014	145.014	145.014	-0.0218037	0.0196	0	3		C	5	H	6	N	0	O	5	S	0	13C	0	1.2	1
76	187.061	187.061	187.061	0.0375843	0.06	0	3		C	8	H	12	N	0	O	5	S	0	13C	0	1.5	0.625
77	201.077	201.077	201.077	0.0352836	0.2803	0	3		C	9	H	14	N	0	O	5	S	0	13C	0	1.55556	0.555556
78	215.093	215.093	215.092	-0.013209	0.6519	0	3		C	10	H	16	N	0	O	5	S	0	13C	0	1.6	0.5
79	229.108	229.108	229.108	-0.012121	0.6865	0	3		C	11	H	18	N	0	O	5	S	0	13C	0	1.63636	0.454545
80	243.124	243.124	243.124	-0.0111584	1.1303	0	3		C	12	H	20	N	0	O	5	S	0	13C	0	1.66667	0.416667
81	257.139	257.139	257.139	0.0285887	1.2842	0	3		C	13	H	22	N	0	O	5	S	0	13C	0	1.69231	0.384615
82	271.155	271.155	271.155	-0.00953178	0.8445	0	3		C	14	H	24	N	0	O	5	S	0	13C	0	1.71429	0.357143
83	285.171	285.171	285.171	0.0262283	0.9685	0	3		C	15	H	26	N	0	O	5	S	0	13C	0	1.73333	0.333333
84	299.186	299.186	299.186	-0.00820997	1.5458	0	3		C	16	H	28	N	0	O	5	S	0	13C	0	1.75	0.3125
85	313.202	313.202	313.202	-0.00763779	1.2243	0	3		C	17	H	30	N	0	O	5	S	0	13C	0	1.76471	0.294118
86	327.218	327.218	327.218	-0.00711462	6.0817	0	3		C	18	H	32	N	0	O	5	S	0	13C	0	1.77778	0.277778
87	341.233	341.233	341.233	-0.00663443	2.6721	0	3		C	19	H	34	N	0	O	5	S	0	13C	0	1.78947	0.263158
88	355.249	355.249	355.249	-0.00619214	2.1511	0	3		C	20	H	36	N	0	O	5	S	0	13C	0	1.8	0.25
89	369.265	369.265	369.265	-0.00578341	1.257	0	3		C	21	H	38	N	0	O	5	S	0	13C	0	1.80952	0.238095
90	383.28	383.28	383.28	-0.00540458	1.3517	0	3		C	22	H	40	N	0	O	5	S	0	13C	0	1.81818	0.227273
91	397.296	397.296	397.296	-0.00505248	1.3201	0	3		C	23	H	42	N	0	O	5	S	0	13C	0	1.82609	0.217391
92	411.312	411.312	411.312	-0.00472437	1.1224	0	3		C	24	H	44	N	0	O	5	S	0	13C	0	1.83333	0.208333
93	425.327	425.327	425.327	-0.00441789	1.1768	0	3		C	25	H	46	N	0	O	5	S	0	13C	0	1.84	0.2
94	439.343	439.343	439.343	-0.00413096	0.8807	0	3		C	26	H	48	N	0	O	5	S	0	13C	0	1.84615	0.192308
95	453.359	453.359	453.359	-0.00386178	0.9337	0	3		C	27	H	50	N	0	O	5	S	0	13C	0	1.85185	0.185185
96	467.374	467.374	467.374	-0.00360874	0.9105	0	3		C	28	H	52	N	0	O	5	S	0	13C	0	1.85714	0.178571
97	481.39	481.39	481.39	0.0174028	0.6652	0	3		C	29	H	54	N	0	O	5	S	0	13C	0	1.86207	0.172414
98	495.405	495.405	495.405	0.0170399	0.7346	0	3		C	30	H	56	N	0	O	5	S	0	13C	0	1.86667	0.166667
99	509.421	509.421	509.421	-0.00293315	0.7221	0	3		C	31	H	58	N	0	O	5	S	0	13C	0	1.87097	0.16129
100	523.437	523.437	523.437	0.0354769	0.4626	0	3		C	32	H	60	N	0	O	5	S	0	13C	0	1.875	0.15625
101	537.452	537.452	537.452	0.0346711	0.4414	0	3		C	33	H	62	N	0	O	5	S	0	13C	0	1.87879	0.151515
102	551.468	551.468	551.468	-0.00236059	0.4554	0	3		C	34	H	64	N	0	O	5	S	0	13C	0	1.88235	0.147059
103	565.484	565.484	565.484	-0.00218866	0.2579	0	3		C	35	H	66	N	0	O	5	S	0	13C	0	1.88571	0.142857
104	579.499	579.499	579.499	0.0152312	0.2404	0	3		C	36	H	68	N	0	O	5	S	0	13C	0	1.88889	0.138889
105	593.515	593.515	593.515	-0.0187179	0.2099	0	3		C	37	H	70	N	0	O	5	S	0	13C	0	1.89189	0.135135
106	607.531	607.531	607.531	0.0311997	0.1147	0	3		C	38	H	72	N	0	O	5	S	0	13C	0	1.89474	0.131579
107	621.546	621.546	621.546	0.0145104	0.116	0	3		C	39	H	74	N	0	O	5	S	0	13C	0	1.89744	0.128205
108	635.562	635.562	635.562	-0.00144274	0.1231	0	3		C	40	H	76	N	0	O	5	S	0	13C	0	1.9	0.125
109	649.578	649.578	649.578	0.0140817	0.0586	0	3		C	41	H	78	N	0	O	5	S	0	13C	0	1.90244	0.121951
110	663.593	663.593	663.593	-0.016258	0.0497	0	3		C	42	H	80	N	0	O	5	S	0	13C	0	1.90476	0.119048
111	677.609	677.609	677.609	-0.0601003	0.052	0	3		C	43	H	82	N	0	O	5	S	0	13C	0	1.90698	0.116279
112	691.625	691.625	691.625	-0.000954839	0.0276	0	3		C	44	H	84	N	0	O	5	S	0	13C	0	1.90909	0.113636
113	705.64	705.64	705.64	0.0700127	0.0277	0	3		C	45	H	86	N	0	O	5	S	0	13C	0	1.91111	0.111111
114	719.656	719.656	719.656	-0.0146349	0.0263	0	3		C	46	H	88	N	0	O	5	S	0	13C	0	1.91304	0.108696
115	747.687	747.687	747.687	0.0529582	0.0218	0	3		C	48	H	92	N	0	O	5	S	0	13C	0	1.91667	0.104167
116	142.999	142.999	142.999	0.0473712	0.0173	0	4		C	5	H	4	N	0	O	5	S	0	13C	0	0.8	1
117	199.061	199.061	199.061	0.0353186	0.0678	0	4		C	9	H	12	N	0	O	5	S	0	13C	0	1.33333	0.555556
118	213.077	213.077	213.077	-0.0136349	0.2035	0	4		C	10	H	14	N	0	O	5	S	0	13C	0	1.4	0.5
119	227.093	227.093	227.092	-0.012511	0.434	0	4		C	11	H	16	N	0	O	5	S	0	13C	0	1.45455	0.454545
120	241.108	241.108	241.108	-0.0115177	0.8924	0	4		C	12	H	18	N	0	O	5	S	0	13C	0	1.5	0.416667
121	255.124	255.124	255.124	0.0285631	0.8132	0	4		C	13	H	20	N	0	O	5	S	0	13C	0	1.53846	0.384615
122	269.139	269.139	269.139	-0.00984148	0.6888	0	4		C	14	H	22	N	0	O	5	S	0	13C	0	1.57143	0.357143
123	283.155	283.155	283.155	0.0261885	0.788	0	4		C	15	H	24	N	0	O	5	S	0	13C	0	1.6	0.333333
124	297.171	297.171	297.171	-0.00848149	0.7731	0	4		C	16	H	26	N	0	O	5	S	0	13C	0	1.625	0.3125
125	311.186	311.186	311.186	-0.00789337	0.7958	0	4		C	17	H	28	N	0	O	5	S	0	13C	0	1.64706	0.294118
126	325.202	325.202	325.202	-0.00735595	3.0389	0	4		C	18	H	30	N	0	O	5	S	0	13C	0	1.66667	0.277778
127	339.218	339.218	339.218	-0.00686294	1.1756	0	4		C	19	H	32	N	0	O	5	S	0	13C	0	1.68421	0.263158
128	353.233	353.233	353.233	-0.00640905	1.2722	0	4		C	20	H	34	N	0	O	5	S	0	13C	0	1.7	0.25
129	367.249	367.249	367.249	-0.00598981	0.7047	0	4		C	21	H	36	N	0	O	5	S	0	13C	0	1.71429	0.238095
130	381.265	381.265	381.265	-0.00560138	0.5174	0	4		C	22	H	38	N	0	O	5	S	0	13C	0	1.72727	0.227273
131	395.28	395.28	395.28	0.020058	0.5063	0	4		C	23	H	40	N	0	O	5	S	0	13C	0	1.73913	0.217391
132	409.296	409.296	409.296	-0.00490435	0.4805	0	4		C	24	H	42	N	0	O	5	S	0	13C	0	1.75	0.208333
133	423.312	423.312	423.312	-0.0282137	0.3639	0	4		C	25	H	44	N	0	O	5	S	0	13C	0	1.76	0.2
134	437.327	437.327	437.327	0.0185695	0.3469	0	4		C	26	H	46	N	0	O	5	S	0	13C	0	1.76923	0.192308
135	451.343	451.343	451.343	-0.00402113	0.3795	0	4		C	27	H	48	N	0	O	5	S	0	13C	0	1.77778	0.185185
136	465.359	465.359	465.359	-0.0037622	0.288	0	4		C	28	H	50	N	0	O	5	S	0	13C	0	1.78571	0.178571
137	479.374	479.374	479.374	0.0173421	0.2782	0	4		C	29	H	52	N	0	O	5	S	0	13C	0	1.7931	0.172414
138	493.39	493.39	493.39	0.0169795	0.3028	0	4		C	30	H	54	N	0	O	5	S	0	13C	0	1.8	0.166667
139	549.452	549.452	549.452	0.015714	0.12	0	4		C	34	H	62	N	0	O	5	S	0	13C	0	1.82353	0.147059
140	563.468	563.468	563.468	0.0154369	0.0968	0	4		C	35	H	64	N	0	O	5	S	0	13C	0	1.82857	0.142857
141	577.484	577.484	577.484	0.0671228	0.0858	0	4		C	36	H	66	N	0	O	5	S	0	13C	0	1.83333	0.138889
142	591.499	591.499	591.499	-0.0188901	0.0505	0	4		C	37	H	68	N	0	O	5	S	0	13C	0	1.83784	0.135135
143	605.515	605.515	605.515	0.0972571	0.0338	0	4		C	38	H	70	N	0	O	5	S	0	13C	0	1.84211	0.131579
144	619.531	619.531	619.531	-0.0178284	0.047	0	4		C	39	H	72	N	0	O	5	S	0	13C	0	1.84615	0.128205
145	633.546	633.546	633.546	0.0458039	0.0262	0	4		C	40	H	74	N	0	O	5	S	0	13C	0	1.85	0.125
146	661.578	661.578	661.578	-0.0617506	0.0184	0	4		C	42	H	78	N	0	O	5	S	0	13C	0	1.85714	0.119048
147	211.061	211.061	211.061	-0.014069	0.0887	0	5		C	10	H	12	N	0	O	5	S	0	13C	0	1.2	0.5
148	225.077	225.077	225.077	-0.012908	0.1119	0	5		C	11	H	14	N	0	O	5	S	0	13C	0	1.27273	0.454545
149	239.092	239.092	239.092	0.0299418	0.4082	0	5		C	12	H	16	N	0	O	5	S	0	13C	0	1.33333	0.416667
150	253.108	253.108	253.108	0.0285372	0.3854	0	5		C	13	H	18	N	0	O	5	S	0	13C	0	1.38462	0.384615
151	267.124	267.124	267.124	-0.0101559	0.4581	0	5		C	14	H	20	N	0	O	5	S	0	13C	0	1.42857	0.357143
152	281.139	281.139	281.139	0.0261481	0.5673	0	5		C	15	H	22	N	0	O	5	S	0	13C	0	1.46667	0.333333
153	295.155	295.155	295.155	-0.00875672	0.5957	0	5		C	16	H	24	N	0	O	5	S	0	13C	0	1.5	0.3125
154	309.171	309.171	309.171	-0.00815229	0.9787	0	5		C	17	H	26	N	0	O	5	S	0	13C	0	1.52941	0.294118
155	323.186	323.186	323.186	-0.00760029	1.9515	0	5		C	18	H	28	N	0	O	5	S	0	13C	0	1.55556	0.277778
156	337.202	337.202	337.202	-0.00709417	6.0254	0	5		C	19	H	30	N	0	O	5	S	0	13C	0	1.57895	0.263158
157	351.218	351.218	351.218	-0.00662845	3.7564	0	5		C	20	H	32	N	0	O	5	S	0	13C	0	1.6	0.25
158	365.233	365.233	365.233	-0.00619848	0.6658	0	5		C	21	H	34	N	0	O	5	S	0	13C	0	1.61905	0.238095
159	379.249	379.249	379.249	-0.00580028	0.3479	0	5		C	22	H	36	N	0	O	5	S	0	13C	0	1.63636	0.227273
160	393.265	393.265	393.265	-0.00543047	0.2004	0	5		C	23	H	38	N	0	O	5	S	0	13C	0	1.65217	0.217391
161	407.28	407.28	407.28	-0.0050861	0.1434	0	5		C	24	H	40	N	0	O	5	S	0	13C	0	1.66667	0.208333
162	421.296	421.296	421.296	-0.00476466	0.1101	0	5		C	25	H	42	N	0	O	5	S	0	13C	0	1.68	0.2
163	435.312	435.312	435.312	-0.00446391	0.108	0	5		C	26	H	44	N	0	O	5	S	0	13C	0	1.69231	0.192308
164	449.327	449.327	449.327	-0.00418192	0.1279	0	5		C	27	H	46	N	0	O	5	S	0	13C	0	1.7037	0.185185
165	463.343	463.343	463.343	0.0176653	0.0764	0	5		C	28	H	48	N	0	O	5	S	0	13C	0	1.71429	0.178571
166	477.359	477.359	477.359	0.017281	0.0737	0	5		C	29	H	50	N	0	O	5	S	0	13C	0	1.72414	0.172414
167	491.374	491.374	491.374	-0.00343248	0.0671	0	5		C	30	H	52	N	0	O	5	S	0	13C	0	1.73333	0.166667
168	505.39	505.39	505.39	-0.0229971	0.0545	0	5		C	31	H	54	N	0	O	5	S	0	13C	0	1.74194	0.16129
169	519.405	519.405	519.405	0.0355053	0.0471	0	5		C	32	H	56	N	0	O	5	S	0	13C	0	1.75	0.15625
170	533.421	533.421	533.421	0.0346926	0.0417	0	5		C	33	H	58	N	0	O	5	S	0	13C	0	1.75758	0.151515
171	547.437	547.437	547.437	0.0156546	0.0306	0	5		C	34	H	60	N	0	O	5	S	0	13C	0	1.76471	0.147059
172	561.452	561.452	561.452	-0.0202438	0.0287	0	5		C	35	H	62	N	0	O	5	S	0	13C	0	1.77143	0.142857
173	575.468	575.468	575.468	-0.0196393	0.0212	0	5		C	36	H	64	N	0	O	5	S	0	13C	0	1.77778	0.138889
174	209.046	209.046	209.046	-0.0145115	0.0409	0	6		C	10	H	10	N	0	O	5	S	0	13C	0	1	0.5
175	223.061	223.061	223.061	0.0315186	0.0477	0	6		C	11	H	12	N	0	O	5	S	0	13C	0	1.09091	0.454545
176	237.077	237.077	237.077	-0.0122546	0.1284	0	6		C	12	H	14	N	0	O	5	S	0	13C	0	1.16667	0.416667
177	251.092	251.092	251.092	0.0285108	0.1146	0	6		C	13	H	16	N	0	O	5	S	0	13C	0	1.23077	0.384615
178	265.108	265.108	265.108	-0.010475	0.2132	0	6		C	14	H	18	N	0	O	5	S	0	13C	0	1.28571	0.357143
179	279.124	279.124	279.124	0.0261072	0.3448	0	6		C	15	H	20	N	0	O	5	S	0	13C	0	1.33333	0.333333
180	293.139	293.139	293.139	-0.00903573	0.4865	0	6		C	16	H	22	N	0	O	5	S	0	13C	0	1.375	0.3125
181	307.155	307.155	307.155	-0.00841461	0.6857	0	6		C	17	H	24	N	0	O	5	S	0	13C	0	1.41176	0.294118
182	321.171	321.171	321.171	-0.00784769	0.8027	0	6		C	18	H	26	N	0	O	5	S	0	13C	0	1.44444	0.277778
183	335.186	335.186	335.186	-0.00732819	1.6007	0	6		C	19	H	28	N	0	O	5	S	0	13C	0	1.47368	0.263158
184	349.202	349.202	349.202	-0.00685039	6.1584	0	6		C	20	H	30	N	0	O	5	S	0	13C	0	1.5	0.25
185	363.218	363.218	363.218	-0.00640946	0.634	0	6		C	21	H	32	N	0	O	5	S	0	13C	0	1.52381	0.238095
186	377.233	377.233	377.233	0.0205075	0.2236	0	6		C	22	H	34	N	0	O	5	S	0	13C	0	1.54545	0.227273
187	391.249	391.249	391.249	0.0199368	0.1408	0	6		C	23	H	36	N	0	O	5	S	0	13C	0	1.56522	0.217391
188	405.265	405.265	405.265	-0.00526967	0.2197	0	6		C	24	H	38	N	0	O	5	S	0	13C	0	1.58333	0.208333
189	419.28	419.28	419.28	-0.0526413	0.0506	0	6		C	25	H	40	N	0	O	5	S	0	13C	0	1.6	0.2
190	433.296	433.296	433.296	0.064604	0.0465	0	6		C	26	H	42	N	0	O	5	S	0	13C	0	1.61538	0.192308
191	447.312	447.312	447.312	0.0180116	0.0442	0	6		C	27	H	44	N	0	O	5	S	0	13C	0	1.62963	0.185185
192	461.327	461.327	461.327	0.0609566	0.0309	0	6		C	28	H	46	N	0	O	5	S	0	13C	0	1.64286	0.178571
193	475.343	475.343	475.343	-0.0248556	0.0285	0	6		C	29	H	48	N	0	O	5	S	0	13C	0	1.65517	0.172414
194	489.359	489.359	489.359	0.0577271	0.0211	0	6		C	30	H	50	N	0	O	5	S	0	13C	0	1.66667	0.166667
195	221.046	221.046	221.046	-0.0137237	0.0303	0	7		C	11	H	10	N	0	O	5	S	0	13C	0	0.909091	0.454545
196	235.061	235.061	235.061	0.0299095	0.0372	0	7		C	12	H	12	N	0	O	5	S	0	13C	0	1	0.416667
197	249.077	249.077	249.077	0.028484	0.0621	0	7		C	13	H	14	N	0	O	5	S	0	13C	0	1.07692	0.384615
198	263.092	263.092	263.092	0.0272104	0.1057	0	7		C	14	H	16	N	0	O	5	S	0	13C	0	1.14286	0.357143
199	277.108	277.108	277.108	0.0260656	0.2052	0	7		C	15	H	18	N	0	O	5	S	0	13C	0	1.2	0.333333
200	291.124	291.124	291.124	-0.00931861	0.3444	0	7		C	16	H	20	N	0	O	5	S	0	13C	0	1.25	0.3125
201	305.139	305.139	305.139	-0.00868039	0.492	0	7		C	17	H	22	N	0	O	5	S	0	13C	0	1.29412	0.294118
202	319.155	319.155	319.155	-0.00809823	0.4694	0	7		C	18	H	24	N	0	O	5	S	0	13C	0	1.33333	0.277778
203	333.171	333.171	333.171	-0.00756504	0.9658	0	7		C	19	H	26	N	0	O	5	S	0	13C	0	1.36842	0.263158
204	347.186	347.186	347.186	-0.0070749	3.2016	0	7		C	20	H	28	N	0	O	5	S	0	13C	0	1.4	0.25
205	361.202	361.202	361.202	-0.0066228	0.4379	0	7		C	21	H	30	N	0	O	5	S	0	13C	0	1.42857	0.238095
206	375.218	375.218	375.218	-0.00620448	0.1743	0	7		C	22	H	32	N	0	O	5	S	0	13C	0	1.45455	0.227273
207	389.233	389.233	389.233	-0.00581628	0.1333	0	7		C	23	H	34	N	0	O	5	S	0	13C	0	1.47826	0.217391
208	403.249	403.249	403.249	-0.00545507	0.1415	0	7		C	24	H	36	N	0	O	5	S	0	13C	0	1.5	0.208333
209	417.265	417.265	417.265	0.0188475	0.0578	0	7		C	25	H	38	N	0	O	5	S	0	13C	0	1.52	0.2
210	431.28	431.28	431.28	-0.0279898	0.0355	0	7		C	26	H	40	N	0	O	5	S	0	13C	0	1.53846	0.192308
211	445.296	445.296	445.296	-0.0269648	0.038	0	7		C	27	H	42	N	0	O	5	S	0	13C	0	1.55556	0.185185
212	473.327	473.327	473.327	0.0594112	0.026	0	7		C	29	H	46	N	0	O	5	S	0	13C	0	1.58621	0.172414
213	233.046	233.046	233.046	0.0728031	0.0287	0	8		C	12	H	10	N	0	O	5	S	0	13C	0	0.833333	0.416667
214	247.061	247.061	247.061	0.0689326	0.0305	0	8		C	13	H	12	N	0	O	5	S	0	13C	0	0.923077	0.384615
215	261.077	261.077	261.077	-0.0111281	0.0492	0	8		C	14	H	14	N	0	O	5	S	0	13C	0	1	0.357143
216	275.092	275.092	275.092	0.0260234	0.0811	0	8		C	15	H	16	N	0	O	5	S	0	13C	0	1.06667	0.333333
217	289.108	289.108	289.108	-0.00960544	0.3005	0	8		C	16	H	18	N	0	O	5	S	0	13C	0	1.125	0.3125
218	303.124	303.124	303.124	-0.00894971	0.2673	0	8		C	17	H	20	N	0	O	5	S	0	13C	0	1.17647	0.294118
219	317.139	317.139	317.139	-0.00835194	0.3443	0	8		C	18	H	22	N	0	O	5	S	0	13C	0	1.22222	0.277778
220	331.155	331.155	331.155	0.0223926	0.6432	0	8		C	19	H	24	N	0	O	5	S	0	13C	0	1.26316	0.263158
221	345.171	345.171	345.171	-0.00730204	1.339	0	8		C	20	H	26	N	0	O	5	S	0	13C	0	1.3	0.25
222	359.186	359.186	359.186	0.0210022	0.2532	0	8		C	21	H	28	N	0	O	5	S	0	13C	0	1.33333	0.238095
223	373.202	373.202	373.202	-0.00640985	0.1507	0	8		C	22	H	30	N	0	O	5	S	0	13C	0	1.36364	0.227273
224	387.218	387.218	387.218	-0.0060122	0.1155	0	8		C	23	H	32	N	0	O	5	S	0	13C	0	1.3913	0.217391
225	401.233	401.233	401.233	-0.00564233	0.0865	0	8		C	24	H	34	N	0	O	5	S	0	13C	0	1.41667	0.208333
226	415.249	415.249	415.249	-0.0293794	0.0582	0	8		C	25	H	36	N	0	O	5	S	0	13C	0	1.44	0.2
227	429.265	429.265	429.265	-0.00497504	0.0408	0	8		C	26	H	38	N	0	O	5	S	0	13C	0	1.46154	0.192308
228	443.28	443.28	443.28	-0.0272321	0.037	0	8		C	27	H	40	N	0	O	5	S	0	13C	0	1.48148	0.185185
229	457.296	457.296	457.296	-0.0481249	0.027	0	8		C	28	H	42	N	0	O	5	S	0	13C	0	1.5	0.178571
230	471.312	471.312	471.312	0.0595292	0.022	0	8		C	29	H	44	N	0	O	5	S	0	13C	0	1.51724	0.172414
231	485.327	485.327	485.327	0.0167329	0.0224	0	8		C	30	H	46	N	0	O	5	S	0	13C	0	1.53333	0.166667
232	231.03	231.03	231.03	-0.143262	0.0209	0	9		C	12	H	8	N	0	O	5	S	0	13C	0	0.666667	0.416667
233	259.061	259.061	259.061	0.0271386	0.0244	0	9		C	14	H	12	N	0	O	5	S	0	13C	0	0.857143	0.357143
234	273.077	273.077	273.077	-0.0106391	0.0559	0	9		C	15	H	14	N	0	O	5	S	0	13C	0	0.933333	0.333333
235	287.092	287.092	287.092	-0.00989629	0.0954	0	9		C	16	H	16	N	0	O	5	S	0	13C	0	1	0.3125
236	301.108	301.108	301.108	-0.00922263	0.1536	0	9		C	17	H	18	N	0	O	5	S	0	13C	0	1.05882	0.294118
237	315.124	315.124	315.124	-0.0086089	0.1633	0	9		C	18	H	20	N	0	O	5	S	0	13C	0	1.11111	0.277778
238	329.139	329.139	329.139	-0.00804744	0.3287	0	9		C	19	H	22	N	0	O	5	S	0	13C	0	1.15789	0.263158
239	343.155	343.155	343.155	-0.00753184	0.4157	0	9		C	20	H	24	N	0	O	5	S	0	13C	0	1.2	0.25
240	357.171	357.171	357.171	-0.00705671	0.1438	0	9		C	21	H	26	N	0	O	5	S	0	13C	0	1.2381	0.238095
241	371.186	371.186	371.186	-0.00661746	0.1239	0	9		C	22	H	28	N	0	O	5	S	0	13C	0	1.27273	0.227273
242	385.202	385.202	385.202	-0.00621017	0.1173	0	9		C	23	H	30	N	0	O	5	S	0	13C	0	1.30435	0.217391
243	399.218	399.218	399.218	-0.00583148	0.1585	0	9		C	24	H	32	N	0	O	5	S	0	13C	0	1.33333	0.208333
244	413.233	413.233	413.233	0.0187209	0.0693	0	9		C	25	H	34	N	0	O	5	S	0	13C	0	1.36	0.2
245	427.249	427.249	427.249	0.065068	0.0463	0	9		C	26	H	36	N	0	O	5	S	0	13C	0	1.38462	0.192308
246	441.265	441.265	441.265	-0.00483975	0.0356	0	9		C	27	H	38	N	0	O	5	S	0	13C	0	1.40741	0.185185
247	455.28	455.28	455.28	0.0833081	0.0251	0	9		C	28	H	40	N	0	O	5	S	0	13C	0	1.42857	0.178571
248	469.296	469.296	469.296	-0.0255858	0.0176	0	9		C	29	H	42	N	0	O	5	S	0	13C	0	1.44828	0.172414
249	483.312	483.312	483.312	-0.0247112	0.0209	0	9		C	30	H	44	N	0	O	5	S	0	13C	0	1.46667	0.166667
250	257.046	257.046	257.046	0.0271019	0.0435	0	10		C	14	H	10	N	0	O	5	S	0	13C	0	0.714286	0.357143
251	271.061	271.061	271.061	0.0259372	0.2361	0	10		C	15	H	12	N	0	O	5	S	0	13C	0	0.8	0.333333
252	285.077	285.077	285.077	-0.0101913	0.0781	0	10		C	16	H	14	N	0	O	5	S	0	13C	0	0.875	0.3125
253	299.092	299.092	299.092	0.0239352	0.0915	0	10		C	17	H	16	N	0	O	5	S	0	13C	0	0.941176	0.294118
254	313.108	313.108	313.108	-0.00886917	0.0808	0	10		C	18	H	18	N	0	O	5	S	0	13C	0	1	0.277778
255	327.124	327.124	327.124	-0.0082931	0.1488	0	10		C	19	H	20	N	0	O	5	S	0	13C	0	1.05263	0.263158
256	341.139	341.139	341.139	-0.00776436	0.1253	0	10		C	20	H	22	N	0	O	5	S	0	13C	0	1.1	0.25
257	355.155	355.155	355.155	-0.00727736	0.093	0	10		C	21	H	24	N	0	O	5	S	0	13C	0	1.14286	0.238095
258	369.171	369.171	369.171	-0.00682733	0.0804	0	10		C	22	H	26	N	0	O	5	S	0	13C	0	1.18182	0.227273
259	383.186	383.186	383.186	-0.00641022	0.0757	0	10		C	23	H	28	N	0	O	5	S	0	13C	0	1.21739	0.217391
260	397.202	397.202	397.202	0.0191536	0.0735	0	10		C	24	H	30	N	0	O	5	S	0	13C	0	1.25	0.208333
261	411.218	411.218	411.218	0.0186567	0.0549	0	10		C	25	H	32	N	0	O	5	S	0	13C	0	1.28	0.2
262	425.233	425.233	425.233	0.0181926	0.0424	0	10		C	26	H	34	N	0	O	5	S	0	13C	0	1.30769	0.192308
263	439.249	439.249	439.249	0.0405243	0.0415	0	10		C	27	H	36	N	0	O	5	S	0	13C	0	1.33333	0.185185
264	453.265	453.265	453.265	-0.048836	0.0398	0	10		C	28	H	38	N	0	O	5	S	0	13C	0	1.35714	0.178571
265	467.28	467.28	467.28	-0.0472339	0.0239	0	10		C	29	H	40	N	0	O	5	S	0	13C	0	1.37931	0.172414
266	283.061	283.061	283.061	0.0248376	0.0383	0	11		C	16	H	12	N	0	O	5	S	0	13C	0	0.75	0.3125
267	297.077	297.077	297.077	-0.00977959	0.0755	0	11		C	17	H	14	N	0	O	5	S	0	13C	0	0.823529	0.294118
268	311.092	311.092	311.092	0.023012	0.0494	0	11		C	18	H	16	N	0	O	5	S	0	13C	0	0.888889	0.277778
269	325.108	325.108	325.108	-0.0085418	0.0589	0	11		C	19	H	18	N	0	O	5	S	0	13C	0	0.947368	0.263158
270	339.124	339.124	339.124	-0.00799965	0.054	0	11		C	20	H	20	N	0	O	5	S	0	13C	0	1	0.25
271	353.139	353.139	353.139	0.0208169	0.0599	0	11		C	21	H	22	N	0	O	5	S	0	13C	0	1.04762	0.238095
272	367.155	367.155	367.155	-0.0615124	0.0471	0	11		C	22	H	24	N	0	O	5	S	0	13C	0	1.09091	0.227273
273	381.171	381.171	381.171	0.0196226	0.056	0	11		C	23	H	26	N	0	O	5	S	0	13C	0	1.13043	0.217391
274	395.186	395.186	395.186	-0.00621557	0.0807	0	11		C	24	H	28	N	0	O	5	S	0	13C	0	1.16667	0.208333
275	409.202	409.202	409.202	-0.00584594	0.0482	0	11		C	25	H	30	N	0	O	5	S	0	13C	0	1.2	0.2
276	423.218	423.218	423.218	-0.0291293	0.0348	0	11		C	26	H	32	N	0	O	5	S	0	13C	0	1.23077	0.192308
277	437.233	437.233	437.233	-0.00517776	0.0304	0	11		C	27	H	34	N	0	O	5	S	0	13C	0	1.25926	0.185185
278	451.249	451.249	451.249	0.0394466	0.0318	0	11		C	28	H	36	N	0	O	5	S	0	13C	0	1.28571	0.178571
279	479.28	479.28	479.28	0.0165426	0.0183	0	11		C	30	H	40	N	0	O	5	S	0	13C	0	1.33333	0.166667
280	267.03	267.03	267.03	0.0258484	0.0331	0	12		C	15	H	8	N	0	O	5	S	0	13C	0	0.533333	0.333333
281	281.046	281.046	281.046	-0.0107939	0.0745	0	12		C	16	H	10	N	0	O	5	S	0	13C	0	0.625	0.3125
282	295.061	295.061	295.061	0.0238275	0.0621	0	12		C	17	H	12	N	0	O	5	S	0	13C	0	0.705882	0.294118
283	309.077	309.077	309.077	0.0229545	0.0437	0	12		C	18	H	14	N	0	O	5	S	0	13C	0	0.777778	0.277778
284	323.092	323.092	323.092	-0.00879361	0.0651	0	12		C	19	H	16	N	0	O	5	S	0	13C	0	0.842105	0.263158
285	337.108	337.108	337.108	-0.00823774	0.1538	0	12		C	20	H	18	N	0	O	5	S	0	13C	0	0.9	0.25
286	351.124	351.124	351.124	-0.00772625	0.0324	0	12		C	21	H	20	N	0	O	5	S	0	13C	0	0.952381	0.238095
287	365.139	365.139	365.139	0.0201328	0.0281	0	12		C	22	H	22	N	0	O	5	S	0	13C	0	1	0.227273
288	379.155	379.155	379.155	0.0195577	0.0269	0	12		C	23	H	24	N	0	O	5	S	0	13C	0	1.04348	0.217391
289	393.171	393.171	393.171	0.0444579	0.0303	0	12		C	24	H	26	N	0	O	5	S	0	13C	0	1.08333	0.208333
290	407.186	407.186	407.186	0.0185264	0.031	0	12		C	25	H	28	N	0	O	5	S	0	13C	0	1.12	0.2
291	421.202	421.202	421.202	-0.00567939	0.0301	0	12		C	26	H	30	N	0	O	5	S	0	13C	0	1.15385	0.192308
292	435.218	435.218	435.218	0.0176279	0.0385	0	12		C	27	H	32	N	0	O	5	S	0	13C	0	1.18519	0.185185
293	449.233	449.233	449.233	0.061741	0.0462	0	12		C	28	H	34	N	0	O	5	S	0	13C	0	1.21429	0.178571
294	463.249	463.249	463.249	-0.0263352	0.0236	0	12		C	29	H	36	N	0	O	5	S	0	13C	0	1.24138	0.172414
295	477.265	477.265	477.265	-0.00447469	0.0203	0	12		C	30	H	38	N	0	O	5	S	0	13C	0	1.26667	0.166667
296	293.046	293.046	293.046	-0.0103519	0.1462	0	13		C	17	H	10	N	0	O	5	S	0	13C	0	0.588235	0.294118
297	307.061	307.061	307.061	-0.00967048	0.4423	0	13		C	18	H	12	N	0	O	5	S	0	13C	0	0.666667	0.277778
298	321.077	321.077	321.077	0.0220966	0.1795	0	13		C	19	H	14	N	0	O	5	S	0	13C	0	0.736842	0.263158
299	335.092	335.092	335.092	0.0213638	0.1481	0	13		C	20	H	16	N	0	O	5	S	0	13C	0	0.8	0.25
300	349.108	349.108	349.108	-0.00795458	0.0399	0	13		C	21	H	18	N	0	O	5	S	0	13C	0	0.857143	0.238095
301	363.124	363.124	363.124	-0.00747092	0.0352	0	13		C	22	H	20	N	0	O	5	S	0	13C	0	0.909091	0.227273
302	377.139	377.139	377.139	-0.0335386	0.0174	0	13		C	23	H	22	N	0	O	5	S	0	13C	0	0.956522	0.217391
303	447.218	447.218	447.218	0.0842363	0.0212	0	13		C	28	H	32	N	0	O	5	S	0	13C	0	1.14286	0.178571
304	461.233	461.233	461.233	0.0384537	0.0194	0	13		C	29	H	34	N	0	O	5	S	0	13C	0	1.17241	0.172414
305	475.249	475.249	475.249	0.0795378	0.018	0	13		C	30	H	36	N	0	O	5	S	0	13C	0	1.2	0.166667
306	291.03	291.03	291.03	-0.010644	0.0571	0	14		C	17	H	8	N	0	O	5	S	0	13C	0	0.470588	0.294118
307	305.046	305.046	305.046	-0.00994465	0.0882	0	14		C	18	H	10	N	0	O	5	S	0	13C	0	0.555556	0.277778
308	319.061	319.061	319.061	0.0220352	0.1398	0	14		C	19	H	12	N	0	O	5	S	0	13C	0	0.631579	0.263158
309	333.077	333.077	333.077	-0.00872258	3.3845	0	14		C	20	H	14	N	0	O	5	S	0	13C	0	0.7	0.25
310	347.092	347.092	347.092	-0.00818557	0.0286	0	14		C	21	H	16	N	0	O	5	S	0	13C	0	0.761905	0.238095
311	361.108	361.108	361.108	-0.0353828	0.0424	0	14		C	22	H	18	N	0	O	5	S	0	13C	0	0.818182	0.227273

## Sheet: O6 
O6 (5.32%)	A.M.W. average :					A.W. average DBE :			A.W. average C# :												A.W. averageH/C	A.W. averageO/C
	398.425					5.96494			22.5945												1.67991	0.341314
	Exp. m/z	Recal m/z	Theor. Mass	Error	Rel. Abundance	Signal2Noise	DBE	Molecular Formula													H/C	O/C
1	207.087	207.087	207.087	-0.0397011	0.0345	0	1		C	8	H	16	N	0	O	6	S	0	13C	0	2	0.75
2	235.119	235.119	235.119	0.0506412	0.02	0	1		C	10	H	20	N	0	O	6	S	0	13C	0	2	0.6
3	249.134	249.134	249.134	0.0480497	0.0203	0	1		C	11	H	22	N	0	O	6	S	0	13C	0	2	0.545455
4	263.15	263.15	263.15	-0.030268	0.0415	0	1		C	12	H	24	N	0	O	6	S	0	13C	0	2	0.5
5	277.166	277.166	277.166	0.00757349	0.0496	0	1		C	13	H	26	N	0	O	6	S	0	13C	0	2	0.461538
6	291.181	291.181	291.181	0.0417721	0.039	0	1		C	14	H	28	N	0	O	6	S	0	13C	0	2	0.428571
7	305.197	305.197	305.197	0.00729821	0.0736	0	1		C	15	H	30	N	0	O	6	S	0	13C	0	2	0.4
8	319.213	319.213	319.213	0.0071787	0.0992	0	1		C	16	H	32	N	0	O	6	S	0	13C	0	2	0.375
9	333.228	333.228	333.228	0.00706924	0.0531	0	1		C	17	H	34	N	0	O	6	S	0	13C	0	2	0.352941
10	347.244	347.244	347.244	0.00696862	0.6701	0	1		C	18	H	36	N	0	O	6	S	0	13C	0	2	0.333333
11	361.26	361.26	361.26	-0.0484861	0.0341	0	1		C	19	H	38	N	0	O	6	S	0	13C	0	2	0.315789
12	375.275	375.275	375.275	-0.0198572	0.0264	0	1		C	20	H	40	N	0	O	6	S	0	13C	0	2	0.3
13	389.291	389.291	389.291	0.00671023	0.031	0	1		C	21	H	42	N	0	O	6	S	0	13C	0	2	0.285714
14	403.307	403.307	403.307	-0.018159	0.0368	0	1		C	22	H	44	N	0	O	6	S	0	13C	0	2	0.272727
15	417.322	417.322	417.322	-0.06532	0.0187	0	1		C	23	H	46	N	0	O	6	S	0	13C	0	2	0.26087
16	431.338	431.338	431.338	0.122421	0.0179	0	1		C	24	H	48	N	0	O	6	S	0	13C	0	2	0.25
17	445.353	445.353	445.353	0.0513498	0.0213	0	1		C	25	H	50	N	0	O	6	S	0	13C	0	2	0.24
18	473.385	473.385	473.385	-0.0359178	0.0238	0	1		C	27	H	54	N	0	O	6	S	0	13C	0	2	0.222222
19	487.4	487.4	487.4	0.0883487	0.0186	0	1		C	28	H	56	N	0	O	6	S	0	13C	0	2	0.214286
20	501.416	501.416	501.416	0.105951	0.0189	0	1		C	29	H	58	N	0	O	6	S	0	13C	0	2	0.206897
21	515.432	515.432	515.432	0.0255892	0.0214	0	1		C	30	H	60	N	0	O	6	S	0	13C	0	2	0.2
22	219.087	219.087	219.087	0.00811735	0.0452	0	2		C	9	H	16	N	0	O	6	S	0	13C	0	1.77778	0.666667
23	233.103	233.103	233.103	0.00790444	0.1554	0	2		C	10	H	18	N	0	O	6	S	0	13C	0	1.8	0.6
24	247.119	247.119	247.119	0.00771568	0.2516	0	2		C	11	H	20	N	0	O	6	S	0	13C	0	1.81818	0.545455
25	261.134	261.134	261.134	0.00754719	0.343	0	2		C	12	H	22	N	0	O	6	S	0	13C	0	1.83333	0.5
26	275.15	275.15	275.15	0.00739586	0.5001	0	2		C	13	H	24	N	0	O	6	S	0	13C	0	1.84615	0.461538
27	289.166	289.166	289.166	0.0072592	1.0993	0	2		C	14	H	26	N	0	O	6	S	0	13C	0	1.85714	0.428571
28	303.181	303.181	303.181	0.00713517	0.4227	0	2		C	15	H	28	N	0	O	6	S	0	13C	0	1.86667	0.4
29	317.197	317.197	317.197	0.0070221	0.4467	0	2		C	16	H	30	N	0	O	6	S	0	13C	0	1.875	0.375
30	331.213	331.213	331.213	0.00691861	0.3956	0	2		C	17	H	32	N	0	O	6	S	0	13C	0	1.88235	0.352941
31	345.228	345.228	345.228	0.00682351	3.4108	0	2		C	18	H	34	N	0	O	6	S	0	13C	0	1.88889	0.333333
32	359.244	359.244	359.244	0.00673584	0.6603	0	2		C	19	H	36	N	0	O	6	S	0	13C	0	1.89474	0.315789
33	373.26	373.26	373.26	0.00665475	0.3498	0	2		C	20	H	38	N	0	O	6	S	0	13C	0	1.9	0.3
34	387.275	387.275	387.275	0.00657953	0.2751	0	2		C	21	H	40	N	0	O	6	S	0	13C	0	1.90476	0.285714
35	401.291	401.291	401.291	0.00650957	0.2938	0	2		C	22	H	42	N	0	O	6	S	0	13C	0	1.90909	0.272727
36	415.307	415.307	415.307	0.00644432	0.2083	0	2		C	23	H	44	N	0	O	6	S	0	13C	0	1.91304	0.26087
37	429.322	429.322	429.322	0.00638334	0.2296	0	2		C	24	H	46	N	0	O	6	S	0	13C	0	1.91667	0.25
38	443.338	443.338	443.338	-0.0162299	0.2558	0	2		C	25	H	48	N	0	O	6	S	0	13C	0	1.92	0.24
39	457.353	457.353	457.353	0.00627259	0.2464	0	2		C	26	H	50	N	0	O	6	S	0	13C	0	1.92308	0.230769
40	471.369	471.369	471.369	0.0274369	0.2648	0	2		C	27	H	52	N	0	O	6	S	0	13C	0	1.92593	0.222222
41	485.385	485.385	485.385	-0.0144276	0.276	0	2		C	28	H	54	N	0	O	6	S	0	13C	0	1.92857	0.214286
42	499.4	499.4	499.4	0.00612977	0.2756	0	2		C	29	H	56	N	0	O	6	S	0	13C	0	1.93103	0.206897
43	513.416	513.416	513.416	0.00608736	0.2905	0	2		C	30	H	58	N	0	O	6	S	0	13C	0	1.93333	0.2
44	527.432	527.432	527.432	0.025007	0.2499	0	2		C	31	H	60	N	0	O	6	S	0	13C	0	1.93548	0.193548
45	541.447	541.447	541.447	-0.0124599	0.2012	0	2		C	32	H	62	N	0	O	6	S	0	13C	0	1.9375	0.1875
46	555.463	555.463	555.463	0.00597298	0.2232	0	2		C	33	H	64	N	0	O	6	S	0	13C	0	1.93939	0.181818
47	569.479	569.479	569.479	0.0234985	0.1671	0	2		C	34	H	66	N	0	O	6	S	0	13C	0	1.94118	0.176471
48	583.494	583.494	583.494	0.023044	0.115	0	2		C	35	H	68	N	0	O	6	S	0	13C	0	1.94286	0.171429
49	597.51	597.51	597.51	0.0058747	0.134	0	2		C	36	H	70	N	0	O	6	S	0	13C	0	1.94444	0.166667
50	611.526	611.526	611.526	-0.0105076	0.1081	0	2		C	37	H	72	N	0	O	6	S	0	13C	0	1.94595	0.162162
51	625.541	625.541	625.541	0.00581651	0.0784	0	2		C	38	H	74	N	0	O	6	S	0	13C	0	1.94737	0.157895
52	639.557	639.557	639.557	-0.0254823	0.0839	0	2		C	39	H	76	N	0	O	6	S	0	13C	0	1.94872	0.153846
53	653.573	653.573	653.573	0.0363644	0.053	0	2		C	40	H	78	N	0	O	6	S	0	13C	0	1.95	0.15
54	667.588	667.588	667.588	-0.0541788	0.0403	0	2		C	41	H	80	N	0	O	6	S	0	13C	0	1.95122	0.146341
55	681.604	681.604	681.604	0.167099	0.0446	0	2		C	42	H	82	N	0	O	6	S	0	13C	0	1.95238	0.142857
56	695.619	695.619	695.62	0.0344429	0.043	0	2		C	43	H	84	N	0	O	6	S	0	13C	0	1.95349	0.139535
57	709.635	709.635	709.635	0.09022	0.0287	0	2		C	44	H	86	N	0	O	6	S	0	13C	0	1.95455	0.136364
58	723.651	723.651	723.651	0.116199	0.0285	0	2		C	45	H	88	N	0	O	6	S	0	13C	0	1.95556	0.133333
59	779.713	779.713	779.713	0.172299	0.0173	0	2		C	49	H	96	N	0	O	6	S	0	13C	0	1.95918	0.122449
60	203.056	203.056	203.056	0.00812647	0.0198	0	3		C	8	H	12	N	0	O	6	S	0	13C	0	1.5	0.75
61	217.072	217.072	217.072	-0.0381705	0.0692	0	3		C	9	H	14	N	0	O	6	S	0	13C	0	1.55556	0.666667
62	231.087	231.087	231.087	0.00769583	0.4404	0	3		C	10	H	16	N	0	O	6	S	0	13C	0	1.6	0.6
63	245.103	245.103	245.103	0.00751745	0.5852	0	3		C	11	H	18	N	0	O	6	S	0	13C	0	1.63636	0.545455
64	259.119	259.119	259.119	0.00735836	0.8782	0	3		C	12	H	20	N	0	O	6	S	0	13C	0	1.66667	0.5
65	273.134	273.134	273.134	0.00721561	1.2846	0	3		C	13	H	22	N	0	O	6	S	0	13C	0	1.69231	0.461538
66	287.15	287.15	287.15	0.00708678	0.6881	0	3		C	14	H	24	N	0	O	6	S	0	13C	0	1.71429	0.428571
67	301.166	301.166	301.166	0.00696995	1.0008	0	3		C	15	H	26	N	0	O	6	S	0	13C	0	1.73333	0.4
68	315.181	315.181	315.181	0.00686351	0.9017	0	3		C	16	H	28	N	0	O	6	S	0	13C	0	1.75	0.375
69	329.197	329.197	329.197	0.00676613	0.8186	0	3		C	17	H	30	N	0	O	6	S	0	13C	0	1.76471	0.352941
70	343.213	343.213	343.213	0.00667671	3.7709	0	3		C	18	H	32	N	0	O	6	S	0	13C	0	1.77778	0.333333
71	357.228	357.228	357.228	0.0065943	1.7361	0	3		C	19	H	34	N	0	O	6	S	0	13C	0	1.78947	0.315789
72	371.244	371.244	371.244	0.00651811	1.069	0	3		C	20	H	36	N	0	O	6	S	0	13C	0	1.8	0.3
73	385.26	385.26	385.26	0.00644747	0.7349	0	3		C	21	H	38	N	0	O	6	S	0	13C	0	1.80952	0.285714
74	399.275	399.275	399.275	0.00638179	0.8431	0	3		C	22	H	40	N	0	O	6	S	0	13C	0	1.81818	0.272727
75	413.291	413.291	413.291	0.00632056	0.5846	0	3		C	23	H	42	N	0	O	6	S	0	13C	0	1.82609	0.26087
76	427.307	427.307	427.307	0.00626335	0.6319	0	3		C	24	H	44	N	0	O	6	S	0	13C	0	1.83333	0.25
77	441.322	441.322	441.322	0.00620977	0.6882	0	3		C	25	H	46	N	0	O	6	S	0	13C	0	1.84	0.24
78	455.338	455.338	455.338	0.00615949	0.6607	0	3		C	26	H	48	N	0	O	6	S	0	13C	0	1.84615	0.230769
79	469.353	469.353	469.353	0.00611222	0.6606	0	3		C	27	H	50	N	0	O	6	S	0	13C	0	1.85185	0.222222
80	483.369	483.369	483.369	0.00606768	0.7103	0	3		C	28	H	52	N	0	O	6	S	0	13C	0	1.85714	0.214286
81	497.385	497.385	497.385	0.00602566	0.6537	0	3		C	29	H	54	N	0	O	6	S	0	13C	0	1.86207	0.206897
82	511.4	511.4	511.4	0.00598594	0.6409	0	3		C	30	H	56	N	0	O	6	S	0	13C	0	1.86667	0.2
83	525.416	525.416	525.416	0.00594833	0.5681	0	3		C	31	H	58	N	0	O	6	S	0	13C	0	1.87097	0.193548
84	539.432	539.432	539.432	0.00591269	0.4368	0	3		C	32	H	60	N	0	O	6	S	0	13C	0	1.875	0.1875
85	553.447	553.447	553.447	0.00587884	0.4451	0	3		C	33	H	62	N	0	O	6	S	0	13C	0	1.87879	0.181818
86	567.463	567.463	567.463	0.00584667	0.3646	0	3		C	34	H	64	N	0	O	6	S	0	13C	0	1.88235	0.176471
87	581.479	581.479	581.479	0.00581605	0.2733	0	3		C	35	H	66	N	0	O	6	S	0	13C	0	1.88571	0.171429
88	595.494	595.494	595.494	-0.0110059	0.2477	0	3		C	36	H	68	N	0	O	6	S	0	13C	0	1.88889	0.166667
89	609.51	609.51	609.51	0.0385723	0.2059	0	3		C	37	H	70	N	0	O	6	S	0	13C	0	1.89189	0.162162
90	623.526	623.526	623.526	0.00573245	0.1412	0	3		C	38	H	72	N	0	O	6	S	0	13C	0	1.89474	0.157895
91	637.541	637.541	637.541	-0.0256635	0.1511	0	3		C	39	H	74	N	0	O	6	S	0	13C	0	1.89744	0.153846
92	651.557	651.557	651.557	-0.00966514	0.1082	0	3		C	40	H	76	N	0	O	6	S	0	13C	0	1.9	0.15
93	665.573	665.573	665.573	0.00565941	0.0747	0	3		C	41	H	78	N	0	O	6	S	0	13C	0	1.90244	0.146341
94	679.588	679.588	679.588	-0.0237925	0.0807	0	3		C	42	H	80	N	0	O	6	S	0	13C	0	1.90476	0.142857
95	693.604	693.604	693.604	-0.0520542	0.0729	0	3		C	43	H	82	N	0	O	6	S	0	13C	0	1.90698	0.139535
96	707.62	707.62	707.62	-0.00853683	0.045	0	3		C	44	H	84	N	0	O	6	S	0	13C	0	1.90909	0.136364
97	721.635	721.635	721.635	-0.119141	0.0425	0	3		C	45	H	86	N	0	O	6	S	0	13C	0	1.91111	0.133333
98	749.666	749.666	749.666	0.0722342	0.0302	0	3		C	47	H	90	N	0	O	6	S	0	13C	0	1.91489	0.12766
99	215.056	215.056	215.056	0.0541725	0.0373	0	4		C	9	H	12	N	0	O	6	S	0	13C	0	1.33333	0.666667
100	229.072	229.072	229.072	0.00748355	0.1126	0	4		C	10	H	14	N	0	O	6	S	0	13C	0	1.4	0.6
101	243.087	243.087	243.087	0.00731593	0.278	0	4		C	11	H	16	N	0	O	6	S	0	13C	0	1.45455	0.545455
102	257.103	257.103	257.103	0.00716658	0.6804	0	4		C	12	H	18	N	0	O	6	S	0	13C	0	1.5	0.5
103	271.119	271.119	271.119	0.00703268	0.9519	0	4		C	13	H	20	N	0	O	6	S	0	13C	0	1.53846	0.461538
104	285.134	285.134	285.134	0.00691193	0.7506	0	4		C	14	H	22	N	0	O	6	S	0	13C	0	1.57143	0.428571
105	299.15	299.15	299.15	0.00680251	1.2581	0	4		C	15	H	24	N	0	O	6	S	0	13C	0	1.6	0.4
106	313.166	313.166	313.166	0.00670287	0.8985	0	4		C	16	H	26	N	0	O	6	S	0	13C	0	1.625	0.375
107	327.181	327.181	327.181	0.00661178	0.8874	0	4		C	17	H	28	N	0	O	6	S	0	13C	0	1.64706	0.352941
108	341.197	341.197	341.197	0.00652816	1.8922	0	4		C	18	H	30	N	0	O	6	S	0	13C	0	1.66667	0.333333
109	355.213	355.213	355.213	0.00645115	1.0052	0	4		C	19	H	32	N	0	O	6	S	0	13C	0	1.68421	0.315789
110	369.228	369.228	369.228	0.00637998	1.1172	0	4		C	20	H	34	N	0	O	6	S	0	13C	0	1.7	0.3
111	383.244	383.244	383.244	0.00631402	0.7104	0	4		C	21	H	36	N	0	O	6	S	0	13C	0	1.71429	0.285714
112	397.26	397.26	397.26	0.00625271	0.6954	0	4		C	22	H	38	N	0	O	6	S	0	13C	0	1.72727	0.272727
113	411.275	411.275	411.275	0.00619558	0.5078	0	4		C	23	H	40	N	0	O	6	S	0	13C	0	1.73913	0.26087
114	425.291	425.291	425.291	-0.0173711	0.5945	0	4		C	24	H	42	N	0	O	6	S	0	13C	0	1.75	0.25
115	439.307	439.307	439.307	0.00609226	0.5582	0	4		C	25	H	44	N	0	O	6	S	0	13C	0	1.76	0.24
116	453.322	453.322	453.322	-0.016014	0.5515	0	4		C	26	H	46	N	0	O	6	S	0	13C	0	1.76923	0.230769
117	467.338	467.338	467.338	0.00600133	0.5769	0	4		C	27	H	48	N	0	O	6	S	0	13C	0	1.77778	0.222222
118	481.353	481.353	481.353	0.00595984	0.5502	0	4		C	28	H	50	N	0	O	6	S	0	13C	0	1.78571	0.214286
119	495.369	495.369	495.369	0.0261077	0.5022	0	4		C	29	H	52	N	0	O	6	S	0	13C	0	1.7931	0.206897
120	509.385	509.385	509.385	0.00588371	0.4981	0	4		C	30	H	54	N	0	O	6	S	0	13C	0	1.8	0.2
121	565.447	565.447	565.447	0.00575408	0.2362	0	4		C	34	H	62	N	0	O	6	S	0	13C	0	1.82353	0.176471
122	579.463	579.463	579.463	0.022983	0.1665	0	4		C	35	H	64	N	0	O	6	S	0	13C	0	1.82857	0.171429
123	593.479	593.479	593.479	0.00569845	0.1605	0	4		C	36	H	66	N	0	O	6	S	0	13C	0	1.83333	0.166667
124	607.494	607.494	607.494	0.00567256	0.12	0	4		C	37	H	68	N	0	O	6	S	0	13C	0	1.83784	0.162162
125	621.51	621.51	621.51	-0.010442	0.0944	0	4		C	38	H	70	N	0	O	6	S	0	13C	0	1.84211	0.157895
126	635.526	635.526	635.526	-0.0101108	0.089	0	4		C	39	H	72	N	0	O	6	S	0	13C	0	1.84615	0.153846
127	649.541	649.541	649.541	0.0209971	0.0615	0	4		C	40	H	74	N	0	O	6	S	0	13C	0	1.85	0.15
128	663.557	663.557	663.557	-0.0547012	0.0387	0	4		C	41	H	76	N	0	O	6	S	0	13C	0	1.85366	0.146341
129	677.573	677.573	677.573	0.00555918	0.0481	0	4		C	42	H	78	N	0	O	6	S	0	13C	0	1.85714	0.142857
130	691.588	691.588	691.588	0.150134	0.0266	0	4		C	43	H	80	N	0	O	6	S	0	13C	0	1.86047	0.139535
131	705.604	705.604	705.604	0.161415	0.0231	0	4		C	44	H	82	N	0	O	6	S	0	13C	0	1.86364	0.136364
132	719.62	719.62	719.62	0.019398	0.0243	0	4		C	45	H	84	N	0	O	6	S	0	13C	0	1.86667	0.133333
133	241.072	241.072	241.072	0.00711104	0.1002	0	5		C	11	H	14	N	0	O	6	S	0	13C	0	1.27273	0.545455
134	255.087	255.087	255.087	0.046174	0.2724	0	5		C	12	H	16	N	0	O	6	S	0	13C	0	1.33333	0.5
135	269.103	269.103	269.103	0.006847	0.3692	0	5		C	13	H	18	N	0	O	6	S	0	13C	0	1.38462	0.461538
136	283.119	283.119	283.119	0.0420555	0.544	0	5		C	14	H	20	N	0	O	6	S	0	13C	0	1.42857	0.428571
137	297.134	297.134	297.134	0.00663279	0.7036	0	5		C	15	H	22	N	0	O	6	S	0	13C	0	1.46667	0.4
138	311.15	311.15	311.15	0.00654016	0.6177	0	5		C	16	H	24	N	0	O	6	S	0	13C	0	1.5	0.375
139	325.166	325.166	325.166	0.00645551	0.7114	0	5		C	17	H	26	N	0	O	6	S	0	13C	0	1.52941	0.352941
140	339.181	339.181	339.181	0.00637786	1.1088	0	5		C	18	H	28	N	0	O	6	S	0	13C	0	1.55556	0.333333
141	353.197	353.197	353.197	0.00630637	1.2335	0	5		C	19	H	30	N	0	O	6	S	0	13C	0	1.57895	0.315789
142	367.213	367.213	367.213	0.00624034	1.6957	0	5		C	20	H	32	N	0	O	6	S	0	13C	0	1.6	0.3
143	381.228	381.228	381.228	0.00617916	0.533	0	5		C	21	H	34	N	0	O	6	S	0	13C	0	1.61905	0.285714
144	395.244	395.244	395.244	0.00612232	0.4289	0	5		C	22	H	36	N	0	O	6	S	0	13C	0	1.63636	0.272727
145	409.26	409.26	409.26	0.00606938	0.2498	0	5		C	23	H	38	N	0	O	6	S	0	13C	0	1.65217	0.26087
146	423.275	423.275	423.275	-0.0176054	0.246	0	5		C	24	H	40	N	0	O	6	S	0	13C	0	1.66667	0.25
147	437.291	437.291	437.291	0.00597367	0.2054	0	5		C	25	H	42	N	0	O	6	S	0	13C	0	1.68	0.24
148	451.307	451.307	451.307	0.00593027	0.2198	0	5		C	26	H	44	N	0	O	6	S	0	13C	0	1.69231	0.230769
149	465.322	465.322	465.322	-0.015601	0.2322	0	5		C	27	H	46	N	0	O	6	S	0	13C	0	1.7037	0.222222
150	479.338	479.338	479.338	0.00585109	0.1911	0	5		C	28	H	48	N	0	O	6	S	0	13C	0	1.71429	0.214286
151	493.353	493.353	493.353	0.0260843	0.1925	0	5		C	29	H	50	N	0	O	6	S	0	13C	0	1.72414	0.206897
152	507.369	507.369	507.369	0.00578066	0.1781	0	5		C	30	H	52	N	0	O	6	S	0	13C	0	1.73333	0.2
153	521.385	521.385	521.385	0.0632874	0.1357	0	5		C	31	H	54	N	0	O	6	S	0	13C	0	1.74194	0.193548
154	535.4	535.4	535.4	0.0617504	0.1163	0	5		C	32	H	56	N	0	O	6	S	0	13C	0	1.75	0.1875
155	549.416	549.416	549.416	0.0238896	0.11	0	5		C	33	H	58	N	0	O	6	S	0	13C	0	1.75758	0.181818
156	563.432	563.432	563.432	-0.0120876	0.0722	0	5		C	34	H	60	N	0	O	6	S	0	13C	0	1.76471	0.176471
157	577.447	577.447	577.447	0.0749049	0.0632	0	5		C	35	H	62	N	0	O	6	S	0	13C	0	1.77143	0.171429
158	591.463	591.463	591.463	-0.028205	0.0525	0	5		C	36	H	64	N	0	O	6	S	0	13C	0	1.77778	0.166667
159	605.479	605.479	605.479	0.0386172	0.0362	0	5		C	37	H	66	N	0	O	6	S	0	13C	0	1.78378	0.162162
160	619.494	619.494	619.494	0.118558	0.0323	0	5		C	38	H	68	N	0	O	6	S	0	13C	0	1.78947	0.157895
161	633.51	633.51	633.51	-0.0260293	0.0237	0	5		C	39	H	70	N	0	O	6	S	0	13C	0	1.79487	0.153846
162	661.541	661.541	661.541	0.111313	0.0177	0	5		C	41	H	74	N	0	O	6	S	0	13C	0	1.80488	0.146341
163	239.056	239.056	239.056	-0.0349285	0.0618	0	6		C	11	H	12	N	0	O	6	S	0	13C	0	1.09091	0.545455
164	253.072	253.072	253.072	0.00677385	0.0585	0	6		C	12	H	14	N	0	O	6	S	0	13C	0	1.16667	0.5
165	267.087	267.087	267.087	0.00665853	0.1102	0	6		C	13	H	16	N	0	O	6	S	0	13C	0	1.23077	0.461538
166	281.103	281.103	281.103	0.00655471	0.2003	0	6		C	14	H	18	N	0	O	6	S	0	13C	0	1.28571	0.428571
167	295.119	295.119	295.119	0.00646076	0.3314	0	6		C	15	H	20	N	0	O	6	S	0	13C	0	1.33333	0.4
168	309.134	309.134	309.134	0.00637532	0.3732	0	6		C	16	H	22	N	0	O	6	S	0	13C	0	1.375	0.375
169	323.15	323.15	323.15	0.00629729	0.5196	0	6		C	17	H	24	N	0	O	6	S	0	13C	0	1.41176	0.352941
170	337.166	337.166	337.166	0.00622575	0.73	0	6		C	18	H	26	N	0	O	6	S	0	13C	0	1.44444	0.333333
171	351.181	351.181	351.181	0.00615992	0.9599	0	6		C	19	H	28	N	0	O	6	S	0	13C	0	1.47368	0.315789
172	365.197	365.197	365.197	0.00609915	2.2955	0	6		C	20	H	30	N	0	O	6	S	0	13C	0	1.5	0.3
173	379.213	379.213	379.213	0.00604286	0.4567	0	6		C	21	H	32	N	0	O	6	S	0	13C	0	1.52381	0.285714
174	393.228	393.228	393.228	0.00599059	0.2753	0	6		C	22	H	34	N	0	O	6	S	0	13C	0	1.54545	0.272727
175	407.244	407.244	407.244	0.00594192	0.1546	0	6		C	23	H	36	N	0	O	6	S	0	13C	0	1.56522	0.26087
176	421.26	421.26	421.26	-0.0178419	0.1125	0	6		C	24	H	38	N	0	O	6	S	0	13C	0	1.58333	0.25
177	435.275	435.275	435.275	0.00585397	0.097	0	6		C	25	H	40	N	0	O	6	S	0	13C	0	1.6	0.24
178	449.291	449.291	449.291	-0.0164432	0.0861	0	6		C	26	H	42	N	0	O	6	S	0	13C	0	1.61538	0.230769
179	463.307	463.307	463.307	0.00577667	0.0756	0	6		C	27	H	44	N	0	O	6	S	0	13C	0	1.62963	0.222222
180	477.322	477.322	477.322	0.0266916	0.0669	0	6		C	28	H	46	N	0	O	6	S	0	13C	0	1.64286	0.214286
181	491.338	491.338	491.338	-0.0146444	0.0567	0	6		C	29	H	48	N	0	O	6	S	0	13C	0	1.65517	0.206897
182	505.353	505.353	505.353	0.0056768	0.0489	0	6		C	30	H	50	N	0	O	6	S	0	13C	0	1.66667	0.2
183	237.04	237.04	237.04	0.0488777	0.025	0	7		C	11	H	10	N	0	O	6	S	0	13C	0	0.909091	0.545455
184	251.056	251.056	251.056	0.00657275	0.0261	0	7		C	12	H	12	N	0	O	6	S	0	13C	0	1	0.5
185	265.072	265.072	265.072	0.00646719	0.0503	0	7		C	13	H	14	N	0	O	6	S	0	13C	0	1.07692	0.461538
186	279.087	279.087	279.087	0.00637223	0.0814	0	7		C	14	H	16	N	0	O	6	S	0	13C	0	1.14286	0.428571
187	293.103	293.103	293.103	0.00628636	0.1446	0	7		C	15	H	18	N	0	O	6	S	0	13C	0	1.2	0.4
188	307.119	307.119	307.119	0.00620832	0.2304	0	7		C	16	H	20	N	0	O	6	S	0	13C	0	1.25	0.375
189	321.134	321.134	321.134	0.00613709	0.3158	0	7		C	17	H	22	N	0	O	6	S	0	13C	0	1.29412	0.352941
190	335.15	335.15	335.15	0.00607182	0.448	0	7		C	18	H	24	N	0	O	6	S	0	13C	0	1.33333	0.333333
191	349.166	349.166	349.166	0.00601179	0.6262	0	7		C	19	H	26	N	0	O	6	S	0	13C	0	1.36842	0.315789
192	363.181	363.181	363.181	0.00595639	1.2508	0	7		C	20	H	28	N	0	O	6	S	0	13C	0	1.4	0.3
193	377.197	377.197	377.197	0.00590511	0.3307	0	7		C	21	H	30	N	0	O	6	S	0	13C	0	1.42857	0.285714
194	391.213	391.213	391.213	0.00585751	0.2212	0	7		C	22	H	32	N	0	O	6	S	0	13C	0	1.45455	0.272727
195	405.228	405.228	405.228	0.00581319	0.1573	0	7		C	23	H	34	N	0	O	6	S	0	13C	0	1.47826	0.26087
196	419.244	419.244	419.244	0.00577184	0.1291	0	7		C	24	H	36	N	0	O	6	S	0	13C	0	1.5	0.25
197	433.26	433.26	433.26	0.028814	0.0864	0	7		C	25	H	38	N	0	O	6	S	0	13C	0	1.52	0.24
198	447.275	447.275	447.275	0.0280545	0.0825	0	7		C	26	H	40	N	0	O	6	S	0	13C	0	1.53846	0.230769
199	461.291	461.291	461.291	0.00566287	0.0543	0	7		C	27	H	42	N	0	O	6	S	0	13C	0	1.55556	0.222222
200	475.307	475.307	475.307	0.0266699	0.0421	0	7		C	28	H	44	N	0	O	6	S	0	13C	0	1.57143	0.214286
201	489.322	489.322	489.322	0.0464735	0.0373	0	7		C	29	H	46	N	0	O	6	S	0	13C	0	1.58621	0.206897
202	503.338	503.338	503.338	0.0254395	0.0304	0	7		C	30	H	48	N	0	O	6	S	0	13C	0	1.6	0.2
203	559.4	559.4	559.4	-0.0302803	0.0173	0	7		C	34	H	56	N	0	O	6	S	0	13C	0	1.64706	0.176471
204	263.056	263.056	263.056	0.00627292	0.0213	0	8		C	13	H	12	N	0	O	6	S	0	13C	0	0.923077	0.461538
205	277.072	277.072	277.072	0.0061871	0.0498	0	8		C	14	H	14	N	0	O	6	S	0	13C	0	1	0.428571
206	291.087	291.087	291.087	0.00610954	0.0603	0	8		C	15	H	16	N	0	O	6	S	0	13C	0	1.06667	0.4
207	305.103	305.103	305.103	0.00603911	0.1418	0	8		C	16	H	18	N	0	O	6	S	0	13C	0	1.125	0.375
208	319.119	319.119	319.119	0.00597486	0.1613	0	8		C	17	H	20	N	0	O	6	S	0	13C	0	1.17647	0.352941
209	333.134	333.134	333.134	0.00591602	0.2481	0	8		C	18	H	22	N	0	O	6	S	0	13C	0	1.22222	0.333333
210	347.15	347.15	347.15	0.00586193	0.3923	0	8		C	19	H	24	N	0	O	6	S	0	13C	0	1.26316	0.315789
211	361.166	361.166	361.166	0.00581204	0.5644	0	8		C	20	H	26	N	0	O	6	S	0	13C	0	1.3	0.3
212	375.181	375.181	375.181	0.00576588	0.2245	0	8		C	21	H	28	N	0	O	6	S	0	13C	0	1.33333	0.285714
213	389.197	389.197	389.197	0.00572304	0.1731	0	8		C	22	H	30	N	0	O	6	S	0	13C	0	1.36364	0.272727
214	403.213	403.213	403.213	0.00568318	0.1427	0	8		C	23	H	32	N	0	O	6	S	0	13C	0	1.3913	0.26087
215	417.228	417.228	417.228	-0.0183217	0.1272	0	8		C	24	H	34	N	0	O	6	S	0	13C	0	1.41667	0.25
216	431.244	431.244	431.244	0.00561123	0.0897	0	8		C	25	H	36	N	0	O	6	S	0	13C	0	1.44	0.24
217	445.26	445.26	445.26	0.00557866	0.0821	0	8		C	26	H	38	N	0	O	6	S	0	13C	0	1.46154	0.230769
218	459.275	459.275	459.275	0.00554807	0.0635	0	8		C	27	H	40	N	0	O	6	S	0	13C	0	1.48148	0.222222
219	473.291	473.291	473.291	0.00551929	0.0493	0	8		C	28	H	42	N	0	O	6	S	0	13C	0	1.5	0.214286
220	501.322	501.322	501.322	-0.0344279	0.0261	0	8		C	30	H	46	N	0	O	6	S	0	13C	0	1.53333	0.2
221	275.056	275.056	275.056	0.0423555	0.0212	0	9		C	14	H	12	N	0	O	6	S	0	13C	0	0.857143	0.428571
222	289.072	289.072	289.072	-0.0286632	0.0298	0	9		C	15	H	14	N	0	O	6	S	0	13C	0	0.933333	0.4
223	303.087	303.087	303.087	0.00586765	0.0603	0	9		C	16	H	16	N	0	O	6	S	0	13C	0	1	0.375
224	317.103	317.103	317.103	-0.0257249	0.1044	0	9		C	17	H	18	N	0	O	6	S	0	13C	0	1.05882	0.352941
225	331.119	331.119	331.119	0.00575833	0.1326	0	9		C	18	H	20	N	0	O	6	S	0	13C	0	1.11111	0.333333
226	345.134	345.134	345.134	0.00571033	0.1947	0	9		C	19	H	22	N	0	O	6	S	0	13C	0	1.15789	0.315789
227	359.15	359.15	359.15	0.00566607	0.2421	0	9		C	20	H	24	N	0	O	6	S	0	13C	0	1.2	0.3
228	373.166	373.166	373.166	0.00562514	0.1461	0	9		C	21	H	26	N	0	O	6	S	0	13C	0	1.2381	0.285714
229	387.181	387.181	387.181	-0.0202405	0.1188	0	9		C	22	H	28	N	0	O	6	S	0	13C	0	1.27273	0.272727
230	401.197	401.197	401.197	0.00555186	0.1394	0	9		C	23	H	30	N	0	O	6	S	0	13C	0	1.30435	0.26087
231	415.213	415.213	415.213	0.00551893	0.1177	0	9		C	24	H	32	N	0	O	6	S	0	13C	0	1.33333	0.25
232	429.228	429.228	429.228	0.00548815	0.0734	0	9		C	25	H	34	N	0	O	6	S	0	13C	0	1.36	0.24
233	443.244	443.244	443.244	0.00545932	0.0743	0	9		C	26	H	36	N	0	O	6	S	0	13C	0	1.38462	0.230769
234	457.26	457.26	457.26	-0.0383066	0.0708	0	9		C	27	H	38	N	0	O	6	S	0	13C	0	1.40741	0.222222
235	471.275	471.275	471.275	0.0054068	0.0459	0	9		C	28	H	40	N	0	O	6	S	0	13C	0	1.42857	0.214286
236	485.291	485.291	485.291	0.00538281	0.046	0	9		C	29	H	42	N	0	O	6	S	0	13C	0	1.44828	0.206897
237	499.307	499.307	499.307	-0.0547232	0.0331	0	9		C	30	H	44	N	0	O	6	S	0	13C	0	1.46667	0.2
238	287.056	287.056	287.056	-0.0290879	0.0334	0	10		C	15	H	12	N	0	O	6	S	0	13C	0	0.8	0.4
239	301.072	301.072	301.072	-0.0275208	0.0527	0	10		C	16	H	14	N	0	O	6	S	0	13C	0	0.875	0.375
240	315.087	315.087	315.087	0.00564418	0.0565	0	10		C	17	H	16	N	0	O	6	S	0	13C	0	0.941176	0.352941
241	329.103	329.103	329.103	0.0055987	0.0915	0	10		C	18	H	18	N	0	O	6	S	0	13C	0	1	0.333333
242	343.119	343.119	343.119	0.0347014	0.0965	0	10		C	19	H	20	N	0	O	6	S	0	13C	0	1.05263	0.315789
243	357.134	357.134	357.134	0.00551846	0.0948	0	10		C	20	H	22	N	0	O	6	S	0	13C	0	1.1	0.3
244	371.15	371.15	371.15	0.0593694	0.0622	0	10		C	21	H	24	N	0	O	6	S	0	13C	0	1.14286	0.285714
245	385.166	385.166	385.166	0.00544989	0.0621	0	10		C	22	H	26	N	0	O	6	S	0	13C	0	1.18182	0.272727
246	399.181	399.181	399.181	0.105624	0.0692	0	10		C	23	H	28	N	0	O	6	S	0	13C	0	1.21739	0.26087
247	413.197	413.197	413.197	0.00539063	0.0637	0	10		C	24	H	30	N	0	O	6	S	0	13C	0	1.25	0.25
248	427.213	427.213	427.213	0.0287715	0.0613	0	10		C	25	H	32	N	0	O	6	S	0	13C	0	1.28	0.24
249	441.228	441.228	441.228	0.0280029	0.0627	0	10		C	26	H	34	N	0	O	6	S	0	13C	0	1.30769	0.230769
250	455.244	455.244	455.244	0.0272817	0.0696	0	10		C	27	H	36	N	0	O	6	S	0	13C	0	1.33333	0.222222
251	469.26	469.26	469.26	0.00529334	0.0666	0	10		C	28	H	38	N	0	O	6	S	0	13C	0	1.35714	0.214286
252	483.275	483.275	483.275	0.0259647	0.0447	0	10		C	29	H	40	N	0	O	6	S	0	13C	0	1.37931	0.206897
253	497.291	497.291	497.291	0.0454708	0.0272	0	10		C	30	H	42	N	0	O	6	S	0	13C	0	1.4	0.2
254	511.307	511.307	511.307	0.00523437	0.023	0	10		C	31	H	44	N	0	O	6	S	0	13C	0	1.41935	0.193548
255	539.338	539.338	539.338	0.15353	0.0169	0	10		C	33	H	48	N	0	O	6	S	0	13C	0	1.45455	0.181818
256	299.056	299.056	299.056	0.00551779	0.0473	0	11		C	16	H	12	N	0	O	6	S	0	13C	0	0.75	0.375
257	313.072	313.072	313.072	0.00547565	0.0676	0	11		C	17	H	14	N	0	O	6	S	0	13C	0	0.823529	0.352941
258	327.087	327.087	327.087	-0.0251358	0.0504	0	11		C	18	H	16	N	0	O	6	S	0	13C	0	0.888889	0.333333
259	341.103	341.103	341.103	0.00540174	0.0585	0	11		C	19	H	18	N	0	O	6	S	0	13C	0	0.947368	0.315789
260	355.119	355.119	355.119	0.0335288	0.0452	0	11		C	20	H	20	N	0	O	6	S	0	13C	0	1	0.3
261	369.134	369.134	369.134	0.00533906	0.0469	0	11		C	21	H	22	N	0	O	6	S	0	13C	0	1.04762	0.285714
262	383.15	383.15	383.15	0.0314106	0.0405	0	11		C	22	H	24	N	0	O	6	S	0	13C	0	1.09091	0.272727
263	397.166	397.166	397.166	0.00528523	0.0586	0	11		C	23	H	26	N	0	O	6	S	0	13C	0	1.13043	0.26087
264	411.181	411.181	411.181	-0.0190591	0.0527	0	11		C	24	H	28	N	0	O	6	S	0	13C	0	1.16667	0.25
265	425.197	425.197	425.197	0.00523849	0.0464	0	11		C	25	H	30	N	0	O	6	S	0	13C	0	1.2	0.24
266	439.213	439.213	439.213	0.0507534	0.047	0	11		C	26	H	32	N	0	O	6	S	0	13C	0	1.23077	0.230769
267	453.228	453.228	453.228	0.0272615	0.0472	0	11		C	27	H	34	N	0	O	6	S	0	13C	0	1.25926	0.222222
268	467.244	467.244	467.244	0.026581	0.0433	0	11		C	28	H	36	N	0	O	6	S	0	13C	0	1.28571	0.214286
269	481.26	481.26	481.26	0.046719	0.0388	0	11		C	29	H	38	N	0	O	6	S	0	13C	0	1.31034	0.206897
270	495.275	495.275	495.275	0.106099	0.0316	0	11		C	30	H	40	N	0	O	6	S	0	13C	0	1.33333	0.2
271	509.291	509.291	509.291	0.0247643	0.0266	0	11		C	31	H	42	N	0	O	6	S	0	13C	0	1.35484	0.193548
272	523.306	523.306	523.307	0.0624421	0.0252	0	11		C	32	H	44	N	0	O	6	S	0	13C	0	1.375	0.1875
273	537.322	537.322	537.322	0.0795435	0.0178	0	11		C	33	H	46	N	0	O	6	S	0	13C	0	1.39394	0.181818
274	311.056	311.056	311.056	0.0374535	0.0413	0	12		C	17	H	12	N	0	O	6	S	0	13C	0	0.705882	0.352941
275	325.072	325.072	325.072	0.00527351	0.0639	0	12		C	18	H	14	N	0	O	6	S	0	13C	0	0.777778	0.333333
276	339.087	339.087	339.087	0.0347356	0.045	0	12		C	19	H	16	N	0	O	6	S	0	13C	0	0.842105	0.315789
277	353.103	353.103	353.103	0.00521816	0.0431	0	12		C	20	H	18	N	0	O	6	S	0	13C	0	0.9	0.3
278	367.119	367.119	367.119	0.0324328	0.0383	0	12		C	21	H	20	N	0	O	6	S	0	13C	0	0.952381	0.285714
279	381.134	381.134	381.134	-0.0210665	0.0286	0	12		C	22	H	22	N	0	O	6	S	0	13C	0	1	0.272727
280	395.15	395.15	395.15	-0.020157	0.0397	0	12		C	23	H	24	N	0	O	6	S	0	13C	0	1.04348	0.26087
281	409.166	409.166	409.166	-0.0193098	0.0322	0	12		C	24	H	26	N	0	O	6	S	0	13C	0	1.08333	0.25
282	423.181	423.181	423.181	0.00511188	0.0291	0	12		C	25	H	28	N	0	O	6	S	0	13C	0	1.12	0.24
283	437.197	437.197	437.197	0.00509471	0.0333	0	12		C	26	H	30	N	0	O	6	S	0	13C	0	1.15385	0.230769
284	451.213	451.213	451.213	0.0494036	0.0359	0	12		C	27	H	32	N	0	O	6	S	0	13C	0	1.18519	0.222222
285	465.228	465.228	465.228	-0.0164314	0.0446	0	12		C	28	H	34	N	0	O	6	S	0	13C	0	1.21429	0.214286
286	479.244	479.244	479.244	0.10938	0.038	0	12		C	29	H	36	N	0	O	6	S	0	13C	0	1.24138	0.206897
287	493.26	493.26	493.26	0.0253091	0.0433	0	12		C	30	H	38	N	0	O	6	S	0	13C	0	1.26667	0.2
288	507.275	507.275	507.275	-0.0344032	0.0242	0	12		C	31	H	40	N	0	O	6	S	0	13C	0	1.29032	0.193548
289	521.291	521.291	521.291	0.0241942	0.0174	0	12		C	32	H	42	N	0	O	6	S	0	13C	0	1.3125	0.1875
290	309.04	309.04	309.04	0.00513198	0.2772	0	13		C	17	H	10	N	0	O	6	S	0	13C	0	0.588235	0.352941
291	323.056	323.056	323.056	0.00510787	0.228	0	13		C	18	H	12	N	0	O	6	S	0	13C	0	0.666667	0.333333
292	337.072	337.072	337.072	0.00508577	0.2688	0	13		C	19	H	14	N	0	O	6	S	0	13C	0	0.736842	0.315789
293	351.087	351.087	351.087	0.00506543	0.0432	0	13		C	20	H	16	N	0	O	6	S	0	13C	0	0.8	0.3
294	365.103	365.103	365.103	-0.0223429	0.0306	0	13		C	21	H	18	N	0	O	6	S	0	13C	0	0.857143	0.285714
295	393.134	393.134	393.134	-0.0967333	0.0241	0	13		C	23	H	22	N	0	O	6	S	0	13C	0	0.956522	0.26087
296	407.15	407.15	407.15	-0.0932458	0.0204	0	13		C	24	H	24	N	0	O	6	S	0	13C	0	1	0.25
297	421.166	421.166	421.166	-0.279939	0.0187	0	13		C	25	H	26	N	0	O	6	S	0	13C	0	1.04	0.24
298	449.197	449.197	449.197	0.0049586	0.0283	0	13		C	27	H	30	N	0	O	6	S	0	13C	0	1.11111	0.222222
299	477.228	477.228	477.228	0.0258905	0.0244	0	13		C	29	H	34	N	0	O	6	S	0	13C	0	1.17241	0.206897
300	491.244	491.244	491.244	0.0252824	0.0218	0	13		C	30	H	36	N	0	O	6	S	0	13C	0	1.2	0.2
301	505.26	505.26	505.26	0.123667	0.028	0	13		C	31	H	38	N	0	O	6	S	0	13C	0	1.22581	0.193548
302	519.275	519.275	519.275	0.197483	0.0285	0	13		C	32	H	40	N	0	O	6	S	0	13C	0	1.25	0.1875
303	533.291	533.291	533.291	0.173662	0.02	0	13		C	33	H	42	N	0	O	6	S	0	13C	0	1.27273	0.181818
304	321.04	321.04	321.04	-0.0262086	0.0321	0	14		C	18	H	10	N	0	O	6	S	0	13C	0	0.555556	0.333333
305	335.056	335.056	335.056	0.00492494	0.6604	0	14		C	19	H	12	N	0	O	6	S	0	13C	0	0.631579	0.315789
306	349.072	349.072	349.072	0.00491094	0.1677	0	14		C	20	H	14	N	0	O	6	S	0	13C	0	0.7	0.3
307	363.087	363.087	363.087	0.00489802	0.3674	0	14		C	21	H	16	N	0	O	6	S	0	13C	0	0.761905	0.285714
308	377.103	377.103	377.103	-0.0216319	0.0316	0	14		C	22	H	18	N	0	O	6	S	0	13C	0	0.818182	0.272727
309	391.119	391.119	391.119	0.0560103	0.0308	0	14		C	23	H	20	N	0	O	6	S	0	13C	0	0.869565	0.26087
310	405.134	405.134	405.134	-0.093868	0.0194	0	14		C	24	H	22	N	0	O	6	S	0	13C	0	0.916667	0.25

## Sheet: O7 
O7 (3.83%)	A.M.W. average :					A.W. average DBE :			A.W. average C# :												A.W. averageH/C	A.W. averageO/C
	426.79					6.95036			23.6314												1.64384	0.378981
	Exp. m/z	Recal m/z	Theor. Mass	Error	Rel. Abundance	Signal2Noise	DBE	Molecular Formula													H/C	O/C
1	251.114	251.114	251.114	0.0259892	0.1841	0	1		C	10	H	20	N	0	O	7	S	0	13C	0	2	0.7
2	307.176	307.176	307.176	-0.0104734	0.0173	0	1		C	14	H	28	N	0	O	7	S	0	13C	0	2	0.5
3	321.192	321.192	321.192	-0.00981672	0.0406	0	1		C	15	H	30	N	0	O	7	S	0	13C	0	2	0.466667
4	335.208	335.208	335.208	0.0206173	0.0457	0	1		C	16	H	32	N	0	O	7	S	0	13C	0	2	0.4375
5	349.223	349.223	349.223	0.0199736	0.0295	0	1		C	17	H	34	N	0	O	7	S	0	13C	0	2	0.411765
6	363.239	363.239	363.239	-0.00815064	0.1917	0	1		C	18	H	36	N	0	O	7	S	0	13C	0	2	0.388889
7	377.254	377.254	377.254	-0.0341851	0.0258	0	1		C	19	H	38	N	0	O	7	S	0	13C	0	2	0.368421
8	391.27	391.27	391.27	-0.00723886	0.0414	0	1		C	20	H	40	N	0	O	7	S	0	13C	0	2	0.35
9	405.286	405.286	405.286	0.0671916	0.019	0	1		C	21	H	42	N	0	O	7	S	0	13C	0	2	0.333333
10	489.38	489.38	489.38	-0.00487019	0.0193	0	1		C	27	H	54	N	0	O	7	S	0	13C	0	2	0.259259
11	249.098	249.098	249.098	0.106232	0.0194	0	2		C	10	H	18	N	0	O	7	S	0	13C	0	1.8	0.7
12	263.114	263.114	263.114	-0.0512089	0.0378	0	2		C	11	H	20	N	0	O	7	S	0	13C	0	1.81818	0.636364
13	277.129	277.129	277.129	0.0237809	0.0771	0	2		C	12	H	22	N	0	O	7	S	0	13C	0	1.83333	0.583333
14	291.145	291.145	291.145	0.0228564	0.442	0	2		C	13	H	24	N	0	O	7	S	0	13C	0	1.84615	0.538462
15	305.161	305.161	305.161	0.0220168	0.3656	0	2		C	14	H	26	N	0	O	7	S	0	13C	0	1.85714	0.5
16	319.176	319.176	319.176	-0.0100797	0.2204	0	2		C	15	H	28	N	0	O	7	S	0	13C	0	1.86667	0.466667
17	333.192	333.192	333.192	-0.00946317	0.3494	0	2		C	16	H	30	N	0	O	7	S	0	13C	0	1.875	0.4375
18	347.208	347.208	347.208	-0.00889644	0.2254	0	2		C	17	H	32	N	0	O	7	S	0	13C	0	1.88235	0.411765
19	361.223	361.223	361.223	-0.00837369	0.7519	0	2		C	18	H	34	N	0	O	7	S	0	13C	0	1.88889	0.388889
20	375.239	375.239	375.239	-0.00788999	0.2715	0	2		C	19	H	36	N	0	O	7	S	0	13C	0	1.89474	0.368421
21	389.254	389.254	389.254	-0.00744112	0.2066	0	2		C	20	H	38	N	0	O	7	S	0	13C	0	1.9	0.35
22	403.27	403.27	403.27	0.0177738	0.1986	0	2		C	21	H	40	N	0	O	7	S	0	13C	0	1.90476	0.333333
23	417.286	417.286	417.286	-0.00663385	0.1217	0	2		C	22	H	42	N	0	O	7	S	0	13C	0	1.90909	0.318182
24	431.301	431.301	431.301	-0.00626956	0.0807	0	2		C	23	H	44	N	0	O	7	S	0	13C	0	1.91304	0.304348
25	445.317	445.317	445.317	-0.0059282	0.1227	0	2		C	24	H	46	N	0	O	7	S	0	13C	0	1.91667	0.291667
26	459.333	459.333	459.333	-0.00560768	0.0981	0	2		C	25	H	48	N	0	O	7	S	0	13C	0	1.92	0.28
27	473.348	473.348	473.348	-0.00530613	0.0794	0	2		C	26	H	50	N	0	O	7	S	0	13C	0	1.92308	0.269231
28	487.364	487.364	487.364	-0.00502193	0.105	0	2		C	27	H	52	N	0	O	7	S	0	13C	0	1.92593	0.259259
29	501.38	501.38	501.38	-0.00475362	0.1151	0	2		C	28	H	54	N	0	O	7	S	0	13C	0	1.92857	0.25
30	515.395	515.395	515.395	0.0537078	0.1012	0	2		C	29	H	56	N	0	O	7	S	0	13C	0	1.93103	0.241379
31	529.411	529.411	529.411	0.0335182	0.1074	0	2		C	30	H	58	N	0	O	7	S	0	13C	0	1.93333	0.233333
32	557.442	557.442	557.442	-0.0038153	0.0819	0	2		C	32	H	62	N	0	O	7	S	0	13C	0	1.9375	0.21875
33	571.458	571.458	571.458	0.0313887	0.07	0	2		C	33	H	64	N	0	O	7	S	0	13C	0	1.93939	0.212121
34	585.474	585.474	585.474	-0.0375739	0.0629	0	2		C	34	H	66	N	0	O	7	S	0	13C	0	1.94118	0.205882
35	599.489	599.489	599.489	-0.0199076	0.0495	0	2		C	35	H	68	N	0	O	7	S	0	13C	0	1.94286	0.2
36	613.505	613.505	613.505	0.0132513	0.0635	0	2		C	36	H	70	N	0	O	7	S	0	13C	0	1.94444	0.194444
37	627.521	627.521	627.521	0.0130576	0.0504	0	2		C	37	H	72	N	0	O	7	S	0	13C	0	1.94595	0.189189
38	641.536	641.536	641.536	-0.0494781	0.0387	0	2		C	38	H	74	N	0	O	7	S	0	13C	0	1.94737	0.184211
39	655.552	655.552	655.552	0.104221	0.0292	0	2		C	39	H	76	N	0	O	7	S	0	13C	0	1.94872	0.179487
40	669.567	669.567	669.567	0.042395	0.0251	0	2		C	40	H	78	N	0	O	7	S	0	13C	0	1.95	0.175
41	697.599	697.599	697.599	0.241564	0.0283	0	2		C	42	H	82	N	0	O	7	S	0	13C	0	1.95238	0.166667
42	725.63	725.63	725.63	0.232409	0.0177	0	2		C	44	H	86	N	0	O	7	S	0	13C	0	1.95455	0.159091
43	247.082	247.082	247.082	-0.0145783	0.0536	0	3		C	10	H	16	N	0	O	7	S	0	13C	0	1.6	0.7
44	261.098	261.098	261.098	-0.01355	0.1288	0	3		C	11	H	18	N	0	O	7	S	0	13C	0	1.63636	0.636364
45	275.114	275.114	275.114	0.023722	0.2083	0	3		C	12	H	20	N	0	O	7	S	0	13C	0	1.66667	0.583333
46	289.129	289.129	289.129	0.0227939	0.7637	0	3		C	13	H	22	N	0	O	7	S	0	13C	0	1.69231	0.538462
47	303.145	303.145	303.145	0.0219516	0.6105	0	3		C	14	H	24	N	0	O	7	S	0	13C	0	1.71429	0.5
48	317.161	317.161	317.161	-0.010346	1.0166	0	3		C	15	H	26	N	0	O	7	S	0	13C	0	1.73333	0.466667
49	331.176	331.176	331.176	-0.00971444	1.0007	0	3		C	16	H	28	N	0	O	7	S	0	13C	0	1.75	0.4375
50	345.192	345.192	345.192	-0.0091342	0.5804	0	3		C	17	H	30	N	0	O	7	S	0	13C	0	1.76471	0.411765
51	359.208	359.208	359.208	-0.00859924	1.0752	0	3		C	18	H	32	N	0	O	7	S	0	13C	0	1.77778	0.388889
52	373.223	373.223	373.223	-0.00810445	0.6468	0	3		C	19	H	34	N	0	O	7	S	0	13C	0	1.78947	0.368421
53	387.239	387.239	387.239	0.0181784	0.5065	0	3		C	20	H	36	N	0	O	7	S	0	13C	0	1.8	0.35
54	401.254	401.254	401.254	-0.00721859	0.4976	0	3		C	21	H	38	N	0	O	7	S	0	13C	0	1.80952	0.333333
55	415.27	415.27	415.27	-0.0068205	0.3699	0	3		C	22	H	40	N	0	O	7	S	0	13C	0	1.81818	0.318182
56	429.286	429.286	429.286	0.0168461	0.2936	0	3		C	23	H	42	N	0	O	7	S	0	13C	0	1.82609	0.304348
57	443.301	443.301	443.301	-0.00609985	0.4106	0	3		C	24	H	44	N	0	O	7	S	0	13C	0	1.83333	0.291667
58	457.317	457.317	457.317	-0.00577265	0.4209	0	3		C	25	H	46	N	0	O	7	S	0	13C	0	1.84	0.28
59	471.333	471.333	471.333	0.0157515	0.3736	0	3		C	26	H	48	N	0	O	7	S	0	13C	0	1.84615	0.269231
60	485.348	485.348	485.348	0.0154288	0.463	0	3		C	27	H	50	N	0	O	7	S	0	13C	0	1.85185	0.259259
61	499.364	499.364	499.364	-0.00490125	0.4797	0	3		C	28	H	52	N	0	O	7	S	0	13C	0	1.85714	0.25
62	513.38	513.38	513.38	0.0148363	0.3777	0	3		C	29	H	54	N	0	O	7	S	0	13C	0	1.86207	0.241379
63	527.395	527.395	527.395	0.0145636	0.4091	0	3		C	30	H	56	N	0	O	7	S	0	13C	0	1.86667	0.233333
64	541.411	541.411	541.411	-0.00416521	0.3317	0	3		C	31	H	58	N	0	O	7	S	0	13C	0	1.87097	0.225806
65	555.427	555.427	555.427	-0.00394463	0.2876	0	3		C	32	H	60	N	0	O	7	S	0	13C	0	1.875	0.21875
66	569.442	569.442	569.442	0.0138261	0.2639	0	3		C	33	H	62	N	0	O	7	S	0	13C	0	1.87879	0.212121
67	583.458	583.458	583.458	0.0136039	0.2163	0	3		C	34	H	64	N	0	O	7	S	0	13C	0	1.88235	0.205882
68	597.474	597.474	597.474	-0.00334497	0.1678	0	3		C	35	H	66	N	0	O	7	S	0	13C	0	1.88571	0.2
69	611.489	611.489	611.489	0.0295436	0.1842	0	3		C	36	H	68	N	0	O	7	S	0	13C	0	1.88889	0.194444
70	625.505	625.505	625.505	-0.00298998	0.1395	0	3		C	37	H	70	N	0	O	7	S	0	13C	0	1.89189	0.189189
71	639.521	639.521	639.521	-0.0184609	0.114	0	3		C	38	H	72	N	0	O	7	S	0	13C	0	1.89474	0.184211
72	653.536	653.536	653.536	-0.0332682	0.1013	0	3		C	39	H	74	N	0	O	7	S	0	13C	0	1.89744	0.179487
73	667.552	667.552	667.552	0.0124667	0.0831	0	3		C	40	H	76	N	0	O	7	S	0	13C	0	1.9	0.175
74	681.567	681.567	681.567	0.144353	0.0622	0	3		C	41	H	78	N	0	O	7	S	0	13C	0	1.90244	0.170732
75	695.583	695.583	695.583	0.112784	0.0682	0	3		C	42	H	80	N	0	O	7	S	0	13C	0	1.90476	0.166667
76	709.599	709.599	709.599	0.195201	0.0546	0	3		C	43	H	82	N	0	O	7	S	0	13C	0	1.90698	0.162791
77	723.614	723.614	723.614	0.136231	0.0453	0	3		C	44	H	84	N	0	O	7	S	0	13C	0	1.90909	0.159091
78	751.646	751.646	751.646	0.22445	0.0391	0	3		C	46	H	88	N	0	O	7	S	0	13C	0	1.91304	0.152174
79	245.067	245.067	245.067	-0.0149599	0.0431	0	4		C	10	H	14	N	0	O	7	S	0	13C	0	1.4	0.7
80	259.082	259.082	259.082	-0.013903	0.1526	0	4		C	11	H	16	N	0	O	7	S	0	13C	0	1.45455	0.636364
81	273.098	273.098	273.098	-0.0129547	0.3073	0	4		C	12	H	18	N	0	O	7	S	0	13C	0	1.5	0.583333
82	287.114	287.114	287.114	-0.0120989	0.5541	0	4		C	13	H	20	N	0	O	7	S	0	13C	0	1.53846	0.538462
83	301.129	301.129	301.129	-0.0113227	0.7139	0	4		C	14	H	22	N	0	O	7	S	0	13C	0	1.57143	0.5
84	315.145	315.145	315.145	0.0211158	1.0616	0	4		C	15	H	24	N	0	O	7	S	0	13C	0	1.6	0.466667
85	329.161	329.161	329.161	0.0204115	1.3061	0	4		C	16	H	26	N	0	O	7	S	0	13C	0	1.625	0.4375
86	343.176	343.176	343.176	0.0197648	0.8885	0	4		C	17	H	28	N	0	O	7	S	0	13C	0	1.64706	0.411765
87	357.192	357.192	357.192	-0.00882733	1.2967	0	4		C	18	H	30	N	0	O	7	S	0	13C	0	1.66667	0.388889
88	371.208	371.208	371.208	-0.00832125	0.8031	0	4		C	19	H	32	N	0	O	7	S	0	13C	0	1.68421	0.368421
89	385.223	385.223	385.223	0.018107	0.7374	0	4		C	20	H	34	N	0	O	7	S	0	13C	0	1.7	0.35
90	399.239	399.239	399.239	-0.00741569	0.7532	0	4		C	21	H	36	N	0	O	7	S	0	13C	0	1.71429	0.333333
91	413.254	413.254	413.254	0.0171892	0.4898	0	4		C	22	H	38	N	0	O	7	S	0	13C	0	1.72727	0.318182
92	427.27	427.27	427.27	-0.00662894	0.4273	0	4		C	23	H	40	N	0	O	7	S	0	13C	0	1.73913	0.304348
93	441.286	441.286	441.286	-0.00627306	0.5149	0	4		C	24	H	42	N	0	O	7	S	0	13C	0	1.75	0.291667
94	455.301	455.301	455.301	-0.00593908	0.4947	0	4		C	25	H	44	N	0	O	7	S	0	13C	0	1.76	0.28
95	469.317	469.317	469.317	-0.00562505	0.4495	0	4		C	26	H	46	N	0	O	7	S	0	13C	0	1.76923	0.269231
96	483.333	483.333	483.333	-0.00532923	0.5518	0	4		C	27	H	48	N	0	O	7	S	0	13C	0	1.77778	0.259259
97	497.348	497.348	497.348	-0.00505008	0.5502	0	4		C	28	H	50	N	0	O	7	S	0	13C	0	1.78571	0.25
98	511.364	511.364	511.364	-0.00478624	0.4821	0	4		C	29	H	52	N	0	O	7	S	0	13C	0	1.7931	0.241379
99	525.38	525.38	525.38	0.0144974	0.5098	0	4		C	30	H	54	N	0	O	7	S	0	13C	0	1.8	0.233333
100	567.427	567.427	567.427	-0.0038612	0.3488	0	4		C	33	H	60	N	0	O	7	S	0	13C	0	1.81818	0.212121
101	581.442	581.442	581.442	0.0135408	0.2605	0	4		C	34	H	62	N	0	O	7	S	0	13C	0	1.82353	0.205882
102	595.458	595.458	595.458	-0.0202578	0.2054	0	4		C	35	H	64	N	0	O	7	S	0	13C	0	1.82857	0.2
103	609.474	609.474	609.474	0.0295361	0.2065	0	4		C	36	H	66	N	0	O	7	S	0	13C	0	1.83333	0.194444
104	623.489	623.489	623.489	-0.0191413	0.1522	0	4		C	37	H	68	N	0	O	7	S	0	13C	0	1.83784	0.189189
105	637.505	637.505	637.505	-0.034306	0.1289	0	4		C	38	H	70	N	0	O	7	S	0	13C	0	1.84211	0.184211
106	651.521	651.521	651.521	0.0125766	0.1131	0	4		C	39	H	72	N	0	O	7	S	0	13C	0	1.84615	0.179487
107	665.536	665.536	665.536	-0.0326684	0.081	0	4		C	40	H	74	N	0	O	7	S	0	13C	0	1.85	0.175
108	679.552	679.552	679.552	-0.00246902	0.0704	0	4		C	41	H	76	N	0	O	7	S	0	13C	0	1.85366	0.170732
109	693.567	693.567	693.567	-0.0311631	0.0591	0	4		C	42	H	78	N	0	O	7	S	0	13C	0	1.85714	0.166667
110	707.583	707.583	707.583	0.0260753	0.0507	0	4		C	43	H	80	N	0	O	7	S	0	13C	0	1.86047	0.162791
111	721.599	721.599	721.599	-0.0990653	0.0397	0	4		C	44	H	82	N	0	O	7	S	0	13C	0	1.86364	0.159091
112	749.63	749.63	749.63	-0.13521	0.0352	0	4		C	46	H	86	N	0	O	7	S	0	13C	0	1.86957	0.152174
113	257.067	257.067	257.067	0.0246389	0.0365	0	5		C	11	H	14	N	0	O	7	S	0	13C	0	1.27273	0.636364
114	271.082	271.082	271.082	-0.0132876	0.0971	0	5		C	12	H	16	N	0	O	7	S	0	13C	0	1.33333	0.583333
115	285.098	285.098	285.098	0.0226663	0.2546	0	5		C	13	H	18	N	0	O	7	S	0	13C	0	1.38462	0.538462
116	299.114	299.114	299.114	-0.0116135	0.4643	0	5		C	14	H	20	N	0	O	7	S	0	13C	0	1.42857	0.5
117	313.129	313.129	313.129	-0.0108888	0.5561	0	5		C	15	H	22	N	0	O	7	S	0	13C	0	1.46667	0.466667
118	327.145	327.145	327.145	-0.0102263	0.6829	0	5		C	16	H	24	N	0	O	7	S	0	13C	0	1.5	0.4375
119	341.161	341.161	341.161	0.0196936	0.8686	0	5		C	17	H	26	N	0	O	7	S	0	13C	0	1.52941	0.411765
120	355.176	355.176	355.176	-0.00905801	0.91	0	5		C	18	H	28	N	0	O	7	S	0	13C	0	1.55556	0.388889
121	369.192	369.192	369.192	0.0185458	0.7267	0	5		C	19	H	30	N	0	O	7	S	0	13C	0	1.57895	0.368421
122	383.208	383.208	383.208	-0.00806067	0.9285	0	5		C	20	H	32	N	0	O	7	S	0	13C	0	1.6	0.35
123	397.223	397.223	397.223	-0.00761479	0.7343	0	5		C	21	H	34	N	0	O	7	S	0	13C	0	1.61905	0.333333
124	411.239	411.239	411.239	0.0171175	0.3932	0	5		C	22	H	36	N	0	O	7	S	0	13C	0	1.63636	0.318182
125	425.254	425.254	425.254	-0.00681119	0.3159	0	5		C	23	H	38	N	0	O	7	S	0	13C	0	1.65217	0.304348
126	439.27	439.27	439.27	0.0163172	0.3391	0	5		C	24	H	40	N	0	O	7	S	0	13C	0	1.66667	0.291667
127	453.286	453.286	453.286	-0.00610699	0.3199	0	5		C	25	H	42	N	0	O	7	S	0	13C	0	1.68	0.28
128	467.301	467.301	467.301	0.0156129	0.2984	0	5		C	26	H	44	N	0	O	7	S	0	13C	0	1.69231	0.269231
129	481.317	481.317	481.317	0.0152915	0.3227	0	5		C	27	H	46	N	0	O	7	S	0	13C	0	1.7037	0.259259
130	495.333	495.333	495.333	0.0149883	0.3427	0	5		C	28	H	48	N	0	O	7	S	0	13C	0	1.71429	0.25
131	509.348	509.348	509.348	-0.0049311	0.2938	0	5		C	29	H	50	N	0	O	7	S	0	13C	0	1.72414	0.241379
132	523.364	523.364	523.364	0.0335378	0.2905	0	5		C	30	H	52	N	0	O	7	S	0	13C	0	1.73333	0.233333
133	537.38	537.38	537.38	0.0513913	0.2433	0	5		C	31	H	54	N	0	O	7	S	0	13C	0	1.74194	0.225806
134	551.395	551.395	551.395	-0.00420611	0.2119	0	5		C	32	H	56	N	0	O	7	S	0	13C	0	1.75	0.21875
135	565.411	565.411	565.411	-0.00398841	0.1824	0	5		C	33	H	58	N	0	O	7	S	0	13C	0	1.75758	0.212121
136	579.427	579.427	579.427	0.0307356	0.1492	0	5		C	34	H	60	N	0	O	7	S	0	13C	0	1.76471	0.205882
137	593.442	593.442	593.442	0.013267	0.1016	0	5		C	35	H	62	N	0	O	7	S	0	13C	0	1.77143	0.2
138	607.458	607.458	607.458	0.0295285	0.0997	0	5		C	36	H	64	N	0	O	7	S	0	13C	0	1.77778	0.194444
139	621.474	621.474	621.474	0.012875	0.0819	0	5		C	37	H	66	N	0	O	7	S	0	13C	0	1.78378	0.189189
140	635.489	635.489	635.489	-0.0187798	0.0636	0	5		C	38	H	68	N	0	O	7	S	0	13C	0	1.78947	0.184211
141	649.505	649.505	649.505	0.0125168	0.057	0	5		C	39	H	70	N	0	O	7	S	0	13C	0	1.79487	0.179487
142	663.521	663.521	663.521	-0.10822	0.0438	0	5		C	40	H	72	N	0	O	7	S	0	13C	0	1.8	0.175
143	677.536	677.536	677.536	-0.0763678	0.0258	0	5		C	41	H	74	N	0	O	7	S	0	13C	0	1.80488	0.170732
144	691.552	691.552	691.552	0.156636	0.0357	0	5		C	42	H	76	N	0	O	7	S	0	13C	0	1.80952	0.166667
145	705.567	705.567	705.567	0.0827509	0.029	0	5		C	43	H	78	N	0	O	7	S	0	13C	0	1.81395	0.162791
146	719.583	719.583	719.583	0.136816	0.0182	0	5		C	44	H	80	N	0	O	7	S	0	13C	0	1.81818	0.159091
147	269.067	269.067	269.067	-0.0136255	0.0372	0	6		C	12	H	14	N	0	O	7	S	0	13C	0	1.16667	0.583333
148	283.082	283.082	283.082	0.0226011	0.0799	0	6		C	13	H	16	N	0	O	7	S	0	13C	0	1.23077	0.538462
149	297.098	297.098	297.098	0.0217508	0.1859	0	6		C	14	H	18	N	0	O	7	S	0	13C	0	1.28571	0.5
150	311.114	311.114	311.114	0.0209771	0.2552	0	6		C	15	H	20	N	0	O	7	S	0	13C	0	1.33333	0.466667
151	325.129	325.129	325.129	-0.0104869	0.3622	0	6		C	16	H	22	N	0	O	7	S	0	13C	0	1.375	0.4375
152	339.145	339.145	339.145	0.0196215	0.5055	0	6		C	17	H	24	N	0	O	7	S	0	13C	0	1.41176	0.411765
153	353.161	353.161	353.161	-0.00929133	0.5598	0	6		C	18	H	26	N	0	O	7	S	0	13C	0	1.44444	0.388889
154	367.176	367.176	367.176	0.0184729	0.5377	0	6		C	19	H	28	N	0	O	7	S	0	13C	0	1.47368	0.368421
155	381.192	381.192	381.192	-0.00827156	0.9102	0	6		C	20	H	30	N	0	O	7	S	0	13C	0	1.5	0.35
156	395.208	395.208	395.208	0.0174872	0.4973	0	6		C	21	H	32	N	0	O	7	S	0	13C	0	1.52381	0.333333
157	409.223	409.223	409.223	-0.00739149	0.2579	0	6		C	22	H	34	N	0	O	7	S	0	13C	0	1.54545	0.318182
158	423.239	423.239	423.239	-0.0306225	0.2111	0	6		C	23	H	36	N	0	O	7	S	0	13C	0	1.56522	0.304348
159	437.254	437.254	437.254	0.0162457	0.1757	0	6		C	24	H	38	N	0	O	7	S	0	13C	0	1.58333	0.291667
160	451.27	451.27	451.27	-0.0062764	0.1476	0	6		C	25	H	40	N	0	O	7	S	0	13C	0	1.6	0.28
161	465.286	465.286	465.286	-0.00594948	0.1519	0	6		C	26	H	42	N	0	O	7	S	0	13C	0	1.61538	0.269231
162	479.301	479.301	479.301	0.015222	0.1429	0	6		C	27	H	44	N	0	O	7	S	0	13C	0	1.62963	0.259259
163	493.317	493.317	493.317	0.0351905	0.1305	0	6		C	28	H	46	N	0	O	7	S	0	13C	0	1.64286	0.25
164	507.333	507.333	507.333	0.0146338	0.1107	0	6		C	29	H	48	N	0	O	7	S	0	13C	0	1.65517	0.241379
165	521.348	521.348	521.348	0.0527255	0.0987	0	6		C	30	H	50	N	0	O	7	S	0	13C	0	1.66667	0.233333
166	267.051	267.051	267.051	0.0234775	0.0197	0	7		C	12	H	12	N	0	O	7	S	0	13C	0	1	0.583333
167	281.067	281.067	281.067	0.022535	0.0307	0	7		C	13	H	14	N	0	O	7	S	0	13C	0	1.07692	0.538462
168	295.082	295.082	295.082	0.021682	0.0611	0	7		C	14	H	16	N	0	O	7	S	0	13C	0	1.14286	0.5
169	309.098	309.098	309.098	-0.0114459	0.1015	0	7		C	15	H	18	N	0	O	7	S	0	13C	0	1.2	0.466667
170	323.114	323.114	323.114	-0.0107509	0.1717	0	7		C	16	H	20	N	0	O	7	S	0	13C	0	1.25	0.4375
171	337.129	337.129	337.129	0.0195486	0.231	0	7		C	17	H	22	N	0	O	7	S	0	13C	0	1.29412	0.411765
172	351.145	351.145	351.145	0.018951	0.3088	0	7		C	18	H	24	N	0	O	7	S	0	13C	0	1.33333	0.388889
173	365.161	365.161	365.161	0.0183992	0.3423	0	7		C	19	H	26	N	0	O	7	S	0	13C	0	1.36842	0.368421
174	379.176	379.176	379.176	-0.00848468	0.5247	0	7		C	20	H	28	N	0	O	7	S	0	13C	0	1.4	0.35
175	393.192	393.192	393.192	0.0174138	0.3224	0	7		C	21	H	30	N	0	O	7	S	0	13C	0	1.42857	0.333333
176	407.208	407.208	407.208	0.0169719	0.1901	0	7		C	22	H	32	N	0	O	7	S	0	13C	0	1.45455	0.318182
177	421.223	421.223	421.223	-0.00718092	0.1419	0	7		C	23	H	34	N	0	O	7	S	0	13C	0	1.47826	0.304348
178	435.239	435.239	435.239	-0.00680231	0.1313	0	7		C	24	H	36	N	0	O	7	S	0	13C	0	1.5	0.291667
179	449.254	449.254	449.254	-0.00644733	0.118	0	7		C	25	H	38	N	0	O	7	S	0	13C	0	1.52	0.28
180	463.27	463.27	463.27	0.0154719	0.0954	0	7		C	26	H	40	N	0	O	7	S	0	13C	0	1.53846	0.269231
181	477.286	477.286	477.286	0.0361037	0.0838	0	7		C	27	H	42	N	0	O	7	S	0	13C	0	1.55556	0.259259
182	491.301	491.301	491.301	0.0148502	0.0757	0	7		C	28	H	44	N	0	O	7	S	0	13C	0	1.57143	0.25
183	505.317	505.317	505.317	0.0541444	0.0556	0	7		C	29	H	46	N	0	O	7	S	0	13C	0	1.58621	0.241379
184	519.333	519.333	519.333	0.0528066	0.0459	0	7		C	30	H	48	N	0	O	7	S	0	13C	0	1.6	0.233333
185	533.348	533.348	533.348	-0.0609576	0.0214	0	7		C	31	H	50	N	0	O	7	S	0	13C	0	1.6129	0.225806
186	547.364	547.364	547.364	0.0868754	0.0267	0	7		C	32	H	52	N	0	O	7	S	0	13C	0	1.625	0.21875
187	561.38	561.38	561.38	-0.0754986	0.027	0	7		C	33	H	54	N	0	O	7	S	0	13C	0	1.63636	0.212121
188	575.395	575.395	575.395	-0.00403067	0.0201	0	7		C	34	H	56	N	0	O	7	S	0	13C	0	1.64706	0.205882
189	293.067	293.067	293.067	0.0216122	0.0247	0	8		C	14	H	14	N	0	O	7	S	0	13C	0	1	0.5
190	307.082	307.082	307.082	-0.0117299	0.0467	0	8		C	15	H	16	N	0	O	7	S	0	13C	0	1.06667	0.466667
191	321.098	321.098	321.098	0.020125	0.0704	0	8		C	16	H	18	N	0	O	7	S	0	13C	0	1.125	0.4375
192	335.114	335.114	335.114	0.0194747	0.1178	0	8		C	17	H	20	N	0	O	7	S	0	13C	0	1.17647	0.411765
193	349.129	349.129	349.129	0.0188766	0.1634	0	8		C	18	H	22	N	0	O	7	S	0	13C	0	1.22222	0.388889
194	363.145	363.145	363.145	-0.00921249	0.1964	0	8		C	19	H	24	N	0	O	7	S	0	13C	0	1.26316	0.368421
195	377.161	377.161	377.161	-0.00870009	0.2632	0	8		C	20	H	26	N	0	O	7	S	0	13C	0	1.3	0.35
196	391.176	391.176	391.176	0.0173395	0.2021	0	8		C	21	H	28	N	0	O	7	S	0	13C	0	1.33333	0.333333
197	405.192	405.192	405.192	-0.00778162	0.1513	0	8		C	22	H	30	N	0	O	7	S	0	13C	0	1.36364	0.318182
198	419.208	419.208	419.208	-0.00736845	0.1312	0	8		C	23	H	32	N	0	O	7	S	0	13C	0	1.3913	0.304348
199	433.223	433.223	433.223	-0.00698201	0.1078	0	8		C	24	H	34	N	0	O	7	S	0	13C	0	1.41667	0.291667
200	447.239	447.239	447.239	-0.0066198	0.104	0	8		C	25	H	36	N	0	O	7	S	0	13C	0	1.44	0.28
201	461.254	461.254	461.254	0.0154004	0.1018	0	8		C	26	H	38	N	0	O	7	S	0	13C	0	1.46154	0.269231
202	475.27	475.27	475.27	-0.00595945	0.0767	0	8		C	27	H	40	N	0	O	7	S	0	13C	0	1.48148	0.259259
203	489.286	489.286	489.286	0.0147803	0.0795	0	8		C	28	H	42	N	0	O	7	S	0	13C	0	1.5	0.25
204	503.301	503.301	503.301	0.0542338	0.0543	0	8		C	29	H	44	N	0	O	7	S	0	13C	0	1.51724	0.241379
205	517.317	517.317	517.317	0.0722189	0.0377	0	8		C	30	H	46	N	0	O	7	S	0	13C	0	1.53333	0.233333
206	277.035	277.035	277.035	0.0223998	0.0199	0	9		C	13	H	10	N	0	O	7	S	0	13C	0	0.769231	0.538462
207	291.051	291.051	291.051	0.0215415	0.0206	0	9		C	14	H	12	N	0	O	7	S	0	13C	0	0.857143	0.5
208	305.067	305.067	305.067	0.0207621	0.0248	0	9		C	15	H	14	N	0	O	7	S	0	13C	0	0.933333	0.466667
209	319.082	319.082	319.082	0.0200512	0.0366	0	9		C	16	H	16	N	0	O	7	S	0	13C	0	1	0.4375
210	333.098	333.098	333.098	0.0494212	0.0645	0	9		C	17	H	18	N	0	O	7	S	0	13C	0	1.05882	0.411765
211	347.114	347.114	347.114	0.0188015	0.0925	0	9		C	18	H	20	N	0	O	7	S	0	13C	0	1.11111	0.388889
212	361.129	361.129	361.129	0.0182494	0.1169	0	9		C	19	H	22	N	0	O	7	S	0	13C	0	1.15789	0.368421
213	375.145	375.145	375.145	-0.00891781	0.1279	0	9		C	20	H	24	N	0	O	7	S	0	13C	0	1.2	0.35
214	389.161	389.161	389.161	-0.00843182	0.126	0	9		C	21	H	26	N	0	O	7	S	0	13C	0	1.2381	0.333333
215	403.176	403.176	403.176	0.0168234	0.1115	0	9		C	22	H	28	N	0	O	7	S	0	13C	0	1.27273	0.318182
216	417.192	417.192	417.192	-0.0315276	0.1001	0	9		C	23	H	30	N	0	O	7	S	0	13C	0	1.30435	0.304348
217	431.208	431.208	431.208	0.0160273	0.0931	0	9		C	24	H	32	N	0	O	7	S	0	13C	0	1.33333	0.291667
218	445.223	445.223	445.223	-0.00679383	0.0968	0	9		C	25	H	34	N	0	O	7	S	0	13C	0	1.36	0.28
219	459.239	459.239	459.239	0.0371035	0.0921	0	9		C	26	H	36	N	0	O	7	S	0	13C	0	1.38462	0.269231
220	473.254	473.254	473.254	0.0150099	0.0738	0	9		C	27	H	38	N	0	O	7	S	0	13C	0	1.40741	0.259259
221	487.27	487.27	487.27	-0.00581269	0.084	0	9		C	28	H	40	N	0	O	7	S	0	13C	0	1.42857	0.25
222	501.286	501.286	501.286	0.0543239	0.0682	0	9		C	29	H	42	N	0	O	7	S	0	13C	0	1.44828	0.241379
223	515.301	515.301	515.301	0.0335647	0.0523	0	9		C	30	H	44	N	0	O	7	S	0	13C	0	1.46667	0.233333
224	529.317	529.317	529.317	0.0516894	0.0422	0	9		C	31	H	46	N	0	O	7	S	0	13C	0	1.48387	0.225806
225	543.333	543.333	543.333	0.0136642	0.0233	0	9		C	32	H	48	N	0	O	7	S	0	13C	0	1.5	0.21875
226	303.051	303.051	303.051	0.0536863	0.0201	0	10		C	15	H	12	N	0	O	7	S	0	13C	0	0.8	0.466667
227	317.067	317.067	317.067	0.0830545	0.029	0	10		C	16	H	14	N	0	O	7	S	0	13C	0	0.875	0.4375
228	331.082	331.082	331.082	0.0797323	0.0499	0	10		C	17	H	16	N	0	O	7	S	0	13C	0	0.941176	0.411765
229	345.098	345.098	345.098	0.0187254	0.072	0	10		C	18	H	18	N	0	O	7	S	0	13C	0	1	0.388889
230	359.114	359.114	359.114	0.0181732	0.0792	0	10		C	19	H	20	N	0	O	7	S	0	13C	0	1.05263	0.368421
231	373.129	373.129	373.129	0.0176625	0.0724	0	10		C	20	H	22	N	0	O	7	S	0	13C	0	1.1	0.35
232	387.145	387.145	387.145	0.0171887	0.0641	0	10		C	21	H	24	N	0	O	7	S	0	13C	0	1.14286	0.333333
233	401.161	401.161	401.161	0.0167481	0.0631	0	10		C	22	H	26	N	0	O	7	S	0	13C	0	1.18182	0.318182
234	415.176	415.176	415.176	0.0163372	0.0586	0	10		C	23	H	28	N	0	O	7	S	0	13C	0	1.21739	0.304348
235	429.192	429.192	429.192	-0.00734648	0.0589	0	10		C	24	H	30	N	0	O	7	S	0	13C	0	1.25	0.291667
236	443.208	443.208	443.208	0.0155933	0.065	0	10		C	25	H	32	N	0	O	7	S	0	13C	0	1.28	0.28
237	457.223	457.223	457.223	-0.00661552	0.064	0	10		C	26	H	34	N	0	O	7	S	0	13C	0	1.30769	0.269231
238	471.239	471.239	471.239	0.0361587	0.0591	0	10		C	27	H	36	N	0	O	7	S	0	13C	0	1.33333	0.259259
239	485.254	485.254	485.254	0.0146387	0.0783	0	10		C	28	H	38	N	0	O	7	S	0	13C	0	1.35714	0.25
240	499.27	499.27	499.27	0.0143563	0.066	0	10		C	29	H	40	N	0	O	7	S	0	13C	0	1.37931	0.241379
241	513.286	513.286	513.286	0.0140892	0.0446	0	10		C	30	H	42	N	0	O	7	S	0	13C	0	1.4	0.233333
242	527.301	527.301	527.301	-0.0240926	0.0397	0	10		C	31	H	44	N	0	O	7	S	0	13C	0	1.41935	0.225806
243	541.317	541.317	541.317	0.179858	0.0243	0	10		C	32	H	46	N	0	O	7	S	0	13C	0	1.4375	0.21875
244	555.333	555.333	555.333	0.139419	0.0179	0	10		C	33	H	48	N	0	O	7	S	0	13C	0	1.45455	0.212121
245	329.067	329.067	329.067	0.0192479	0.0201	0	11		C	17	H	14	N	0	O	7	S	0	13C	0	0.823529	0.411765
246	343.082	343.082	343.082	-0.010499	0.0472	0	11		C	18	H	16	N	0	O	7	S	0	13C	0	0.888889	0.388889
247	357.098	357.098	357.098	-0.00990734	0.0422	0	11		C	19	H	18	N	0	O	7	S	0	13C	0	0.947368	0.368421
248	371.114	371.114	371.114	-0.00936034	0.0398	0	11		C	20	H	20	N	0	O	7	S	0	13C	0	1	0.35
249	385.129	385.129	385.129	0.0171121	0.0327	0	11		C	21	H	22	N	0	O	7	S	0	13C	0	1.04762	0.333333
250	399.145	399.145	399.145	0.0417255	0.0463	0	11		C	22	H	24	N	0	O	7	S	0	13C	0	1.09091	0.318182
251	413.161	413.161	413.161	0.0162616	0.0414	0	11		C	23	H	26	N	0	O	7	S	0	13C	0	1.13043	0.304348
252	427.176	427.176	427.176	0.0158782	0.0438	0	11		C	24	H	28	N	0	O	7	S	0	13C	0	1.16667	0.291667
253	441.192	441.192	441.192	-0.0298125	0.0389	0	11		C	25	H	30	N	0	O	7	S	0	13C	0	1.2	0.28
254	455.208	455.208	455.208	0.0151823	0.0469	0	11		C	26	H	32	N	0	O	7	S	0	13C	0	1.23077	0.269231
255	469.223	469.223	469.223	0.0574891	0.0451	0	11		C	27	H	34	N	0	O	7	S	0	13C	0	1.25926	0.259259
256	483.239	483.239	483.239	-0.00612664	0.0539	0	11		C	28	H	36	N	0	O	7	S	0	13C	0	1.28571	0.25
257	497.254	497.254	497.254	0.0142855	0.0466	0	11		C	29	H	38	N	0	O	7	S	0	13C	0	1.31034	0.241379
258	511.27	511.27	511.27	0.0140193	0.0421	0	11		C	30	H	40	N	0	O	7	S	0	13C	0	1.33333	0.233333
259	525.286	525.286	525.286	-0.0433444	0.042	0	11		C	31	H	42	N	0	O	7	S	0	13C	0	1.35484	0.225806
260	539.301	539.301	539.301	-0.0235565	0.0353	0	11		C	32	H	44	N	0	O	7	S	0	13C	0	1.375	0.21875
261	553.317	553.317	553.317	0.103666	0.0233	0	11		C	33	H	46	N	0	O	7	S	0	13C	0	1.39394	0.212121
262	341.067	341.067	341.067	-0.0107491	0.2093	0	12		C	18	H	14	N	0	O	7	S	0	13C	0	0.777778	0.388889
263	355.082	355.082	355.082	0.0180183	0.1024	0	12		C	19	H	16	N	0	O	7	S	0	13C	0	0.842105	0.368421
264	369.098	369.098	369.098	0.0175078	0.0465	0	12		C	20	H	18	N	0	O	7	S	0	13C	0	0.9	0.35
265	383.114	383.114	383.114	-0.061271	0.0287	0	12		C	21	H	20	N	0	O	7	S	0	13C	0	0.952381	0.333333
266	397.129	397.129	397.129	-0.00858564	0.0294	0	12		C	22	H	22	N	0	O	7	S	0	13C	0	1	0.318182
267	411.145	411.145	411.145	-0.00813696	0.0209	0	12		C	23	H	24	N	0	O	7	S	0	13C	0	1.04348	0.304348
268	425.161	425.161	425.161	-0.0782794	0.0209	0	12		C	24	H	26	N	0	O	7	S	0	13C	0	1.08333	0.291667
269	439.176	439.176	439.176	0.0382143	0.0316	0	12		C	25	H	28	N	0	O	7	S	0	13C	0	1.12	0.28
270	453.192	453.192	453.192	0.037174	0.0337	0	12		C	26	H	30	N	0	O	7	S	0	13C	0	1.15385	0.269231
271	467.208	467.208	467.208	0.0361961	0.0238	0	12		C	27	H	32	N	0	O	7	S	0	13C	0	1.18519	0.259259
272	481.223	481.223	481.223	0.139177	0.0319	0	12		C	28	H	34	N	0	O	7	S	0	13C	0	1.21429	0.25
273	509.254	509.254	509.254	0.0728585	0.0326	0	12		C	30	H	38	N	0	O	7	S	0	13C	0	1.26667	0.233333
274	523.27	523.27	523.27	0.0710296	0.0248	0	12		C	31	H	40	N	0	O	7	S	0	13C	0	1.29032	0.225806
275	537.286	537.286	537.286	-0.00515221	0.0286	0	12		C	32	H	42	N	0	O	7	S	0	13C	0	1.3125	0.21875
276	551.301	551.301	551.301	-0.0411827	0.0227	0	12		C	33	H	44	N	0	O	7	S	0	13C	0	1.33333	0.212121
277	565.317	565.317	565.317	-0.00466982	0.0179	0	12		C	34	H	46	N	0	O	7	S	0	13C	0	1.35294	0.205882
278	579.333	579.333	579.333	0.0991213	0.0192	0	12		C	35	H	48	N	0	O	7	S	0	13C	0	1.37143	0.2
279	325.035	325.035	325.035	-0.011674	0.0291	0	13		C	17	H	10	N	0	O	7	S	0	13C	0	0.588235	0.411765
280	339.051	339.051	339.051	0.0184919	0.0902	0	13		C	18	H	12	N	0	O	7	S	0	13C	0	0.666667	0.388889
281	353.067	353.067	353.067	-0.0103838	0.1261	0	13		C	19	H	14	N	0	O	7	S	0	13C	0	0.736842	0.368421
282	367.082	367.082	367.082	-0.00981259	0.2423	0	13		C	20	H	16	N	0	O	7	S	0	13C	0	0.8	0.35
283	381.098	381.098	381.098	-0.00928341	0.0957	0	13		C	21	H	18	N	0	O	7	S	0	13C	0	0.857143	0.333333
284	395.114	395.114	395.114	0.0165174	0.1383	0	13		C	22	H	20	N	0	O	7	S	0	13C	0	0.909091	0.318182
285	423.145	423.145	423.145	-0.0079062	0.022	0	13		C	24	H	24	N	0	O	7	S	0	13C	0	1	0.291667
286	451.176	451.176	451.176	0.0371979	0.0199	0	13		C	26	H	28	N	0	O	7	S	0	13C	0	1.07692	0.269231
287	465.192	465.192	465.192	0.0147186	0.0175	0	13		C	27	H	30	N	0	O	7	S	0	13C	0	1.11111	0.259259
288	479.207	479.207	479.208	0.0561575	0.0273	0	13		C	28	H	32	N	0	O	7	S	0	13C	0	1.14286	0.25
289	493.223	493.223	493.223	0.0344169	0.0254	0	13		C	29	H	34	N	0	O	7	S	0	13C	0	1.17241	0.241379
290	507.239	507.239	507.239	0.112451	0.0248	0	13		C	30	H	36	N	0	O	7	S	0	13C	0	1.2	0.233333
291	521.254	521.254	521.254	0.0903657	0.0242	0	13		C	31	H	38	N	0	O	7	S	0	13C	0	1.22581	0.225806
292	535.27	535.27	535.27	0.125484	0.0253	0	13		C	32	H	40	N	0	O	7	S	0	13C	0	1.25	0.21875
293	337.035	337.035	337.035	-0.0112583	0.0499	0	14		C	18	H	10	N	0	O	7	S	0	13C	0	0.555556	0.388889
294	351.051	351.051	351.051	-0.0106261	0.0954	0	14		C	19	H	12	N	0	O	7	S	0	13C	0	0.631579	0.368421
295	365.067	365.067	365.067	0.0173498	0.148	0	14		C	20	H	14	N	0	O	7	S	0	13C	0	0.7	0.35
296	379.082	379.082	379.082	-0.00950197	0.1056	0	14		C	21	H	16	N	0	O	7	S	0	13C	0	0.761905	0.333333
297	393.098	393.098	393.098	0.0164389	0.0431	0	14		C	22	H	18	N	0	O	7	S	0	13C	0	0.818182	0.318182
298	407.114	407.114	407.114	0.114283	0.018	0	14		C	23	H	20	N	0	O	7	S	0	13C	0	0.869565	0.304348
299	477.192	477.192	477.192	0.0981721	0.0214	0	14		C	28	H	30	N	0	O	7	S	0	13C	0	1.07143	0.25
300	349.035	349.035	349.035	0.0464295	0.0305	0	15		C	19	H	10	N	0	O	7	S	0	13C	0	0.526316	0.368421
301	363.051	363.051	363.051	0.0172694	0.5257	0	15		C	20	H	12	N	0	O	7	S	0	13C	0	0.6	0.35
302	377.067	377.067	377.067	-0.00972287	1.4027	0	15		C	21	H	14	N	0	O	7	S	0	13C	0	0.666667	0.333333
303	405.098	405.098	405.098	0.0406374	0.0174	0	15		C	23	H	18	N	0	O	7	S	0	13C	0	0.782609	0.304348
304	419.114	419.114	419.114	0.0394314	0.0171	0	15		C	24	H	20	N	0	O	7	S	0	13C	0	0.833333	0.291667

[truncated: 45 more sheets: O8 , O9 , O10 , O11 , O12 , O13 , N1 O3 , N1 O4 , N1 O5 , O3 S1 , O4 35Cl1 , O4 Na1 , O4 S1 , O5 35Cl1 , O5 S1 , O6 35Cl1 , O6 37Cl1 , O6 S1 , O7 35Cl1 , O7 37Cl1  …]
