# Supplementary material for: Radiolytically reworked Archean organic matter in a habitable deep ancient high-temperature brine
Source: Nat Commun. 2023 Oct 3;14:6163. doi: 10.1038/s41467-023-41900-8 (PMC10547683; doi:10.1038/s41467-023-41900-8)
Supplement: Supplementary file 4 — Supplementary Dataset 1 [file 41467_2023_41900_MOESM4_ESM.zip › Supplementary Data/95LevelServiceWater_NegESIFTICRMS.xls]

## Sheet: General
Average Noise	Noise std
0	0
Class	Number of peaks	% R.A.	% R.A. (No Hits discarded)	A.M.W. average	A.W. average C#	A.W. average DBE	A.W. average H/C	Sum R.A.	RMS Error
Isolated	0	0	0
No Hit	3880	11.587	0
O1	53	0.234642	0.265393	284.723	21.2862	16.5544	1.38412	13.8037	0.118126
O2	106	1.7264	1.95265	257.468	16.5412	5.92032	1.74722	101.562	0.0554
O3	143	1.75892	1.98944	265.93	16.4384	6.9259	1.426	103.475	0.05836
O4	198	6.83897	7.73526	287.045	16.7586	6.37344	1.46849	402.328	0.054635
O5	205	6.80436	7.69611	302.555	16.8829	6.99427	1.38488	400.292	0.046249
O6	233	7.42686	8.4002	327.91	17.6542	7.35177	1.36609	436.914	0.062962
O7	241	6.00534	6.79238	355.376	18.5905	7.86838	1.33273	353.287	0.069003
O8	243	4.62407	5.23008	387.847	19.8816	8.45562	1.30918	272.029	0.089352
O9	241	3.3257	3.76155	421.439	21.2574	9.12745	1.28821	195.647	0.079408
O10	230	2.29018	2.59032	456.484	22.7209	9.80783	1.26771	134.729	0.103034
O11	197	1.50779	1.7054	488.188	23.9265	10.5719	1.24002	88.7017	0.111652
O12	176	1.03147	1.16665	519.025	25.0438	11.2102	1.23068	60.6804	0.130847
O13	142	0.609696	0.6896	539.786	25.4411	11.9271	1.1877	35.8677	0.135558
O14	104	0.346046	0.391398	562.923	26.0203	12.5971	1.14997	20.3575	0.170058
O15	74	0.179706	0.203258	578.221	26.0608	13.4799	1.08618	10.5719	0.18872
N1 O3	62	0.82488	0.932985	250.003	14.052	5.54636	1.48357	48.5267	0.083642
N1 O4	77	0.329123	0.372256	272.258	14.8744	7.54065	1.27741	19.3619	0.060153
N1 O5	102	0.491547	0.555967	299.242	15.7443	7.8234	1.28647	28.9171	0.067155
N1 O6	99	0.545416	0.616896	327.183	16.6802	8.14656	1.26889	32.0862	0.06078
N1 O7	118	0.611331	0.69145	353.852	17.4602	8.29865	1.32598	35.9639	0.074618
N1 O8	122	0.522339	0.590795	384.81	18.6098	8.70494	1.31932	30.7286	0.100929
N1 O9	123	0.467859	0.529175	412.975	19.5768	8.9349	1.32829	27.5236	0.118127
N1 O10	109	0.340032	0.384596	446.955	20.8972	9.23339	1.3265	20.0037	0.138481
N1 O11	93	0.24234	0.274101	476.892	21.8965	9.53099	1.31944	14.2566	0.126937
N1 O12	72	0.15353	0.173651	509.744	23.0984	9.78239	1.31699	9.032	0.130137
O2 S1	60	0.224844	0.254311	263.105	15.2072	7.30577	1.25949	13.2273	0.044706
O3 S1	98	2.27982	2.5786	296.861	16.2118	5.48166	1.51049	134.119	0.05557
O4 S1	138	3.26424	3.69203	285.804	14.4413	6.19205	1.43541	192.031	0.057717
O5 S1	164	11.1074	12.5631	304.235	14.5837	5.85703	1.3737	653.435	0.069253
O6 S1	174	3.76197	4.255	333.592	15.6905	6.40717	1.41846	221.312	0.068116
O7 S1	171	2.51319	2.84256	364.565	16.8428	6.69378	1.43051	147.848	0.073645
O8 S1	166	1.56743	1.77285	398.238	18.2188	7.21941	1.4158	92.2099	0.084189
O9 S1	153	0.984006	1.11297	436.37	19.8868	7.74389	1.39873	57.8879	0.098085
O10 S1	141	0.646063	0.730733	471.119	21.2836	8.20256	1.38675	38.0071	0.107212
O11 S1	114	0.396454	0.448411	508.493	22.8375	8.6962	1.37092	23.3229	0.12883
O12 S1	81	0.224798	0.254259	539.894	23.9536	9.14437	1.34252	13.2246	0.165007
N1 O5 S1	66	0.256133	0.289701	298.827	13.279	6.50683	1.33478	15.068	0.06863
N1 O6 S1	74	0.326615	0.36942	312.363	13.1704	6.36095	1.30772	19.2144	0.091754
N1 O7 S1	70	0.2237	0.253017	350.851	14.8661	6.82774	1.34931	13.16	0.090009
N1 O8 S1	63	0.191172	0.216226	384.611	16.0707	7.0818	1.36797	11.2464	0.078764
O2 13C1	37	0.230375	0.260567	264.703	15.9132	5.67962	1.92545	13.5527	0.063617
O3 13C1	65	0.256566	0.290191	266.804	15.4928	6.86747	1.46198	15.0935	0.068593
O4 13C1	118	1.14573	1.29589	291.159	16.0034	6.43228	1.56242	67.4022	0.051508
O5 13C1	123	1.10714	1.25224	308.582	16.2791	7.08477	1.47235	65.132	0.045839
O6 13C1	131	1.22646	1.3872	335.916	17.1883	7.41589	1.44908	72.1514	0.061719
O7 13C1	141	1.05374	1.19184	365.657	18.2901	7.97492	1.41055	61.9904	0.076463
O8 13C1	140	0.883914	0.999756	399.591	19.678	8.50597	1.38276	51.9996	0.092531
O9 13C1	123	0.648069	0.733002	432.456	20.9483	8.95957	1.36759	38.1251	0.081005
O10 13C1	111	0.471578	0.533381	466.534	22.3367	9.65219	1.33459	27.7424	0.096493
O11 13C1	95	0.309802	0.350404	498.33	23.5107	10.2699	1.31643	18.2253	0.109087
O12 13C1	75	0.196089	0.221788	526.021	24.391	10.9039	1.288	11.5357	0.150491
O3 S1 13C1	42	0.32504	0.367638	302.856	15.5232	5.12808	1.63618	19.1217	0.043585
O4 S1 13C1	67	0.43638	0.49357	291.194	13.7585	6.1276	1.53238	25.6717	0.055222
O5 S1 13C1	86	1.57288	1.77901	308.092	13.8069	5.85682	1.46785	92.5304	0.062387
O5 S1 13C2	23	0.131714	0.148976	316.836	13.3487	5.78435	1.59027	7.7486	0.068457
O6 S1 13C1	83	0.522472	0.590945	338.158	14.9274	6.21551	1.50753	30.7364	0.071913
O7 S1 13C1	81	0.357702	0.404581	371.975	16.2647	6.62723	1.49729	21.0432	0.084776
O8 S1 13C1	73	0.211747	0.239497	400.254	17.1908	6.85189	1.49959	12.4568	0.093916
O9 S1 13C1	53	0.119171	0.134789	440.232	18.9325	7.42998	1.46043	7.0107	0.155934
Total	10843	100	100	356.745	17.9806	7.62372		5882.88

## Sheet: Combined R. Abundances
Class	R. Abundance	A.M.W. average	A.W. average C#	A.W. average DBE	A.W. average H/C
O5 S1	11.1074	304.235	14.5837	5.85703	1.3737
O6	7.42686	327.91	17.6542	7.35177	1.36609
O4	6.83897	287.045	16.7586	6.37344	1.46849
O5	6.80436	302.555	16.8829	6.99427	1.38488
O7	6.00534	355.376	18.5905	7.86838	1.33273
O8	4.62407	387.847	19.8816	8.45562	1.30918
O6 S1	3.76197	333.592	15.6905	6.40717	1.41846
O9	3.3257	421.439	21.2574	9.12745	1.28821
O4 S1	3.26424	285.804	14.4413	6.19205	1.43541
O7 S1	2.51319	364.565	16.8428	6.69378	1.43051
O10	2.29018	456.484	22.7209	9.80783	1.26771
O3 S1	2.27982	296.861	16.2118	5.48166	1.51049
O3	1.75892	265.93	16.4384	6.9259	1.426
O2	1.7264	257.468	16.5412	5.92032	1.74722
O8 S1	1.56743	398.238	18.2188	7.21941	1.4158
O11	1.50779	488.188	23.9265	10.5719	1.24002
O12	1.03147	519.025	25.0438	11.2102	1.23068
O9 S1	0.984006	436.37	19.8868	7.74389	1.39873
N1 O3	0.82488	250.003	14.052	5.54636	1.48357
O10 S1	0.646063	471.119	21.2836	8.20256	1.38675
N1 O7	0.611331	353.852	17.4602	8.29865	1.32598
O13	0.609696	539.786	25.4411	11.9271	1.1877
N1 O6	0.545416	327.183	16.6802	8.14656	1.26889
N1 O8	0.522339	384.81	18.6098	8.70494	1.31932
N1 O5	0.491547	299.242	15.7443	7.8234	1.28647
N1 O9	0.467859	412.975	19.5768	8.9349	1.32829
O11 S1	0.396454	508.493	22.8375	8.6962	1.37092
O14	0.346046	562.923	26.0203	12.5971	1.14997
N1 O10	0.340032	446.955	20.8972	9.23339	1.3265
N1 O4	0.329123	272.258	14.8744	7.54065	1.27741
N1 O6 S1	0.326615	312.363	13.1704	6.36095	1.30772
N1 O5 S1	0.256133	298.827	13.279	6.50683	1.33478
N1 O11	0.24234	476.892	21.8965	9.53099	1.31944
O1	0.234642	284.723	21.2862	16.5544	1.38412
O2 S1	0.224844	263.105	15.2072	7.30577	1.25949
O12 S1	0.224798	539.894	23.9536	9.14437	1.34252
N1 O7 S1	0.2237	350.851	14.8661	6.82774	1.34931
N1 O8 S1	0.191172	384.611	16.0707	7.0818	1.36797
O15	0.179706	578.221	26.0608	13.4799	1.08618
N1 O12	0.15353	509.744	23.0984	9.78239	1.31699
Total	77.2064	356.271	18.0398	7.63922	1.38479

## Sheet: No Hit
% Total =	11.587
	Experimental m/z	Recalibrated m/z	Rel. Abudance	Signal 2 Noise
1	209.734	209.734	0.0826	0
2	433.984	433.984	1.256	0
3	477.032	477.032	0.0803	0
4	589.157	589.157	0.221	0
5	513.071	513.071	0.0844	0
6	527.086	527.086	0.0806	0
7	541.102	541.102	0.1243	0
8	555.118	555.118	0.1563	0
9	569.133	569.133	0.1063	0
10	569.134	569.134	0.1359	0
11	583.149	583.149	0.1244	0
12	597.165	597.165	0.1286	0
13	611.18	611.18	0.1327	0
14	625.196	625.196	0.1279	0
15	645.219	645.219	0.1618	0
16	659.234	659.234	0.1495	0
17	673.249	673.249	0.1299	0
18	541.099	541.099	0.0835	0
19	597.162	597.162	0.114	0
20	535.092	535.092	0.0783	0
21	591.154	591.154	0.0919	0
22	605.17	605.17	0.0861	0
23	639.208	639.208	0.1145	0
24	667.239	667.239	0.0865	0
25	529.083	529.083	0.0815	0
26	557.115	557.115	0.0941	0
27	571.131	571.131	0.0825	0
28	599.162	599.162	0.0996	0
29	627.193	627.193	0.0885	0
30	613.177	613.177	0.1197	0
31	641.208	641.208	0.0823	0
32	669.239	669.239	0.0939	0
33	683.255	683.255	0.0873	0
34	207.722	207.722	0.0892	0
35	263.785	263.785	0.0797	0
36	311.838	311.838	0.0792	0
37	325.854	325.854	0.1083	0
38	347.878	347.878	0.0789	0
39	361.894	361.894	0.291	0
40	375.91	375.91	0.4853	0
41	389.925	389.925	0.3511	0
42	403.941	403.941	0.1546	0
43	545.097	545.097	0.0801	0
44	559.113	559.113	0.1011	0
45	629.19	629.19	0.0848	0
46	649.213	649.213	0.1793	0
47	663.229	663.229	0.2151	0
48	677.244	677.244	0.1171	0
49	691.26	691.26	0.1077	0
50	705.275	705.275	0.0976	0
51	195.705	195.705	0.0798	0
52	293.814	293.814	0.0841	0
53	363.891	363.891	0.098	0
54	377.907	377.907	0.0994	0
55	391.922	391.922	0.1095	0
56	539.087	539.087	0.0995	0
57	553.102	553.102	0.1028	0
58	553.102	553.102	0.0981	0
59	595.149	595.149	0.0989	0
60	623.181	623.181	0.1021	0
61	637.196	637.196	0.1028	0
62	643.203	643.203	0.1327	0
63	657.218	657.218	0.1312	0
64	189.696	189.696	0.0801	0
65	203.712	203.712	0.0789	0
66	615.171	615.171	0.0991	0
67	671.234	671.234	0.0863	0
68	685.249	685.249	0.1028	0
69	191.693	191.693	0.08	0
70	219.725	219.725	0.0787	0
71	555.099	555.099	0.1186	0
72	569.115	569.115	0.0809	0
73	583.13	583.13	0.0862	0
74	597.146	597.146	0.0976	0
75	611.161	611.161	0.0957	0
76	625.177	625.177	0.1022	0
77	639.193	639.193	0.1032	0
78	653.208	653.208	0.1431	0
79	667.224	667.224	0.0934	0
80	681.239	681.239	0.1009	0
81	695.254	695.254	0.0858	0
82	201.702	201.702	0.0995	0
83	243.749	243.749	0.0975	0
84	591.136	591.136	0.1753	0
85	619.167	619.167	0.1299	0
86	543.081	543.081	0.0866	0
87	557.097	557.097	0.0792	0
88	571.113	571.113	0.0923	0
89	585.128	585.128	0.1182	0
90	599.144	599.144	0.096	0
91	613.16	613.16	0.1007	0
92	619.167	619.167	0.1527	0
93	633.182	633.182	0.1323	0
94	647.198	647.198	0.1624	0
95	661.213	661.213	0.1431	0
96	675.229	675.229	0.1225	0
97	689.244	689.244	0.1068	0
98	703.26	703.26	0.094	0
99	185.68	185.68	0.0821	0
100	199.695	199.695	0.1027	0
101	191.685	191.685	0.0995	0
102	317.826	317.826	0.0821	0
103	641.187	641.187	0.1036	0
104	655.203	655.203	0.1022	0
105	669.218	669.218	0.0883	0
106	683.234	683.234	0.1074	0
107	509.037	509.037	0.0806	0
108	523.052	523.052	0.0959	0
109	537.067	537.067	0.0784	0
110	565.099	565.099	0.1037	0
111	593.13	593.13	0.1047	0
112	525.052	525.052	0.0827	0
113	539.068	539.068	0.0784	0
114	553.084	553.084	0.1226	0
115	567.099	567.099	0.1388	0
116	581.115	581.115	0.1506	0
117	595.13	595.13	0.1036	0
118	609.146	609.146	0.1227	0
119	623.162	623.162	0.1271	0
120	637.177	637.177	0.1043	0
121	651.193	651.193	0.1329	0
122	665.208	665.208	0.1371	0
123	679.224	679.224	0.0912	0
124	693.239	693.239	0.0957	0
125	707.255	707.255	0.0874	0
126	353.858	353.858	0.4838	0
127	367.873	367.873	0.4591	0
128	381.889	381.889	0.4258	0
129	395.905	395.905	0.1778	0
130	631.167	631.167	0.1683	0
131	645.182	645.182	0.1281	0
132	659.197	659.197	0.1154	0
133	673.213	673.213	0.1139	0
134	687.229	687.229	0.1304	0
135	701.244	701.244	0.0818	0
136	187.665	187.665	0.0919	0
137	201.68	201.68	0.086	0
138	185.66	185.66	0.0799	0
139	199.676	199.676	0.082	0
140	245.727	245.727	0.0807	0
141	371.868	371.868	0.243	0
142	385.884	385.884	0.2832	0
143	399.9	399.9	0.32	0
144	413.915	413.915	0.2025	0
145	551.068	551.068	0.0892	0
146	565.084	565.084	0.0982	0
147	579.099	579.099	0.141	0
148	593.115	593.115	0.1536	0
149	607.13	607.13	0.1586	0
150	621.146	621.146	0.1475	0
151	565.083	565.083	0.0907	0
152	635.161	635.161	0.1343	0
153	649.177	649.177	0.1579	0
154	663.192	663.192	0.1224	0
155	677.208	677.208	0.1026	0
156	691.223	691.223	0.0829	0
157	719.254	719.254	0.0878	0
158	643.166	643.166	0.099	0
159	657.182	657.182	0.1018	0
160	671.197	671.197	0.0794	0
161	685.213	685.213	0.0852	0
162	553.063	553.063	0.0868	0
163	567.078	567.078	0.0979	0
164	609.125	609.125	0.0885	0
165	611.125	611.125	0.1109	0
166	667.188	667.188	0.0883	0
167	563.068	563.068	0.1225	0
168	577.084	577.084	0.133	0
169	591.099	591.099	0.1202	0
170	605.115	605.115	0.1379	0
171	619.13	619.13	0.1107	0
172	633.146	633.146	0.1141	0
173	647.162	647.162	0.091	0
174	661.177	661.177	0.1178	0
175	675.192	675.192	0.0833	0
176	655.166	655.166	0.079	0
177	669.182	669.182	0.0813	0
178	551.047	551.047	0.0802	0
179	579.078	579.078	0.0983	0
180	567.063	567.063	0.0898	0
181	595.094	595.094	0.1073	0
182	609.11	609.11	0.0912	0
183	637.14	637.14	0.0801	0
184	651.156	651.156	0.0791	0
185	561.052	561.052	0.0967	0
186	575.068	575.068	0.1106	0
187	589.084	589.084	0.1365	0
188	603.099	603.099	0.1285	0
189	617.115	617.115	0.1157	0
190	631.13	631.13	0.1151	0
191	645.146	645.146	0.1063	0
192	659.161	659.161	0.0864	0
193	673.177	673.177	0.0889	0
194	687.192	687.192	0.0897	0
195	569.057	569.057	0.1018	0
196	583.073	583.073	0.0953	0
197	597.089	597.089	0.1036	0
198	611.105	611.105	0.0958	0
199	197.637	197.637	0.095	0
200	211.652	211.652	0.0795	0
201	593.079	593.079	0.1044	0
202	607.094	607.094	0.0805	0
203	621.11	621.11	0.1011	0
204	635.125	635.125	0.1108	0
205	649.141	649.141	0.0911	0
206	663.156	663.156	0.0885	0
207	649.14	649.14	0.0971	0
208	691.187	691.187	0.1025	0
209	185.622	185.622	0.0913	0
210	199.637	199.637	0.081	0
211	573.052	573.052	0.0823	0
212	587.068	587.068	0.0945	0
213	601.084	601.084	0.1169	0
214	615.099	615.099	0.1044	0
215	629.115	629.115	0.1048	0
216	643.13	643.13	0.0806	0
217	671.161	671.161	0.0987	0
218	567.042	567.042	0.0893	0
219	609.088	609.088	0.0911	0
220	623.104	623.104	0.0798	0
221	205.637	205.637	0.0833	0
222	233.668	233.668	0.0794	0
223	191.619	191.619	0.0873	0
224	219.651	219.651	0.0801	0
225	605.079	605.079	0.115	0
226	619.094	619.094	0.1069	0
227	633.11	633.11	0.0967	0
228	647.125	647.125	0.0857	0
229	661.141	661.141	0.0974	0
230	689.171	689.171	0.0835	0
231	599.068	599.068	0.0935	0
232	613.084	613.084	0.0978	0
233	627.099	627.099	0.0831	0
234	641.114	641.114	0.1024	0
235	199.619	199.619	0.0834	0
236	213.635	213.635	0.0906	0
237	251.674	251.674	0.1012	0
238	279.705	279.705	0.0818	0
239	213.631	213.631	0.1072	0
240	255.678	255.678	0.0825	0
241	197.611	197.611	0.091	0
242	211.627	211.627	0.0855	0
243	617.078	617.078	0.0805	0
244	631.094	631.094	0.108	0
245	645.109	645.109	0.1131	0
246	659.125	659.125	0.1147	0
247	673.14	673.14	0.0816	0
248	213.626	213.626	0.0975	0
249	227.642	227.642	0.102	0
250	611.068	611.068	0.0934	0
251	625.083	625.083	0.097	0
252	189.597	189.597	0.0866	0
253	203.612	203.612	0.086	0
254	183.587	183.587	0.0831	0
255	197.603	197.603	0.1023	0
256	193.59	193.59	0.0936	0
257	207.606	207.606	0.0872	0
258	185.58	185.58	0.0865	0
259	213.612	213.612	0.0843	0
260	413.825	413.825	0.2918	0
261	427.84	427.84	0.476	0
262	441.856	441.856	0.3153	0
263	455.872	455.872	0.1872	0
264	181.563	181.563	0.0803	0
265	195.578	195.578	0.0806	0
266	185.565	185.565	0.0806	0
267	199.58	199.58	0.0845	0
268	445.851	445.851	0.0912	0
269	459.866	459.866	0.1614	0
270	473.882	473.882	0.1171	0
271	193.565	193.565	0.0848	0
272	207.581	207.581	0.0824	0
273	213.581	213.581	0.081	0
274	283.659	283.659	0.0804	0
275	217.568	217.568	0.0806	0
276	231.583	231.583	0.0795	0
277	207.552	207.552	0.0827	0
278	221.568	221.568	0.0849	0
279	185.525	185.525	0.0895	0
280	213.556	213.556	0.0803	0
281	215.557	215.557	0.0851	0
282	243.589	243.589	0.0802	0
283	187.525	187.525	0.0958	0
284	201.541	201.541	0.0969	0
285	185.522	185.522	0.0822	0
286	213.554	213.554	0.0841	0
287	193.53	193.53	0.095	0
288	277.624	277.624	0.124	0
289	217.555	217.555	0.0936	0
290	245.587	245.587	0.0825	0
291	249.588	249.588	0.0882	0
292	277.619	277.619	0.079	0
293	195.522	195.522	0.0873	0
294	209.538	209.538	0.0826	0
295	197.521	197.521	0.0854	0
296	211.537	211.537	0.0785	0
297	239.557	239.557	0.0881	0
298	281.603	281.603	0.0795	0
299	183.491	183.491	0.085	0
300	197.506	197.506	0.0997	0
301	197.505	197.505	0.0871	0
302	211.52	211.52	0.0814	0
303	185.49	185.49	0.0919	0
304	199.506	199.506	0.0896	0
305	199.492	199.492	0.0913	0
306	213.508	213.508	0.0857	0
307	189.48	189.48	0.0823	0
308	217.511	217.511	0.0826	0
309	225.516	225.516	0.0848	0
310	253.547	253.547	0.0801	0
311	491.802	491.802	0.2272	0
312	505.817	505.817	0.2667	0
313	519.833	519.833	0.2774	0
314	533.849	533.849	0.1372	0
315	547.865	547.865	0.0822	0
316	187.446	187.446	0.0811	0
317	215.478	215.478	0.0823	0
318	195.452	195.452	0.0849	0
319	209.468	209.468	0.0796	0
320	189.442	189.442	0.0856	0
321	217.473	217.473	0.0851	0
322	219.474	219.474	0.0805	0
323	233.49	233.49	0.09	0
324	183.42	183.42	0.0798	0
325	211.451	211.451	0.0783	0
326	189.424	189.424	0.0896	0
327	217.455	217.455	0.0806	0
328	199.421	199.421	0.0804	0
329	213.437	213.437	0.0834	0
330	185.398	185.398	0.0997	0
331	213.429	213.429	0.0823	0
332	183.391	183.391	0.1197	0
333	211.423	211.423	0.0817	0
334	203.412	203.412	0.079	0
335	231.443	231.443	0.0858	0
336	573.82	573.82	0.1374	0
337	587.836	587.836	0.1166	0
338	601.852	601.852	0.0916	0
339	199.399	199.399	0.0936	0
340	213.415	213.415	0.0793	0
341	215.416	215.416	0.0859	0
342	229.431	229.431	0.0844	0
343	181.371	181.371	0.1	0
344	195.387	195.387	0.0933	0
345	205.394	205.394	0.0899	0
346	219.41	219.41	0.0943	0
347	197.385	197.385	0.0799	0
348	211.4	211.4	0.0871	0
349	219.409	219.409	0.0844	0
350	233.425	233.425	0.0859	0
351	185.366	185.366	0.0824	0
352	199.381	199.381	0.0957	0
353	565.784	565.784	0.1214	0
354	579.8	579.8	0.198	0
355	593.816	593.816	0.1101	0
356	185.356	185.356	0.0834	0
357	199.372	199.372	0.0802	0
358	189.356	189.356	0.0903	0
359	217.387	217.387	0.0829	0
360	197.363	197.363	0.0955	0
361	239.41	239.41	0.0878	0
362	207.369	207.369	0.0942	0
363	221.386	221.386	0.088	0
364	217.377	217.377	0.0957	0
365	231.393	231.393	0.0849	0
366	185.307	185.307	0.0881	0
367	199.322	199.322	0.0797	0
368	223.346	223.346	0.0801	0
369	237.361	237.361	0.0876	0
370	213.328	213.328	0.085	0
371	241.36	241.36	0.084	0
372	181.288	181.288	0.0862	0
373	195.304	195.304	0.0801	0
374	201.311	201.311	0.0792	0
375	215.327	215.327	0.0849	0
376	225.336	225.336	0.0806	0
377	239.352	239.352	0.0854	0
378	213.317	213.317	0.0818	0
379	619.771	619.771	0.1108	0
380	633.787	633.787	0.1783	0
381	647.802	647.802	0.1441	0
382	183.276	183.276	0.1009	0
383	197.291	197.291	0.0784	0
384	185.269	185.269	0.0953	0
385	199.284	199.284	0.0866	0
386	185.263	185.263	0.09	0
387	213.294	213.294	0.082	0
388	185.259	185.259	0.0833	0
389	199.275	199.275	0.0827	0
390	643.761	643.761	0.0808	0
391	657.776	657.776	0.1106	0
392	671.792	671.792	0.1042	0
393	685.807	685.807	0.0814	0
394	187.249	187.249	0.1002	0
395	201.265	201.265	0.0943	0
396	189.248	189.248	0.0795	0
397	203.264	203.264	0.0866	0
398	193.25	193.25	0.0828	0
399	207.266	207.266	0.0807	0
400	205.257	205.257	0.0897	0
401	289.351	289.351	0.0841	0
402	187.236	187.236	0.0867	0
403	215.267	215.267	0.0783	0
404	195.244	195.244	0.0812	0
405	209.26	209.26	0.0826	0
406	181.225	181.225	0.0883	0
407	195.241	195.241	0.0897	0
408	209.255	209.255	0.083	0
409	223.27	223.27	0.0807	0
410	225.259	225.259	0.0788	0
411	239.274	239.274	0.0841	0
412	187.215	187.215	0.0812	0
413	201.231	201.231	0.0854	0
414	195.219	195.219	0.0886	0
415	223.251	223.251	0.0949	0
416	181.194	181.194	0.083	0
417	195.209	195.209	0.0824	0
418	201.21	201.21	0.0864	0
419	229.241	229.241	0.0824	0
420	181.185	181.185	0.0911	0
421	223.232	223.232	0.0947	0
422	223.232	223.232	0.0822	0
423	237.246	237.246	0.0788	0
424	181.184	181.184	0.1042	0
425	195.199	195.199	0.0855	0
426	183.179	183.179	0.0816	0
427	197.196	197.196	0.0886	0
428	211.205	211.205	0.0842	0
429	225.22	225.22	0.0795	0
430	187.172	187.172	0.0807	0
431	215.203	215.203	0.1083	0
432	189.171	189.171	0.1038	0
433	203.187	203.187	0.0982	0
434	189.166	189.166	0.0887	0
435	203.18	203.18	0.0809	0
436	257.24	257.24	0.2989	0
437	285.271	285.271	0.3861	0
438	197.171	197.171	0.0835	0
439	211.187	211.187	0.081	0
440	255.232	255.232	0.0962	0
441	283.264	283.264	0.1219	0
442	255.231	255.231	0.0811	0
443	311.293	311.293	0.0842	0
444	207.173	207.173	0.081	0
445	347.33	347.33	0.0799	0
446	185.142	185.142	0.0857	0
447	213.173	213.173	0.0854	0
448	201.159	201.159	0.106	0
449	243.206	243.206	0.0873	0
450	209.161	209.161	0.0874	0
451	223.177	223.177	0.0805	0
452	197.146	197.146	0.0825	0
453	211.161	211.161	0.0867	0
454	207.154	207.154	0.083	0
455	221.17	221.17	0.0783	0
456	249.201	249.201	0.0933	0
457	191.132	191.132	0.0794	0
458	219.164	219.164	0.0849	0
459	185.121	185.121	0.0794	0
460	199.137	199.137	0.086	0
461	189.125	189.125	0.0923	0
462	203.141	203.141	0.0826	0
463	181.109	181.109	0.087	0
464	195.125	195.125	0.0849	0
465	213.139	213.139	0.0842	0
466	241.17	241.17	0.0794	0
467	187.108	187.108	0.0895	0
468	201.123	201.123	0.0785	0
469	235.161	235.161	0.1033	0
470	305.24	305.24	0.0883	0
471	199.119	199.119	0.0802	0
472	213.135	213.135	0.0984	0
473	199.118	199.118	0.0823	0
474	213.133	213.133	0.0804	0
475	217.138	217.138	0.0814	0
476	231.153	231.153	0.0951	0
477	209.124	209.124	0.0829	0
478	223.14	223.14	0.102	0
479	189.096	189.096	0.0938	0
480	203.112	203.112	0.088	0
481	199.106	199.106	0.0875	0
482	213.122	213.122	0.0826	0
483	291.21	291.21	0.1648	0
484	319.241	319.241	0.3234	0
485	195.093	195.093	0.1017	0
486	209.109	209.109	0.0881	0
487	235.137	235.137	0.0919	0
488	249.153	249.153	0.476	0
489	223.12	223.12	0.0785	0
490	251.151	251.151	0.1149	0
491	419.339	419.339	0.0858	0
492	241.136	241.136	0.0847	0
493	255.151	255.151	0.0853	0
494	269.167	269.167	0.1305	0
495	283.183	283.183	0.1354	0
496	255.149	255.149	0.0991	0
497	269.164	269.164	0.0984	0
498	283.18	283.18	0.0917	0
499	203.09	203.09	0.1566	0
500	217.106	217.106	0.0814	0
501	181.064	181.064	0.0799	0
502	335.236	335.236	0.1057	0
503	187.07	187.07	0.091	0
504	201.086	201.086	0.0838	0
505	233.122	233.122	0.0817	0
506	247.137	247.137	0.1129	0
507	251.142	251.142	0.1113	0
508	265.157	265.157	0.1433	0
509	223.109	223.109	0.0848	0
510	237.124	237.124	0.1266	0
511	251.14	251.14	0.1844	0
512	191.071	191.071	0.0972	0
513	247.134	247.134	0.0906	0
514	249.134	249.134	0.0839	0
515	263.15	263.15	0.1036	0
516	193.069	193.069	0.1407	0
517	207.085	207.085	0.1316	0
518	221.101	221.101	0.1422	0
519	235.116	235.116	0.1059	0
520	249.132	249.132	0.112	0
521	263.148	263.148	0.0983	0
522	239.12	239.12	0.0972	0
523	267.151	267.151	0.1491	0
524	281.167	281.167	0.1421	0
525	295.183	295.183	1.4305	0
526	189.062	189.062	0.0799	0
527	203.078	203.078	0.0814	0
528	201.074	201.074	0.1083	0
529	215.09	215.09	0.101	0
530	269.151	269.151	0.106	0
531	283.166	283.166	0.0851	0
532	279.16	279.16	0.1183	0
533	293.177	293.177	0.154	0
534	197.067	197.067	0.0813	0
535	281.161	281.161	0.094	0
536	207.078	207.078	0.0872	0
537	221.093	221.093	0.0842	0
538	235.109	235.109	0.1105	0
539	249.124	249.124	0.0899	0
540	263.14	263.14	0.1183	0
541	253.127	253.127	0.0856	0
542	267.144	267.144	0.3085	0
543	237.109	237.109	1.3154	0
544	293.171	293.171	0.0791	0
545	189.054	189.054	0.0801	0
546	217.085	217.085	0.0873	0
547	271.146	271.146	0.0938	0
548	285.162	285.162	0.0944	0
549	215.083	215.083	0.0991	0
550	229.098	229.098	0.1018	0
551	257.13	257.13	0.1234	0
552	313.192	313.192	0.1914	0
553	341.223	341.223	0.1672	0
554	257.128	257.128	0.0895	0
555	285.159	285.159	0.0856	0
556	219.085	219.085	0.1603	0
557	233.101	233.101	0.1821	0
558	247.116	247.116	0.206	0
559	279.151	279.151	0.134	0
560	293.167	293.167	0.1327	0
561	241.108	241.108	0.0943	0
562	269.14	269.14	0.1217	0
563	191.051	191.051	0.0836	0
564	233.098	233.098	0.0799	0
565	211.072	211.072	0.1471	0
566	225.088	225.088	0.1425	0
567	239.104	239.104	0.1619	0
568	253.119	253.119	0.1861	0
569	267.135	267.135	0.1927	0
570	281.151	281.151	0.1182	0
571	295.166	295.166	0.0845	0
572	189.045	189.045	0.0797	0
573	203.061	203.061	0.0975	0
574	219.078	219.078	0.1075	0
575	233.093	233.093	0.0918	0
576	247.109	247.109	0.1485	0
577	261.124	261.124	0.1395	0
578	275.14	275.14	0.1009	0
579	289.156	289.156	0.098	0
580	187.04	187.04	0.0953	0
581	215.071	215.071	0.0839	0
582	251.112	251.112	0.0856	0
583	265.127	265.127	0.1218	0
584	339.21	339.21	0.565	0
585	367.241	367.241	0.463	0
586	213.068	213.068	0.0863	0
587	255.115	255.115	0.0948	0
588	269.13	269.13	0.1154	0
589	283.146	283.146	0.2039	0
590	297.162	297.162	0.1103	0
591	325.193	325.193	0.0845	0
592	339.209	339.209	0.1048	0
593	197.048	197.048	0.0895	0
594	211.063	211.063	0.0805	0
595	255.112	255.112	0.104	0
596	269.128	269.128	0.1143	0
597	283.144	283.144	0.162	0
598	297.159	297.159	0.1003	0
599	325.191	325.191	0.094	0
600	189.038	189.038	0.0881	0
601	203.054	203.054	0.0863	0
602	277.136	277.136	0.1039	0
603	291.151	291.151	0.1301	0
604	313.175	313.175	0.2753	0
605	327.191	327.191	0.2664	0
606	341.207	341.207	0.199	0
607	223.072	223.072	0.1483	0
608	237.088	237.088	0.1516	0
609	251.104	251.104	0.2814	0
610	265.119	265.119	0.2348	0
611	279.135	279.135	0.1745	0
612	293.151	293.151	0.1608	0
613	313.173	313.173	0.0915	0
614	327.189	327.189	0.1043	0
615	255.107	255.107	0.0879	0
616	269.122	269.122	0.1107	0
617	297.154	297.154	0.0918	0
618	311.169	311.169	0.0964	0
619	311.17	311.17	0.0942	0
620	325.185	325.185	0.119	0
621	287.142	287.142	0.1432	0
622	301.158	301.158	0.1469	0
623	217.062	217.062	0.1231	0
624	231.078	231.078	0.118	0
625	245.093	245.093	0.1872	0
626	259.109	259.109	0.1461	0
627	273.124	273.124	0.1714	0
628	267.116	267.116	0.0825	0
629	281.13	281.13	0.3403	0
630	295.146	295.146	0.1736	0
631	309.162	309.162	0.1992	0
632	323.177	323.177	0.1532	0
633	337.193	337.193	0.1133	0
634	213.053	213.053	0.0904	0
635	241.085	241.085	0.0972	0
636	243.086	243.086	0.0814	0
637	271.117	271.117	0.087	0
638	299.149	299.149	0.4129	0
639	313.164	313.164	0.8262	0
640	327.18	327.18	0.682	0
641	341.196	341.196	0.3391	0
642	241.083	241.083	0.1396	0
643	255.099	255.099	0.2221	0
644	229.069	229.069	0.1076	0
645	243.085	243.085	0.1567	0
646	257.101	257.101	0.1349	0
647	293.14	293.14	0.0899	0
648	307.156	307.156	0.0989	0
649	317.167	317.167	0.1082	0
650	331.183	331.183	0.1018	0
651	249.09	249.09	0.1196	0
652	263.106	263.106	0.1804	0
653	277.121	277.121	0.2631	0
654	305.153	305.153	0.2785	0
655	319.168	319.168	0.1544	0
656	333.184	333.184	0.0834	0
657	347.199	347.199	0.0902	0
658	235.072	235.072	0.1344	0
659	249.088	249.088	0.2209	0
660	263.104	263.104	0.2878	0
661	277.119	277.119	0.2586	0
662	291.135	291.135	0.2809	0
663	187.017	187.017	0.0827	0
664	201.032	201.032	0.0792	0
665	215.049	215.049	0.0802	0
666	239.075	239.075	0.0976	0
667	253.091	253.091	0.1174	0
668	267.107	267.107	0.1325	0
669	327.173	327.173	0.1115	0
670	341.189	341.189	0.1882	0
671	271.11	271.11	0.0844	0
672	285.125	285.125	0.1395	0
673	299.141	299.141	0.1596	0
674	313.157	313.157	0.1357	0
675	327.172	327.172	0.1125	0
676	341.188	341.188	0.0822	0
677	229.062	229.062	0.0904	0
678	243.078	243.078	0.1382	0
679	257.093	257.093	0.1689	0
680	271.109	271.109	0.1208	0
681	285.124	285.124	0.161	0
682	271.107	271.107	0.1357	0
683	285.123	285.123	0.1648	0
684	327.17	327.17	0.1031	0
685	341.186	341.186	0.099	0
686	273.109	273.109	0.1194	0
687	287.125	287.125	0.1308	0
688	315.156	315.156	0.0895	0
689	227.057	227.057	0.0799	0
690	241.072	241.072	0.2778	0
691	255.088	255.088	0.1499	0
692	307.146	307.146	0.1459	0
693	321.162	321.162	0.1217	0
694	335.177	335.177	0.1213	0
695	349.193	349.193	0.088	0
696	253.085	253.085	0.0906	0
697	267.1	267.1	0.1181	0
698	281.116	281.116	0.1688	0
699	297.134	297.134	0.0899	0
700	311.149	311.149	0.0963	0
701	283.117	283.117	0.2315	0
702	297.133	297.133	0.2019	0
703	295.13	295.13	0.387	0
704	309.146	309.146	0.2667	0
705	323.161	323.161	0.1726	0
706	285.117	285.117	0.1011	0
707	299.133	299.133	0.0907	0
708	327.164	327.164	0.0871	0
709	199.02	199.02	0.0798	0
710	213.035	213.035	0.088	0
711	247.074	247.074	0.2344	0
712	261.09	261.09	0.38	0
713	275.106	275.106	0.7602	0
714	289.121	289.121	1.8063	0
715	303.137	303.137	1.007	0
716	317.153	317.153	0.583	0
717	331.168	331.168	0.3361	0
718	345.184	345.184	0.189	0
719	359.199	359.199	0.0848	0
720	233.057	233.057	0.1277	0
721	247.072	247.072	0.1902	0
722	261.088	261.088	0.2726	0
723	275.104	275.104	0.3118	0
724	289.119	289.119	0.2965	0
725	303.135	303.135	0.1684	0
726	317.151	317.151	0.0994	0
727	331.166	331.166	0.0852	0
728	187.004	187.004	0.0807	0
729	201.019	201.019	0.093	0
730	297.126	297.126	0.1347	0
731	311.142	311.142	0.1342	0
732	213.032	213.032	0.0846	0
733	283.11	283.11	0.1056	0
734	297.125	297.125	0.2061	0
735	325.157	325.157	0.2388	0
736	339.172	339.172	0.1616	0
737	353.188	353.188	0.1609	0
738	367.204	367.204	0.132	0
739	381.219	381.219	0.1078	0
740	263.087	263.087	0.1012	0
741	277.103	277.103	0.2662	0
742	291.118	291.118	0.601	0
743	305.134	305.134	0.3579	0
744	319.15	319.15	0.2449	0
745	333.165	333.165	0.1116	0
746	347.181	347.181	0.0848	0
747	231.05	231.05	0.0947	0
748	245.065	245.065	0.1338	0
749	273.097	273.097	0.0807	0
750	287.112	287.112	0.137	0
751	301.128	301.128	0.0842	0
752	315.144	315.144	0.0796	0
753	215.031	215.031	0.0799	0
754	271.094	271.094	0.109	0
755	339.17	339.17	0.1237	0
756	353.186	353.186	0.0869	0
757	367.201	367.201	0.0951	0
758	319.146	319.146	0.1002	0
759	333.162	333.162	0.1021	0
760	335.163	335.163	0.2189	0
761	349.179	349.179	0.0924	0
762	363.194	363.194	0.1045	0
763	237.053	237.053	0.0794	0
764	251.068	251.068	0.1123	0
765	293.114	293.114	0.3998	0
766	307.13	307.13	0.3138	0
767	321.146	321.146	0.2658	0
768	283.102	283.102	0.1411	0
769	297.117	297.117	0.1218	0
770	311.133	311.133	0.1013	0
771	325.149	325.149	0.1618	0
772	339.164	339.164	0.0906	0
773	199.008	199.008	0.0789	0
774	227.039	227.039	0.0798	0
775	245.059	245.059	0.0949	0
776	259.074	259.074	0.2885	0
777	273.09	273.09	0.4966	0
778	287.106	287.106	1.0791	0
779	301.121	301.121	1.3467	0
780	315.137	315.137	1.1957	0
781	329.153	329.153	11.7604	0
782	343.168	343.168	1.0229	0
783	357.184	357.184	0.3823	0
784	371.199	371.199	0.2694	0
785	385.215	385.215	0.1149	0
786	257.071	257.071	0.2111	0
787	271.086	271.086	0.0847	0
788	355.18	355.18	0.8996	0
789	383.211	383.211	0.6918	0
790	245.057	245.057	0.1431	0
791	259.072	259.072	0.1684	0
792	273.088	273.088	0.2296	0
793	287.104	287.104	0.248	0
794	301.119	301.119	0.203	0
795	315.135	315.135	0.1243	0
796	329.151	329.151	0.0918	0
797	207.013	207.013	0.0847	0
798	263.075	263.075	0.083	0
799	263.076	263.076	0.0967	0
800	277.092	277.092	0.1449	0
801	253.064	253.064	0.0938	0
802	267.079	267.079	0.096	0
803	281.095	281.095	0.0899	0
804	295.111	295.111	0.1609	0
805	309.126	309.126	0.1322	0
806	323.142	323.142	0.1244	0
807	337.158	337.158	0.1004	0
808	351.173	351.173	0.0998	0
809	261.071	261.071	0.127	0
810	275.087	275.087	0.2016	0
811	289.103	289.103	0.3633	0
812	311.127	311.127	0.086	0
813	325.142	325.142	0.1788	0
814	339.158	339.158	0.2143	0
815	353.174	353.174	0.102	0
816	381.205	381.205	0.085	0
817	201.003	201.003	0.1605	0
818	215.018	215.018	0.0832	0
819	229.034	229.034	0.2308	0
820	243.05	243.05	0.2988	0
821	257.065	257.065	0.3962	0
822	271.081	271.081	0.3927	0
823	285.097	285.097	0.3343	0
824	357.177	357.177	0.2773	0
825	385.208	385.208	0.2419	0
826	213.015	213.015	0.1591	0
827	255.062	255.062	0.1248	0
828	269.078	269.078	0.1297	0
829	283.094	283.094	0.2586	0
830	297.109	297.109	0.323	0
831	311.125	311.125	0.3049	0
832	325.141	325.141	0.2565	0
833	339.156	339.156	0.2332	0
834	353.172	353.172	0.0959	0
835	269.076	269.076	0.1384	0
836	283.092	283.092	0.0816	0
837	297.108	297.108	0.1149	0
838	311.123	311.123	0.1023	0
839	343.159	343.159	0.0813	0
840	371.191	371.191	0.0808	0
841	319.132	319.132	1.0115	0
842	333.147	333.147	0.5242	0
843	347.163	347.163	0.2675	0
844	361.179	361.179	0.1993	0
845	375.194	375.194	0.1368	0
846	389.21	389.21	0.1397	0
847	403.226	403.226	0.0817	0
848	249.052	249.052	0.1375	0
849	263.067	263.067	0.2217	0
850	277.083	277.083	0.3263	0
851	291.099	291.099	0.4303	0
852	305.114	305.114	0.3415	0
853	305.115	305.115	0.0839	0
854	319.13	319.13	0.2865	0
855	333.146	333.146	0.226	0
856	347.161	347.161	0.1095	0
857	211.009	211.009	0.0893	0
858	267.071	267.071	0.0883	0
859	269.074	269.074	0.1113	0
860	283.09	283.09	0.0864	0
861	311.121	311.121	0.0823	0
862	243.043	243.043	0.1368	0
863	257.059	257.059	0.2404	0
864	369.184	369.184	0.4788	0
865	383.199	383.199	0.2247	0
866	397.215	397.215	0.1187	0
867	271.073	271.073	0.1079	0
868	285.089	285.089	0.082	0
869	299.105	299.105	0.0924	0
870	313.12	313.12	0.1435	0
871	327.136	327.136	0.1053	0
872	341.152	341.152	0.1268	0
873	355.167	355.167	0.1404	0
874	369.183	369.183	0.1516	0
875	383.199	383.199	0.1206	0
876	335.144	335.144	0.165	0
877	349.16	349.16	0.0934	0
878	247.045	247.045	0.0869	0
879	261.06	261.06	0.1088	0
880	289.092	289.092	0.1594	0
881	303.107	303.107	0.1472	0
882	317.123	317.123	0.1326	0
883	209.001	209.001	0.092	0
884	251.048	251.048	0.0788	0
885	265.064	265.064	0.0843	0
886	369.18	369.18	0.08	0
887	383.196	383.196	0.0858	0
888	321.125	321.125	0.1109	0
889	335.141	335.141	0.121	0
890	349.157	349.157	0.1151	0
891	363.172	363.172	0.0968	0
892	377.188	377.188	0.0994	0
893	281.08	281.08	0.1214	0
894	295.095	295.095	0.3478	0
895	309.111	309.111	0.3668	0
896	323.127	323.127	0.3147	0
897	337.142	337.142	0.3392	0
898	337.143	337.143	1.6391	0
899	351.158	351.158	0.1786	0
900	379.189	379.189	0.1277	0
901	421.236	421.236	0.0786	0
902	241.034	241.034	0.1714	0
903	255.05	255.05	0.3161	0
904	269.065	269.065	0.5114	0
905	283.081	283.081	0.4079	0
906	297.097	297.097	0.2574	0
907	311.112	311.112	0.1946	0
908	325.128	325.128	0.1658	0
909	339.144	339.144	0.1451	0
910	185.971	185.971	0.0801	0
911	199.988	199.988	0.1035	0
912	219.008	219.008	0.0945	0
913	247.039	247.039	0.0854	0
914	337.14	337.14	0.304	0
915	351.156	351.156	0.1888	0
916	365.172	365.172	0.1296	0
917	369.177	369.177	0.0996	0
918	383.192	383.192	0.2325	0
919	285.082	285.082	0.0941	0
920	299.096	299.096	0.1509	0
921	299.097	299.097	0.0843	0
922	327.128	327.128	0.1928	0
923	341.143	341.143	0.1389	0
924	355.159	355.159	0.1297	0
925	185.969	185.969	0.0867	0
926	199.986	199.986	0.0902	0
927	247.038	247.038	0.1403	0
928	261.054	261.054	0.2512	0
929	275.069	275.069	0.4871	0
930	289.085	289.085	0.9347	0
931	303.1	303.1	1.0861	0
932	317.116	317.116	1.7983	0
933	331.132	331.132	1.0621	0
934	345.147	345.147	1.1514	0
935	359.163	359.163	0.6308	0
936	373.179	373.179	0.5765	0
937	387.194	387.194	0.3913	0
938	401.21	401.21	0.1196	0
939	257.048	257.048	0.0863	0
940	271.064	271.064	0.0931	0
941	271.064	271.064	0.1144	0
942	285.079	285.079	0.0806	0
943	247.035	247.035	0.0826	0
944	261.052	261.052	0.1347	0
945	303.099	303.099	0.2468	0
946	317.114	317.114	0.3084	0
947	331.13	331.13	0.1972	0
948	345.146	345.146	0.1091	0
949	441.253	441.253	0.1317	0
950	469.284	469.284	0.1045	0
951	279.071	279.071	0.1159	0
952	293.087	293.087	0.1055	0
953	307.102	307.102	0.0891	0
954	307.102	307.102	0.1029	0
955	321.117	321.117	0.1164	0
956	321.118	321.118	0.1316	0
957	335.133	335.133	0.1224	0
958	335.134	335.134	0.1196	0
959	349.149	349.149	0.1179	0
960	377.18	377.18	0.0903	0
961	227.012	227.012	0.0834	0
962	255.043	255.043	0.1076	0
963	269.059	269.059	0.1953	0
964	367.168	367.168	0.3623	0
965	381.184	381.184	0.2208	0
966	395.199	395.199	0.1598	0
967	409.215	409.215	0.0839	0
968	263.051	263.051	0.0867	0
969	277.066	277.066	0.1512	0
970	291.082	291.082	0.3297	0
971	269.057	269.057	0.0985	0
972	283.072	283.072	0.116	0
973	297.088	297.088	0.0875	0
974	311.103	311.103	0.1197	0
975	341.137	341.137	0.1587	0
976	355.153	355.153	0.1739	0
977	369.169	369.169	0.1111	0
978	397.2	397.2	0.0968	0
979	259.045	259.045	0.7436	0
980	273.06	273.06	2.0323	0
981	287.075	287.075	0.0896	0
982	249.032	249.032	0.1149	0
983	277.064	277.064	0.0807	0
984	305.095	305.095	0.0813	0
985	319.111	319.111	0.0797	0
986	333.126	333.126	0.1169	0
987	347.142	347.142	0.0883	0
988	363.158	363.158	0.3364	0
989	377.174	377.174	0.3027	0
990	391.189	391.189	0.1972	0
991	405.205	405.205	0.1237	0
992	181.954	181.954	0.0848	0
993	195.97	195.97	0.0787	0
994	197.972	197.972	0.0964	0
995	211.987	211.987	0.081	0
996	293.078	293.078	0.2886	0
997	307.094	307.094	0.3445	0
998	321.109	321.109	0.4442	0
999	335.125	335.125	0.3803	0
1000	363.156	363.156	0.2898	0
1001	377.172	377.172	0.1455	0
1002	399.194	399.194	0.3001	0
1003	413.21	413.21	0.2179	0
1004	427.226	427.226	0.1075	0
1005	441.241	441.241	0.0899	0
1006	329.115	329.115	0.1223	0
1007	357.146	357.146	1.1237	0
1008	385.178	385.178	0.1299	0
1009	351.139	351.139	0.1733	0
1010	365.155	365.155	0.0998	0
1011	277.055	277.055	0.1106	0
1012	291.071	291.071	0.1507	0
1013	393.184	393.184	0.159	0
1014	407.199	407.199	0.0865	0
1015	269.044	269.044	0.0831	0
1016	297.076	297.076	0.0892	0
1017	317.098	317.098	0.1151	0
1018	331.114	331.114	0.1707	0
1019	365.152	365.152	0.1614	0
1020	379.167	379.167	0.1335	0
1021	393.183	393.183	0.1162	0
1022	407.198	407.198	0.1039	0
1023	261.035	261.035	0.088	0
1024	275.051	275.051	0.0892	0
1025	409.2	409.2	0.0867	0
1026	423.216	423.216	0.084	0
1027	257.029	257.029	0.1894	0
1028	271.045	271.045	0.5388	0
1029	327.107	327.107	1.5152	0
1030	341.123	341.123	0.6573	0
1031	355.139	355.139	0.2584	0
1032	369.154	369.154	0.153	0
1033	383.17	383.17	0.0856	0
1034	275.048	275.048	0.0974	0
1035	289.064	289.064	0.0802	0
1036	381.167	381.167	0.1906	0
1037	395.182	395.182	0.0936	0
1038	409.198	409.198	0.0802	0
1039	413.203	413.203	0.0854	0
1040	427.219	427.219	0.1887	0
1041	329.107	329.107	0.0963	0
1042	357.138	357.138	0.0969	0
1043	291.064	291.064	0.4603	0
1044	305.08	305.08	0.674	0
1045	319.095	319.095	1.8126	0
1046	333.111	333.111	1.5293	0
1047	347.127	347.127	0.9002	0
1048	361.142	361.142	0.8127	0
1049	375.158	375.158	0.7529	0
1050	389.174	389.174	0.5305	0
1051	403.189	403.189	0.4068	0
1052	417.205	417.205	0.194	0
1053	431.221	431.221	0.114	0
1054	291.063	291.063	0.1171	0
1055	305.079	305.079	0.1344	0
1056	319.094	319.094	0.1329	0
1057	361.14	361.14	0.2051	0
1058	375.156	375.156	0.1714	0
1059	389.172	389.172	0.0869	0
1060	309.081	309.081	0.0815	0
1061	323.097	323.097	0.1077	0
1062	337.112	337.112	0.1554	0
1063	351.128	351.128	0.1302	0
1064	351.128	351.128	0.1101	0
1065	365.143	365.143	0.1537	0
1066	379.159	379.159	0.144	0
1067	393.175	393.175	0.0851	0
1068	407.19	407.19	0.0983	0
1069	257.022	257.022	0.1383	0
1070	271.038	271.038	0.2161	0
1071	355.132	355.132	0.9307	0
1072	369.147	369.147	1.0572	0
1073	383.163	383.163	0.8711	0
1074	397.179	397.179	0.3907	0
1075	411.194	411.194	0.2985	0
1076	425.21	425.21	0.1877	0
1077	439.226	439.226	0.0934	0
1078	293.061	293.061	0.1773	0
1079	307.077	307.077	0.209	0
1080	321.092	321.092	0.5191	0
1081	335.108	335.108	0.4714	0
1082	405.186	405.186	0.0954	0
1083	419.202	419.202	0.085	0
1084	275.04	275.04	0.2215	0
1085	289.055	289.055	0.2729	0
1086	385.163	385.163	0.1012	0
1087	399.179	399.179	0.079	0
1088	413.195	413.195	0.0869	0
1089	293.059	293.059	0.0962	0
1090	307.074	307.074	0.1329	0
1091	321.09	321.09	0.1991	0
1092	335.106	335.106	0.3184	0
1093	391.168	391.168	0.2306	0
1094	405.184	405.184	0.1329	0
1095	419.199	419.199	0.0933	0
1096	421.2	421.2	0.1688	0
1097	435.216	435.216	0.1411	0
1098	255.013	255.013	0.2021	0
1099	269.029	269.029	0.1508	0
1100	339.107	339.107	0.2737	0
1101	353.123	353.123	0.2112	0
1102	367.139	367.139	0.1535	0
1103	381.154	381.154	0.1001	0
1104	295.057	295.057	0.0915	0
1105	309.073	309.073	0.1252	0
1106	337.104	337.104	0.4422	0
1107	351.12	351.12	0.3491	0
1108	365.135	365.135	0.3076	0
1109	379.151	379.151	0.2929	0
1110	393.167	393.167	0.1494	0
1111	317.081	317.081	0.1085	0
1112	331.097	331.097	0.1292	0
1113	361.13	361.13	0.1044	0
1114	375.146	375.146	0.0882	0
1115	261.017	261.017	0.0799	0
1116	275.033	275.033	0.1505	0
1117	289.048	289.048	0.3405	0
1118	303.064	303.064	0.5305	0
1119	317.08	317.08	0.9713	0
1120	415.189	415.189	0.4118	0
1121	429.205	429.205	0.2837	0
1122	443.221	443.221	0.1356	0
1123	457.236	457.236	0.1097	0
1124	303.063	303.063	0.1104	0
1125	317.079	317.079	0.1689	0
1126	331.094	331.094	0.1329	0
1127	345.11	345.11	0.1084	0
1128	373.141	373.141	0.0821	0
1129	289.047	289.047	0.0954	0
1130	303.062	303.062	0.1417	0
1131	317.078	317.078	0.1917	0
1132	331.094	331.094	0.2576	0
1133	269.024	269.024	0.1713	0
1134	283.039	283.039	0.2444	0
1135	283.039	283.039	0.1102	0
1136	297.055	297.055	0.1155	0
1137	335.097	335.097	0.1541	0
1138	349.113	349.113	0.1136	0
1139	363.128	363.128	0.0971	0
1140	297.054	297.054	0.2502	0
1141	311.069	311.069	0.3275	0
1142	325.085	325.085	0.4219	0
1143	339.1	339.1	0.5377	0
1144	395.163	395.163	0.4042	0
1145	409.179	409.179	0.3014	0
1146	423.194	423.194	0.2013	0
1147	437.21	437.21	0.1382	0
1148	451.226	451.226	0.0848	0
1149	423.194	423.194	0.1208	0
1150	437.209	437.209	0.092	0
1151	197.941	197.941	0.0815	0
1152	239.988	239.988	0.0916	0
1153	277.03	277.03	0.0855	0
1154	291.045	291.045	0.1145	0
1155	369.132	369.132	0.2059	0
1156	383.148	383.148	0.2481	0
1157	397.163	397.163	0.1844	0
1158	411.179	411.179	0.228	0
1159	425.195	425.195	0.1556	0
1160	439.211	439.211	0.0866	0
1161	453.226	453.226	0.1242	0
1162	371.134	371.134	0.1343	0
1163	385.149	385.149	0.1452	0
1164	305.059	305.059	0.08	0
1165	319.074	319.074	0.1071	0
1166	299.051	299.051	0.1147	0
1167	313.066	313.066	0.1098	0
1168	327.082	327.082	0.1585	0
1169	341.098	341.098	0.218	0
1170	355.113	355.113	0.2607	0
1171	369.129	369.129	0.2912	0
1172	397.16	397.16	0.1492	0
1173	411.176	411.176	0.0978	0
1174	321.075	321.075	0.429	0
1175	335.09	335.09	0.6942	0
1176	349.106	349.106	0.6225	0
1177	363.121	363.121	0.0793	0
1178	363.122	363.122	0.6685	0
1179	377.137	377.137	0.5838	0
1180	391.153	391.153	0.5057	0
1181	405.169	405.169	0.3965	0
1182	419.184	419.184	0.342	0
1183	433.2	433.2	0.1809	0
1184	447.215	447.215	0.117	0
1185	321.074	321.074	0.0883	0
1186	335.089	335.089	0.1274	0
1187	377.135	377.135	0.3072	0
1188	391.151	391.151	0.2125	0
1189	405.167	405.167	0.1238	0
1190	419.182	419.182	0.086	0
1191	325.076	325.076	0.0811	0
1192	339.091	339.091	0.0892	0
1193	353.107	353.107	0.1158	0
1194	367.123	367.123	0.1123	0
1195	381.138	381.138	0.1523	0
1196	395.154	395.154	0.1643	0
1197	409.17	409.17	0.08	0
1198	423.186	423.186	0.0953	0
1199	371.127	371.127	1.3912	0
1200	385.142	385.142	1.511	0
1201	399.158	399.158	1.0992	0
1202	413.174	413.174	0.6129	0
1203	427.189	427.189	0.467	0
1204	441.205	441.205	0.2735	0
1205	455.221	455.221	0.1557	0
1206	469.236	469.236	0.1289	0
1207	277.021	277.021	4.511	0
1208	291.036	291.036	1.8761	0
1209	379.134	379.134	0.2249	0
1210	393.15	393.15	0.1772	0
1211	407.166	407.166	0.1298	0
1212	421.181	421.181	0.0958	0
1213	295.039	295.039	0.0842	0
1214	309.055	309.055	0.0963	0
1215	403.16	403.16	0.0973	0
1216	417.175	417.175	0.1213	0
1217	271.01	271.01	0.0985	0
1218	285.026	285.026	0.0812	0
1219	407.163	407.163	0.2879	0
1220	421.179	421.179	0.2345	0
1221	435.194	435.194	0.1176	0
1222	303.046	303.046	0.0843	0
1223	317.061	317.061	0.1392	0
1224	331.077	331.077	0.3204	0
1225	265.002	265.002	0.0807	0
1226	279.018	279.018	0.1486	0
1227	369.118	369.118	0.1417	0
1228	383.134	383.134	0.1679	0
1229	265.001	265.001	0.1276	0
1230	279.017	279.017	0.1829	0
1231	293.032	293.032	0.1034	0
1232	423.177	423.177	0.1107	0
1233	437.193	437.193	0.0789	0
1234	291.028	291.028	0.1359	0
1235	305.043	305.043	0.2219	0
1236	333.075	333.075	0.6026	0
1237	347.09	347.09	0.8199	0
1238	431.184	431.184	0.4097	0
1239	445.2	445.2	0.2219	0
1240	459.215	459.215	0.1941	0
1241	473.231	473.231	0.099	0
1242	267	267	0.087	0
1243	295.032	295.032	0.1169	0
1244	361.105	361.105	0.1626	0
1245	375.12	375.12	0.1207	0
1246	347.089	347.089	0.1841	0
1247	361.104	361.104	0.2213	0
1248	375.12	375.12	0.2826	0
1249	463.219	463.219	0.0811	0
1250	477.234	477.234	0.0909	0
1251	505.265	505.265	0.0969	0
1252	299.034	299.034	0.1289	0
1253	313.05	313.05	0.116	0
1254	327.066	327.066	0.1237	0
1255	341.081	341.081	0.1106	0
1256	299.033	299.033	0.1092	0
1257	313.048	313.048	0.2106	0
1258	327.064	327.064	0.3915	0
1259	341.08	341.08	0.5573	0
1260	355.095	355.095	0.6167	0
1261	397.142	397.142	0.8361	0
1262	411.158	411.158	0.6646	0
1263	425.174	425.174	0.5229	0
1264	439.189	439.189	0.3665	0
1265	453.205	453.205	0.2697	0
1266	467.221	467.221	0.1993	0
1267	481.236	481.236	0.0969	0
1268	495.252	495.252	0.0845	0
1269	275.005	275.005	0.1624	0
1270	289.021	289.021	0.1207	0
1271	363.104	363.104	0.2287	0
1272	377.119	377.119	0.3272	0
1273	419.166	419.166	0.2568	0
1274	433.181	433.181	0.1737	0
1275	209.931	209.931	0.0911	0
1276	223.947	223.947	0.0831	0
1277	355.094	355.094	0.093	0
1278	369.109	369.109	0.1097	0
1279	383.125	383.125	0.1099	0
1280	385.127	385.127	0.1	0
1281	399.143	399.143	0.115	0
1282	413.158	413.158	0.1307	0
1283	427.174	427.174	0.1946	0
1284	441.19	441.19	0.1521	0
1285	469.221	469.221	0.1248	0
1286	483.237	483.237	0.094	0
1287	307.038	307.038	0.0808	0
1288	321.054	321.054	0.0862	0
1289	433.179	433.179	0.1363	0
1290	447.194	447.194	0.1035	0
1291	343.077	343.077	0.1926	0
1292	357.092	357.092	0.2318	0
1293	371.108	371.108	0.3384	0
1294	385.124	385.124	0.3542	0
1295	399.139	399.139	0.2967	0
1296	413.155	413.155	0.2336	0
1297	427.171	427.171	0.1924	0
1298	441.186	441.186	0.1061	0
1299	455.202	455.202	0.0795	0
1300	185.901	185.901	0.0796	0
1301	199.917	199.917	0.0873	0
1302	379.117	379.117	0.3907	0
1303	393.132	393.132	0.3273	0
1304	407.148	407.148	0.3151	0
1305	421.163	421.163	0.3484	0
1306	435.179	435.179	0.2347	0
1307	449.195	449.195	0.1689	0
1308	463.21	463.21	0.1259	0
1309	477.226	477.226	0.0929	0
1310	317.046	317.046	0.0843	0
1311	331.061	331.061	0.7403	0
1312	345.077	345.077	0.1025	0
1313	359.092	359.092	0.0815	0
1314	367.102	367.102	0.109	0
1315	395.134	395.134	0.0865	0
1316	409.149	409.149	0.0797	0
1317	211.928	211.928	0.0879	0
1318	239.959	239.959	0.0827	0
1319	407.146	407.146	0.2212	0
1320	421.162	421.162	0.1912	0
1321	435.177	435.177	0.111	0
1322	449.193	449.193	0.0981	0
1323	283.005	283.005	0.1641	0
1324	297.021	297.021	0.1185	0
1325	387.122	387.122	1.1626	0
1326	401.137	401.137	1.2355	0
1327	415.153	415.153	1.0303	0
1328	429.169	429.169	0.6215	0
1329	443.184	443.184	0.4314	0
1330	457.2	457.2	0.337	0
1331	471.216	471.216	0.2739	0
1332	485.231	485.231	0.1564	0
1333	499.247	499.247	0.1064	0
1334	345.074	345.074	0.1153	0
1335	359.089	359.089	0.1707	0
1336	373.105	373.105	0.1118	0
1337	445.185	445.185	0.1041	0
1338	459.2	459.2	0.1438	0
1339	311.034	311.034	0.1137	0
1340	325.05	325.05	0.1158	0
1341	287.007	287.007	0.1055	0
1342	301.022	301.022	0.1299	0
1343	377.107	377.107	0.1084	0
1344	391.123	391.123	0.0936	0
1345	405.138	405.138	0.1035	0
1346	419.154	419.154	0.1313	0
1347	433.17	433.17	0.0894	0
1348	465.205	465.205	0.1377	0
1349	479.221	479.221	0.1113	0
1350	437.174	437.174	0.2964	0
1351	451.189	451.189	0.0826	0
1352	451.189	451.189	0.225	0
1353	493.236	493.236	0.0833	0
1354	361.087	361.087	0.2558	0
1355	375.103	375.103	0.3591	0
1356	389.119	389.119	0.3797	0
1357	467.205	467.205	0.1773	0
1358	481.221	481.221	0.084	0
1359	495.237	495.237	0.0953	0
1360	509.252	509.252	0.0914	0
1361	307.026	307.026	0.0908	0
1362	321.041	321.041	0.1473	0
1363	333.054	333.054	0.1098	0
1364	361.085	361.085	0.1341	0
1365	319.037	319.037	0.0791	0
1366	347.069	347.069	0.0883	0
1367	375.1	375.1	0.6222	0
1368	321.038	321.038	0.1046	0
1369	335.054	335.054	0.1499	0
1370	461.195	461.195	0.2207	0
1371	475.21	475.21	0.1203	0
1372	489.226	489.226	0.0999	0
1373	503.242	503.242	0.09	0
1374	245.954	245.954	0.1417	0
1375	259.969	259.969	0.1152	0
1376	273.985	273.985	0.1247	0
1377	405.13	405.13	0.2099	0
1378	419.146	419.146	0.1974	0
1379	433.162	433.162	0.1415	0
1380	433.162	433.162	0.086	0
1381	447.177	447.177	0.1192	0
1382	329.045	329.045	0.0966	0
1383	343.061	343.061	0.0894	0
1384	357.076	357.076	0.0844	0
1385	385.107	385.107	0.1719	0
1386	315.028	315.028	0.1267	0
1387	329.043	329.043	0.1904	0
1388	343.059	343.059	0.3586	0
1389	357.075	357.075	0.4691	0
1390	371.09	371.09	0.6635	0
1391	385.106	385.106	0.96	0
1392	413.137	413.137	1.0602	0
1393	427.153	427.153	0.7716	0
1394	441.169	441.169	0.5975	0
1395	455.184	455.184	0.4015	0
1396	469.2	469.2	0.32	0
1397	483.215	483.215	0.2299	0
1398	497.231	497.231	0.1441	0
1399	511.247	511.247	0.1416	0
1400	525.263	525.263	0.1209	0
1401	539.278	539.278	0.0876	0
1402	291	291	0.1953	0
1403	305.016	305.016	0.1632	0
1404	319.032	319.032	0.1939	0
1405	407.13	407.13	0.1154	0
1406	421.145	421.145	0.1543	0
1407	435.161	435.161	0.1182	0
1408	449.176	449.176	0.1237	0
1409	463.192	463.192	0.0958	0
1410	529.266	529.266	0.1143	0
1411	557.297	557.297	0.0965	0
1412	371.088	371.088	0.1035	0
1413	385.104	385.104	0.1007	0
1414	385.104	385.104	0.1214	0
1415	399.119	399.119	0.1039	0
1416	399.12	399.12	0.1032	0
1417	413.136	413.136	0.0897	0
1418	427.151	427.151	0.1073	0
1419	443.169	443.169	0.0861	0
1420	457.185	457.185	0.1743	0
1421	471.2	471.2	0.1141	0
1422	485.216	485.216	0.1712	0
1423	499.232	499.232	0.1035	0
1424	215.914	215.914	0.1061	0
1425	229.929	229.929	0.1033	0
1426	347.061	347.061	0.0963	0
1427	361.076	361.076	0.0892	0
1428	375.091	375.091	0.0866	0
1429	403.123	403.123	0.1172	0
1430	417.138	417.138	0.0961	0
1431	417.139	417.139	0.0998	0
1432	431.155	431.155	0.0806	0
1433	435.158	435.158	0.2698	0
1434	449.174	449.174	0.1627	0
1435	463.189	463.189	0.1377	0
1436	477.205	477.205	0.1215	0
1437	491.221	491.221	0.0799	0
1438	505.236	505.236	0.0807	0
1439	299.005	299.005	0.1028	0
1440	313.021	313.021	0.1225	0
1441	327.037	327.037	0.1123	0
1442	401.119	401.119	0.358	0
1443	415.134	415.134	0.3426	0
1444	429.15	429.15	0.2741	0
1445	443.166	443.166	0.1832	0
1446	457.181	457.181	0.1442	0
1447	471.197	471.197	0.1166	0
1448	471.198	471.198	0.0801	0
1449	485.213	485.213	0.0922	0
1450	423.143	423.143	0.1533	0
1451	437.158	437.158	0.1618	0
1452	451.174	451.174	0.163	0
1453	465.19	465.19	0.1151	0
1454	479.205	479.205	0.1163	0
1455	479.206	479.206	0.1137	0
1456	493.221	493.221	0.0955	0
1457	369.081	369.081	0.0903	0
1458	411.128	411.128	0.0838	0
1459	539.271	539.271	0.0819	0
1460	553.286	553.286	0.11	0
1461	303.006	303.006	0.1242	0
1462	317.022	317.022	0.1067	0
1463	331.037	331.037	0.0979	0
1464	373.085	373.085	0.0991	0
1465	189.879	189.879	0.0878	0
1466	217.91	217.91	0.0804	0
1467	261.959	261.959	0.1063	0
1468	275.975	275.975	0.118	0
1469	367.077	367.077	0.0987	0
1470	381.092	381.092	0.0984	0
1471	395.108	395.108	0.1042	0
1472	409.124	409.124	0.092	0
1473	423.139	423.139	0.2366	0
1474	437.155	437.155	0.1033	0
1475	465.187	465.187	0.087	0
1476	205.896	205.896	0.0825	0
1477	247.943	247.943	0.0836	0
1478	417.132	417.132	0.7809	0
1479	431.148	431.148	0.7468	0
1480	445.163	445.163	0.4976	0
1481	459.179	459.179	0.3693	0
1482	473.195	473.195	0.3154	0
1483	487.21	487.21	0.2607	0
1484	501.226	501.226	0.182	0
1485	515.242	515.242	0.1496	0
1486	529.257	529.257	0.1295	0
1487	543.273	543.273	0.0806	0
1488	361.068	361.068	0.0864	0
1489	375.083	375.083	0.0994	0
1490	375.084	375.084	0.1646	0
1491	389.099	389.099	0.1244	0
1492	417.131	417.131	0.0809	0
1493	431.146	431.146	0.1456	0
1494	431.146	431.146	0.0944	0
1495	445.162	445.162	0.1133	0
1496	459.177	459.177	0.0989	0
1497	473.193	473.193	0.094	0
1498	503.226	503.226	0.114	0
1499	517.242	517.242	0.1103	0
1500	355.061	355.061	0.0834	0
1501	369.076	369.076	0.1591	0
1502	233.924	233.924	0.1274	0
1503	247.94	247.94	0.4743	0
1504	261.956	261.956	0.8224	0
1505	275.971	275.971	0.6526	0
1506	289.987	289.987	0.1789	0
1507	327.028	327.028	0.1081	0
1508	341.043	341.043	0.1826	0
1509	355.059	355.059	0.2042	0
1510	369.075	369.075	0.3159	0
1511	383.09	383.09	0.5181	0
1512	411.122	411.122	0.6052	0
1513	425.137	425.137	0.5276	0
1514	439.153	439.153	0.486	0
1515	453.169	453.169	0.3848	0
1516	467.184	467.184	0.3289	0
1517	481.2	481.2	0.2105	0
1518	495.216	495.216	0.1714	0
1519	509.231	509.231	0.1479	0
1520	523.247	523.247	0.1034	0
1521	251.944	251.944	0.1886	0
1522	265.959	265.959	0.2779	0
1523	279.975	279.975	0.1544	0
1524	303	303	0.0929	0
1525	317.016	317.016	0.1137	0
1526	419.13	419.13	0.1447	0
1527	433.145	433.145	0.0981	0
1528	467.183	467.183	0.0866	0
1529	551.278	551.278	0.0799	0
1530	349.051	349.051	0.0882	0
1531	363.066	363.066	0.0841	0
1532	391.098	391.098	0.1953	0
1533	405.114	405.114	0.2027	0
1534	419.129	419.129	0.2594	0
1535	433.145	433.145	0.2374	0
1536	497.216	497.216	0.1139	0
1537	525.247	525.247	0.1167	0
1538	341.041	341.041	0.0938	0
1539	355.057	355.057	0.1155	0
1540	313.008	313.008	0.1049	0
1541	327.024	327.024	0.1151	0
1542	341.039	341.039	0.1	0
1543	405.111	405.111	0.2096	0
1544	419.127	419.127	0.1992	0
1545	447.158	447.158	0.1838	0
1546	461.174	461.174	0.1265	0
1547	475.189	475.189	0.0845	0
1548	325.021	325.021	0.1098	0
1549	339.037	339.037	0.091	0
1550	353.052	353.052	0.1057	0
1551	371.073	371.073	0.0873	0
1552	385.088	385.088	0.1055	0
1553	413.119	413.119	0.1054	0
1554	427.135	427.135	0.0835	0
1555	511.229	511.229	0.0799	0
1556	505.221	505.221	0.1176	0
1557	519.237	519.237	0.109	0
1558	235.92	235.92	0.0993	0
1559	249.936	249.936	0.1497	0
1560	263.951	263.951	0.1315	0
1561	329.023	329.023	0.0904	0
1562	343.039	343.039	0.1084	0
1563	357.055	357.055	0.1294	0
1564	391.093	391.093	0.0887	0
1565	405.109	405.109	0.0946	0
1566	419.124	419.124	0.0808	0
1567	187.865	187.865	0.0895	0
1568	215.896	215.896	0.0854	0
1569	421.125	421.125	0.1799	0
1570	435.141	435.141	0.138	0
1571	449.157	449.157	0.1305	0
1572	463.172	463.172	0.1136	0
1573	491.204	491.204	0.0831	0
1574	315.006	315.006	0.1374	0
1575	329.022	329.022	0.1576	0
1576	373.071	373.071	0.1168	0
1577	415.118	415.118	0.0797	0
1578	331.023	331.023	0.0972	0
1579	345.038	345.038	0.1148	0
1580	387.085	387.085	0.5237	0
1581	401.101	401.101	0.6758	0
1582	415.117	415.117	0.763	0
1583	429.132	429.132	0.807	0
1584	443.148	443.148	0.6076	0
1585	457.163	457.163	0.5532	0
1586	471.179	471.179	0.403	0
1587	485.195	485.195	0.3461	0
1588	499.21	499.21	0.2804	0
1589	513.226	513.226	0.169	0
1590	527.242	527.242	0.1624	0
1591	541.257	541.257	0.1343	0
1592	555.273	555.273	0.113	0
1593	569.289	569.289	0.104	0
1594	321.011	321.011	0.1248	0
1595	335.026	335.026	0.1036	0
1596	349.042	349.042	0.1442	0
1597	377.073	377.073	0.2354	0
1598	391.089	391.089	0.187	0
1599	419.12	419.12	0.0862	0
1600	433.136	433.136	0.0965	0
1601	193.867	193.867	0.0795	0
1602	221.899	221.899	0.0792	0
1603	387.083	387.083	0.0869	0
1604	401.099	401.099	0.0812	0
1605	401.099	401.099	0.1178	0
1606	415.115	415.115	0.1334	0
1607	429.13	429.13	0.129	0
1608	487.195	487.195	0.1004	0
1609	501.211	501.211	0.2149	0
1610	515.226	515.226	0.134	0
1611	529.242	529.242	0.1047	0
1612	543.258	543.258	0.1442	0
1613	437.137	437.137	0.42	0
1614	451.153	451.153	0.3053	0
1615	465.169	465.169	0.2222	0
1616	479.184	479.184	0.1915	0
1617	493.2	493.2	0.1319	0
1618	507.215	507.215	0.1417	0
1619	521.231	521.231	0.1366	0
1620	535.246	535.246	0.0799	0
1621	431.129	431.129	0.272	0
1622	445.145	445.145	0.1807	0
1623	487.192	487.192	0.1746	0
1624	501.207	501.207	0.1156	0
1625	353.041	353.041	0.0871	0
1626	367.057	367.057	0.1299	0
1627	381.072	381.072	0.0871	0
1628	395.088	395.088	0.1482	0
1629	409.104	409.104	0.1542	0
1630	423.119	423.119	0.1389	0
1631	437.135	437.135	0.108	0
1632	467.169	467.169	0.1025	0
1633	481.184	481.184	0.1115	0
1634	495.2	495.2	0.0883	0
1635	333.017	333.017	0.1045	0
1636	347.032	347.032	0.1376	0
1637	445.142	445.142	0.1064	0
1638	459.158	459.158	0.102	0
1639	383.072	383.072	0.0857	0
1640	397.087	397.087	0.0856	0
1641	411.103	411.103	0.1372	0
1642	425.119	425.119	0.1137	0
1643	439.134	439.134	0.1371	0
1644	453.15	453.15	0.085	0
1645	503.205	503.205	0.2066	0
1646	545.252	545.252	0.0789	0
1647	363.049	363.049	0.0824	0
1648	377.064	377.064	0.1537	0
1649	405.096	405.096	0.2711	0
1650	419.111	419.111	0.3394	0
1651	433.127	433.127	0.3493	0
1652	447.143	447.143	0.3862	0
1653	461.158	461.158	0.3047	0
1654	475.174	475.174	0.2884	0
1655	489.19	489.19	0.2195	0
1656	517.221	517.221	0.1439	0
1657	531.237	531.237	0.1498	0
1658	205.872	205.872	0.0859	0
1659	219.888	219.888	0.0831	0
1660	341.023	341.023	0.116	0
1661	355.039	355.039	0.1271	0
1662	369.054	369.054	0.1701	0
1663	433.126	433.126	0.1038	0
1664	447.141	447.141	0.1379	0
1665	461.157	461.157	0.1026	0
1666	475.172	475.172	0.0884	0
1667	489.188	489.188	0.0937	0
1668	503.204	503.204	0.0796	0
1669	519.221	519.221	0.1635	0
1670	533.237	533.237	0.1285	0
1671	561.268	561.268	0.0858	0
1672	575.284	575.284	0.0856	0
1673	185.848	185.848	0.091	0
1674	213.879	213.879	0.0798	0
1675	385.07	385.07	0.2715	0
1676	399.085	399.085	0.4134	0
1677	413.101	413.101	0.5407	0
1678	427.117	427.117	0.5829	0
1679	441.132	441.132	0.5185	0
1680	455.148	455.148	0.4611	0
1681	469.163	469.163	0.4312	0
1682	483.179	483.179	0.3744	0
1683	497.195	497.195	0.3064	0
1684	511.21	511.21	0.2348	0
1685	525.226	525.226	0.2014	0
1686	539.242	539.242	0.1645	0
1687	553.257	553.257	0.172	0
1688	567.273	567.273	0.1265	0
1689	347.026	347.026	0.1449	0
1690	361.042	361.042	0.1693	0
1691	403.089	403.089	0.1318	0
1692	417.105	417.105	0.1036	0
1693	431.12	431.12	0.0998	0
1694	445.136	445.136	0.0821	0
1695	383.066	383.066	0.0805	0
1696	397.081	397.081	0.0831	0
1697	435.124	435.124	0.1141	0
1698	449.14	449.14	0.1027	0
1699	463.156	463.156	0.119	0
1700	477.171	477.171	0.1204	0
1701	505.202	505.202	0.0914	0
1702	519.218	519.218	0.0914	0
1703	527.227	527.227	0.0843	0
1704	541.242	541.242	0.1123	0
1705	555.258	555.258	0.0878	0
1706	399.083	399.083	0.1228	0
1707	413.098	413.098	0.1269	0
1708	427.114	427.114	0.0848	0
1709	441.13	441.13	0.0823	0
1710	513.211	513.211	0.0972	0
1711	527.226	527.226	0.0891	0
1712	329.003	329.003	0.1812	0
1713	343.019	343.019	0.1908	0
1714	357.034	357.034	0.2451	0
1715	371.05	371.05	0.1469	0
1716	393.075	393.075	0.1349	0
1717	407.09	407.09	0.1796	0
1718	421.106	421.106	0.2091	0
1719	435.122	435.122	0.2552	0
1720	449.137	449.137	0.2181	0
1721	463.153	463.153	0.1613	0
1722	477.169	477.169	0.1767	0
1723	491.184	491.184	0.1333	0
1724	505.2	505.2	0.1153	0
1725	519.216	519.216	0.1015	0
1726	415.099	415.099	0.0809	0
1727	443.13	443.13	0.0935	0
1728	185.842	185.842	0.0853	0
1729	213.873	213.873	0.0794	0
1730	401.082	401.082	0.127	0
1731	415.098	415.098	0.1672	0
1732	521.216	521.216	0.0961	0
1733	535.232	535.232	0.1063	0
1734	199.856	199.856	0.0825	0
1735	227.887	227.887	0.0825	0
1736	379.057	379.057	0.0809	0
1737	393.072	393.072	0.0955	0
1738	407.088	407.088	0.1014	0
1739	421.104	421.104	0.1332	0
1740	435.119	435.119	0.1048	0
1741	449.135	449.135	0.0824	0
1742	403.082	403.082	0.0906	0
1743	417.097	417.097	0.0957	0
1744	451.136	451.136	0.1255	0
1745	465.151	465.151	0.1234	0
1746	479.167	479.167	0.1136	0
1747	345.017	345.017	0.1206	0
1748	359.032	359.032	0.2025	0
1749	373.048	373.048	0.1156	0
1750	387.064	387.064	0.1408	0
1751	361.033	361.033	0.0878	0
1752	375.049	375.049	0.1021	0
1753	403.08	403.08	0.2546	0
1754	417.096	417.096	0.35	0
1755	431.111	431.111	0.4486	0
1756	445.127	445.127	0.3906	0
1757	459.143	459.143	0.4121	0
1758	473.158	473.158	0.3746	0
1759	487.174	487.174	0.3067	0
1760	501.19	501.19	0.2959	0
1761	515.205	515.205	0.2683	0
1762	529.221	529.221	0.1849	0
1763	543.237	543.237	0.1363	0
1764	557.252	557.252	0.146	0
1765	571.268	571.268	0.1116	0
1766	585.284	585.284	0.0938	0
1767	199.852	199.852	0.0899	0
1768	213.867	213.867	0.0889	0
1769	337.006	337.006	0.1	0
1770	379.053	379.053	0.1475	0
1771	463.147	463.147	0.0807	0
1772	547.24	547.24	0.1077	0
1773	383.056	383.056	0.0945	0
1774	397.071	397.071	0.1093	0
1775	411.087	411.087	0.0949	0
1776	431.11	431.11	0.0853	0
1777	445.125	445.125	0.0943	0
1778	459.141	459.141	0.0941	0
1779	473.157	473.157	0.1019	0
1780	487.172	487.172	0.1165	0
1781	501.188	501.188	0.086	0
1782	517.206	517.206	0.1043	0
1783	531.221	531.221	0.1586	0
1784	545.237	545.237	0.0875	0
1785	559.253	559.253	0.1415	0
1786	281.942	281.942	0.0865	0
1787	295.957	295.957	0.1547	0
1788	467.148	467.148	0.2945	0
1789	481.163	481.163	0.2746	0
1790	495.179	495.179	0.2731	0
1791	509.195	509.195	0.2085	0
1792	523.21	523.21	0.1948	0
1793	537.226	537.226	0.1838	0
1794	551.242	551.242	0.1578	0
1795	565.257	565.257	0.1183	0
1796	433.108	433.108	0.1125	0
1797	447.124	447.124	0.141	0
1798	461.14	461.14	0.1354	0
1799	475.155	475.155	0.1577	0
1800	489.171	489.171	0.0789	0
1801	489.172	489.172	0.0855	0
1802	503.187	503.187	0.1	0
1803	517.202	517.202	0.0954	0
1804	425.098	425.098	0.163	0
1805	439.114	439.114	0.123	0
1806	453.13	453.13	0.083	0
1807	419.09	419.09	0.1384	0
1808	433.106	433.106	0.1364	0
1809	447.122	447.122	0.1507	0
1810	461.137	461.137	0.1316	0
1811	475.153	475.153	0.1135	0
1812	489.169	489.169	0.1158	0
1813	379.044	379.044	0.0799	0
1814	393.059	393.059	0.0923	0
1815	435.106	435.106	0.1165	0
1816	449.122	449.122	0.1761	0
1817	455.129	455.129	0.2429	0
1818	469.145	469.145	0.1298	0
1819	533.216	533.216	0.1263	0
1820	547.232	547.232	0.1135	0
1821	591.281	591.281	0.2695	0
1822	605.297	605.297	0.1306	0
1823	391.057	391.057	0.0824	0
1824	419.088	419.088	0.0966	0
1825	433.104	433.104	0.0799	0
1826	463.138	463.138	0.1524	0
1827	491.169	491.169	0.1785	0
1828	505.185	505.185	0.1533	0
1829	435.105	435.105	0.0813	0
1830	449.12	449.12	0.1142	0
1831	463.136	463.136	0.1025	0
1832	491.167	491.167	0.1334	0
1833	505.183	505.183	0.1326	0
1834	343.001	343.001	0.1123	0
1835	357.017	357.017	0.1276	0
1836	371.032	371.032	0.1253	0
1837	385.048	385.048	0.1065	0
1838	399.064	399.064	0.0883	0
1839	451.122	451.122	0.0862	0
1840	577.263	577.263	0.0859	0
1841	373.033	373.033	0.0802	0
1842	387.049	387.049	0.0911	0
1843	401.064	401.064	0.1604	0
1844	415.08	415.08	0.2482	0
1845	429.096	429.096	0.3451	0
1846	443.111	443.111	0.3411	0
1847	457.127	457.127	0.3855	0
1848	471.143	471.143	0.4199	0
1849	485.158	485.158	0.4063	0
1850	499.174	499.174	0.3495	0
1851	513.19	513.19	0.3305	0
1852	541.221	541.221	0.2543	0
1853	569.252	569.252	0.1596	0
1854	583.268	583.268	0.1171	0
1855	405.068	405.068	0.1176	0
1856	419.084	419.084	0.1698	0
1857	433.1	433.1	0.1253	0
1858	447.115	447.115	0.0949	0
1859	461.131	461.131	0.1075	0
1860	527.205	527.205	0.3067	0
1861	555.237	555.237	0.1822	0
1862	529.206	529.206	0.0794	0
1863	557.237	557.237	0.0862	0
1864	557.237	557.237	0.1142	0
1865	571.253	571.253	0.0817	0
1866	585.268	585.268	0.0906	0
1867	599.284	599.284	0.0993	0
1868	437.101	437.101	0.1696	0
1869	451.117	451.117	0.2016	0
1870	465.132	465.132	0.2084	0
1871	479.148	479.148	0.172	0
1872	493.163	493.163	0.1714	0
1873	521.195	521.195	0.1467	0
1874	535.211	535.211	0.1095	0
1875	549.226	549.226	0.1146	0
1876	357.011	357.011	0.0868	0
1877	371.026	371.026	0.1123	0
1878	399.058	399.058	0.0995	0
1879	413.073	413.073	0.1178	0
1880	427.089	427.089	0.1037	0
1881	459.124	459.124	0.1236	0
1882	487.156	487.156	0.0917	0
1883	515.187	515.187	0.1276	0
1884	529.203	529.203	0.0947	0
1885	445.108	445.108	0.1415	0
1886	473.14	473.14	0.1255	0
1887	487.155	487.155	0.0875	0
1888	501.171	501.171	0.107	0
1889	529.202	529.202	0.0833	0
1890	543.218	543.218	0.0825	0
1891	557.234	557.234	0.0872	0
1892	623.307	623.307	0.1135	0
1893	637.323	637.323	0.0785	0
1894	651.338	651.338	0.0852	0
1895	395.051	395.051	0.0809	0
1896	409.067	409.067	0.1055	0
1897	423.083	423.083	0.1411	0
1898	437.098	437.098	0.1309	0
1899	451.114	451.114	0.1253	0
1900	465.13	465.13	0.0828	0
1901	479.145	479.145	0.083	0
1902	367.019	367.019	0.1043	0
1903	381.034	381.034	0.0868	0
1904	413.07	413.07	0.1932	0
1905	427.086	427.086	0.1084	0
1906	361.012	361.012	0.1673	0
1907	375.027	375.027	0.1628	0
1908	389.043	389.043	0.1709	0
1909	403.058	403.058	0.1452	0
1910	417.074	417.074	0.1033	0
1911	431.09	431.09	0.1037	0
1912	589.266	589.266	0.2618	0
1913	603.281	603.281	0.2034	0
1914	405.059	405.059	0.1077	0
1915	419.075	419.075	0.1065	0
1916	433.091	433.091	0.1377	0
1917	433.091	433.091	0.0903	0
1918	447.106	447.106	0.204	0
1919	461.122	461.122	0.1876	0
1920	475.138	475.138	0.2326	0
1921	489.153	489.153	0.1988	0
1922	503.169	503.169	0.2339	0
1923	517.185	517.185	0.2334	0
1924	531.2	531.2	0.1827	0
1925	545.216	545.216	0.1737	0
1926	559.231	559.231	0.1257	0
1927	575.248	575.248	0.1403	0
1928	589.264	589.264	0.0943	0
1929	195.824	195.824	0.0814	0
1930	223.855	223.855	0.0819	0
1931	355.001	355.001	0.1041	0
1932	369.017	369.017	0.094	0
1933	383.032	383.032	0.0839	0
1934	447.104	447.104	0.1016	0
1935	461.12	461.12	0.1118	0
1936	475.136	475.136	0.0905	0
1937	489.151	489.151	0.0965	0
1938	503.167	503.167	0.086	0
1939	517.183	517.183	0.1039	0
1940	589.263	589.263	0.0823	0
1941	603.279	603.279	0.079	0
1942	617.294	617.294	0.1074	0
1943	469.127	469.127	0.3648	0
1944	483.143	483.143	0.3032	0
1945	497.158	497.158	0.3027	0
1946	511.174	511.174	0.2579	0
1947	525.19	525.19	0.2622	0
1948	539.205	539.205	0.207	0
1949	553.221	553.221	0.1774	0
1950	567.237	567.237	0.1423	0
1951	581.252	581.252	0.1277	0
1952	611.286	611.286	0.0951	0
1953	639.317	639.317	0.0969	0
1954	505.166	505.166	0.0886	0
1955	519.181	519.181	0.0802	0
1956	481.138	481.138	0.1124	0
1957	495.154	495.154	0.0842	0
1958	509.17	509.17	0.1049	0
1959	523.185	523.185	0.0952	0
1960	269.901	269.901	0.0833	0
1961	283.917	283.917	0.2033	0
1962	297.932	297.932	0.1382	0
1963	377.021	377.021	0.1397	0
1964	391.036	391.036	0.1135	0
1965	449.101	449.101	0.0946	0
1966	463.117	463.117	0.1135	0
1967	477.132	477.132	0.1003	0
1968	491.148	491.148	0.0981	0
1969	505.164	505.164	0.1262	0
1970	519.179	519.179	0.1281	0
1971	533.195	533.195	0.1052	0
1972	429.077	429.077	0.0853	0
1973	443.093	443.093	0.121	0
1974	471.124	471.124	0.1296	0
1975	499.155	499.155	0.0866	0
1976	513.171	513.171	0.122	0
1977	541.202	541.202	0.0824	0
1978	435.083	435.083	0.0873	0
1979	463.114	463.114	0.105	0
1980	491.145	491.145	0.0819	0
1981	479.131	479.131	0.095	0
1982	507.162	507.162	0.0945	0
1983	593.258	593.258	0.0847	0
1984	607.274	607.274	0.0816	0
1985	191.809	191.809	0.0788	0
1986	233.857	233.857	0.114	0
1987	415.058	415.058	0.1191	0
1988	429.074	429.074	0.1143	0
1989	431.075	431.075	0.1247	0
1990	445.091	445.091	0.171	0
1991	459.106	459.106	0.2166	0
1992	473.122	473.122	0.2363	0
1993	487.138	487.138	0.2583	0
1994	501.153	501.153	0.2544	0
1995	515.169	515.169	0.2674	0
1996	529.185	529.185	0.2641	0
1997	543.2	543.2	0.2322	0
1998	557.216	557.216	0.2223	0
[truncated: 1,882 more rows]

## Sheet: O1 
O1 (0.23%)	A.M.W. average :					A.W. average DBE :			A.W. average C# :												A.W. averageH/C	A.W. averageO/C
	284.723					16.5544			21.2862												1.38412	0.06613
	Exp. m/z	Recal m/z	Theor. Mass	Error	Rel. Abundance	Signal2Noise	DBE	Molecular Formula													H/C	O/C
1	191.144	191.144	191.144	0.0460851	0.2324	0	4		C	13	H	20	N	0	O	1	S	0	13C	0	1.53846	0.0769231
2	205.16	205.16	205.16	0.0432494	4.3549	0	4		C	14	H	22	N	0	O	1	S	0	13C	0	1.57143	0.0714286
3	219.175	219.175	219.175	0.0407763	0.5016	0	4		C	15	H	24	N	0	O	1	S	0	13C	0	1.6	0.0666667
4	233.191	233.191	233.191	0.0814839	0.1058	0	4		C	16	H	26	N	0	O	1	S	0	13C	0	1.625	0.0625
5	247.207	247.207	247.207	0.0771235	0.0866	0	4		C	17	H	28	N	0	O	1	S	0	13C	0	1.64706	0.0588235
6	189.128	189.128	189.128	0.0462371	0.3583	0	5		C	13	H	18	N	0	O	1	S	0	13C	0	1.38462	0.0769231
7	203.144	203.144	203.144	0.0433628	0.3647	0	5		C	14	H	20	N	0	O	1	S	0	13C	0	1.42857	0.0714286
8	217.16	217.16	217.16	0.0408595	0.2451	0	5		C	15	H	22	N	0	O	1	S	0	13C	0	1.46667	0.0666667
9	231.175	231.175	231.175	0.0386597	0.3304	0	5		C	16	H	24	N	0	O	1	S	0	13C	0	1.5	0.0625
10	245.191	245.191	245.191	0.0367114	0.1359	0	5		C	17	H	26	N	0	O	1	S	0	13C	0	1.52941	0.0588235
11	187.113	187.113	187.113	0.0463924	0.2178	0	6		C	13	H	16	N	0	O	1	S	0	13C	0	1.23077	0.0769231
12	201.128	201.128	201.128	0.0434784	0.3245	0	6		C	14	H	18	N	0	O	1	S	0	13C	0	1.28571	0.0714286
13	215.144	215.144	215.144	0.0409441	0.2408	0	6		C	15	H	20	N	0	O	1	S	0	13C	0	1.33333	0.0666667
14	229.16	229.16	229.16	0.0387198	0.2955	0	6		C	16	H	22	N	0	O	1	S	0	13C	0	1.375	0.0625
15	243.175	243.175	243.175	0.0367519	0.2033	0	6		C	17	H	24	N	0	O	1	S	0	13C	0	1.41176	0.0588235
16	257.191	257.191	257.191	0.0349985	0.1515	0	6		C	18	H	26	N	0	O	1	S	0	13C	0	1.44444	0.0555556
17	185.097	185.097	185.097	0.100577	0.1097	0	7		C	13	H	14	N	0	O	1	S	0	13C	0	1.07692	0.0769231
18	199.113	199.113	199.113	0.0435964	0.2662	0	7		C	14	H	16	N	0	O	1	S	0	13C	0	1.14286	0.0714286
19	213.128	213.128	213.128	0.0879505	0.283	0	7		C	15	H	18	N	0	O	1	S	0	13C	0	1.2	0.0666667
20	227.144	227.144	227.144	0.0387811	0.3243	0	7		C	16	H	20	N	0	O	1	S	0	13C	0	1.25	0.0625
21	241.16	241.16	241.16	0.0367932	0.2684	0	7		C	17	H	22	N	0	O	1	S	0	13C	0	1.29412	0.0588235
22	255.175	255.175	255.175	-0.0041651	0.2385	0	7		C	18	H	24	N	0	O	1	S	0	13C	0	1.33333	0.0555556
23	269.191	269.191	269.191	0.107735	0.1553	0	7		C	19	H	26	N	0	O	1	S	0	13C	0	1.36842	0.0526316
24	183.082	183.082	183.082	-0.00790724	0.0863	0	8		C	13	H	12	N	0	O	1	S	0	13C	0	0.923077	0.0769231
25	197.097	197.097	197.097	0.0944532	0.1766	0	8		C	14	H	14	N	0	O	1	S	0	13C	0	1	0.0714286
26	211.113	211.113	211.113	0.0411183	0.188	0	8		C	15	H	16	N	0	O	1	S	0	13C	0	1.06667	0.0666667
27	225.128	225.128	225.128	0.0388434	0.2211	0	8		C	16	H	18	N	0	O	1	S	0	13C	0	1.125	0.0625
28	239.144	239.144	239.144	0.0368351	0.2179	0	8		C	17	H	20	N	0	O	1	S	0	13C	0	1.17647	0.0588235
29	253.16	253.16	253.16	0.0350491	0.2146	0	8		C	18	H	22	N	0	O	1	S	0	13C	0	1.22222	0.0555556
30	267.175	267.175	267.175	0.0708792	0.1434	0	8		C	19	H	24	N	0	O	1	S	0	13C	0	1.26316	0.0526316
31	281.191	281.191	281.191	-0.00355164	0.0953	0	8		C	20	H	26	N	0	O	1	S	0	13C	0	1.3	0.05
32	195.082	195.082	195.082	0.146361	0.1115	0	9		C	14	H	12	N	0	O	1	S	0	13C	0	0.857143	0.0714286
33	209.097	209.097	209.097	0.136857	0.0935	0	9		C	15	H	14	N	0	O	1	S	0	13C	0	0.933333	0.0666667
34	223.113	223.113	223.113	0.0837272	0.1244	0	9		C	16	H	16	N	0	O	1	S	0	13C	0	1	0.0625
35	237.128	237.128	237.128	-0.00529354	0.1876	0	9		C	17	H	18	N	0	O	1	S	0	13C	0	1.05882	0.0588235
36	251.144	251.144	251.144	0.035075	0.2167	0	9		C	18	H	20	N	0	O	1	S	0	13C	0	1.11111	0.0555556
37	265.16	265.16	265.16	-0.00425015	0.1772	0	9		C	19	H	22	N	0	O	1	S	0	13C	0	1.15789	0.0526316
38	279.175	279.175	279.175	0.103652	0.106	0	9		C	20	H	24	N	0	O	1	S	0	13C	0	1.2	0.05
39	193.066	193.066	193.066	0.095761	0.0899	0	10		C	14	H	10	N	0	O	1	S	0	13C	0	0.714286	0.0714286
40	221.097	221.097	221.097	-0.00625756	0.117	0	10		C	16	H	14	N	0	O	1	S	0	13C	0	0.875	0.0625
41	235.113	235.113	235.113	-0.00561173	0.1234	0	10		C	17	H	16	N	0	O	1	S	0	13C	0	0.941176	0.0588235
42	249.128	249.128	249.128	0.0351014	0.1407	0	10		C	18	H	18	N	0	O	1	S	0	13C	0	1	0.0555556
43	263.144	263.144	263.144	-0.00452645	0.1432	0	10		C	19	H	20	N	0	O	1	S	0	13C	0	1.05263	0.0526316
44	533.097	533.097	533.097	0.353813	0.1246	0	36		C	42	H	14	N	0	O	1	S	0	13C	0	0.333333	0.0238095
45	561.129	561.129	561.128	-0.216092	0.0934	0	36		C	44	H	18	N	0	O	1	S	0	13C	0	0.409091	0.0227273
46	575.144	575.144	575.144	0.189185	0.1174	0	36		C	45	H	20	N	0	O	1	S	0	13C	0	0.444444	0.0222222
47	589.16	589.16	589.16	-0.0358595	0.1435	0	36		C	46	H	22	N	0	O	1	S	0	13C	0	0.478261	0.0217391
48	603.175	603.175	603.175	-0.0680778	0.0998	0	36		C	47	H	24	N	0	O	1	S	0	13C	0	0.510638	0.0212766
49	531.081	531.081	531.082	0.355035	0.0992	0	37		C	42	H	12	N	0	O	1	S	0	13C	0	0.285714	0.0238095
50	587.144	587.144	587.144	0.100161	0.0917	0	37		C	46	H	20	N	0	O	1	S	0	13C	0	0.434783	0.0217391
51	601.16	601.16	601.16	0.197739	0.0842	0	37		C	47	H	22	N	0	O	1	S	0	13C	0	0.468085	0.0212766
52	615.175	615.175	615.175	0.177083	0.1014	0	37		C	48	H	24	N	0	O	1	S	0	13C	0	0.5	0.0208333
53	629.191	629.191	629.191	-0.398923	0.0797	0	37		C	49	H	26	N	0	O	1	S	0	13C	0	0.530612	0.0204082

## Sheet: O2 
O2 (1.73%)	A.M.W. average :					A.W. average DBE :			A.W. average C# :												A.W. averageH/C	A.W. averageO/C
	257.468					5.92032			16.5412												1.74722	0.127703
	Exp. m/z	Recal m/z	Theor. Mass	Error	Rel. Abundance	Signal2Noise	DBE	Molecular Formula													H/C	O/C
1	199.17	199.17	199.17	0.0178577	0.9006	0	1		C	12	H	24	N	0	O	2	S	0	13C	0	2	0.166667
2	213.186	213.186	213.186	0.063892	0.1827	0	1		C	13	H	26	N	0	O	2	S	0	13C	0	2	0.153846
3	227.202	227.202	227.202	0.0602329	0.6197	0	1		C	14	H	28	N	0	O	2	S	0	13C	0	2	0.142857
4	241.217	241.217	241.217	0.0155426	0.8356	0	1		C	15	H	30	N	0	O	2	S	0	13C	0	2	0.133333
5	255.233	255.233	255.233	0.0149404	19.3488	0	1		C	16	H	32	N	0	O	2	S	0	13C	0	2	0.125
6	269.249	269.249	269.249	0.0144009	0.9423	0	1		C	17	H	34	N	0	O	2	S	0	13C	0	2	0.117647
7	283.264	283.264	283.264	0.0139148	22.9111	0	1		C	18	H	36	N	0	O	2	S	0	13C	0	2	0.111111
8	297.28	297.28	297.28	-0.0201638	0.3751	0	1		C	19	H	38	N	0	O	2	S	0	13C	0	2	0.105263
9	311.296	311.296	311.296	-0.0511737	0.3738	0	1		C	20	H	40	N	0	O	2	S	0	13C	0	2	0.1
10	325.311	325.311	325.311	0.0127078	0.2625	0	1		C	21	H	42	N	0	O	2	S	0	13C	0	2	0.0952381
11	339.327	339.327	339.327	0.0713122	0.1592	0	1		C	22	H	44	N	0	O	2	S	0	13C	0	2	0.0909091
12	353.342	353.342	353.343	0.0120627	0.0972	0	1		C	23	H	46	N	0	O	2	S	0	13C	0	2	0.0869565
13	367.358	367.358	367.358	0.0934413	0.2118	0	1		C	24	H	48	N	0	O	2	S	0	13C	0	2	0.0833333
14	381.374	381.374	381.374	0.0639544	0.1313	0	1		C	25	H	50	N	0	O	2	S	0	13C	0	2	0.08
15	395.389	395.389	395.389	-0.0393165	0.091	0	1		C	26	H	52	N	0	O	2	S	0	13C	0	2	0.0769231
16	183.139	183.139	183.139	0.127927	0.0837	0	2		C	11	H	20	N	0	O	2	S	0	13C	0	1.81818	0.181818
17	197.155	197.155	197.155	0.0684366	0.2694	0	2		C	12	H	22	N	0	O	2	S	0	13C	0	1.83333	0.166667
18	211.17	211.17	211.17	0.111553	0.1602	0	2		C	13	H	24	N	0	O	2	S	0	13C	0	1.84615	0.153846
19	225.186	225.186	225.186	0.0160795	0.1531	0	2		C	14	H	26	N	0	O	2	S	0	13C	0	1.85714	0.142857
20	239.202	239.202	239.202	0.0154055	0.3774	0	2		C	15	H	28	N	0	O	2	S	0	13C	0	1.86667	0.133333
21	253.217	253.217	253.217	-0.0246857	0.2264	0	2		C	16	H	30	N	0	O	2	S	0	13C	0	1.875	0.125
22	267.233	267.233	267.233	-0.0605715	0.169	0	2		C	17	H	32	N	0	O	2	S	0	13C	0	1.88235	0.117647
23	281.249	281.249	281.249	0.0137865	1.3631	0	2		C	18	H	34	N	0	O	2	S	0	13C	0	1.88889	0.111111
24	295.264	295.264	295.264	0.0810852	0.104	0	2		C	19	H	36	N	0	O	2	S	0	13C	0	1.89474	0.105263
25	323.296	323.296	323.296	-0.327657	0.0843	0	2		C	21	H	40	N	0	O	2	S	0	13C	0	1.90476	0.0952381
26	181.123	181.123	181.123	0.0737857	0.188	0	3		C	11	H	18	N	0	O	2	S	0	13C	0	1.63636	0.181818
27	195.139	195.139	195.139	0.0175693	1.1418	0	3		C	12	H	20	N	0	O	2	S	0	13C	0	1.66667	0.166667
28	209.155	209.155	209.155	0.0166986	1.6189	0	3		C	13	H	22	N	0	O	2	S	0	13C	0	1.69231	0.153846
29	223.17	223.17	223.17	0.0159373	0.3861	0	3		C	14	H	24	N	0	O	2	S	0	13C	0	1.71429	0.142857
30	237.186	237.186	237.186	0.015266	0.2549	0	3		C	15	H	26	N	0	O	2	S	0	13C	0	1.73333	0.133333
31	251.202	251.202	251.202	0.0146695	0.1887	0	3		C	16	H	28	N	0	O	2	S	0	13C	0	1.75	0.125
32	265.217	265.217	265.217	0.089546	0.0838	0	3		C	17	H	30	N	0	O	2	S	0	13C	0	1.76471	0.117647
33	279.233	279.233	279.233	0.0136563	0.1894	0	3		C	18	H	32	N	0	O	2	S	0	13C	0	1.77778	0.111111
34	193.123	193.123	193.123	0.0174205	0.5098	0	4		C	12	H	18	N	0	O	2	S	0	13C	0	1.5	0.166667
35	207.139	207.139	207.139	0.0648282	1.0317	0	4		C	13	H	20	N	0	O	2	S	0	13C	0	1.53846	0.153846
36	221.155	221.155	221.155	0.0157925	5.7507	0	4		C	14	H	22	N	0	O	2	S	0	13C	0	1.57143	0.142857
37	235.17	235.17	235.17	0.0151241	0.8623	0	4		C	15	H	24	N	0	O	2	S	0	13C	0	1.6	0.133333
38	249.186	249.186	249.186	0.0145308	0.4924	0	4		C	16	H	26	N	0	O	2	S	0	13C	0	1.625	0.125
39	263.202	263.202	263.202	0.0140007	0.2392	0	4		C	17	H	28	N	0	O	2	S	0	13C	0	1.64706	0.117647
40	277.217	277.217	277.217	0.049597	0.1589	0	4		C	18	H	30	N	0	O	2	S	0	13C	0	1.66667	0.111111
41	191.108	191.108	191.108	0.0695951	0.7596	0	5		C	12	H	16	N	0	O	2	S	0	13C	0	1.33333	0.166667
42	205.123	205.123	205.123	0.0164014	1.3462	0	5		C	13	H	18	N	0	O	2	S	0	13C	0	1.38462	0.153846
43	219.139	219.139	219.139	0.0156451	0.9395	0	5		C	14	H	20	N	0	O	2	S	0	13C	0	1.42857	0.142857
44	233.155	233.155	233.155	0.0149797	4.3774	0	5		C	15	H	22	N	0	O	2	S	0	13C	0	1.46667	0.133333
45	247.17	247.17	247.17	0.0143898	0.9672	0	5		C	16	H	24	N	0	O	2	S	0	13C	0	1.5	0.125
46	261.186	261.186	261.186	0.0138632	0.535	0	5		C	17	H	26	N	0	O	2	S	0	13C	0	1.52941	0.117647
47	275.202	275.202	275.202	0.0133902	0.3342	0	5		C	18	H	28	N	0	O	2	S	0	13C	0	1.55556	0.111111
48	289.217	289.217	289.217	0.0129631	0.1291	0	5		C	19	H	30	N	0	O	2	S	0	13C	0	1.57895	0.105263
49	303.233	303.233	303.233	0.0125754	0.1966	0	5		C	20	H	32	N	0	O	2	S	0	13C	0	1.6	0.1
50	189.092	189.092	189.092	0.0171135	0.6046	0	6		C	12	H	14	N	0	O	2	S	0	13C	0	1.16667	0.166667
51	203.108	203.108	203.108	0.0162484	1.0779	0	6		C	13	H	16	N	0	O	2	S	0	13C	0	1.23077	0.153846
52	217.123	217.123	217.123	0.0154949	1.3091	0	6		C	14	H	18	N	0	O	2	S	0	13C	0	1.28571	0.142857
53	231.139	231.139	231.139	0.0148328	1.2248	0	6		C	15	H	20	N	0	O	2	S	0	13C	0	1.33333	0.133333
54	245.155	245.155	245.155	0.0142465	1.217	0	6		C	16	H	22	N	0	O	2	S	0	13C	0	1.375	0.125
55	259.17	259.17	259.17	0.0137235	1.0287	0	6		C	17	H	24	N	0	O	2	S	0	13C	0	1.41176	0.117647
56	273.186	273.186	273.186	0.0132542	0.6537	0	6		C	18	H	26	N	0	O	2	S	0	13C	0	1.44444	0.111111
57	287.202	287.202	287.202	0.0476495	0.4342	0	6		C	19	H	28	N	0	O	2	S	0	13C	0	1.47368	0.105263
58	301.217	301.217	301.217	0.0124467	0.283	0	6		C	20	H	30	N	0	O	2	S	0	13C	0	1.5	0.1
59	187.076	187.076	187.076	0.016955	0.2808	0	7		C	12	H	12	N	0	O	2	S	0	13C	0	1	0.166667
60	201.092	201.092	201.092	0.0658207	0.5218	0	7		C	13	H	14	N	0	O	2	S	0	13C	0	1.07692	0.153846
61	215.108	215.108	215.108	0.0618303	0.7163	0	7		C	14	H	16	N	0	O	2	S	0	13C	0	1.14286	0.142857
62	229.123	229.123	229.123	0.058328	0.9946	0	7		C	15	H	18	N	0	O	2	S	0	13C	0	1.2	0.133333
63	243.139	243.139	243.139	0.0141008	1.3505	0	7		C	16	H	20	N	0	O	2	S	0	13C	0	1.25	0.125
64	257.155	257.155	257.155	0.0135817	1.549	0	7		C	17	H	22	N	0	O	2	S	0	13C	0	1.29412	0.117647
65	271.17	271.17	271.17	0.0131162	1.151	0	7		C	18	H	24	N	0	O	2	S	0	13C	0	1.33333	0.111111
66	285.186	285.186	285.186	0.0477614	0.7583	0	7		C	19	H	26	N	0	O	2	S	0	13C	0	1.36842	0.105263
67	299.202	299.202	299.202	0.0123161	0.8051	0	7		C	20	H	28	N	0	O	2	S	0	13C	0	1.4	0.1
68	313.217	313.217	313.217	0.10775	0.1335	0	7		C	21	H	30	N	0	O	2	S	0	13C	0	1.42857	0.0952381
69	185.061	185.061	185.061	0.124866	0.1459	0	8		C	12	H	10	N	0	O	2	S	0	13C	0	0.833333	0.166667
70	199.076	199.076	199.076	0.015933	0.3169	0	8		C	13	H	12	N	0	O	2	S	0	13C	0	0.923077	0.153846
71	213.092	213.092	213.092	0.0151861	0.3986	0	8		C	14	H	14	N	0	O	2	S	0	13C	0	1	0.142857
72	227.108	227.108	227.108	0.0145313	0.5469	0	8		C	15	H	16	N	0	O	2	S	0	13C	0	1.06667	0.133333
73	241.123	241.123	241.123	0.0139526	0.6482	0	8		C	16	H	18	N	0	O	2	S	0	13C	0	1.125	0.125
74	255.139	255.139	255.139	0.0134376	0.8765	0	8		C	17	H	20	N	0	O	2	S	0	13C	0	1.17647	0.117647
75	269.155	269.155	269.155	0.0129761	0.9528	0	8		C	18	H	22	N	0	O	2	S	0	13C	0	1.22222	0.111111
76	283.17	283.17	283.17	0.0125604	0.7434	0	8		C	19	H	24	N	0	O	2	S	0	13C	0	1.26316	0.105263
77	297.186	297.186	297.186	-0.0214651	0.3975	0	8		C	20	H	26	N	0	O	2	S	0	13C	0	1.3	0.1
78	311.202	311.202	311.202	-0.0524258	0.1872	0	8		C	21	H	28	N	0	O	2	S	0	13C	0	1.33333	0.0952381
79	325.217	325.217	325.217	0.0422768	0.1288	0	8		C	22	H	30	N	0	O	2	S	0	13C	0	1.36364	0.0909091
80	197.061	197.061	197.061	0.0157705	0.7982	0	9		C	13	H	10	N	0	O	2	S	0	13C	0	0.769231	0.153846
81	211.076	211.076	211.076	0.0150272	0.2456	0	9		C	14	H	12	N	0	O	2	S	0	13C	0	0.857143	0.142857
82	225.092	225.092	225.092	0.0143765	0.2332	0	9		C	15	H	14	N	0	O	2	S	0	13C	0	0.933333	0.133333
83	239.108	239.108	239.108	0.013802	0.4029	0	9		C	16	H	16	N	0	O	2	S	0	13C	0	1	0.125
84	253.123	253.123	253.123	0.0132912	0.5736	0	9		C	17	H	18	N	0	O	2	S	0	13C	0	1.05882	0.117647
85	267.139	267.139	267.139	0.012834	0.5881	0	9		C	18	H	20	N	0	O	2	S	0	13C	0	1.11111	0.111111
86	281.155	281.155	281.155	0.0479899	0.5222	0	9		C	19	H	22	N	0	O	2	S	0	13C	0	1.15789	0.105263
87	295.17	295.17	295.17	0.0459285	0.3049	0	9		C	20	H	24	N	0	O	2	S	0	13C	0	1.2	0.1
88	309.186	309.186	309.186	0.076397	0.1617	0	9		C	21	H	26	N	0	O	2	S	0	13C	0	1.2381	0.0952381
89	323.202	323.202	323.202	-0.0195389	0.1184	0	9		C	22	H	28	N	0	O	2	S	0	13C	0	1.27273	0.0909091
90	195.045	195.045	195.045	0.0668748	0.1377	0	10		C	13	H	8	N	0	O	2	S	0	13C	0	0.615385	0.153846
91	209.061	209.061	209.061	-0.0329677	0.1254	0	10		C	14	H	10	N	0	O	2	S	0	13C	0	0.714286	0.142857
92	223.076	223.076	223.076	0.0590465	0.1957	0	10		C	15	H	12	N	0	O	2	S	0	13C	0	0.8	0.133333
93	237.092	237.092	237.092	0.0558265	0.21	0	10		C	16	H	14	N	0	O	2	S	0	13C	0	0.875	0.125
94	251.108	251.108	251.108	0.0131424	0.3067	0	10		C	17	H	16	N	0	O	2	S	0	13C	0	0.941176	0.117647
95	265.123	265.123	265.123	0.0504079	0.316	0	10		C	18	H	18	N	0	O	2	S	0	13C	0	1	0.111111
96	279.139	279.139	279.139	0.0481067	0.3078	0	10		C	19	H	20	N	0	O	2	S	0	13C	0	1.05263	0.105263
97	293.155	293.155	293.155	0.0119138	0.2295	0	10		C	20	H	22	N	0	O	2	S	0	13C	0	1.1	0.1
98	307.17	307.17	307.17	0.0441342	0.1371	0	10		C	21	H	24	N	0	O	2	S	0	13C	0	1.14286	0.0952381
99	221.061	221.061	221.061	0.0140583	0.1667	0	11		C	15	H	10	N	0	O	2	S	0	13C	0	0.666667	0.133333
100	235.076	235.076	235.076	0.013493	0.1139	0	11		C	16	H	12	N	0	O	2	S	0	13C	0	0.75	0.125
101	249.092	249.092	249.092	0.0531371	0.1335	0	11		C	17	H	14	N	0	O	2	S	0	13C	0	0.823529	0.117647
102	263.108	263.108	263.108	0.0505503	0.1411	0	11		C	18	H	16	N	0	O	2	S	0	13C	0	0.888889	0.111111
103	277.123	277.123	277.123	0.120395	0.1629	0	11		C	19	H	18	N	0	O	2	S	0	13C	0	0.947368	0.105263
104	291.139	291.139	291.139	0.0461238	0.1575	0	11		C	20	H	20	N	0	O	2	S	0	13C	0	1	0.1
105	305.155	305.155	305.155	0.0769858	0.125	0	11		C	21	H	22	N	0	O	2	S	0	13C	0	1.04762	0.0952381
106	333.186	333.186	333.186	0.0108674	0.0954	0	11		C	23	H	26	N	0	O	2	S	0	13C	0	1.13043	0.0869565

## Sheet: O3 
O3 (1.76%)	A.M.W. average :					A.W. average DBE :			A.W. average C# :												A.W. averageH/C	A.W. averageO/C
	265.93					6.9259			16.4384												1.426	0.19976
	Exp. m/z	Recal m/z	Theor. Mass	Error	Rel. Abundance	Signal2Noise	DBE	Molecular Formula													H/C	O/C
1	187.134	187.134	187.134	0.0430067	0.3217	0	1		C	10	H	20	N	0	O	3	S	0	13C	0	2	0.3
2	201.15	201.15	201.15	0.0900432	0.1558	0	1		C	11	H	22	N	0	O	3	S	0	13C	0	2	0.272727
3	215.165	215.165	215.165	0.038	0.1631	0	1		C	12	H	24	N	0	O	3	S	0	13C	0	2	0.25
4	229.181	229.181	229.181	0.0795897	0.1345	0	1		C	13	H	26	N	0	O	3	S	0	13C	0	2	0.230769
5	243.197	243.197	243.197	-0.00697144	0.2116	0	1		C	14	H	28	N	0	O	3	S	0	13C	0	2	0.214286
6	257.212	257.212	257.212	-0.00634219	0.2482	0	1		C	15	H	30	N	0	O	3	S	0	13C	0	2	0.2
7	271.228	271.228	271.228	-0.00577798	0.7133	0	1		C	16	H	32	N	0	O	3	S	0	13C	0	2	0.1875
8	285.243	285.243	285.244	0.0648463	0.2041	0	1		C	17	H	34	N	0	O	3	S	0	13C	0	2	0.176471
9	299.259	299.259	299.259	-0.00480811	0.7648	0	1		C	18	H	36	N	0	O	3	S	0	13C	0	2	0.166667
10	313.275	313.275	313.275	-0.0363091	0.1943	0	1		C	19	H	38	N	0	O	3	S	0	13C	0	2	0.157895
11	327.29	327.29	327.29	0.118211	0.1213	0	1		C	20	H	40	N	0	O	3	S	0	13C	0	2	0.15
12	341.306	341.306	341.306	-0.0622504	0.1545	0	1		C	21	H	42	N	0	O	3	S	0	13C	0	2	0.142857
13	355.322	355.322	355.322	-0.0596144	0.1086	0	1		C	22	H	44	N	0	O	3	S	0	13C	0	2	0.136364
14	369.337	369.337	369.337	-0.0571785	0.0872	0	1		C	23	H	46	N	0	O	3	S	0	13C	0	2	0.130435
15	383.353	383.353	383.353	0.0233361	0.2166	0	1		C	24	H	48	N	0	O	3	S	0	13C	0	2	0.125
16	411.384	411.384	411.384	0.192215	0.112	0	1		C	26	H	52	N	0	O	3	S	0	13C	0	2	0.115385
17	185.118	185.118	185.118	0.0431285	0.2048	0	2		C	10	H	18	N	0	O	3	S	0	13C	0	1.8	0.3
18	199.134	199.134	199.134	0.0404151	0.3269	0	2		C	11	H	20	N	0	O	3	S	0	13C	0	1.81818	0.272727
19	213.15	213.15	213.15	0.0380585	0.3685	0	2		C	12	H	22	N	0	O	3	S	0	13C	0	1.83333	0.25
20	227.165	227.165	227.165	-0.00802812	0.3777	0	2		C	13	H	24	N	0	O	3	S	0	13C	0	1.84615	0.230769
21	241.181	241.181	241.181	0.034167	0.2505	0	2		C	14	H	26	N	0	O	3	S	0	13C	0	1.85714	0.214286
22	255.197	255.197	255.197	0.0325419	0.4573	0	2		C	15	H	28	N	0	O	3	S	0	13C	0	1.86667	0.2
23	269.212	269.212	269.212	0.0310859	0.5443	0	2		C	16	H	30	N	0	O	3	S	0	13C	0	1.875	0.1875
24	283.228	283.228	283.228	-0.00553318	0.3135	0	2		C	17	H	32	N	0	O	3	S	0	13C	0	1.88235	0.176471
25	297.244	297.244	297.244	0.028586	0.614	0	2		C	18	H	34	N	0	O	3	S	0	13C	0	1.88889	0.166667
26	311.259	311.259	311.259	0.0275048	0.1465	0	2		C	19	H	36	N	0	O	3	S	0	13C	0	1.89474	0.157895
27	325.275	325.275	325.275	0.0265169	0.1259	0	2		C	20	H	38	N	0	O	3	S	0	13C	0	1.9	0.15
28	339.291	339.291	339.29	-0.0922826	0.2035	0	2		C	21	H	40	N	0	O	3	S	0	13C	0	1.90476	0.142857
29	367.322	367.322	367.322	-0.166563	0.086	0	2		C	23	H	44	N	0	O	3	S	0	13C	0	1.91304	0.130435
30	381.337	381.337	381.337	0.101962	0.1204	0	2		C	24	H	46	N	0	O	3	S	0	13C	0	1.91667	0.125
31	183.103	183.103	183.103	0.152481	0.254	0	3		C	10	H	16	N	0	O	3	S	0	13C	0	1.6	0.3
32	197.118	197.118	197.118	0.0405029	0.4763	0	3		C	11	H	18	N	0	O	3	S	0	13C	0	1.63636	0.272727
33	211.134	211.134	211.134	0.038118	0.8453	0	3		C	12	H	20	N	0	O	3	S	0	13C	0	1.66667	0.25
34	225.15	225.15	225.15	0.03603	0.8761	0	3		C	13	H	22	N	0	O	3	S	0	13C	0	1.69231	0.230769
35	239.165	239.165	239.165	0.0341868	0.9102	0	3		C	14	H	24	N	0	O	3	S	0	13C	0	1.71429	0.214286
36	253.181	253.181	253.181	0.0325476	0.8517	0	3		C	15	H	26	N	0	O	3	S	0	13C	0	1.73333	0.2
37	267.197	267.197	267.197	-0.00634525	0.5522	0	3		C	16	H	28	N	0	O	3	S	0	13C	0	1.75	0.1875
38	281.212	281.212	281.212	-0.00580092	0.3217	0	3		C	17	H	30	N	0	O	3	S	0	13C	0	1.76471	0.176471
39	295.228	295.228	295.228	0.0285639	0.2783	0	3		C	18	H	32	N	0	O	3	S	0	13C	0	1.77778	0.166667
40	309.244	309.244	309.244	-0.166545	0.1328	0	3		C	19	H	34	N	0	O	3	S	0	13C	0	1.78947	0.157895
41	323.259	323.259	323.259	0.0574187	0.17	0	3		C	20	H	36	N	0	O	3	S	0	13C	0	1.8	0.15
42	337.275	337.275	337.275	-0.0337254	0.0818	0	3		C	21	H	38	N	0	O	3	S	0	13C	0	1.80952	0.142857
43	181.087	181.087	181.087	0.0986023	0.2898	0	4		C	10	H	14	N	0	O	3	S	0	13C	0	1.4	0.3
44	195.103	195.103	195.103	0.0405926	0.7661	0	4		C	11	H	16	N	0	O	3	S	0	13C	0	1.45455	0.272727
45	209.118	209.118	209.118	0.0381787	0.9061	0	4		C	12	H	18	N	0	O	3	S	0	13C	0	1.5	0.25
46	223.134	223.134	223.134	0.0360681	1.434	0	4		C	13	H	20	N	0	O	3	S	0	13C	0	1.53846	0.230769
47	237.15	237.15	237.15	0.0342069	1.4954	0	4		C	14	H	22	N	0	O	3	S	0	13C	0	1.57143	0.214286
48	251.165	251.165	251.165	0.0325534	1.8959	0	4		C	15	H	24	N	0	O	3	S	0	13C	0	1.6	0.2
49	265.181	265.181	265.181	0.0310747	1.557	0	4		C	16	H	26	N	0	O	3	S	0	13C	0	1.625	0.1875
50	279.197	279.197	279.197	0.0297445	0.7016	0	4		C	17	H	28	N	0	O	3	S	0	13C	0	1.64706	0.176471
51	293.212	293.212	293.212	-0.00556351	0.3544	0	4		C	18	H	30	N	0	O	3	S	0	13C	0	1.66667	0.166667
52	307.228	307.228	307.228	-0.00510094	0.1454	0	4		C	19	H	32	N	0	O	3	S	0	13C	0	1.68421	0.157895
53	321.244	321.244	321.244	-0.0980658	0.112	0	4		C	20	H	34	N	0	O	3	S	0	13C	0	1.7	0.15
54	193.087	193.087	193.087	0.0406842	1.2961	0	5		C	11	H	14	N	0	O	3	S	0	13C	0	1.27273	0.272727
55	207.103	207.103	207.103	0.0382406	2.7178	0	5		C	12	H	16	N	0	O	3	S	0	13C	0	1.33333	0.25
56	221.118	221.118	221.118	0.0361068	2.3416	0	5		C	13	H	18	N	0	O	3	S	0	13C	0	1.38462	0.230769
57	235.134	235.134	235.134	0.0342273	2.7	0	5		C	14	H	20	N	0	O	3	S	0	13C	0	1.42857	0.214286
58	249.15	249.15	249.15	-0.00757717	4.6414	0	5		C	15	H	22	N	0	O	3	S	0	13C	0	1.46667	0.2
59	263.165	263.165	263.165	-0.0069299	2.8767	0	5		C	16	H	24	N	0	O	3	S	0	13C	0	1.5	0.1875
60	277.181	277.181	277.181	-0.00634809	3.376	0	5		C	17	H	26	N	0	O	3	S	0	13C	0	1.52941	0.176471
61	291.197	291.197	291.197	0.0285188	0.9593	0	5		C	18	H	28	N	0	O	3	S	0	13C	0	1.55556	0.166667
62	305.212	305.212	305.212	0.0274193	0.4081	0	5		C	19	H	30	N	0	O	3	S	0	13C	0	1.57895	0.157895
63	319.228	319.228	319.228	0.0264164	0.1603	0	5		C	20	H	32	N	0	O	3	S	0	13C	0	1.6	0.15
64	333.243	333.243	333.244	0.085514	0.1099	0	5		C	21	H	34	N	0	O	3	S	0	13C	0	1.61905	0.142857
65	191.071	191.071	191.071	0.0407777	0.4189	0	6		C	11	H	12	N	0	O	3	S	0	13C	0	1.09091	0.272727
66	205.087	205.087	205.087	0.0383037	0.9027	0	6		C	12	H	14	N	0	O	3	S	0	13C	0	1.16667	0.25
67	219.103	219.103	219.103	0.0361462	1.4693	0	6		C	13	H	16	N	0	O	3	S	0	13C	0	1.23077	0.230769
68	233.118	233.118	233.118	0.0342481	1.7814	0	6		C	14	H	18	N	0	O	3	S	0	13C	0	1.28571	0.214286
69	247.134	247.134	247.134	0.0325654	2.5875	0	6		C	15	H	20	N	0	O	3	S	0	13C	0	1.33333	0.2
70	261.15	261.15	261.15	-0.007229	2.3926	0	6		C	16	H	22	N	0	O	3	S	0	13C	0	1.375	0.1875
71	275.165	275.165	275.165	-0.00662769	4.7808	0	6		C	17	H	24	N	0	O	3	S	0	13C	0	1.41176	0.176471
72	289.181	289.181	289.181	0.0284958	1.5198	0	6		C	18	H	26	N	0	O	3	S	0	13C	0	1.44444	0.166667
73	303.197	303.197	303.197	0.0273901	0.7365	0	6		C	19	H	28	N	0	O	3	S	0	13C	0	1.47368	0.157895
74	317.212	317.212	317.212	-0.00514258	0.5178	0	6		C	20	H	30	N	0	O	3	S	0	13C	0	1.5	0.15
75	331.228	331.228	331.228	0.0556501	0.1743	0	6		C	21	H	32	N	0	O	3	S	0	13C	0	1.52381	0.142857
76	189.056	189.056	189.056	0.0408732	0.2644	0	7		C	11	H	10	N	0	O	3	S	0	13C	0	0.909091	0.272727
77	203.071	203.071	203.071	0.038368	0.5686	0	7		C	12	H	12	N	0	O	3	S	0	13C	0	1	0.25
78	217.087	217.087	217.087	0.0361864	0.8672	0	7		C	13	H	14	N	0	O	3	S	0	13C	0	1.07692	0.230769
79	231.103	231.103	231.103	0.0342693	1.3016	0	7		C	14	H	16	N	0	O	3	S	0	13C	0	1.14286	0.214286
80	245.118	245.118	245.118	-0.00822513	2.0188	0	7		C	15	H	18	N	0	O	3	S	0	13C	0	1.2	0.2
81	259.134	259.134	259.134	-0.00753274	2.2791	0	7		C	16	H	20	N	0	O	3	S	0	13C	0	1.25	0.1875
82	273.15	273.15	273.15	-0.00691141	2.2993	0	7		C	17	H	22	N	0	O	3	S	0	13C	0	1.29412	0.176471
83	287.165	287.165	287.165	-0.00635073	2.0243	0	7		C	18	H	24	N	0	O	3	S	0	13C	0	1.33333	0.166667
84	301.181	301.181	301.181	0.0273604	1.0727	0	7		C	19	H	26	N	0	O	3	S	0	13C	0	1.36842	0.157895
85	315.197	315.197	315.197	-0.0371052	1.169	0	7		C	20	H	28	N	0	O	3	S	0	13C	0	1.4	0.15
86	329.212	329.212	329.212	0.055796	0.3252	0	7		C	21	H	30	N	0	O	3	S	0	13C	0	1.42857	0.142857
87	343.228	343.228	343.228	0.0245692	0.1243	0	7		C	22	H	32	N	0	O	3	S	0	13C	0	1.45455	0.136364
88	187.04	187.04	187.04	-0.0124937	0.1432	0	8		C	11	H	8	N	0	O	3	S	0	13C	0	0.727273	0.272727
89	201.056	201.056	201.056	0.0384337	0.2705	0	8		C	12	H	10	N	0	O	3	S	0	13C	0	0.833333	0.25
90	215.071	215.071	215.071	0.0362273	0.4551	0	8		C	13	H	12	N	0	O	3	S	0	13C	0	0.923077	0.230769
91	229.087	229.087	229.087	0.0342909	0.7183	0	8		C	14	H	14	N	0	O	3	S	0	13C	0	1	0.214286
92	243.103	243.103	243.103	-0.00855717	1.1991	0	8		C	15	H	16	N	0	O	3	S	0	13C	0	1.06667	0.2
93	257.118	257.118	257.118	0.0310513	1.7479	0	8		C	16	H	18	N	0	O	3	S	0	13C	0	1.125	0.1875
94	271.134	271.134	271.134	0.0296828	2.013	0	8		C	17	H	20	N	0	O	3	S	0	13C	0	1.17647	0.176471
95	285.15	285.15	285.15	0.0284487	2.0541	0	8		C	18	H	22	N	0	O	3	S	0	13C	0	1.22222	0.166667
96	299.165	299.165	299.165	0.0273303	1.2939	0	8		C	19	H	24	N	0	O	3	S	0	13C	0	1.26316	0.157895
97	313.181	313.181	313.181	-0.0375488	1.0134	0	8		C	20	H	26	N	0	O	3	S	0	13C	0	1.3	0.15
98	327.197	327.197	327.197	0.025381	0.4724	0	8		C	21	H	28	N	0	O	3	S	0	13C	0	1.33333	0.142857
99	341.212	341.212	341.212	-0.00478087	0.2421	0	8		C	22	H	30	N	0	O	3	S	0	13C	0	1.36364	0.136364
100	355.228	355.228	355.228	0.0518902	0.1174	0	8		C	23	H	32	N	0	O	3	S	0	13C	0	1.3913	0.130435
101	369.243	369.243	369.244	0.185506	0.089	0	8		C	24	H	34	N	0	O	3	S	0	13C	0	1.41667	0.125
102	199.04	199.04	199.04	-0.0117405	0.1352	0	9		C	12	H	8	N	0	O	3	S	0	13C	0	0.666667	0.25
103	213.056	213.056	213.056	0.036269	0.2568	0	9		C	13	H	10	N	0	O	3	S	0	13C	0	0.769231	0.230769
104	227.071	227.071	227.071	0.0343128	0.3622	0	9		C	14	H	12	N	0	O	3	S	0	13C	0	0.857143	0.214286
105	241.087	241.087	241.087	0.032584	0.4416	0	9		C	15	H	14	N	0	O	3	S	0	13C	0	0.933333	0.2
106	255.103	255.103	255.103	-0.00815464	0.8058	0	9		C	16	H	16	N	0	O	3	S	0	13C	0	1	0.1875
107	269.118	269.118	269.118	0.0296668	1.1627	0	9		C	17	H	18	N	0	O	3	S	0	13C	0	1.05882	0.176471
108	283.134	283.134	283.134	0.0284247	1.2436	0	9		C	18	H	20	N	0	O	3	S	0	13C	0	1.11111	0.166667
109	297.15	297.15	297.15	-0.0063532	1.045	0	9		C	19	H	22	N	0	O	3	S	0	13C	0	1.15789	0.157895
110	311.165	311.165	311.165	-0.0379982	0.7595	0	9		C	20	H	24	N	0	O	3	S	0	13C	0	1.2	0.15
111	325.181	325.181	325.181	0.0560932	0.5393	0	9		C	21	H	26	N	0	O	3	S	0	13C	0	1.2381	0.142857
112	339.197	339.197	339.197	-0.00499837	0.2776	0	9		C	22	H	28	N	0	O	3	S	0	13C	0	1.27273	0.136364
113	353.212	353.212	353.212	-0.00461844	0.127	0	9		C	23	H	30	N	0	O	3	S	0	13C	0	1.30435	0.130435
114	211.04	211.04	211.04	0.0363114	0.1332	0	10		C	13	H	8	N	0	O	3	S	0	13C	0	0.615385	0.230769
115	225.056	225.056	225.056	-0.0100983	0.2298	0	10		C	14	H	10	N	0	O	3	S	0	13C	0	0.714286	0.214286
116	239.071	239.071	239.071	0.0325905	0.2896	0	10		C	15	H	12	N	0	O	3	S	0	13C	0	0.8	0.2
117	253.087	253.087	253.087	0.0310391	0.4881	0	10		C	16	H	14	N	0	O	3	S	0	13C	0	0.875	0.1875
118	267.103	267.103	267.103	-0.00778828	0.6258	0	10		C	17	H	16	N	0	O	3	S	0	13C	0	0.941176	0.176471
119	281.118	281.118	281.118	0.0284004	0.7042	0	10		C	18	H	18	N	0	O	3	S	0	13C	0	1	0.166667
120	295.134	295.134	295.134	-0.00661391	0.5991	0	10		C	19	H	20	N	0	O	3	S	0	13C	0	1.05263	0.157895
121	309.15	309.15	309.15	-0.0384534	0.4729	0	10		C	20	H	22	N	0	O	3	S	0	13C	0	1.1	0.15
122	323.165	323.165	323.165	0.0253006	0.3986	0	10		C	21	H	24	N	0	O	3	S	0	13C	0	1.14286	0.142857
123	337.181	337.181	337.181	0.0244392	0.2037	0	10		C	22	H	26	N	0	O	3	S	0	13C	0	1.18182	0.136364
124	351.197	351.197	351.197	-0.204146	0.1186	0	10		C	23	H	28	N	0	O	3	S	0	13C	0	1.21739	0.130435
125	365.212	365.212	365.212	-0.00446669	0.0949	0	10		C	24	H	30	N	0	O	3	S	0	13C	0	1.25	0.125
126	223.04	223.04	223.04	-0.0553122	0.0939	0	11		C	14	H	8	N	0	O	3	S	0	13C	0	0.571429	0.214286
127	237.056	237.056	237.056	0.032597	0.1717	0	11		C	15	H	10	N	0	O	3	S	0	13C	0	0.666667	0.2
128	251.071	251.071	251.071	-0.0087965	0.2742	0	11		C	16	H	12	N	0	O	3	S	0	13C	0	0.75	0.1875
129	265.087	265.087	265.087	0.029634	0.3283	0	11		C	17	H	14	N	0	O	3	S	0	13C	0	0.823529	0.176471
130	279.103	279.103	279.103	0.0283757	0.3291	0	11		C	18	H	16	N	0	O	3	S	0	13C	0	0.888889	0.166667
131	293.118	293.118	293.118	0.0613536	0.3881	0	11		C	19	H	18	N	0	O	3	S	0	13C	0	0.947368	0.157895
132	307.134	307.134	307.134	0.0587627	0.2549	0	11		C	20	H	20	N	0	O	3	S	0	13C	0	1	0.15
133	321.15	321.15	321.15	0.0563979	0.2568	0	11		C	21	H	22	N	0	O	3	S	0	13C	0	1.04762	0.142857
134	335.165	335.165	335.165	0.0243948	0.2082	0	11		C	22	H	24	N	0	O	3	S	0	13C	0	1.09091	0.136364
135	349.181	349.181	349.181	0.0522378	0.131	0	11		C	23	H	26	N	0	O	3	S	0	13C	0	1.13043	0.130435
136	377.212	377.212	377.212	0.260778	0.08	0	11		C	25	H	30	N	0	O	3	S	0	13C	0	1.2	0.12
137	249.056	249.056	249.056	-0.00912523	0.1282	0	12		C	16	H	10	N	0	O	3	S	0	13C	0	0.625	0.1875
138	263.071	263.071	263.071	-0.0464077	0.1423	0	12		C	17	H	12	N	0	O	3	S	0	13C	0	0.705882	0.176471
139	277.087	277.087	277.087	0.0283506	0.1122	0	12		C	18	H	14	N	0	O	3	S	0	13C	0	0.777778	0.166667
140	291.103	291.103	291.103	0.027206	0.1508	0	12		C	19	H	16	N	0	O	3	S	0	13C	0	0.842105	0.157895
141	305.118	305.118	305.118	-0.0393819	0.1704	0	12		C	20	H	18	N	0	O	3	S	0	13C	0	0.9	0.15
142	319.134	319.134	319.134	0.0252183	0.1501	0	12		C	21	H	20	N	0	O	3	S	0	13C	0	0.952381	0.142857
143	333.15	333.15	333.15	-0.125733	0.1182	0	12		C	22	H	22	N	0	O	3	S	0	13C	0	1	0.136364

## Sheet: O4 
O4 (6.84%)	A.M.W. average :					A.W. average DBE :			A.W. average C# :												A.W. averageH/C	A.W. averageO/C
	287.045					6.37344			16.7586												1.46849	0.25908
	Exp. m/z	Recal m/z	Theor. Mass	Error	Rel. Abundance	Signal2Noise	DBE	Molecular Formula													H/C	O/C
1	203.129	203.129	203.129	0.111592	0.1406	0	1		C	10	H	20	N	0	O	4	S	0	13C	0	2	0.4
2	217.145	217.145	217.145	0.104685	0.1504	0	1		C	11	H	22	N	0	O	4	S	0	13C	0	2	0.363636
3	231.16	231.16	231.16	0.0553549	0.0971	0	1		C	12	H	24	N	0	O	4	S	0	13C	0	2	0.333333
4	245.176	245.176	245.176	-0.029122	0.1498	0	1		C	13	H	26	N	0	O	4	S	0	13C	0	2	0.307692
5	259.191	259.191	259.191	0.0498633	0.1003	0	1		C	14	H	28	N	0	O	4	S	0	13C	0	2	0.285714
6	273.207	273.207	273.207	0.04754	0.167	0	1		C	15	H	30	N	0	O	4	S	0	13C	0	2	0.266667
7	287.223	287.223	287.223	0.0454435	0.2376	0	1		C	16	H	32	N	0	O	4	S	0	13C	0	2	0.25
8	301.238	301.238	301.238	0.109935	0.0907	0	1		C	17	H	34	N	0	O	4	S	0	13C	0	2	0.235294
9	315.254	315.254	315.254	-0.085072	0.2492	0	1		C	18	H	36	N	0	O	4	S	0	13C	0	2	0.222222
10	329.27	329.27	329.27	0.0705951	0.1052	0	1		C	19	H	38	N	0	O	4	S	0	13C	0	2	0.210526
11	187.098	187.098	187.098	0.013572	0.9368	0	2		C	9	H	16	N	0	O	4	S	0	13C	0	1.77778	0.444444
12	201.113	201.113	201.113	0.0129451	0.8069	0	2		C	10	H	18	N	0	O	4	S	0	13C	0	1.8	0.4
13	215.129	215.129	215.129	0.0123999	0.7502	0	2		C	11	H	20	N	0	O	4	S	0	13C	0	1.81818	0.363636
14	229.145	229.145	229.145	0.0119213	0.9216	0	2		C	12	H	22	N	0	O	4	S	0	13C	0	1.83333	0.333333
15	243.16	243.16	243.16	0.011498	1.4234	0	2		C	13	H	24	N	0	O	4	S	0	13C	0	1.84615	0.307692
16	257.176	257.176	257.176	0.0111208	1.4604	0	2		C	14	H	26	N	0	O	4	S	0	13C	0	1.85714	0.285714
17	271.191	271.191	271.191	0.0107825	1.3174	0	2		C	15	H	28	N	0	O	4	S	0	13C	0	1.86667	0.266667
18	285.207	285.207	285.207	0.0104775	1.5139	0	2		C	16	H	30	N	0	O	4	S	0	13C	0	1.875	0.25
19	299.223	299.223	299.223	-0.0232188	1.0384	0	2		C	17	H	32	N	0	O	4	S	0	13C	0	1.88235	0.235294
20	313.238	313.238	313.238	-0.0538997	1.2172	0	2		C	18	H	34	N	0	O	4	S	0	13C	0	1.88889	0.222222
21	327.254	327.254	327.254	0.00971933	1.0863	0	2		C	19	H	36	N	0	O	4	S	0	13C	0	1.89474	0.210526
22	341.27	341.27	341.27	-0.0490966	0.8668	0	2		C	20	H	38	N	0	O	4	S	0	13C	0	1.9	0.2
23	355.285	355.285	355.285	0.00931356	0.6039	0	2		C	21	H	40	N	0	O	4	S	0	13C	0	1.90476	0.190476
24	369.301	369.301	369.301	-0.0179444	0.6922	0	2		C	22	H	42	N	0	O	4	S	0	13C	0	1.90909	0.181818
25	383.317	383.317	383.317	-0.017121	0.5244	0	2		C	23	H	44	N	0	O	4	S	0	13C	0	1.91304	0.173913
26	397.332	397.332	397.332	-0.0163556	0.3871	0	2		C	24	H	46	N	0	O	4	S	0	13C	0	1.91667	0.166667
27	411.348	411.348	411.348	-0.064263	0.3889	0	2		C	25	H	48	N	0	O	4	S	0	13C	0	1.92	0.16
28	425.364	425.364	425.364	-0.0149762	0.2893	0	2		C	26	H	50	N	0	O	4	S	0	13C	0	1.92308	0.153846
29	439.379	439.379	439.379	-0.0598713	0.2072	0	2		C	27	H	52	N	0	O	4	S	0	13C	0	1.92593	0.148148
30	453.395	453.395	453.395	0.0303443	0.1519	0	2		C	28	H	54	N	0	O	4	S	0	13C	0	1.92857	0.142857
31	467.411	467.411	467.411	-0.0774007	0.131	0	2		C	29	H	56	N	0	O	4	S	0	13C	0	1.93103	0.137931
32	481.426	481.426	481.426	-0.0750141	0.1373	0	2		C	30	H	58	N	0	O	4	S	0	13C	0	1.93333	0.133333
33	495.442	495.442	495.442	-0.133315	0.1102	0	2		C	31	H	60	N	0	O	4	S	0	13C	0	1.93548	0.129032
34	509.457	509.457	509.458	0.0667661	0.0915	0	2		C	32	H	62	N	0	O	4	S	0	13C	0	1.9375	0.125
35	523.473	523.473	523.473	-0.049518	0.0794	0	2		C	33	H	64	N	0	O	4	S	0	13C	0	1.93939	0.121212
36	537.489	537.489	537.489	0.0821278	0.1208	0	2		C	34	H	66	N	0	O	4	S	0	13C	0	1.94118	0.117647
37	551.504	551.504	551.504	0.0257603	0.0873	0	2		C	35	H	68	N	0	O	4	S	0	13C	0	1.94286	0.114286
38	565.52	565.52	565.52	-0.0278132	0.0927	0	2		C	36	H	70	N	0	O	4	S	0	13C	0	1.94444	0.111111
39	185.082	185.082	185.082	0.0674034	0.4105	0	3		C	9	H	14	N	0	O	4	S	0	13C	0	1.55556	0.444444
40	199.098	199.098	199.098	0.012754	1.1032	0	3		C	10	H	16	N	0	O	4	S	0	13C	0	1.6	0.4
41	213.113	213.113	213.113	0.0122162	1.4855	0	3		C	11	H	18	N	0	O	4	S	0	13C	0	1.63636	0.363636
42	227.129	227.129	227.129	0.0117447	2.2491	0	3		C	12	H	20	N	0	O	4	S	0	13C	0	1.66667	0.333333
43	241.145	241.145	241.145	0.0113281	3.0805	0	3		C	13	H	22	N	0	O	4	S	0	13C	0	1.69231	0.307692
44	255.16	255.16	255.16	0.0109572	3.5112	0	3		C	14	H	24	N	0	O	4	S	0	13C	0	1.71429	0.285714
45	269.176	269.176	269.176	0.010625	4.0442	0	3		C	15	H	26	N	0	O	4	S	0	13C	0	1.73333	0.266667
46	283.191	283.191	283.191	0.0103256	7.0153	0	3		C	16	H	28	N	0	O	4	S	0	13C	0	1.75	0.25
47	297.207	297.207	297.207	0.0100545	1.343	0	3		C	17	H	30	N	0	O	4	S	0	13C	0	1.76471	0.235294
48	311.223	311.223	311.223	-0.0865862	0.7151	0	3		C	18	H	32	N	0	O	4	S	0	13C	0	1.77778	0.222222
49	325.238	325.238	325.238	0.00958235	0.3882	0	3		C	19	H	34	N	0	O	4	S	0	13C	0	1.78947	0.210526
50	339.254	339.254	339.254	0.00937554	0.3178	0	3		C	20	H	36	N	0	O	4	S	0	13C	0	1.8	0.2
51	353.27	353.27	353.27	0.15072	0.1331	0	3		C	21	H	38	N	0	O	4	S	0	13C	0	1.80952	0.190476
52	367.285	367.285	367.285	-0.127125	0.1469	0	3		C	22	H	40	N	0	O	4	S	0	13C	0	1.81818	0.181818
53	381.301	381.301	381.301	0.0875243	0.0847	0	3		C	23	H	42	N	0	O	4	S	0	13C	0	1.82609	0.173913
54	395.317	395.317	395.317	-0.0166012	0.088	0	3		C	24	H	44	N	0	O	4	S	0	13C	0	1.83333	0.166667
55	409.332	409.332	409.332	-0.113596	0.0806	0	3		C	25	H	46	N	0	O	4	S	0	13C	0	1.84	0.16
56	183.066	183.066	183.066	0.12242	0.2181	0	4		C	9	H	12	N	0	O	4	S	0	13C	0	1.33333	0.444444
57	197.082	197.082	197.082	0.0632993	1.0559	0	4		C	10	H	14	N	0	O	4	S	0	13C	0	1.4	0.4
58	211.098	211.098	211.098	0.012029	2.0141	0	4		C	11	H	16	N	0	O	4	S	0	13C	0	1.45455	0.363636
59	225.113	225.113	225.113	0.011565	3.5226	0	4		C	12	H	18	N	0	O	4	S	0	13C	0	1.5	0.333333
60	239.129	239.129	239.129	0.0111554	7.0304	0	4		C	13	H	20	N	0	O	4	S	0	13C	0	1.53846	0.307692
61	253.145	253.145	253.145	0.0107911	12.4477	0	4		C	14	H	22	N	0	O	4	S	0	13C	0	1.57143	0.285714
62	267.16	267.16	267.16	0.0104651	9.9042	0	4		C	15	H	24	N	0	O	4	S	0	13C	0	1.6	0.266667
63	281.176	281.176	281.176	0.0101715	6.9881	0	4		C	16	H	26	N	0	O	4	S	0	13C	0	1.625	0.25
64	295.191	295.191	295.191	0.00990588	3.4489	0	4		C	17	H	28	N	0	O	4	S	0	13C	0	1.64706	0.235294
65	309.207	309.207	309.207	-0.087358	1.6367	0	4		C	18	H	30	N	0	O	4	S	0	13C	0	1.66667	0.222222
66	323.223	323.223	323.223	0.0403821	0.9467	0	4		C	19	H	32	N	0	O	4	S	0	13C	0	1.68421	0.210526
67	337.238	337.238	337.238	0.0685466	0.4731	0	4		C	20	H	34	N	0	O	4	S	0	13C	0	1.7	0.2
68	351.254	351.254	351.254	-0.0194142	0.1974	0	4		C	21	H	36	N	0	O	4	S	0	13C	0	1.71429	0.190476
69	365.27	365.27	365.27	-0.0732477	0.1248	0	4		C	22	H	38	N	0	O	4	S	0	13C	0	1.72727	0.181818
70	181.051	181.051	181.051	0.0681957	0.2382	0	5		C	9	H	10	N	0	O	4	S	0	13C	0	1.11111	0.444444
71	195.066	195.066	195.066	0.0636246	0.7534	0	5		C	10	H	12	N	0	O	4	S	0	13C	0	1.2	0.4
72	209.082	209.082	209.082	0.0118382	1.2049	0	5		C	11	H	14	N	0	O	4	S	0	13C	0	1.27273	0.363636
73	223.098	223.098	223.098	0.011382	5.034	0	5		C	12	H	16	N	0	O	4	S	0	13C	0	1.33333	0.333333
74	237.113	237.113	237.113	0.0109797	4.8216	0	5		C	13	H	18	N	0	O	4	S	0	13C	0	1.38462	0.307692
75	251.129	251.129	251.129	0.0106223	7.7061	0	5		C	14	H	20	N	0	O	4	S	0	13C	0	1.42857	0.285714
76	265.145	265.145	265.145	0.0103027	11.3663	0	5		C	15	H	22	N	0	O	4	S	0	13C	0	1.46667	0.266667
77	279.16	279.16	279.16	0.0100152	9.1654	0	5		C	16	H	24	N	0	O	4	S	0	13C	0	1.5	0.25
78	293.176	293.176	293.176	0.0097552	100.813	0	5		C	17	H	26	N	0	O	4	S	0	13C	0	1.52941	0.235294
79	307.191	307.191	307.191	0.00951892	3.4838	0	5		C	18	H	28	N	0	O	4	S	0	13C	0	1.55556	0.222222
80	321.207	321.207	321.207	0.0404358	2.2387	0	5		C	19	H	30	N	0	O	4	S	0	13C	0	1.57895	0.210526
81	335.223	335.223	335.223	0.00910562	1.0964	0	5		C	20	H	32	N	0	O	4	S	0	13C	0	1.6	0.2
82	349.238	349.238	349.238	0.0661913	0.3968	0	5		C	21	H	34	N	0	O	4	S	0	13C	0	1.61905	0.190476
83	363.254	363.254	363.254	-0.0187728	0.1905	0	5		C	22	H	36	N	0	O	4	S	0	13C	0	1.63636	0.181818
84	377.27	377.27	377.27	-0.0179054	0.1092	0	5		C	23	H	38	N	0	O	4	S	0	13C	0	1.65217	0.173913
85	193.051	193.051	193.051	0.0639566	0.3516	0	6		C	10	H	10	N	0	O	4	S	0	13C	0	1	0.4
86	207.066	207.066	207.066	0.0116437	0.6627	0	6		C	11	H	12	N	0	O	4	S	0	13C	0	1.09091	0.363636
87	221.082	221.082	221.082	0.0111956	1.8971	0	6		C	12	H	14	N	0	O	4	S	0	13C	0	1.16667	0.333333
88	235.098	235.098	235.098	0.010801	3.3962	0	6		C	13	H	16	N	0	O	4	S	0	13C	0	1.23077	0.307692
89	249.113	249.113	249.113	0.0104508	5.6462	0	6		C	14	H	18	N	0	O	4	S	0	13C	0	1.28571	0.285714
90	263.129	263.129	263.129	-0.0278663	8.6485	0	6		C	15	H	20	N	0	O	4	S	0	13C	0	1.33333	0.266667
91	277.145	277.145	277.145	0.00985663	8.2423	0	6		C	16	H	22	N	0	O	4	S	0	13C	0	1.375	0.25
92	291.16	291.16	291.16	0.00960245	9.0461	0	6		C	17	H	24	N	0	O	4	S	0	13C	0	1.41176	0.235294
93	305.176	305.176	305.176	0.00937161	4.1199	0	6		C	18	H	26	N	0	O	4	S	0	13C	0	1.44444	0.222222
94	319.191	319.191	319.191	0.00916105	3.0886	0	6		C	19	H	28	N	0	O	4	S	0	13C	0	1.47368	0.210526
95	333.207	333.207	333.207	0.00896821	2.1207	0	6		C	20	H	30	N	0	O	4	S	0	13C	0	1.5	0.2
96	347.223	347.223	347.223	-0.106409	0.7331	0	6		C	21	H	32	N	0	O	4	S	0	13C	0	1.52381	0.190476
97	361.238	361.238	361.238	0.03631	0.3322	0	6		C	22	H	34	N	0	O	4	S	0	13C	0	1.54545	0.181818
98	375.254	375.254	375.254	-0.0181725	0.1555	0	6		C	23	H	36	N	0	O	4	S	0	13C	0	1.56522	0.173913
99	389.27	389.27	389.27	0.00833569	0.0792	0	6		C	24	H	38	N	0	O	4	S	0	13C	0	1.58333	0.166667
100	191.035	191.035	191.035	0.0642957	0.2409	0	7		C	10	H	8	N	0	O	4	S	0	13C	0	0.8	0.4
101	205.051	205.051	205.051	0.0114453	0.5101	0	7		C	11	H	10	N	0	O	4	S	0	13C	0	0.909091	0.363636
102	219.066	219.066	219.066	0.0110058	0.9601	0	7		C	12	H	12	N	0	O	4	S	0	13C	0	1	0.333333
103	233.082	233.082	233.082	0.0106192	1.9206	0	7		C	13	H	14	N	0	O	4	S	0	13C	0	1.07692	0.307692
104	247.098	247.098	247.098	0.0102765	3.9593	0	7		C	14	H	16	N	0	O	4	S	0	13C	0	1.14286	0.285714
105	261.113	261.113	261.113	0.0099705	5.9869	0	7		C	15	H	18	N	0	O	4	S	0	13C	0	1.2	0.266667
106	275.129	275.129	275.129	0.00969571	6.1155	0	7		C	16	H	20	N	0	O	4	S	0	13C	0	1.25	0.25
107	289.145	289.145	289.145	0.00944756	6.703	0	7		C	17	H	22	N	0	O	4	S	0	13C	0	1.29412	0.235294
108	303.16	303.16	303.16	0.00922235	4.5706	0	7		C	18	H	24	N	0	O	4	S	0	13C	0	1.33333	0.222222
109	317.176	317.176	317.176	-0.0225112	3.4924	0	7		C	19	H	26	N	0	O	4	S	0	13C	0	1.36842	0.210526
110	331.191	331.191	331.191	0.0390231	2.6554	0	7		C	20	H	28	N	0	O	4	S	0	13C	0	1.4	0.2
111	345.207	345.207	345.207	-0.0492798	1.0018	0	7		C	21	H	30	N	0	O	4	S	0	13C	0	1.42857	0.190476
112	359.223	359.223	359.223	0.0363351	0.4837	0	7		C	22	H	32	N	0	O	4	S	0	13C	0	1.45455	0.181818
113	373.238	373.238	373.238	0.0619351	0.2724	0	7		C	23	H	34	N	0	O	4	S	0	13C	0	1.47826	0.173913
114	387.254	387.254	387.254	-0.0176094	0.1189	0	7		C	24	H	36	N	0	O	4	S	0	13C	0	1.5	0.166667
115	189.019	189.019	189.019	0.0117374	0.1081	0	8		C	10	H	6	N	0	O	4	S	0	13C	0	0.6	0.4
116	203.035	203.035	203.035	0.011243	0.2229	0	8		C	11	H	8	N	0	O	4	S	0	13C	0	0.727273	0.363636
117	217.051	217.051	217.051	0.0108125	0.4142	0	8		C	12	H	10	N	0	O	4	S	0	13C	0	0.833333	0.333333
118	231.066	231.066	231.066	0.0104343	0.7902	0	8		C	13	H	12	N	0	O	4	S	0	13C	0	0.923077	0.307692
119	245.082	245.082	245.082	0.0100993	1.5858	0	8		C	14	H	14	N	0	O	4	S	0	13C	0	1	0.285714
120	259.098	259.098	259.098	0.00980052	3.0755	0	8		C	15	H	16	N	0	O	4	S	0	13C	0	1.06667	0.266667
121	273.113	273.113	273.113	0.00953242	4.791	0	8		C	16	H	18	N	0	O	4	S	0	13C	0	1.125	0.25
122	287.129	287.129	287.129	0.0092905	6.3892	0	8		C	17	H	20	N	0	O	4	S	0	13C	0	1.17647	0.235294
123	301.145	301.145	301.145	0.00907109	5.2038	0	8		C	18	H	22	N	0	O	4	S	0	13C	0	1.22222	0.222222
124	315.16	315.16	315.16	-0.0545886	3.8167	0	8		C	19	H	24	N	0	O	4	S	0	13C	0	1.26316	0.210526
125	329.176	329.176	329.176	0.00868834	2.8648	0	8		C	20	H	26	N	0	O	4	S	0	13C	0	1.3	0.2
126	343.192	343.192	343.191	-0.0497561	1.3933	0	8		C	21	H	28	N	0	O	4	S	0	13C	0	1.33333	0.190476
127	357.207	357.207	357.207	0.00836565	0.7301	0	8		C	22	H	30	N	0	O	4	S	0	13C	0	1.36364	0.181818
128	371.223	371.223	371.223	0.00822258	0.4569	0	8		C	23	H	32	N	0	O	4	S	0	13C	0	1.3913	0.173913
129	385.238	385.238	385.238	0.111922	0.2458	0	8		C	24	H	34	N	0	O	4	S	0	13C	0	1.41667	0.166667
130	399.254	399.254	399.254	-0.0170801	0.0846	0	8		C	25	H	36	N	0	O	4	S	0	13C	0	1.44	0.16
131	201.019	201.019	201.019	-0.138203	0.099	0	9		C	11	H	6	N	0	O	4	S	0	13C	0	0.545455	0.363636
132	215.035	215.035	215.035	0.0571197	0.1681	0	9		C	12	H	8	N	0	O	4	S	0	13C	0	0.666667	0.333333
133	229.051	229.051	229.051	0.0539045	0.3414	0	9		C	13	H	10	N	0	O	4	S	0	13C	0	0.769231	0.307692
134	243.066	243.066	243.066	0.00991915	0.6741	0	9		C	14	H	12	N	0	O	4	S	0	13C	0	0.857143	0.285714
135	257.082	257.082	257.082	0.00962786	1.0307	0	9		C	15	H	14	N	0	O	4	S	0	13C	0	0.933333	0.266667
136	271.098	271.098	271.098	0.0093667	1.8531	0	9		C	16	H	16	N	0	O	4	S	0	13C	0	1	0.25
137	285.113	285.113	285.113	0.00913121	2.7401	0	9		C	17	H	18	N	0	O	4	S	0	13C	0	1.05882	0.235294
138	299.129	299.129	299.129	0.00891779	2.7673	0	9		C	18	H	20	N	0	O	4	S	0	13C	0	1.11111	0.222222
139	313.145	313.145	313.145	-0.0232107	2.7221	0	9		C	19	H	22	N	0	O	4	S	0	13C	0	1.15789	0.210526
140	327.16	327.16	327.16	0.0391119	2.4412	0	9		C	20	H	24	N	0	O	4	S	0	13C	0	1.2	0.2
141	341.176	341.176	341.176	-0.0209277	1.5914	0	9		C	21	H	26	N	0	O	4	S	0	13C	0	1.2381	0.190476
142	355.191	355.191	355.191	-0.0199213	0.889	0	9		C	22	H	28	N	0	O	4	S	0	13C	0	1.27273	0.181818
143	369.207	369.207	369.207	0.0351788	0.5863	0	9		C	23	H	30	N	0	O	4	S	0	13C	0	1.30435	0.173913
144	383.223	383.223	383.223	-0.0181294	0.2942	0	9		C	24	H	32	N	0	O	4	S	0	13C	0	1.33333	0.166667
145	397.238	397.238	397.238	0.133715	0.1428	0	9		C	25	H	34	N	0	O	4	S	0	13C	0	1.36	0.16
146	227.035	227.035	227.035	0.0100545	0.1552	0	10		C	13	H	8	N	0	O	4	S	0	13C	0	0.615385	0.307692
147	241.051	241.051	241.051	0.009736	0.4427	0	10		C	14	H	10	N	0	O	4	S	0	13C	0	0.714286	0.285714
148	255.066	255.066	255.066	-0.029753	0.6472	0	10		C	15	H	12	N	0	O	4	S	0	13C	0	0.8	0.266667
149	269.082	269.082	269.082	0.0091985	0.8865	0	10		C	16	H	14	N	0	O	4	S	0	13C	0	0.875	0.25
150	283.098	283.098	283.098	0.0442932	1.2622	0	10		C	17	H	16	N	0	O	4	S	0	13C	0	0.941176	0.235294
151	297.113	297.113	297.113	0.00876242	1.3552	0	10		C	18	H	18	N	0	O	4	S	0	13C	0	1	0.222222
152	311.129	311.129	311.129	-0.0557082	1.3185	0	10		C	19	H	20	N	0	O	4	S	0	13C	0	1.05263	0.210526
153	325.145	325.145	325.145	0.0391571	1.3769	0	10		C	20	H	22	N	0	O	4	S	0	13C	0	1.1	0.2
154	339.16	339.16	339.16	-0.0212411	1.0523	0	10		C	21	H	24	N	0	O	4	S	0	13C	0	1.14286	0.190476
155	353.176	353.176	353.176	0.00809792	0.7162	0	10		C	22	H	26	N	0	O	4	S	0	13C	0	1.18182	0.181818
156	367.191	367.191	367.191	0.0079635	0.6081	0	10		C	23	H	28	N	0	O	4	S	0	13C	0	1.21739	0.173913
157	381.207	381.207	381.207	0.00783897	0.3738	0	10		C	24	H	30	N	0	O	4	S	0	13C	0	1.25	0.166667
158	395.223	395.223	395.223	0.0583276	0.1887	0	10		C	25	H	32	N	0	O	4	S	0	13C	0	1.28	0.16
159	409.238	409.238	409.238	-0.0168201	0.1246	0	10		C	26	H	34	N	0	O	4	S	0	13C	0	1.30769	0.153846
160	239.035	239.035	239.035	-0.0322851	0.2324	0	11		C	14	H	8	N	0	O	4	S	0	13C	0	0.571429	0.285714
161	253.051	253.051	253.051	0.00927431	0.4427	0	11		C	15	H	10	N	0	O	4	S	0	13C	0	0.666667	0.266667
162	267.066	267.066	267.066	0.0464716	0.4582	0	11		C	16	H	12	N	0	O	4	S	0	13C	0	0.75	0.25
163	281.082	281.082	281.082	0.0443826	0.562	0	11		C	17	H	14	N	0	O	4	S	0	13C	0	0.823529	0.235294
164	295.098	295.098	295.098	0.00860492	0.6241	0	11		C	18	H	16	N	0	O	4	S	0	13C	0	0.888889	0.222222
165	309.113	309.113	309.113	-0.056279	0.6391	0	11		C	19	H	18	N	0	O	4	S	0	13C	0	0.947368	0.210526
166	323.129	323.129	323.129	0.0701502	0.758	0	11		C	20	H	20	N	0	O	4	S	0	13C	0	1	0.2
167	337.145	337.145	337.145	0.0377634	0.6507	0	11		C	21	H	22	N	0	O	4	S	0	13C	0	1.04762	0.190476
168	351.16	351.16	351.16	0.00796175	0.4741	0	11		C	22	H	24	N	0	O	4	S	0	13C	0	1.09091	0.181818
169	365.176	365.176	365.176	-0.0469363	0.3536	0	11		C	23	H	26	N	0	O	4	S	0	13C	0	1.13043	0.173913
170	379.191	379.191	379.191	0.0340834	0.2693	0	11		C	24	H	28	N	0	O	4	S	0	13C	0	1.16667	0.166667
171	393.207	393.207	393.207	0.00759974	0.1438	0	11		C	25	H	30	N	0	O	4	S	0	13C	0	1.2	0.16
172	407.223	407.223	407.223	0.130279	0.0864	0	11		C	26	H	32	N	0	O	4	S	0	13C	0	1.23077	0.153846
173	251.035	251.035	251.035	0.00909327	0.1105	0	12		C	15	H	8	N	0	O	4	S	0	13C	0	0.533333	0.266667
174	265.051	265.051	265.051	0.0465831	0.2711	0	12		C	16	H	10	N	0	O	4	S	0	13C	0	0.625	0.25
175	279.066	279.066	279.066	0.0444733	0.2713	0	12		C	17	H	12	N	0	O	4	S	0	13C	0	0.705882	0.235294
176	293.082	293.082	293.082	0.0425654	0.2648	0	12		C	18	H	14	N	0	O	4	S	0	13C	0	0.777778	0.222222
177	307.098	307.098	307.098	0.00826867	0.2668	0	12		C	19	H	16	N	0	O	4	S	0	13C	0	0.842105	0.210526
178	321.113	321.113	321.113	0.00810751	0.3232	0	12		C	20	H	18	N	0	O	4	S	0	13C	0	0.9	0.2
179	335.129	335.129	335.129	-0.0218794	0.3511	0	12		C	21	H	20	N	0	O	4	S	0	13C	0	0.952381	0.190476
180	349.145	349.145	349.145	0.00782401	0.2779	0	12		C	22	H	22	N	0	O	4	S	0	13C	0	1	0.181818
181	363.16	363.16	363.16	-0.0473734	0.2052	0	12		C	23	H	24	N	0	O	4	S	0	13C	0	1.04348	0.173913
182	377.176	377.176	377.176	0.00758264	0.1672	0	12		C	24	H	26	N	0	O	4	S	0	13C	0	1.08333	0.166667
183	391.191	391.191	391.191	0.0841637	0.122	0	12		C	25	H	28	N	0	O	4	S	0	13C	0	1.12	0.16
184	263.035	263.035	263.035	0.0847139	0.0978	0	13		C	16	H	8	N	0	O	4	S	0	13C	0	0.5	0.25
185	277.051	277.051	277.051	0.0806599	0.1347	0	13		C	17	H	10	N	0	O	4	S	0	13C	0	0.588235	0.235294
186	291.066	291.066	291.066	0.0769962	0.1408	0	13		C	18	H	12	N	0	O	4	S	0	13C	0	0.666667	0.222222
187	305.082	305.082	305.082	-0.0574431	0.1321	0	13		C	19	H	14	N	0	O	4	S	0	13C	0	0.736842	0.210526
188	319.098	319.098	319.098	0.101973	0.1369	0	13		C	20	H	16	N	0	O	4	S	0	13C	0	0.8	0.2
189	333.113	333.113	333.113	-0.0522242	0.1823	0	13		C	21	H	18	N	0	O	4	S	0	13C	0	0.857143	0.190476
190	347.129	347.129	347.129	-0.136354	0.102	0	13		C	22	H	20	N	0	O	4	S	0	13C	0	0.909091	0.181818
191	361.145	361.145	361.145	-0.0201257	0.1116	0	13		C	23	H	22	N	0	O	4	S	0	13C	0	0.956522	0.173913
192	375.16	375.16	375.16	-0.0991687	0.1232	0	13		C	24	H	24	N	0	O	4	S	0	13C	0	1	0.166667
193	389.176	389.176	389.176	0.0844348	0.1037	0	13		C	25	H	26	N	0	O	4	S	0	13C	0	1.04	0.16
194	289.051	289.051	289.051	-0.0956688	0.1035	0	14		C	18	H	10	N	0	O	4	S	0	13C	0	0.555556	0.222222
195	303.066	303.066	303.066	0.0409515	0.0885	0	14		C	19	H	12	N	0	O	4	S	0	13C	0	0.631579	0.210526
196	317.082	317.082	317.082	0.00780603	0.1063	0	14		C	20	H	14	N	0	O	4	S	0	13C	0	0.7	0.2
197	359.129	359.129	359.129	-0.298869	0.0786	0	14		C	23	H	20	N	0	O	4	S	0	13C	0	0.869565	0.173913
198	373.145	373.145	373.145	-0.073077	0.0816	0	14		C	24	H	22	N	0	O	4	S	0	13C	0	0.916667	0.166667

## Sheet: O5 
O5 (6.8%)	A.M.W. average :					A.W. average DBE :			A.W. average C# :												A.W. averageH/C	A.W. averageO/C
	302.555					6.99427			16.8829												1.38488	0.328556
	Exp. m/z	Recal m/z	Theor. Mass	Error	Rel. Abundance	Signal2Noise	DBE	Molecular Formula													H/C	O/C
1	189.077	189.077	189.077	0.0375229	0.151	0	2		C	8	H	14	N	0	O	5	S	0	13C	0	1.75	0.625
2	203.093	203.093	203.092	-0.0139894	0.3155	0	2		C	9	H	16	N	0	O	5	S	0	13C	0	1.77778	0.555556
3	217.108	217.108	217.108	-0.0127909	0.5609	0	2		C	10	H	18	N	0	O	5	S	0	13C	0	1.8	0.5
4	231.124	231.124	231.124	0.0315291	0.4926	0	2		C	11	H	20	N	0	O	5	S	0	13C	0	1.81818	0.454545
5	245.139	245.139	245.139	-0.010805	0.6009	0	2		C	12	H	22	N	0	O	5	S	0	13C	0	1.83333	0.416667
6	259.155	259.155	259.155	0.0286138	0.5998	0	2		C	13	H	24	N	0	O	5	S	0	13C	0	1.84615	0.384615
7	273.171	273.171	273.171	0.0273805	0.5753	0	2		C	14	H	26	N	0	O	5	S	0	13C	0	1.85714	0.357143
8	287.186	287.186	287.186	-0.00855302	0.5464	0	2		C	15	H	28	N	0	O	5	S	0	13C	0	1.86667	0.333333
9	301.202	301.202	301.202	0.0252582	0.4741	0	2		C	16	H	30	N	0	O	5	S	0	13C	0	1.875	0.3125
10	315.218	315.218	315.218	-0.00738547	0.3538	0	2		C	17	H	32	N	0	O	5	S	0	13C	0	1.88235	0.294118
11	329.233	329.233	329.233	0.0538709	0.5591	0	2		C	18	H	34	N	0	O	5	S	0	13C	0	1.88889	0.277778
12	343.249	343.249	343.249	-0.035542	0.3238	0	2		C	19	H	36	N	0	O	5	S	0	13C	0	1.89474	0.263158
13	357.265	357.265	357.265	0.0220128	0.2749	0	2		C	20	H	38	N	0	O	5	S	0	13C	0	1.9	0.25
14	371.28	371.28	371.28	0.0213546	0.2383	0	2		C	21	H	40	N	0	O	5	S	0	13C	0	1.90476	0.238095
15	385.296	385.296	385.296	0.0466983	0.2645	0	2		C	22	H	42	N	0	O	5	S	0	13C	0	1.90909	0.227273
16	399.312	399.312	399.312	-0.0299094	0.1857	0	2		C	23	H	44	N	0	O	5	S	0	13C	0	1.91304	0.217391
17	413.327	413.327	413.327	-0.0771279	0.2246	0	2		C	24	H	46	N	0	O	5	S	0	13C	0	1.91667	0.208333
18	427.343	427.343	427.343	0.0191534	0.1516	0	2		C	25	H	48	N	0	O	5	S	0	13C	0	1.92	0.2
19	441.359	441.359	441.359	-0.094596	0.1188	0	2		C	26	H	50	N	0	O	5	S	0	13C	0	1.92308	0.192308
20	455.374	455.374	455.374	-0.0476238	0.1191	0	2		C	27	H	52	N	0	O	5	S	0	13C	0	1.92593	0.185185
21	483.405	483.405	483.405	0.100209	0.0869	0	2		C	29	H	56	N	0	O	5	S	0	13C	0	1.93103	0.172414
22	187.061	187.061	187.061	0.0375843	0.175	0	3		C	8	H	12	N	0	O	5	S	0	13C	0	1.5	0.625
23	201.077	201.077	201.077	0.0352836	0.509	0	3		C	9	H	14	N	0	O	5	S	0	13C	0	1.55556	0.555556
24	215.092	215.092	215.092	0.0332827	0.9311	0	3		C	10	H	16	N	0	O	5	S	0	13C	0	1.6	0.5
25	229.108	229.108	229.108	0.0315266	1.2066	0	3		C	11	H	18	N	0	O	5	S	0	13C	0	1.63636	0.454545
26	243.124	243.124	243.124	-0.0111584	1.9145	0	3		C	12	H	20	N	0	O	5	S	0	13C	0	1.66667	0.416667
27	257.139	257.139	257.139	-0.0103008	2.387	0	3		C	13	H	22	N	0	O	5	S	0	13C	0	1.69231	0.384615
28	271.155	271.155	271.155	-0.00953178	2.4873	0	3		C	14	H	24	N	0	O	5	S	0	13C	0	1.71429	0.357143
29	285.171	285.171	285.171	0.0262283	2.4739	0	3		C	15	H	26	N	0	O	5	S	0	13C	0	1.73333	0.333333
30	299.186	299.186	299.186	0.025214	1.873	0	3		C	16	H	28	N	0	O	5	S	0	13C	0	1.75	0.3125
31	313.202	313.202	313.202	-0.0395661	0.8343	0	3		C	17	H	30	N	0	O	5	S	0	13C	0	1.76471	0.294118
32	327.218	327.218	327.218	0.0234461	0.787	0	3		C	18	H	32	N	0	O	5	S	0	13C	0	1.77778	0.277778
33	341.233	341.233	341.233	-0.0359399	0.5326	0	3		C	19	H	34	N	0	O	5	S	0	13C	0	1.78947	0.263158
34	355.249	355.249	355.249	0.0219571	0.3197	0	3		C	20	H	36	N	0	O	5	S	0	13C	0	1.8	0.25
35	369.265	369.265	369.265	0.0212974	0.2663	0	3		C	21	H	38	N	0	O	5	S	0	13C	0	1.80952	0.238095
36	383.28	383.28	383.28	0.020686	0.2541	0	3		C	22	H	40	N	0	O	5	S	0	13C	0	1.81818	0.227273
37	397.296	397.296	397.296	-0.105733	0.1892	0	3		C	23	H	42	N	0	O	5	S	0	13C	0	1.82609	0.217391
38	411.312	411.312	411.312	0.0439006	0.1917	0	3		C	24	H	44	N	0	O	5	S	0	13C	0	1.83333	0.208333
39	425.327	425.327	425.327	-0.00441789	0.1504	0	3		C	25	H	46	N	0	O	5	S	0	13C	0	1.84	0.2
40	439.343	439.343	439.343	-0.117937	0.096	0	3		C	26	H	48	N	0	O	5	S	0	13C	0	1.84615	0.192308
41	467.374	467.374	467.374	-0.046401	0.0908	0	3		C	28	H	52	N	0	O	5	S	0	13C	0	1.85714	0.178571
42	185.046	185.046	185.046	0.0376471	0.135	0	4		C	8	H	10	N	0	O	5	S	0	13C	0	1.25	0.625
43	199.061	199.061	199.061	0.0353186	0.3916	0	4		C	9	H	12	N	0	O	5	S	0	13C	0	1.33333	0.555556
44	213.077	213.077	213.077	0.0332965	1.2017	0	4		C	10	H	14	N	0	O	5	S	0	13C	0	1.4	0.5
45	227.092	227.092	227.092	0.0315239	2.7531	0	4		C	11	H	16	N	0	O	5	S	0	13C	0	1.45455	0.454545
46	241.108	241.108	241.108	-0.0115177	4.2038	0	4		C	12	H	18	N	0	O	5	S	0	13C	0	1.5	0.416667
47	255.124	255.124	255.124	-0.0106335	6.9118	0	4		C	13	H	20	N	0	O	5	S	0	13C	0	1.53846	0.384615
48	269.139	269.139	269.139	-0.00984148	8.6222	0	4		C	14	H	22	N	0	O	5	S	0	13C	0	1.57143	0.357143
49	283.155	283.155	283.155	-0.00912782	8.4772	0	4		C	15	H	24	N	0	O	5	S	0	13C	0	1.6	0.333333
50	297.171	297.171	297.171	-0.00848149	4.7842	0	4		C	16	H	26	N	0	O	5	S	0	13C	0	1.625	0.3125
51	311.186	311.186	311.186	-0.0721635	2.8993	0	4		C	17	H	28	N	0	O	5	S	0	13C	0	1.64706	0.294118
52	325.202	325.202	325.202	0.0233942	1.7584	0	4		C	18	H	30	N	0	O	5	S	0	13C	0	1.66667	0.277778
53	339.218	339.218	339.218	-0.00686294	0.8577	0	4		C	19	H	32	N	0	O	5	S	0	13C	0	1.68421	0.263158
54	353.233	353.233	353.233	-0.00640905	0.476	0	4		C	20	H	34	N	0	O	5	S	0	13C	0	1.7	0.25
55	367.249	367.249	367.249	-0.0332193	0.2502	0	4		C	21	H	36	N	0	O	5	S	0	13C	0	1.71429	0.238095
56	381.265	381.265	381.265	0.0468556	0.1785	0	4		C	22	H	38	N	0	O	5	S	0	13C	0	1.72727	0.227273
57	395.28	395.28	395.28	-0.18233	0.0896	0	4		C	23	H	40	N	0	O	5	S	0	13C	0	1.73913	0.217391
58	183.03	183.03	183.03	0.146983	0.0932	0	5		C	8	H	8	N	0	O	5	S	0	13C	0	1	0.625
59	197.046	197.046	197.046	0.0353544	0.2897	0	5		C	9	H	10	N	0	O	5	S	0	13C	0	1.11111	0.555556
60	211.061	211.061	211.061	0.0333106	0.6544	0	5		C	10	H	12	N	0	O	5	S	0	13C	0	1.2	0.5
61	225.077	225.077	225.077	0.0315213	1.7735	0	5		C	11	H	14	N	0	O	5	S	0	13C	0	1.27273	0.454545
62	239.093	239.093	239.092	-0.0118831	3.9253	0	5		C	12	H	16	N	0	O	5	S	0	13C	0	1.33333	0.416667
63	253.108	253.108	253.108	-0.0109716	8.5723	0	5		C	13	H	18	N	0	O	5	S	0	13C	0	1.38462	0.384615
64	267.124	267.124	267.124	-0.0101559	12.822	0	5		C	14	H	20	N	0	O	5	S	0	13C	0	1.42857	0.357143
65	281.139	281.139	281.139	-0.00942141	15.6694	0	5		C	15	H	22	N	0	O	5	S	0	13C	0	1.46667	0.333333
66	295.155	295.155	295.155	-0.00875672	10.4843	0	5		C	16	H	24	N	0	O	5	S	0	13C	0	1.5	0.3125
67	309.171	309.171	309.171	-0.105186	9.7048	0	5		C	17	H	26	N	0	O	5	S	0	13C	0	1.52941	0.294118
68	323.186	323.186	323.186	0.0233416	4.7664	0	5		C	18	H	28	N	0	O	5	S	0	13C	0	1.55556	0.277778
69	337.202	337.202	337.202	0.0225616	2.978	0	5		C	19	H	30	N	0	O	5	S	0	13C	0	1.57895	0.263158
70	351.218	351.218	351.218	-0.00662845	1.4598	0	5		C	20	H	32	N	0	O	5	S	0	13C	0	1.6	0.25
71	365.233	365.233	365.233	0.048561	0.7222	0	5		C	21	H	34	N	0	O	5	S	0	13C	0	1.61905	0.238095
72	379.249	379.249	379.249	0.0205676	0.3649	0	5		C	22	H	36	N	0	O	5	S	0	13C	0	1.63636	0.227273
73	393.265	393.265	393.265	-0.00543047	0.1616	0	5		C	23	H	38	N	0	O	5	S	0	13C	0	1.65217	0.217391
74	407.28	407.28	407.28	-0.127852	0.0844	0	5		C	24	H	40	N	0	O	5	S	0	13C	0	1.66667	0.208333
75	181.014	181.014	181.014	0.0377769	0.2888	0	6		C	8	H	6	N	0	O	5	S	0	13C	0	0.75	0.625
76	195.03	195.03	195.03	-0.0158833	0.318	0	6		C	9	H	8	N	0	O	5	S	0	13C	0	0.888889	0.555556
77	209.046	209.046	209.046	0.0333249	0.4611	0	6		C	10	H	10	N	0	O	5	S	0	13C	0	1	0.5
78	223.061	223.061	223.061	0.0315186	0.9472	0	6		C	11	H	12	N	0	O	5	S	0	13C	0	1.09091	0.454545
79	237.077	237.077	237.077	-0.0122546	2.502	0	6		C	12	H	14	N	0	O	5	S	0	13C	0	1.16667	0.416667
80	251.093	251.093	251.092	-0.0113152	5.8347	0	6		C	13	H	16	N	0	O	5	S	0	13C	0	1.23077	0.384615
81	265.108	265.108	265.108	-0.010475	11.6908	0	6		C	14	H	18	N	0	O	5	S	0	13C	0	1.28571	0.357143
82	279.124	279.124	279.124	-0.00971924	29.6214	0	6		C	15	H	20	N	0	O	5	S	0	13C	0	1.33333	0.333333
83	293.139	293.139	293.139	-0.00903573	14.0206	0	6		C	16	H	22	N	0	O	5	S	0	13C	0	1.375	0.3125
84	307.155	307.155	307.155	-0.00841461	13.5184	0	6		C	17	H	24	N	0	O	5	S	0	13C	0	1.41176	0.294118
85	321.171	321.171	321.171	0.0232884	8.4432	0	6		C	18	H	26	N	0	O	5	S	0	13C	0	1.44444	0.277778
86	335.186	335.186	335.186	0.022506	5.4902	0	6		C	19	H	28	N	0	O	5	S	0	13C	0	1.47368	0.263158
87	349.202	349.202	349.202	0.0217863	3.2589	0	6		C	20	H	30	N	0	O	5	S	0	13C	0	1.5	0.25
88	363.218	363.218	363.218	0.0211222	1.3958	0	6		C	21	H	32	N	0	O	5	S	0	13C	0	1.52381	0.238095
89	377.233	377.233	377.233	0.0205075	1.1864	0	6		C	22	H	34	N	0	O	5	S	0	13C	0	1.54545	0.227273
90	391.249	391.249	391.249	0.0199368	0.4277	0	6		C	23	H	36	N	0	O	5	S	0	13C	0	1.56522	0.217391
91	405.265	405.265	405.265	-0.00526967	0.2404	0	6		C	24	H	38	N	0	O	5	S	0	13C	0	1.58333	0.208333
92	419.28	419.28	419.28	-0.0526413	0.0944	0	6		C	25	H	40	N	0	O	5	S	0	13C	0	1.6	0.2
93	193.014	193.014	193.014	0.0354282	0.1583	0	7		C	9	H	6	N	0	O	5	S	0	13C	0	0.666667	0.555556
94	207.03	207.03	207.03	0.0333396	0.3258	0	7		C	10	H	8	N	0	O	5	S	0	13C	0	0.8	0.5
95	221.046	221.046	221.046	0.0315158	0.5368	0	7		C	11	H	10	N	0	O	5	S	0	13C	0	0.909091	0.454545
96	235.061	235.061	235.061	0.0299095	1.0521	0	7		C	12	H	12	N	0	O	5	S	0	13C	0	1	0.416667
97	249.077	249.077	249.077	-0.0116642	2.3494	0	7		C	13	H	14	N	0	O	5	S	0	13C	0	1.07692	0.384615
98	263.092	263.092	263.092	-0.0107991	4.8136	0	7		C	14	H	16	N	0	O	5	S	0	13C	0	1.14286	0.357143
99	277.108	277.108	277.108	0.0260656	9.0742	0	7		C	15	H	18	N	0	O	5	S	0	13C	0	1.2	0.333333
100	291.124	291.124	291.124	-0.00931861	8.9417	0	7		C	16	H	20	N	0	O	5	S	0	13C	0	1.25	0.3125
101	305.139	305.139	305.139	-0.00868039	8.7413	0	7		C	17	H	22	N	0	O	5	S	0	13C	0	1.29412	0.294118
102	319.155	319.155	319.155	-0.00809823	8.9387	0	7		C	18	H	24	N	0	O	5	S	0	13C	0	1.33333	0.277778
103	333.171	333.171	333.171	0.0224496	6.0443	0	7		C	19	H	26	N	0	O	5	S	0	13C	0	1.36842	0.263158
104	347.186	347.186	347.186	-0.0934838	3.8071	0	7		C	20	H	28	N	0	O	5	S	0	13C	0	1.4	0.25
105	361.202	361.202	361.202	-0.0066228	1.8144	0	7		C	21	H	30	N	0	O	5	S	0	13C	0	1.42857	0.238095
106	375.218	375.218	375.218	-0.00620448	1.3054	0	7		C	22	H	32	N	0	O	5	S	0	13C	0	1.45455	0.227273
107	389.233	389.233	389.233	-0.0315078	0.6285	0	7		C	23	H	34	N	0	O	5	S	0	13C	0	1.47826	0.217391
108	403.249	403.249	403.249	-0.00545507	0.3486	0	7		C	24	H	36	N	0	O	5	S	0	13C	0	1.5	0.208333
109	417.265	417.265	417.265	-0.0770149	0.1901	0	7		C	25	H	38	N	0	O	5	S	0	13C	0	1.52	0.2
110	431.28	431.28	431.28	-0.0975502	0.1124	0	7		C	26	H	40	N	0	O	5	S	0	13C	0	1.53846	0.192308
111	190.999	190.999	190.999	-0.0692465	0.1778	0	8		C	9	H	4	N	0	O	5	S	0	13C	0	0.444444	0.555556
112	205.014	205.014	205.014	0.0333545	0.1978	0	8		C	10	H	6	N	0	O	5	S	0	13C	0	0.6	0.5
113	219.03	219.03	219.03	0.031513	0.3588	0	8		C	11	H	8	N	0	O	5	S	0	13C	0	0.727273	0.454545
114	233.046	233.046	233.046	-0.0130171	0.5378	0	8		C	12	H	10	N	0	O	5	S	0	13C	0	0.833333	0.416667
115	247.061	247.061	247.061	-0.012019	1.1409	0	8		C	13	H	12	N	0	O	5	S	0	13C	0	0.923077	0.384615
116	261.077	261.077	261.077	-0.0111281	2.3186	0	8		C	14	H	14	N	0	O	5	S	0	13C	0	1	0.357143
117	275.092	275.092	275.092	0.0260234	3.9616	0	8		C	15	H	16	N	0	O	5	S	0	13C	0	1.06667	0.333333
118	289.108	289.108	289.108	-0.00960544	5.7565	0	8		C	16	H	18	N	0	O	5	S	0	13C	0	1.125	0.3125
119	303.124	303.124	303.124	-0.00894971	5.3565	0	8		C	17	H	20	N	0	O	5	S	0	13C	0	1.17647	0.294118
120	317.139	317.139	317.139	-0.0398838	6.0635	0	8		C	18	H	22	N	0	O	5	S	0	13C	0	1.22222	0.277778
121	331.155	331.155	331.155	0.0223926	5.3272	0	8		C	19	H	24	N	0	O	5	S	0	13C	0	1.26316	0.263158
122	345.171	345.171	345.171	-0.0652444	3.4902	0	8		C	20	H	26	N	0	O	5	S	0	13C	0	1.3	0.25
123	359.186	359.186	359.186	0.0210022	1.9526	0	8		C	21	H	28	N	0	O	5	S	0	13C	0	1.33333	0.238095
124	373.202	373.202	373.202	-0.00640985	1.4575	0	8		C	22	H	30	N	0	O	5	S	0	13C	0	1.36364	0.227273
125	387.218	387.218	387.218	0.0198131	0.8347	0	8		C	23	H	32	N	0	O	5	S	0	13C	0	1.3913	0.217391
126	401.233	401.233	401.233	-0.0554886	0.4951	0	8		C	24	H	34	N	0	O	5	S	0	13C	0	1.41667	0.208333
127	415.249	415.249	415.249	-0.0534613	0.2613	0	8		C	25	H	36	N	0	O	5	S	0	13C	0	1.44	0.2
128	429.265	429.265	429.265	-0.074862	0.1352	0	8		C	26	H	38	N	0	O	5	S	0	13C	0	1.46154	0.192308
129	217.014	217.014	217.014	-0.0145698	0.1267	0	9		C	11	H	6	N	0	O	5	S	0	13C	0	0.545455	0.454545
130	231.03	231.03	231.03	0.0298762	0.5229	0	9		C	12	H	8	N	0	O	5	S	0	13C	0	0.666667	0.416667
131	245.046	245.046	245.046	-0.0123796	0.4819	0	9		C	13	H	10	N	0	O	5	S	0	13C	0	0.769231	0.384615
132	259.061	259.061	259.061	-0.0114623	0.9027	0	9		C	14	H	12	N	0	O	5	S	0	13C	0	0.857143	0.357143
133	273.077	273.077	273.077	-0.0106391	1.6473	0	9		C	15	H	14	N	0	O	5	S	0	13C	0	0.933333	0.333333
134	287.092	287.092	287.092	-0.00989629	2.912	0	9		C	16	H	16	N	0	O	5	S	0	13C	0	1	0.3125
135	301.108	301.108	301.108	-0.00922263	3.3822	0	9		C	17	H	18	N	0	O	5	S	0	13C	0	1.05882	0.294118
136	315.124	315.124	315.124	-0.0403425	3.8773	0	9		C	18	H	20	N	0	O	5	S	0	13C	0	1.11111	0.277778
137	329.139	329.139	329.139	-0.00804744	4.0135	0	9		C	19	H	22	N	0	O	5	S	0	13C	0	1.15789	0.263158
138	343.155	343.155	343.155	-0.0658145	3.0344	0	9		C	20	H	24	N	0	O	5	S	0	13C	0	1.2	0.25
139	357.171	357.171	357.171	0.0209411	1.9846	0	9		C	21	H	26	N	0	O	5	S	0	13C	0	1.2381	0.238095
140	371.186	371.186	371.186	-0.0335581	1.5812	0	9		C	22	H	28	N	0	O	5	S	0	13C	0	1.27273	0.227273
141	385.202	385.202	385.202	0.0197502	1.0037	0	9		C	23	H	30	N	0	O	5	S	0	13C	0	1.30435	0.217391
142	399.218	399.218	399.218	-0.0559295	0.5096	0	9		C	24	H	32	N	0	O	5	S	0	13C	0	1.33333	0.208333
143	413.233	413.233	413.233	0.0429203	0.3272	0	9		C	25	H	34	N	0	O	5	S	0	13C	0	1.36	0.2
144	427.249	427.249	427.249	0.0416625	0.1628	0	9		C	26	H	36	N	0	O	5	S	0	13C	0	1.38462	0.192308
145	441.265	441.265	441.265	0.131133	0.0943	0	9		C	27	H	38	N	0	O	5	S	0	13C	0	1.40741	0.185185
146	229.014	229.014	229.014	0.0298591	0.1055	0	10		C	12	H	6	N	0	O	5	S	0	13C	0	0.5	0.416667
147	243.03	243.03	243.03	0.0695482	0.1756	0	10		C	13	H	8	N	0	O	5	S	0	13C	0	0.615385	0.384615
148	257.046	257.046	257.046	-0.0118017	0.5095	0	10		C	14	H	10	N	0	O	5	S	0	13C	0	0.714286	0.357143
149	271.061	271.061	271.061	0.0259372	0.7357	0	10		C	15	H	12	N	0	O	5	S	0	13C	0	0.8	0.333333
150	285.077	285.077	285.077	0.024887	1.0791	0	10		C	16	H	14	N	0	O	5	S	0	13C	0	0.875	0.3125
151	299.092	299.092	299.092	-0.00949924	1.3767	0	10		C	17	H	16	N	0	O	5	S	0	13C	0	0.941176	0.294118
152	313.108	313.108	313.108	-0.040807	1.6437	0	10		C	18	H	18	N	0	O	5	S	0	13C	0	1	0.277778
153	327.124	327.124	327.124	0.0222764	2.2453	0	10		C	19	H	20	N	0	O	5	S	0	13C	0	1.05263	0.263158
154	341.139	341.139	341.139	-0.0370779	2.0215	0	10		C	20	H	22	N	0	O	5	S	0	13C	0	1.1	0.25
155	355.155	355.155	355.155	0.0208794	1.6531	0	10		C	21	H	24	N	0	O	5	S	0	13C	0	1.14286	0.238095
156	369.171	369.171	369.171	-0.00682733	1.4372	0	10		C	22	H	26	N	0	O	5	S	0	13C	0	1.18182	0.227273
157	383.186	383.186	383.186	0.0196867	1.0522	0	10		C	23	H	28	N	0	O	5	S	0	13C	0	1.21739	0.217391
158	397.202	397.202	397.202	0.0191536	0.6293	0	10		C	24	H	30	N	0	O	5	S	0	13C	0	1.25	0.208333
159	411.218	411.218	411.218	0.0672928	0.3758	0	10		C	25	H	32	N	0	O	5	S	0	13C	0	1.28	0.2
160	425.233	425.233	425.233	0.112259	0.1795	0	10		C	26	H	34	N	0	O	5	S	0	13C	0	1.30769	0.192308
161	439.249	439.249	439.249	0.0405243	0.1272	0	10		C	27	H	36	N	0	O	5	S	0	13C	0	1.33333	0.185185
162	255.03	255.03	255.03	-0.0121465	0.2582	0	11		C	14	H	8	N	0	O	5	S	0	13C	0	0.571429	0.357143
163	269.046	269.046	269.046	0.0258931	0.5169	0	11		C	15	H	10	N	0	O	5	S	0	13C	0	0.666667	0.333333
164	283.061	283.061	283.061	0.0248376	0.8803	0	11		C	16	H	12	N	0	O	5	S	0	13C	0	0.75	0.3125
165	297.077	297.077	297.077	0.0238817	0.6987	0	11		C	17	H	14	N	0	O	5	S	0	13C	0	0.823529	0.294118
166	311.093	311.093	311.092	-0.0734224	0.9838	0	11		C	18	H	16	N	0	O	5	S	0	13C	0	0.888889	0.277778
167	325.108	325.108	325.108	0.0222172	1	0	11		C	19	H	18	N	0	O	5	S	0	13C	0	0.947368	0.263158
168	339.124	339.124	339.124	-0.00799965	1.0211	0	11		C	20	H	20	N	0	O	5	S	0	13C	0	1	0.25
169	353.139	353.139	353.139	-0.00750052	0.8852	0	11		C	21	H	22	N	0	O	5	S	0	13C	0	1.04762	0.238095
170	367.155	367.155	367.155	-0.0070395	0.9209	0	11		C	22	H	24	N	0	O	5	S	0	13C	0	1.09091	0.227273
171	381.171	381.171	381.171	0.0196226	0.8009	0	11		C	23	H	26	N	0	O	5	S	0	13C	0	1.13043	0.217391
172	395.186	395.186	395.186	0.0190889	0.4792	0	11		C	24	H	28	N	0	O	5	S	0	13C	0	1.16667	0.208333
173	409.202	409.202	409.202	0.0185919	0.3277	0	11		C	25	H	30	N	0	O	5	S	0	13C	0	1.2	0.2
174	423.218	423.218	423.218	0.0417562	0.1978	0	11		C	26	H	32	N	0	O	5	S	0	13C	0	1.23077	0.192308
175	437.233	437.233	437.233	-0.119533	0.1365	0	11		C	27	H	34	N	0	O	5	S	0	13C	0	1.25926	0.185185
176	267.03	267.03	267.03	0.0258484	0.2376	0	12		C	15	H	8	N	0	O	5	S	0	13C	0	0.533333	0.333333
177	281.046	281.046	281.046	0.0247875	0.3599	0	12		C	16	H	10	N	0	O	5	S	0	13C	0	0.625	0.3125
178	295.061	295.061	295.061	-0.0100638	0.3393	0	12		C	17	H	12	N	0	O	5	S	0	13C	0	0.705882	0.294118
179	309.077	309.077	309.077	-0.106463	0.334	0	12		C	18	H	14	N	0	O	5	S	0	13C	0	0.777778	0.277778
180	323.092	323.092	323.092	-0.00879361	0.456	0	12		C	19	H	16	N	0	O	5	S	0	13C	0	0.842105	0.263158
181	337.108	337.108	337.108	-0.00823774	0.5069	0	12		C	20	H	18	N	0	O	5	S	0	13C	0	0.9	0.25
182	351.124	351.124	351.124	-0.0362062	0.4574	0	12		C	21	H	20	N	0	O	5	S	0	13C	0	0.952381	0.238095
183	365.139	365.139	365.139	0.0201328	0.4761	0	12		C	22	H	22	N	0	O	5	S	0	13C	0	1	0.227273
184	379.155	379.155	379.155	0.0459322	0.512	0	12		C	23	H	24	N	0	O	5	S	0	13C	0	1.04348	0.217391
185	393.171	393.171	393.171	0.0698922	0.3674	0	12		C	24	H	26	N	0	O	5	S	0	13C	0	1.08333	0.208333
186	407.186	407.186	407.186	0.0430852	0.2611	0	12		C	25	H	28	N	0	O	5	S	0	13C	0	1.12	0.2
187	421.202	421.202	421.202	0.0418038	0.1479	0	12		C	26	H	30	N	0	O	5	S	0	13C	0	1.15385	0.192308
188	435.218	435.218	435.218	0.0865589	0.1383	0	12		C	27	H	32	N	0	O	5	S	0	13C	0	1.18519	0.185185
189	279.03	279.03	279.03	0.0605752	0.1141	0	13		C	16	H	8	N	0	O	5	S	0	13C	0	0.5	0.3125
190	293.046	293.046	293.046	-0.0103519	0.1685	0	13		C	17	H	10	N	0	O	5	S	0	13C	0	0.588235	0.294118
191	307.061	307.061	307.061	-0.00967048	0.1735	0	13		C	18	H	12	N	0	O	5	S	0	13C	0	0.666667	0.277778
192	321.077	321.077	321.077	0.0220966	0.1827	0	13		C	19	H	14	N	0	O	5	S	0	13C	0	0.736842	0.263158
193	335.092	335.092	335.092	0.0512063	0.209	0	13		C	20	H	16	N	0	O	5	S	0	13C	0	0.8	0.25
194	349.108	349.108	349.108	0.0206898	0.1787	0	13		C	21	H	18	N	0	O	5	S	0	13C	0	0.857143	0.238095
195	363.124	363.124	363.124	-0.00747092	0.2504	0	13		C	22	H	20	N	0	O	5	S	0	13C	0	0.909091	0.227273
196	377.139	377.139	377.139	-0.0865694	0.2119	0	13		C	23	H	22	N	0	O	5	S	0	13C	0	0.956522	0.217391
197	391.155	391.155	391.155	-0.00660758	0.1817	0	13		C	24	H	24	N	0	O	5	S	0	13C	0	1	0.208333
198	405.171	405.171	405.171	-0.0802636	0.1359	0	13		C	25	H	26	N	0	O	5	S	0	13C	0	1.04	0.2
199	419.186	419.186	419.186	-0.125138	0.1025	0	13		C	26	H	28	N	0	O	5	S	0	13C	0	1.07692	0.192308
200	433.202	433.202	433.202	0.0406458	0.0974	0	13		C	27	H	30	N	0	O	5	S	0	13C	0	1.11111	0.185185
201	319.061	319.061	319.061	-0.0719907	0.0892	0	14		C	19	H	12	N	0	O	5	S	0	13C	0	0.631579	0.263158
202	361.108	361.108	361.108	-0.0353828	0.1073	0	14		C	22	H	18	N	0	O	5	S	0	13C	0	0.818182	0.227273
203	375.124	375.124	375.124	-0.0872055	0.1565	0	14		C	23	H	20	N	0	O	5	S	0	13C	0	0.869565	0.217391
204	403.155	403.155	403.155	0.0928065	0.0823	0	14		C	25	H	24	N	0	O	5	S	0	13C	0	0.96	0.2
205	417.171	417.171	417.171	-0.0300128	0.0884	0	14		C	26	H	26	N	0	O	5	S	0	13C	0	1	0.192308

## Sheet: O6 
O6 (7.43%)	A.M.W. average :					A.W. average DBE :			A.W. average C# :												A.W. averageH/C	A.W. averageO/C
	327.91					7.35177			17.6542												1.36609	0.383127
	Exp. m/z	Recal m/z	Theor. Mass	Error	Rel. Abundance	Signal2Noise	DBE	Molecular Formula													H/C	O/C
1	205.072	205.072	205.072	0.00835937	0.0806	0	2		C	8	H	14	N	0	O	6	S	0	13C	0	1.75	0.75
2	219.087	219.087	219.087	0.0537612	0.175	0	2		C	9	H	16	N	0	O	6	S	0	13C	0	1.77778	0.666667
3	233.103	233.103	233.103	0.00790444	0.205	0	2		C	10	H	18	N	0	O	6	S	0	13C	0	1.8	0.6
4	247.119	247.119	247.119	0.00771568	0.4699	0	2		C	11	H	20	N	0	O	6	S	0	13C	0	1.81818	0.545455
5	261.134	261.134	261.134	0.00754719	0.7558	0	2		C	12	H	22	N	0	O	6	S	0	13C	0	1.83333	0.5
6	275.15	275.15	275.15	0.00739586	0.4169	0	2		C	13	H	24	N	0	O	6	S	0	13C	0	1.84615	0.461538
7	289.166	289.166	289.166	-0.0273231	0.4326	0	2		C	14	H	26	N	0	O	6	S	0	13C	0	1.85714	0.428571
8	303.181	303.181	303.181	-0.0258484	0.2182	0	2		C	15	H	28	N	0	O	6	S	0	13C	0	1.86667	0.4
9	317.197	317.197	317.197	0.0385483	0.162	0	2		C	16	H	30	N	0	O	6	S	0	13C	0	1.875	0.375
10	331.213	331.213	331.213	0.0673028	0.142	0	2		C	17	H	32	N	0	O	6	S	0	13C	0	1.88235	0.352941
11	345.228	345.228	345.228	-0.0800755	0.1977	0	2		C	18	H	34	N	0	O	6	S	0	13C	0	1.88889	0.333333
12	359.244	359.244	359.244	0.0902446	0.0948	0	2		C	19	H	36	N	0	O	6	S	0	13C	0	1.89474	0.315789
13	373.26	373.26	373.26	-0.180882	0.0809	0	2		C	20	H	38	N	0	O	6	S	0	13C	0	1.9	0.3
14	189.04	189.04	189.04	-0.044509	0.1016	0	3		C	7	H	10	N	0	O	6	S	0	13C	0	1.42857	0.857143
15	203.056	203.056	203.056	-0.041121	0.1474	0	3		C	8	H	12	N	0	O	6	S	0	13C	0	1.5	0.75
16	217.072	217.072	217.072	0.00789725	0.26	0	3		C	9	H	14	N	0	O	6	S	0	13C	0	1.55556	0.666667
17	231.087	231.087	231.087	0.00769583	0.4984	0	3		C	10	H	16	N	0	O	6	S	0	13C	0	1.6	0.6
18	245.103	245.103	245.103	0.00751745	0.9286	0	3		C	11	H	18	N	0	O	6	S	0	13C	0	1.63636	0.545455
19	259.119	259.119	259.119	0.00735836	1.6215	0	3		C	12	H	20	N	0	O	6	S	0	13C	0	1.66667	0.5
20	273.134	273.134	273.134	0.00721561	1.897	0	3		C	13	H	22	N	0	O	6	S	0	13C	0	1.69231	0.461538
21	287.15	287.15	287.15	0.00708678	1.9738	0	3		C	14	H	24	N	0	O	6	S	0	13C	0	1.71429	0.428571
22	301.166	301.166	301.166	0.00696995	1.6125	0	3		C	15	H	26	N	0	O	6	S	0	13C	0	1.73333	0.4
23	315.181	315.181	315.181	-0.0248643	1.6005	0	3		C	16	H	28	N	0	O	6	S	0	13C	0	1.75	0.375
24	329.197	329.197	329.197	0.06752	0.9024	0	3		C	17	H	30	N	0	O	6	S	0	13C	0	1.76471	0.352941
25	343.213	343.213	343.213	-0.0515962	1.1078	0	3		C	18	H	32	N	0	O	6	S	0	13C	0	1.77778	0.333333
26	357.228	357.228	357.228	0.0065943	0.4658	0	3		C	19	H	34	N	0	O	6	S	0	13C	0	1.78947	0.315789
27	371.244	371.244	371.244	-0.0473548	0.5525	0	3		C	20	H	36	N	0	O	6	S	0	13C	0	1.8	0.3
28	385.26	385.26	385.26	0.0843171	0.2973	0	3		C	21	H	38	N	0	O	6	S	0	13C	0	1.80952	0.285714
29	399.275	399.275	399.275	-0.0186636	0.2628	0	3		C	22	H	40	N	0	O	6	S	0	13C	0	1.81818	0.272727
30	413.291	413.291	413.291	0.127301	0.1653	0	3		C	23	H	42	N	0	O	6	S	0	13C	0	1.82609	0.26087
31	427.306	427.306	427.307	0.17008	0.1442	0	3		C	24	H	44	N	0	O	6	S	0	13C	0	1.83333	0.25
32	441.322	441.322	441.322	0.0515281	0.156	0	3		C	25	H	46	N	0	O	6	S	0	13C	0	1.84	0.24
33	469.354	469.354	469.353	-0.206947	0.0787	0	3		C	27	H	50	N	0	O	6	S	0	13C	0	1.85185	0.222222
34	497.385	497.385	497.385	0.0864463	0.0938	0	3		C	29	H	54	N	0	O	6	S	0	13C	0	1.86207	0.206897
35	187.025	187.025	187.025	-0.152269	0.0951	0	4		C	7	H	8	N	0	O	6	S	0	13C	0	1.14286	0.857143
36	201.04	201.04	201.04	0.107371	0.163	0	4		C	8	H	10	N	0	O	6	S	0	13C	0	1.25	0.75
37	215.056	215.056	215.056	0.00767302	0.2416	0	4		C	9	H	12	N	0	O	6	S	0	13C	0	1.33333	0.666667
38	229.072	229.072	229.072	0.00748355	0.7846	0	4		C	10	H	14	N	0	O	6	S	0	13C	0	1.4	0.6
39	243.087	243.087	243.087	0.00731593	2.0967	0	4		C	11	H	16	N	0	O	6	S	0	13C	0	1.45455	0.545455
40	257.103	257.103	257.103	0.00716658	3.751	0	4		C	12	H	18	N	0	O	6	S	0	13C	0	1.5	0.5
41	271.119	271.119	271.119	0.00703268	5.6256	0	4		C	13	H	20	N	0	O	6	S	0	13C	0	1.53846	0.461538
42	285.134	285.134	285.134	0.00691193	6.8314	0	4		C	14	H	22	N	0	O	6	S	0	13C	0	1.57143	0.428571
43	299.15	299.15	299.15	0.00680251	5.8964	0	4		C	15	H	24	N	0	O	6	S	0	13C	0	1.6	0.4
44	313.166	313.166	313.166	-0.0571611	3.9129	0	4		C	16	H	26	N	0	O	6	S	0	13C	0	1.625	0.375
45	327.181	327.181	327.181	0.00661178	2.7362	0	4		C	17	H	28	N	0	O	6	S	0	13C	0	1.64706	0.352941
46	341.197	341.197	341.197	-0.0227804	1.8652	0	4		C	18	H	30	N	0	O	6	S	0	13C	0	1.66667	0.333333
47	355.213	355.213	355.213	0.00645115	0.9931	0	4		C	19	H	32	N	0	O	6	S	0	13C	0	1.68421	0.315789
48	369.228	369.228	369.228	0.00637998	0.719	0	4		C	20	H	34	N	0	O	6	S	0	13C	0	1.7	0.3
49	383.244	383.244	383.244	0.0324071	0.4835	0	4		C	21	H	36	N	0	O	6	S	0	13C	0	1.71429	0.285714
50	397.26	397.26	397.26	-0.0189197	0.2341	0	4		C	22	H	38	N	0	O	6	S	0	13C	0	1.72727	0.272727
51	411.275	411.275	411.275	0.00619558	0.185	0	4		C	23	H	40	N	0	O	6	S	0	13C	0	1.73913	0.26087
52	425.291	425.291	425.291	0.0531689	0.1405	0	4		C	24	H	42	N	0	O	6	S	0	13C	0	1.75	0.25
53	439.307	439.307	439.307	0.0288554	0.1046	0	4		C	25	H	44	N	0	O	6	S	0	13C	0	1.76	0.24
54	199.025	199.025	199.025	0.108137	0.14	0	5		C	8	H	8	N	0	O	6	S	0	13C	0	1	0.75
55	213.04	213.04	213.04	0.054384	0.2103	0	5		C	9	H	10	N	0	O	6	S	0	13C	0	1.11111	0.666667
56	227.056	227.056	227.056	0.0513095	0.5805	0	5		C	10	H	12	N	0	O	6	S	0	13C	0	1.2	0.6
57	241.072	241.072	241.072	0.00711104	1.6718	0	5		C	11	H	14	N	0	O	6	S	0	13C	0	1.27273	0.545455
58	255.087	255.087	255.087	0.00697177	5.0962	0	5		C	12	H	16	N	0	O	6	S	0	13C	0	1.33333	0.5
59	269.103	269.103	269.103	-0.0303135	9.3059	0	5		C	13	H	18	N	0	O	6	S	0	13C	0	1.38462	0.461538
60	283.119	283.119	283.119	0.0067346	13.7558	0	5		C	14	H	20	N	0	O	6	S	0	13C	0	1.42857	0.428571
61	297.134	297.134	297.134	0.00663279	14.127	0	5		C	15	H	22	N	0	O	6	S	0	13C	0	1.46667	0.4
62	311.15	311.15	311.15	-0.0898764	9.9557	0	5		C	16	H	24	N	0	O	6	S	0	13C	0	1.5	0.375
63	325.166	325.166	325.166	0.00645551	8.1736	0	5		C	17	H	26	N	0	O	6	S	0	13C	0	1.52941	0.352941
64	339.181	339.181	339.181	-0.0231049	5.5813	0	5		C	18	H	28	N	0	O	6	S	0	13C	0	1.55556	0.333333
65	353.197	353.197	353.197	0.00630637	3.167	0	5		C	19	H	30	N	0	O	6	S	0	13C	0	1.57895	0.315789
66	367.213	367.213	367.213	0.00624034	2.2396	0	5		C	20	H	32	N	0	O	6	S	0	13C	0	1.6	0.3
67	381.228	381.228	381.228	0.00617916	1.3338	0	5		C	21	H	34	N	0	O	6	S	0	13C	0	1.61905	0.285714
68	395.244	395.244	395.244	0.0314232	0.5942	0	5		C	22	H	36	N	0	O	6	S	0	13C	0	1.63636	0.272727
69	409.26	409.26	409.26	0.0549381	0.3228	0	5		C	23	H	38	N	0	O	6	S	0	13C	0	1.65217	0.26087
70	423.275	423.275	423.275	-0.0412306	0.2033	0	5		C	24	H	40	N	0	O	6	S	0	13C	0	1.66667	0.25
71	437.291	437.291	437.291	0.0745779	0.1388	0	5		C	25	H	42	N	0	O	6	S	0	13C	0	1.68	0.24
72	451.306	451.306	451.307	0.0724039	0.1305	0	5		C	26	H	44	N	0	O	6	S	0	13C	0	1.69231	0.230769
73	465.322	465.322	465.322	0.0488705	0.0822	0	5		C	27	H	46	N	0	O	6	S	0	13C	0	1.7037	0.222222
74	197.009	197.009	197.009	0.0073992	0.4018	0	6		C	8	H	6	N	0	O	6	S	0	13C	0	0.75	0.75
75	211.025	211.025	211.025	0.00721171	0.3234	0	6		C	9	H	8	N	0	O	6	S	0	13C	0	0.888889	0.666667
76	225.04	225.04	225.04	0.00704758	0.3947	0	6		C	10	H	10	N	0	O	6	S	0	13C	0	1	0.6
77	239.056	239.056	239.056	0.00690269	0.8418	0	6		C	11	H	12	N	0	O	6	S	0	13C	0	1.09091	0.545455
78	253.072	253.072	253.072	0.00677385	2.6391	0	6		C	12	H	14	N	0	O	6	S	0	13C	0	1.16667	0.5
79	267.087	267.087	267.087	-0.0307824	6.5368	0	6		C	13	H	16	N	0	O	6	S	0	13C	0	1.23077	0.461538
80	281.103	281.103	281.103	0.00655471	12.3882	0	6		C	14	H	18	N	0	O	6	S	0	13C	0	1.28571	0.428571
81	295.119	295.119	295.119	0.00646076	17.6328	0	6		C	15	H	20	N	0	O	6	S	0	13C	0	1.33333	0.4
82	309.134	309.134	309.134	-0.123018	13.3139	0	6		C	16	H	22	N	0	O	6	S	0	13C	0	1.375	0.375
83	323.15	323.15	323.15	0.00629729	15.689	0	6		C	17	H	24	N	0	O	6	S	0	13C	0	1.41176	0.352941
84	337.166	337.166	337.166	-0.0234333	10.4255	0	6		C	18	H	26	N	0	O	6	S	0	13C	0	1.44444	0.333333
85	351.181	351.181	351.181	-0.0223154	7.3844	0	6		C	19	H	28	N	0	O	6	S	0	13C	0	1.47368	0.315789
86	365.197	365.197	365.197	-0.0212833	4.9399	0	6		C	20	H	30	N	0	O	6	S	0	13C	0	1.5	0.3
87	379.213	379.213	379.213	0.00604286	2.8499	0	6		C	21	H	32	N	0	O	6	S	0	13C	0	1.52381	0.285714
88	393.228	393.228	393.228	0.0314211	1.4558	0	6		C	22	H	34	N	0	O	6	S	0	13C	0	1.54545	0.272727
89	407.244	407.244	407.244	0.00594192	0.7356	0	6		C	23	H	36	N	0	O	6	S	0	13C	0	1.56522	0.26087
90	421.26	421.26	421.26	0.0771115	0.426	0	6		C	24	H	38	N	0	O	6	S	0	13C	0	1.58333	0.25
91	435.275	435.275	435.275	-0.01712	0.2119	0	6		C	25	H	40	N	0	O	6	S	0	13C	0	1.6	0.24
92	449.291	449.291	449.291	0.0280714	0.1524	0	6		C	26	H	42	N	0	O	6	S	0	13C	0	1.61538	0.230769
93	463.306	463.306	463.307	0.0921126	0.0859	0	6		C	27	H	44	N	0	O	6	S	0	13C	0	1.62963	0.222222
94	209.009	209.009	209.009	0.00697438	0.3442	0	7		C	9	H	6	N	0	O	6	S	0	13C	0	0.666667	0.666667
95	223.025	223.025	223.025	0.00682368	0.5635	0	7		C	10	H	8	N	0	O	6	S	0	13C	0	0.8	0.6
96	237.04	237.04	237.04	0.0066908	0.501	0	7		C	11	H	10	N	0	O	6	S	0	13C	0	0.909091	0.545455
97	251.056	251.056	251.056	0.00657275	0.9839	0	7		C	12	H	12	N	0	O	6	S	0	13C	0	1	0.5
98	265.072	265.072	265.072	0.00646719	2.3953	0	7		C	13	H	14	N	0	O	6	S	0	13C	0	1.07692	0.461538
99	279.087	279.087	279.087	0.00637223	5.3581	0	7		C	14	H	16	N	0	O	6	S	0	13C	0	1.14286	0.428571
100	293.103	293.103	293.103	0.00628636	9.989	0	7		C	15	H	18	N	0	O	6	S	0	13C	0	1.2	0.4
101	307.119	307.119	307.119	0.00620832	9.984	0	7		C	16	H	20	N	0	O	6	S	0	13C	0	1.25	0.375
102	321.134	321.134	321.134	0.00613709	12.6123	0	7		C	17	H	22	N	0	O	6	S	0	13C	0	1.29412	0.352941
103	335.15	335.15	335.15	-0.0237656	10.9421	0	7		C	18	H	24	N	0	O	6	S	0	13C	0	1.33333	0.333333
104	349.166	349.166	349.166	0.00601179	7.9747	0	7		C	19	H	26	N	0	O	6	S	0	13C	0	1.36842	0.315789
105	363.181	363.181	363.181	0.00595639	6.371	0	7		C	20	H	28	N	0	O	6	S	0	13C	0	1.4	0.3
106	377.197	377.197	377.197	0.00590511	3.7118	0	7		C	21	H	30	N	0	O	6	S	0	13C	0	1.42857	0.285714
107	391.213	391.213	391.213	0.00585751	2.2755	0	7		C	22	H	32	N	0	O	6	S	0	13C	0	1.45455	0.272727
108	405.228	405.228	405.228	0.00581319	1.2016	0	7		C	23	H	34	N	0	O	6	S	0	13C	0	1.47826	0.26087
109	419.244	419.244	419.244	0.00577184	0.7913	0	7		C	24	H	36	N	0	O	6	S	0	13C	0	1.5	0.25
110	433.26	433.26	433.26	0.00573317	0.4396	0	7		C	25	H	38	N	0	O	6	S	0	13C	0	1.52	0.24
111	447.275	447.275	447.275	0.00569692	0.1912	0	7		C	26	H	40	N	0	O	6	S	0	13C	0	1.53846	0.230769
112	461.291	461.291	461.291	0.00566287	0.1141	0	7		C	27	H	42	N	0	O	6	S	0	13C	0	1.55556	0.222222
113	206.994	206.994	206.994	0.0550431	0.1387	0	8		C	9	H	4	N	0	O	6	S	0	13C	0	0.444444	0.666667
114	221.009	221.009	221.009	0.0065957	0.3301	0	8		C	10	H	6	N	0	O	6	S	0	13C	0	0.6	0.6
115	235.025	235.025	235.025	0.00647527	0.386	0	8		C	11	H	8	N	0	O	6	S	0	13C	0	0.727273	0.545455
116	249.04	249.04	249.04	0.0063684	0.6752	0	8		C	12	H	10	N	0	O	6	S	0	13C	0	0.833333	0.5
117	263.056	263.056	263.056	-0.0317418	1.2267	0	8		C	13	H	12	N	0	O	6	S	0	13C	0	0.923077	0.461538
118	277.072	277.072	277.072	0.0061871	2.3114	0	8		C	14	H	14	N	0	O	6	S	0	13C	0	1	0.428571
119	291.087	291.087	291.087	0.00610954	4.1367	0	8		C	15	H	16	N	0	O	6	S	0	13C	0	1.06667	0.4
120	305.103	305.103	305.103	0.00603911	4.7854	0	8		C	16	H	18	N	0	O	6	S	0	13C	0	1.125	0.375
121	319.119	319.119	319.119	-0.0253614	6.7735	0	8		C	17	H	20	N	0	O	6	S	0	13C	0	1.17647	0.352941
122	333.134	333.134	333.134	0.00591602	7.7562	0	8		C	18	H	22	N	0	O	6	S	0	13C	0	1.22222	0.333333
123	347.15	347.15	347.15	-0.109362	6.4897	0	8		C	19	H	24	N	0	O	6	S	0	13C	0	1.26316	0.315789
124	361.166	361.166	361.166	0.00581204	5.4579	0	8		C	20	H	26	N	0	O	6	S	0	13C	0	1.3	0.3
125	375.181	375.181	375.181	-0.0208879	3.7759	0	8		C	21	H	28	N	0	O	6	S	0	13C	0	1.33333	0.285714
126	389.197	389.197	389.197	0.00572304	2.6004	0	8		C	22	H	30	N	0	O	6	S	0	13C	0	1.36364	0.272727
127	403.213	403.213	403.213	0.00568318	1.608	0	8		C	23	H	32	N	0	O	6	S	0	13C	0	1.3913	0.26087
128	417.228	417.228	417.228	-0.0183217	1.1415	0	8		C	24	H	34	N	0	O	6	S	0	13C	0	1.41667	0.25
129	431.244	431.244	431.244	-0.0407662	0.5985	0	8		C	25	H	36	N	0	O	6	S	0	13C	0	1.44	0.24
130	445.26	445.26	445.26	0.0729551	0.3109	0	8		C	26	H	38	N	0	O	6	S	0	13C	0	1.46154	0.230769
131	459.275	459.275	459.275	-0.212186	0.174	0	8		C	27	H	40	N	0	O	6	S	0	13C	0	1.48148	0.222222
132	473.291	473.291	473.291	0.15342	0.1031	0	8		C	28	H	42	N	0	O	6	S	0	13C	0	1.5	0.214286
133	233.009	233.009	233.009	0.0491728	0.1811	0	9		C	11	H	6	N	0	O	6	S	0	13C	0	0.545455	0.545455
134	247.025	247.025	247.025	-0.034321	0.3974	0	9		C	12	H	8	N	0	O	6	S	0	13C	0	0.666667	0.5
135	261.04	261.04	261.04	0.00607565	0.5721	0	9		C	13	H	10	N	0	O	6	S	0	13C	0	0.769231	0.461538
136	275.056	275.056	275.056	0.00599925	1.0319	0	9		C	14	H	12	N	0	O	6	S	0	13C	0	0.857143	0.428571
137	289.072	289.072	289.072	0.00593026	1.904	0	9		C	15	H	14	N	0	O	6	S	0	13C	0	0.933333	0.4
138	303.087	303.087	303.087	0.00586765	2.3887	0	9		C	16	H	16	N	0	O	6	S	0	13C	0	1	0.375
139	317.103	317.103	317.103	-0.0257249	3.5098	0	9		C	17	H	18	N	0	O	6	S	0	13C	0	1.05882	0.352941
140	331.119	331.119	331.119	0.00575833	4.6141	0	9		C	18	H	20	N	0	O	6	S	0	13C	0	1.11111	0.333333
141	345.134	345.134	345.134	-0.0812123	4.4753	0	9		C	19	H	22	N	0	O	6	S	0	13C	0	1.15789	0.315789
142	359.15	359.15	359.15	0.00566607	3.9509	0	9		C	20	H	24	N	0	O	6	S	0	13C	0	1.2	0.3
143	373.166	373.166	373.166	-0.0211726	3.4113	0	9		C	21	H	26	N	0	O	6	S	0	13C	0	1.2381	0.285714
144	387.181	387.181	387.181	0.00558718	2.4698	0	9		C	22	H	28	N	0	O	6	S	0	13C	0	1.27273	0.272727
145	401.197	401.197	401.197	0.00555186	1.7248	0	9		C	23	H	30	N	0	O	6	S	0	13C	0	1.30435	0.26087
146	415.213	415.213	415.213	0.00551893	1.1319	0	9		C	24	H	32	N	0	O	6	S	0	13C	0	1.33333	0.25
147	429.228	429.228	429.228	-0.0178095	0.6705	0	9		C	25	H	34	N	0	O	6	S	0	13C	0	1.36	0.24
148	443.244	443.244	443.244	0.0280203	0.3735	0	9		C	26	H	36	N	0	O	6	S	0	13C	0	1.38462	0.230769
149	457.26	457.26	457.26	0.00543225	0.2448	0	9		C	27	H	38	N	0	O	6	S	0	13C	0	1.40741	0.222222
150	471.275	471.275	471.275	-0.143126	0.1451	0	9		C	28	H	40	N	0	O	6	S	0	13C	0	1.42857	0.214286
151	485.291	485.291	485.291	0.252657	0.1009	0	9		C	29	H	42	N	0	O	6	S	0	13C	0	1.44828	0.206897
152	245.009	245.009	245.009	-0.0348652	0.1552	0	10		C	12	H	6	N	0	O	6	S	0	13C	0	0.5	0.5
153	259.025	259.025	259.025	0.00587531	0.2934	0	10		C	13	H	8	N	0	O	6	S	0	13C	0	0.615385	0.461538
154	273.04	273.04	273.04	0.0424332	0.5129	0	10		C	14	H	10	N	0	O	6	S	0	13C	0	0.714286	0.428571
155	287.056	287.056	287.056	0.0405849	0.8195	0	10		C	15	H	12	N	0	O	6	S	0	13C	0	0.8	0.4
156	301.072	301.072	301.072	0.00569389	0.9909	0	10		C	16	H	14	N	0	O	6	S	0	13C	0	0.875	0.375
157	315.087	315.087	315.087	-0.0578303	1.6396	0	10		C	17	H	16	N	0	O	6	S	0	13C	0	0.941176	0.352941
158	329.103	329.103	329.103	0.0359843	2.208	0	10		C	18	H	18	N	0	O	6	S	0	13C	0	1	0.333333
159	343.119	343.119	343.119	-0.0527319	2.7306	0	10		C	19	H	20	N	0	O	6	S	0	13C	0	1.05263	0.315789
160	357.134	357.134	357.134	0.00551846	2.4463	0	10		C	20	H	22	N	0	O	6	S	0	13C	0	1.1	0.3
161	371.15	371.15	371.15	-0.0214604	2.5649	0	10		C	21	H	24	N	0	O	6	S	0	13C	0	1.14286	0.285714
162	385.166	385.166	385.166	0.00544989	2.2759	0	10		C	22	H	26	N	0	O	6	S	0	13C	0	1.18182	0.272727
163	399.181	399.181	399.181	-0.0196321	1.5978	0	10		C	23	H	28	N	0	O	6	S	0	13C	0	1.21739	0.26087
164	413.197	413.197	413.197	0.00539063	1.1307	0	10		C	24	H	30	N	0	O	6	S	0	13C	0	1.25	0.25
165	427.213	427.213	427.213	-0.0414512	0.7115	0	10		C	25	H	32	N	0	O	6	S	0	13C	0	1.28	0.24
166	441.228	441.228	441.228	0.0280029	0.4593	0	10		C	26	H	34	N	0	O	6	S	0	13C	0	1.30769	0.230769
167	455.244	455.244	455.244	-0.0386171	0.3134	0	10		C	27	H	36	N	0	O	6	S	0	13C	0	1.33333	0.222222
168	469.26	469.26	469.26	0.00529334	0.207	0	10		C	28	H	38	N	0	O	6	S	0	13C	0	1.35714	0.214286
169	483.275	483.275	483.275	0.0259647	0.1103	0	10		C	29	H	40	N	0	O	6	S	0	13C	0	1.37931	0.206897
170	497.291	497.291	497.291	-0.155619	0.0916	0	10		C	30	H	42	N	0	O	6	S	0	13C	0	1.4	0.2
171	257.009	257.009	257.009	-0.0721464	0.1401	0	11		C	13	H	6	N	0	O	6	S	0	13C	0	0.461538	0.461538
172	271.025	271.025	271.025	0.00561517	0.2962	0	11		C	14	H	8	N	0	O	6	S	0	13C	0	0.571429	0.428571
173	285.04	285.04	285.04	0.00556409	0.6096	0	11		C	15	H	10	N	0	O	6	S	0	13C	0	0.666667	0.4
174	299.056	299.056	299.056	0.00551779	0.6999	0	11		C	16	H	12	N	0	O	6	S	0	13C	0	0.75	0.375
175	313.072	313.072	313.072	-0.0584075	0.6215	0	11		C	17	H	14	N	0	O	6	S	0	13C	0	0.823529	0.352941
176	327.087	327.087	327.087	0.00543711	0.9742	0	11		C	18	H	16	N	0	O	6	S	0	13C	0	0.888889	0.333333
177	341.103	341.103	341.103	-0.0239149	1.0779	0	11		C	19	H	18	N	0	O	6	S	0	13C	0	0.947368	0.315789
178	355.119	355.119	355.119	0.00536916	1.1966	0	11		C	20	H	20	N	0	O	6	S	0	13C	0	1	0.3
179	369.134	369.134	369.134	0.00533906	1.4482	0	11		C	21	H	22	N	0	O	6	S	0	13C	0	1.04762	0.285714
180	383.15	383.15	383.15	0.00531116	1.4468	0	11		C	22	H	24	N	0	O	6	S	0	13C	0	1.09091	0.272727
181	397.166	397.166	397.166	0.00528523	1.1373	0	11		C	23	H	26	N	0	O	6	S	0	13C	0	1.13043	0.26087
182	411.181	411.181	411.181	0.00526106	0.899	0	11		C	24	H	28	N	0	O	6	S	0	13C	0	1.16667	0.25
183	425.197	425.197	425.197	0.00523849	0.6451	0	11		C	25	H	30	N	0	O	6	S	0	13C	0	1.2	0.24
184	439.213	439.213	439.213	0.0279854	0.4262	0	11		C	26	H	32	N	0	O	6	S	0	13C	0	1.23077	0.230769
185	453.228	453.228	453.228	-0.0830582	0.3125	0	11		C	27	H	34	N	0	O	6	S	0	13C	0	1.25926	0.222222
186	467.244	467.244	467.244	-0.123234	0.1688	0	11		C	28	H	36	N	0	O	6	S	0	13C	0	1.28571	0.214286
187	481.259	481.259	481.26	0.192171	0.1179	0	11		C	29	H	38	N	0	O	6	S	0	13C	0	1.31034	0.206897
188	269.009	269.009	269.009	-0.0317546	0.1253	0	12		C	14	H	6	N	0	O	6	S	0	13C	0	0.428571	0.428571
189	283.025	283.025	283.025	0.00537709	0.2622	0	12		C	15	H	8	N	0	O	6	S	0	13C	0	0.533333	0.4
190	297.04	297.04	297.04	-0.0283261	0.2822	0	12		C	16	H	10	N	0	O	6	S	0	13C	0	0.625	0.375
191	311.056	311.056	311.056	-0.0589922	0.293	0	12		C	17	H	12	N	0	O	6	S	0	13C	0	0.705882	0.352941
192	325.072	325.072	325.072	0.00527351	0.374	0	12		C	18	H	14	N	0	O	6	S	0	13C	0	0.777778	0.333333
193	339.087	339.087	339.087	0.00524469	0.4837	0	12		C	19	H	16	N	0	O	6	S	0	13C	0	0.842105	0.315789
194	353.103	353.103	353.103	-0.0231022	0.5085	0	12		C	20	H	18	N	0	O	6	S	0	13C	0	0.9	0.3
195	367.119	367.119	367.119	-0.0220455	0.7042	0	12		C	21	H	20	N	0	O	6	S	0	13C	0	0.952381	0.285714
196	381.134	381.134	381.134	0.0314084	0.7515	0	12		C	22	H	22	N	0	O	6	S	0	13C	0	1	0.272727
197	395.15	395.15	395.15	0.0304567	0.6621	0	12		C	23	H	24	N	0	O	6	S	0	13C	0	1.04348	0.26087
198	409.166	409.166	409.166	0.00513022	0.5296	0	12		C	24	H	26	N	0	O	6	S	0	13C	0	1.08333	0.25
199	423.181	423.181	423.181	-0.0421492	0.429	0	12		C	25	H	28	N	0	O	6	S	0	13C	0	1.12	0.24
200	437.197	437.197	437.197	-0.0406513	0.3278	0	12		C	26	H	30	N	0	O	6	S	0	13C	0	1.15385	0.230769
201	451.213	451.213	451.213	0.0050786	0.2548	0	12		C	27	H	32	N	0	O	6	S	0	13C	0	1.18519	0.222222
202	465.228	465.228	465.228	-0.0164314	0.1859	0	12		C	28	H	34	N	0	O	6	S	0	13C	0	1.21429	0.214286
203	479.244	479.244	479.244	0.213711	0.1244	0	12		C	29	H	36	N	0	O	6	S	0	13C	0	1.24138	0.206897
204	295.025	295.025	295.025	0.00515838	0.1646	0	13		C	16	H	8	N	0	O	6	S	0	13C	0	0.5	0.375
205	309.04	309.04	309.04	-0.0272262	0.1934	0	13		C	17	H	10	N	0	O	6	S	0	13C	0	0.588235	0.352941
206	323.056	323.056	323.056	0.0670166	0.2334	0	13		C	18	H	12	N	0	O	6	S	0	13C	0	0.666667	0.333333
207	337.072	337.072	337.072	0.00508577	0.251	0	13		C	19	H	14	N	0	O	6	S	0	13C	0	0.736842	0.315789
208	351.087	351.087	351.087	0.00506543	0.2581	0	13		C	20	H	16	N	0	O	6	S	0	13C	0	0.8	0.3
209	365.103	365.103	365.103	-0.0497324	0.3464	0	13		C	21	H	18	N	0	O	6	S	0	13C	0	0.857143	0.285714
210	379.119	379.119	379.119	0.0314062	0.4049	0	13		C	22	H	20	N	0	O	6	S	0	13C	0	0.909091	0.272727
211	393.134	393.134	393.134	0.0304497	0.3634	0	13		C	23	H	22	N	0	O	6	S	0	13C	0	0.956522	0.26087
212	407.15	407.15	407.15	-0.0195629	0.3413	0	13		C	24	H	24	N	0	O	6	S	0	13C	0	1	0.25
213	421.166	421.166	421.166	0.0287277	0.2893	0	13		C	25	H	26	N	0	O	6	S	0	13C	0	1.04	0.24
214	435.181	435.181	435.181	-0.018008	0.2194	0	13		C	26	H	28	N	0	O	6	S	0	13C	0	1.07692	0.230769
215	449.197	449.197	449.197	-0.0173033	0.1863	0	13		C	27	H	30	N	0	O	6	S	0	13C	0	1.11111	0.222222
216	463.213	463.213	463.213	-0.0166413	0.1209	0	13		C	28	H	32	N	0	O	6	S	0	13C	0	1.14286	0.214286
217	477.228	477.228	477.228	-0.246516	0.0818	0	13		C	29	H	34	N	0	O	6	S	0	13C	0	1.17241	0.206897
218	321.04	321.04	321.04	0.0672376	0.1482	0	14		C	18	H	10	N	0	O	6	S	0	13C	0	0.555556	0.333333
219	335.056	335.056	335.056	0.0347707	0.1376	0	14		C	19	H	12	N	0	O	6	S	0	13C	0	0.631579	0.315789
220	349.072	349.072	349.072	-0.109679	0.1288	0	14		C	20	H	14	N	0	O	6	S	0	13C	0	0.7	0.3
221	363.087	363.087	363.087	0.0875228	0.1445	0	14		C	21	H	16	N	0	O	6	S	0	13C	0	0.761905	0.285714
222	377.103	377.103	377.103	0.057922	0.2065	0	14		C	22	H	18	N	0	O	6	S	0	13C	0	0.818182	0.272727
223	391.119	391.119	391.119	-0.0206927	0.1721	0	14		C	23	H	20	N	0	O	6	S	0	13C	0	0.869565	0.26087
224	405.134	405.134	405.134	0.0295478	0.1597	0	14		C	24	H	22	N	0	O	6	S	0	13C	0	0.916667	0.25
225	419.15	419.15	419.15	-0.0190028	0.1761	0	14		C	25	H	24	N	0	O	6	S	0	13C	0	0.96	0.24
226	433.166	433.166	433.166	0.0510177	0.0884	0	14		C	26	H	26	N	0	O	6	S	0	13C	0	1	0.230769
227	447.181	447.181	447.181	-0.0398871	0.1028	0	14		C	27	H	28	N	0	O	6	S	0	13C	0	1.03704	0.222222
228	461.197	461.197	461.197	0.243339	0.0889	0	14		C	28	H	30	N	0	O	6	S	0	13C	0	1.07143	0.214286
229	347.056	347.056	347.056	0.00475465	0.1068	0	15		C	20	H	12	N	0	O	6	S	0	13C	0	0.6	0.3
230	361.072	361.072	361.072	-0.133729	0.1054	0	15		C	21	H	14	N	0	O	6	S	0	13C	0	0.666667	0.285714
231	375.087	375.087	375.087	0.0580622	0.101	0	15		C	22	H	16	N	0	O	6	S	0	13C	0	0.727273	0.272727
232	389.103	389.103	389.103	0.158936	0.0929	0	15		C	23	H	18	N	0	O	6	S	0	13C	0	0.782609	0.26087
233	403.119	403.119	403.119	-0.218529	0.105	0	15		C	24	H	20	N	0	O	6	S	0	13C	0	0.833333	0.25

## Sheet: O7 
O7 (6.01%)	A.M.W. average :					A.W. average DBE :			A.W. average C# :												A.W. averageH/C	A.W. averageO/C
	355.376					7.86838			18.5905												1.33273	0.428204
	Exp. m/z	Recal m/z	Theor. Mass	Error	Rel. Abundance	Signal2Noise	DBE	Molecular Formula													H/C	O/C
1	249.098	249.098	249.098	-0.0543477	0.0815	0	2		C	10	H	18	N	0	O	7	S	0	13C	0	1.8	0.7
2	263.114	263.114	263.114	-0.0132025	0.1826	0	2		C	11	H	20	N	0	O	7	S	0	13C	0	1.81818	0.636364
3	277.129	277.129	277.129	0.0237809	0.3362	0	2		C	12	H	22	N	0	O	7	S	0	13C	0	1.83333	0.583333
4	291.145	291.145	291.145	0.0228564	0.2401	0	2		C	13	H	24	N	0	O	7	S	0	13C	0	1.84615	0.538462
5	305.161	305.161	305.161	-0.0107528	0.2043	0	2		C	14	H	26	N	0	O	7	S	0	13C	0	1.85714	0.5
6	319.176	319.176	319.176	-0.072741	0.1831	0	2		C	15	H	28	N	0	O	7	S	0	13C	0	1.86667	0.466667
7	333.192	333.192	333.192	-0.00946317	0.136	0	2		C	16	H	30	N	0	O	7	S	0	13C	0	1.875	0.4375
8	361.223	361.223	361.223	-0.0637411	0.1371	0	2		C	18	H	34	N	0	O	7	S	0	13C	0	1.88889	0.388889
9	191.02	191.02	191.02	0.0845013	0.0909	0	3		C	6	H	8	N	0	O	7	S	0	13C	0	1.33333	1.16667
10	219.051	219.051	219.051	0.0742735	0.0828	0	3		C	8	H	12	N	0	O	7	S	0	13C	0	1.5	0.875
11	233.067	233.067	233.067	-0.0157301	0.1623	0	3		C	9	H	14	N	0	O	7	S	0	13C	0	1.55556	0.777778
12	247.082	247.082	247.082	0.0258941	0.2913	0	3		C	10	H	16	N	0	O	7	S	0	13C	0	1.6	0.7
13	261.098	261.098	261.098	-0.01355	0.3952	0	3		C	11	H	18	N	0	O	7	S	0	13C	0	1.63636	0.636364
14	275.114	275.114	275.114	0.023722	0.662	0	3		C	12	H	20	N	0	O	7	S	0	13C	0	1.66667	0.583333
15	289.129	289.129	289.129	0.0227939	0.8391	0	3		C	13	H	22	N	0	O	7	S	0	13C	0	1.69231	0.538462
16	303.145	303.145	303.145	-0.0110359	0.6578	0	3		C	14	H	24	N	0	O	7	S	0	13C	0	1.71429	0.5
17	317.161	317.161	317.161	-0.010346	0.8658	0	3		C	15	H	26	N	0	O	7	S	0	13C	0	1.73333	0.466667
18	331.176	331.176	331.176	0.020481	0.6207	0	3		C	16	H	28	N	0	O	7	S	0	13C	0	1.75	0.4375
19	345.192	345.192	345.192	-0.067073	0.3845	0	3		C	17	H	30	N	0	O	7	S	0	13C	0	1.76471	0.411765
20	359.208	359.208	359.208	-0.00859924	0.404	0	3		C	18	H	32	N	0	O	7	S	0	13C	0	1.77778	0.388889
21	373.223	373.223	373.223	0.0454828	0.2703	0	3		C	19	H	34	N	0	O	7	S	0	13C	0	1.78947	0.368421
22	387.239	387.239	387.239	-0.00764549	0.1855	0	3		C	20	H	36	N	0	O	7	S	0	13C	0	1.8	0.35
23	401.255	401.255	401.254	-0.106906	0.113	0	3		C	21	H	38	N	0	O	7	S	0	13C	0	1.80952	0.333333
24	415.27	415.27	415.27	-0.0068205	0.1088	0	3		C	22	H	40	N	0	O	7	S	0	13C	0	1.81818	0.318182
25	429.286	429.286	429.286	0.0634351	0.0871	0	3		C	23	H	42	N	0	O	7	S	0	13C	0	1.82609	0.304348
26	443.302	443.302	443.301	-0.23168	0.08	0	3		C	24	H	44	N	0	O	7	S	0	13C	0	1.83333	0.291667
27	457.317	457.317	457.317	-0.268173	0.0928	0	3		C	25	H	46	N	0	O	7	S	0	13C	0	1.84	0.28
28	485.348	485.348	485.348	-0.0257787	0.0804	0	3		C	27	H	50	N	0	O	7	S	0	13C	0	1.85185	0.259259
29	499.364	499.364	499.364	-0.345334	0.0825	0	3		C	28	H	52	N	0	O	7	S	0	13C	0	1.85714	0.25
30	217.035	217.035	217.035	0.0746678	0.1021	0	4		C	8	H	10	N	0	O	7	S	0	13C	0	1.25	0.875
31	231.051	231.051	231.051	0.0271355	0.1475	0	4		C	9	H	12	N	0	O	7	S	0	13C	0	1.33333	0.777778
32	245.067	245.067	245.067	0.0258453	0.3674	0	4		C	10	H	14	N	0	O	7	S	0	13C	0	1.4	0.7
33	259.082	259.082	259.082	-0.013903	0.8949	0	4		C	11	H	16	N	0	O	7	S	0	13C	0	1.45455	0.636364
34	273.098	273.098	273.098	-0.0129547	1.6764	0	4		C	12	H	18	N	0	O	7	S	0	13C	0	1.5	0.583333
35	287.114	287.114	287.114	-0.0120989	2.5137	0	4		C	13	H	20	N	0	O	7	S	0	13C	0	1.53846	0.538462
36	301.129	301.129	301.129	-0.0113227	2.3769	0	4		C	14	H	22	N	0	O	7	S	0	13C	0	1.57143	0.5
37	315.145	315.145	315.145	-0.0106157	2.7878	0	4		C	15	H	24	N	0	O	7	S	0	13C	0	1.6	0.466667
38	329.161	329.161	329.161	0.0507918	2.3186	0	4		C	16	H	26	N	0	O	7	S	0	13C	0	1.625	0.4375
39	343.176	343.176	343.176	-0.0385143	1.47	0	4		C	17	H	28	N	0	O	7	S	0	13C	0	1.64706	0.411765
40	357.192	357.192	357.192	0.0191688	1.0038	0	4		C	18	H	30	N	0	O	7	S	0	13C	0	1.66667	0.388889
41	371.208	371.208	371.208	-0.00832125	0.7764	0	4		C	19	H	32	N	0	O	7	S	0	13C	0	1.68421	0.368421
42	385.223	385.223	385.223	0.044066	0.6325	0	4		C	20	H	34	N	0	O	7	S	0	13C	0	1.7	0.35
43	399.239	399.239	399.239	0.0426796	0.3193	0	4		C	21	H	36	N	0	O	7	S	0	13C	0	1.71429	0.333333
44	413.254	413.254	413.254	0.13818	0.2275	0	4		C	22	H	38	N	0	O	7	S	0	13C	0	1.72727	0.318182
45	427.27	427.27	427.27	0.0167755	0.1445	0	4		C	23	H	40	N	0	O	7	S	0	13C	0	1.73913	0.304348
46	441.286	441.286	441.286	0.0617101	0.1079	0	4		C	24	H	42	N	0	O	7	S	0	13C	0	1.75	0.291667
47	455.301	455.301	455.301	-0.00593908	0.0874	0	4		C	25	H	44	N	0	O	7	S	0	13C	0	1.76	0.28
48	483.333	483.333	483.333	0.0153605	0.0825	0	4		C	27	H	48	N	0	O	7	S	0	13C	0	1.77778	0.259259
49	215.02	215.02	215.02	0.0750694	0.0812	0	5		C	8	H	8	N	0	O	7	S	0	13C	0	1	0.875
50	229.035	229.035	229.035	0.0270943	0.1553	0	5		C	9	H	10	N	0	O	7	S	0	13C	0	1.11111	0.777778
51	243.051	243.051	243.051	0.0257958	0.3421	0	5		C	10	H	12	N	0	O	7	S	0	13C	0	1.2	0.7
52	257.067	257.067	257.067	-0.0142616	1.1755	0	5		C	11	H	14	N	0	O	7	S	0	13C	0	1.27273	0.636364
53	271.082	271.082	271.082	-0.0132876	2.6493	0	5		C	12	H	16	N	0	O	7	S	0	13C	0	1.33333	0.583333
54	285.098	285.098	285.098	0.0226663	5.3033	0	5		C	13	H	18	N	0	O	7	S	0	13C	0	1.38462	0.538462
55	299.114	299.114	299.114	-0.0116135	6.2423	0	5		C	14	H	20	N	0	O	7	S	0	13C	0	1.42857	0.5
56	313.129	313.129	313.129	-0.0747602	7.0908	0	5		C	15	H	22	N	0	O	7	S	0	13C	0	1.46667	0.466667
57	327.145	327.145	327.145	-0.0102263	6.171	0	5		C	16	H	24	N	0	O	7	S	0	13C	0	1.5	0.4375
58	341.161	341.161	341.161	-0.0389298	4.4801	0	5		C	17	H	26	N	0	O	7	S	0	13C	0	1.52941	0.411765
59	355.176	355.176	355.176	-0.00905801	3.0367	0	5		C	18	H	28	N	0	O	7	S	0	13C	0	1.55556	0.388889
60	369.192	369.192	369.192	-0.00854041	2.5395	0	5		C	19	H	30	N	0	O	7	S	0	13C	0	1.57895	0.368421
61	383.208	383.208	383.208	-0.00806067	1.9057	0	5		C	20	H	32	N	0	O	7	S	0	13C	0	1.6	0.35
62	397.223	397.223	397.223	0.01756	0.8591	0	5		C	21	H	34	N	0	O	7	S	0	13C	0	1.61905	0.333333
63	411.239	411.239	411.239	0.0171175	0.5467	0	5		C	22	H	36	N	0	O	7	S	0	13C	0	1.63636	0.318182
64	425.255	425.255	425.254	-0.0773572	0.2864	0	5		C	23	H	38	N	0	O	7	S	0	13C	0	1.65217	0.304348
65	439.27	439.27	439.27	-0.0519779	0.1659	0	5		C	24	H	40	N	0	O	7	S	0	13C	0	1.66667	0.291667
66	453.286	453.286	453.286	-0.0502293	0.0938	0	5		C	25	H	42	N	0	O	7	S	0	13C	0	1.68	0.28
67	467.301	467.301	467.301	0.12261	0.0946	0	5		C	26	H	44	N	0	O	7	S	0	13C	0	1.69231	0.269231
68	227.02	227.02	227.02	-0.0169967	0.1676	0	6		C	9	H	8	N	0	O	7	S	0	13C	0	0.888889	0.777778
69	241.035	241.035	241.035	-0.0157423	0.288	0	6		C	10	H	10	N	0	O	7	S	0	13C	0	1	0.7
70	255.051	255.051	255.051	0.0245821	0.7341	0	6		C	11	H	12	N	0	O	7	S	0	13C	0	1.09091	0.636364
71	269.067	269.067	269.067	-0.0136255	2.0333	0	6		C	12	H	14	N	0	O	7	S	0	13C	0	1.16667	0.583333
72	283.082	283.082	283.082	-0.0127243	5.0307	0	6		C	13	H	16	N	0	O	7	S	0	13C	0	1.23077	0.538462
73	297.098	297.098	297.098	-0.0119082	8.1833	0	6		C	14	H	18	N	0	O	7	S	0	13C	0	1.28571	0.5
74	311.114	311.114	311.114	-0.107593	11.3657	0	6		C	15	H	20	N	0	O	7	S	0	13C	0	1.33333	0.466667
75	325.129	325.129	325.129	-0.0104869	11.3769	0	6		C	16	H	22	N	0	O	7	S	0	13C	0	1.375	0.4375
76	339.145	339.145	339.145	-0.0393503	9.7109	0	6		C	17	H	24	N	0	O	7	S	0	13C	0	1.41176	0.411765
77	353.161	353.161	353.161	-0.0376071	6.9394	0	6		C	18	H	26	N	0	O	7	S	0	13C	0	1.44444	0.388889
78	367.176	367.176	367.176	-0.00876198	6.1868	0	6		C	19	H	28	N	0	O	7	S	0	13C	0	1.47368	0.368421
79	381.192	381.192	381.192	-0.00827156	4.4859	0	6		C	20	H	30	N	0	O	7	S	0	13C	0	1.5	0.35
80	395.208	395.208	395.208	0.0174872	2.6663	0	6		C	21	H	32	N	0	O	7	S	0	13C	0	1.52381	0.333333
81	409.223	409.223	409.223	-0.00739149	1.4133	0	6		C	22	H	34	N	0	O	7	S	0	13C	0	1.54545	0.318182
82	423.239	423.239	423.239	0.0166321	0.8183	0	6		C	23	H	36	N	0	O	7	S	0	13C	0	1.56522	0.304348
83	437.254	437.254	437.254	-0.00662427	0.4708	0	6		C	24	H	38	N	0	O	7	S	0	13C	0	1.58333	0.291667
84	451.27	451.27	451.27	-0.0062764	0.2592	0	6		C	25	H	40	N	0	O	7	S	0	13C	0	1.6	0.28
85	465.286	465.286	465.286	-0.0489338	0.1569	0	6		C	26	H	42	N	0	O	7	S	0	13C	0	1.61538	0.269231
86	479.301	479.301	479.301	-0.130824	0.1662	0	6		C	27	H	44	N	0	O	7	S	0	13C	0	1.62963	0.259259
87	225.004	225.004	225.004	0.0270096	0.5102	0	7		C	9	H	6	N	0	O	7	S	0	13C	0	0.666667	0.777778
88	239.02	239.02	239.02	-0.0161434	0.4934	0	7		C	10	H	8	N	0	O	7	S	0	13C	0	0.8	0.7
89	253.035	253.035	253.035	0.0245244	0.6369	0	7		C	11	H	10	N	0	O	7	S	0	13C	0	0.909091	0.636364
90	267.051	267.051	267.051	-0.0139685	0.9096	0	7		C	12	H	12	N	0	O	7	S	0	13C	0	1	0.583333
91	281.067	281.067	281.067	0.022535	2.0365	0	7		C	13	H	14	N	0	O	7	S	0	13C	0	1.07692	0.538462
92	295.082	295.082	295.082	-0.0122069	4.5031	0	7		C	14	H	16	N	0	O	7	S	0	13C	0	1.14286	0.5
93	309.098	309.098	309.098	-0.108502	7.3999	0	7		C	15	H	18	N	0	O	7	S	0	13C	0	1.2	0.466667
94	323.114	323.114	323.114	-0.0107509	10.5374	0	7		C	16	H	20	N	0	O	7	S	0	13C	0	1.25	0.4375
95	337.129	337.129	337.129	-0.0101137	10.945	0	7		C	17	H	22	N	0	O	7	S	0	13C	0	1.29412	0.411765
96	351.145	351.145	351.145	-0.0380056	9.0669	0	7		C	18	H	24	N	0	O	7	S	0	13C	0	1.33333	0.388889
97	365.161	365.161	365.161	-0.00898599	8.7931	0	7		C	19	H	26	N	0	O	7	S	0	13C	0	1.36842	0.368421
98	379.176	379.176	379.176	-0.00848468	7.2889	0	7		C	20	H	28	N	0	O	7	S	0	13C	0	1.4	0.35
99	393.192	393.192	393.192	-0.00801911	4.0182	0	7		C	21	H	30	N	0	O	7	S	0	13C	0	1.42857	0.333333
100	407.208	407.208	407.208	-0.00758559	2.4376	0	7		C	22	H	32	N	0	O	7	S	0	13C	0	1.45455	0.318182
101	421.223	421.223	421.223	0.0165595	1.6324	0	7		C	23	H	34	N	0	O	7	S	0	13C	0	1.47826	0.304348
102	435.239	435.239	435.239	-0.0297782	1.0009	0	7		C	24	H	36	N	0	O	7	S	0	13C	0	1.5	0.291667
103	449.254	449.254	449.254	-0.0287064	0.6	0	7		C	25	H	38	N	0	O	7	S	0	13C	0	1.52	0.28
104	463.27	463.27	463.27	-0.0276995	0.3235	0	7		C	26	H	40	N	0	O	7	S	0	13C	0	1.53846	0.269231
105	477.286	477.286	477.286	0.0570555	0.1865	0	7		C	27	H	42	N	0	O	7	S	0	13C	0	1.55556	0.259259
106	491.301	491.301	491.301	0.116621	0.1032	0	7		C	28	H	44	N	0	O	7	S	0	13C	0	1.57143	0.25
107	505.317	505.317	505.317	-0.222909	0.0934	0	7		C	29	H	46	N	0	O	7	S	0	13C	0	1.58621	0.241379
108	237.004	237.004	237.004	-0.0165513	0.231	0	8		C	10	H	6	N	0	O	7	S	0	13C	0	0.6	0.7
109	251.02	251.02	251.02	-0.0153717	0.5406	0	8		C	11	H	8	N	0	O	7	S	0	13C	0	0.727273	0.636364
110	265.035	265.035	265.035	-0.0143168	0.6898	0	8		C	12	H	10	N	0	O	7	S	0	13C	0	0.833333	0.583333
111	279.051	279.051	279.051	0.0224679	0.957	0	8		C	13	H	12	N	0	O	7	S	0	13C	0	0.923077	0.538462
112	293.067	293.067	293.067	0.0216122	1.7865	0	8		C	14	H	14	N	0	O	7	S	0	13C	0	1	0.5
113	307.082	307.082	307.082	0.0208347	2.7907	0	8		C	15	H	16	N	0	O	7	S	0	13C	0	1.06667	0.466667
114	321.098	321.098	321.098	0.020125	4.7087	0	8		C	16	H	18	N	0	O	7	S	0	13C	0	1.125	0.4375
115	335.114	335.114	335.114	-0.0103659	6.5934	0	8		C	17	H	20	N	0	O	7	S	0	13C	0	1.17647	0.411765
116	349.129	349.129	349.129	-0.0384087	6.7416	0	8		C	18	H	22	N	0	O	7	S	0	13C	0	1.22222	0.388889
117	363.145	363.145	363.145	-0.00921249	7.709	0	8		C	19	H	24	N	0	O	7	S	0	13C	0	1.26316	0.368421
118	377.161	377.161	377.161	-0.035214	7.3714	0	8		C	20	H	26	N	0	O	7	S	0	13C	0	1.3	0.35
119	391.176	391.176	391.176	-0.0082244	4.6738	0	8		C	21	H	28	N	0	O	7	S	0	13C	0	1.33333	0.333333
120	405.192	405.192	405.192	-0.00778162	3.0957	0	8		C	22	H	30	N	0	O	7	S	0	13C	0	1.36364	0.318182
121	419.208	419.208	419.208	-0.00736845	2.2054	0	8		C	23	H	32	N	0	O	7	S	0	13C	0	1.3913	0.304348
122	433.223	433.223	433.223	0.0622664	1.3562	0	8		C	24	H	34	N	0	O	7	S	0	13C	0	1.41667	0.291667
123	447.239	447.239	447.239	-0.0513386	0.8976	0	8		C	25	H	36	N	0	O	7	S	0	13C	0	1.44	0.28
124	461.255	461.255	461.254	-0.0929996	0.5622	0	8		C	26	H	38	N	0	O	7	S	0	13C	0	1.46154	0.269231
125	475.27	475.27	475.27	-0.0270001	0.323	0	8		C	27	H	40	N	0	O	7	S	0	13C	0	1.48148	0.259259
126	489.286	489.286	489.286	-0.0465336	0.2174	0	8		C	28	H	42	N	0	O	7	S	0	13C	0	1.5	0.25
127	503.301	503.301	503.301	0.0939714	0.1467	0	8		C	29	H	44	N	0	O	7	S	0	13C	0	1.51724	0.241379
128	517.317	517.317	517.317	-0.0824251	0.1188	0	8		C	30	H	46	N	0	O	7	S	0	13C	0	1.53333	0.233333
129	234.988	234.988	234.988	-0.0595215	0.1453	0	9		C	10	H	4	N	0	O	7	S	0	13C	0	0.4	0.7
130	249.004	249.004	249.004	-0.0157537	0.2759	0	9		C	11	H	6	N	0	O	7	S	0	13C	0	0.545455	0.636364
131	263.02	263.02	263.02	-0.0146703	0.5064	0	9		C	12	H	8	N	0	O	7	S	0	13C	0	0.666667	0.583333
132	277.035	277.035	277.035	0.0223998	0.6166	0	9		C	13	H	10	N	0	O	7	S	0	13C	0	0.769231	0.538462
133	291.051	291.051	291.051	-0.0128167	0.8702	0	9		C	14	H	12	N	0	O	7	S	0	13C	0	0.857143	0.5
134	305.067	305.067	305.067	-0.0120176	1.2543	0	9		C	15	H	14	N	0	O	7	S	0	13C	0	0.933333	0.466667
135	319.082	319.082	319.082	-0.0112887	2.1328	0	9		C	16	H	16	N	0	O	7	S	0	13C	0	1	0.4375
136	333.098	333.098	333.098	0.0194	3.1008	0	9		C	17	H	18	N	0	O	7	S	0	13C	0	1.05882	0.411765
137	347.114	347.114	347.114	-0.0964346	3.6161	0	9		C	18	H	20	N	0	O	7	S	0	13C	0	1.11111	0.388889
138	361.129	361.129	361.129	0.0182494	4.6232	0	9		C	19	H	22	N	0	O	7	S	0	13C	0	1.15789	0.368421
139	375.145	375.145	375.145	-0.0355742	4.6317	0	9		C	20	H	24	N	0	O	7	S	0	13C	0	1.2	0.35
140	389.161	389.161	389.161	-0.00843182	3.6924	0	9		C	21	H	26	N	0	O	7	S	0	13C	0	1.2381	0.333333
141	403.176	403.176	403.176	-0.00797961	2.8161	0	9		C	22	H	28	N	0	O	7	S	0	13C	0	1.27273	0.318182
142	417.192	417.192	417.192	-0.0315276	2.1054	0	9		C	23	H	30	N	0	O	7	S	0	13C	0	1.30435	0.304348
143	431.208	431.208	431.208	0.0160273	1.6077	0	9		C	24	H	32	N	0	O	7	S	0	13C	0	1.33333	0.291667
144	445.223	445.223	445.223	0.0381275	0.8777	0	9		C	25	H	34	N	0	O	7	S	0	13C	0	1.36	0.28
145	459.239	459.239	459.239	-0.0499971	0.6654	0	9		C	26	H	36	N	0	O	7	S	0	13C	0	1.38462	0.269231
146	473.254	473.254	473.254	0.0361402	0.457	0	9		C	27	H	38	N	0	O	7	S	0	13C	0	1.40741	0.259259
147	487.27	487.27	487.27	0.0147098	0.3182	0	9		C	28	H	40	N	0	O	7	S	0	13C	0	1.42857	0.25
148	501.286	501.286	501.286	-0.105266	0.2213	0	9		C	29	H	42	N	0	O	7	S	0	13C	0	1.44828	0.241379
149	515.301	515.301	515.301	-0.121684	0.1441	0	9		C	30	H	44	N	0	O	7	S	0	13C	0	1.46667	0.233333
150	261.004	261.004	261.004	-0.053343	0.1659	0	10		C	12	H	6	N	0	O	7	S	0	13C	0	0.5	0.583333
151	275.02	275.02	275.02	-0.0140302	0.3323	0	10		C	13	H	8	N	0	O	7	S	0	13C	0	0.615385	0.538462
152	289.035	289.035	289.035	0.0214699	0.5335	0	10		C	14	H	10	N	0	O	7	S	0	13C	0	0.714286	0.5
153	303.051	303.051	303.051	0.0206886	0.7259	0	10		C	15	H	12	N	0	O	7	S	0	13C	0	0.8	0.466667
154	317.067	317.067	317.067	-0.0115628	0.9897	0	10		C	16	H	14	N	0	O	7	S	0	13C	0	0.875	0.4375
155	331.082	331.082	331.082	0.0193244	1.4849	0	10		C	17	H	16	N	0	O	7	S	0	13C	0	0.941176	0.411765
156	345.098	345.098	345.098	-0.0682064	1.861	0	10		C	18	H	18	N	0	O	7	S	0	13C	0	1	0.388889
157	359.114	359.114	359.114	0.0181732	2.3273	0	10		C	19	H	20	N	0	O	7	S	0	13C	0	1.05263	0.368421
158	373.129	373.129	373.129	-0.00913788	2.862	0	10		C	20	H	22	N	0	O	7	S	0	13C	0	1.1	0.35
159	387.145	387.145	387.145	0.0171887	2.5844	0	10		C	21	H	24	N	0	O	7	S	0	13C	0	1.14286	0.333333
160	401.161	401.161	401.161	-0.00817959	2.1744	0	10		C	22	H	26	N	0	O	7	S	0	13C	0	1.18182	0.318182
161	415.176	415.176	415.176	-0.00774897	1.7126	0	10		C	23	H	28	N	0	O	7	S	0	13C	0	1.21739	0.304348
162	429.192	429.192	429.192	-0.00734648	1.3203	0	10		C	24	H	30	N	0	O	7	S	0	13C	0	1.25	0.291667
163	443.208	443.208	443.208	0.0381561	0.8845	0	10		C	25	H	32	N	0	O	7	S	0	13C	0	1.28	0.28
164	457.223	457.223	457.223	-0.0941002	0.6407	0	10		C	26	H	34	N	0	O	7	S	0	13C	0	1.30769	0.269231
165	471.239	471.239	471.239	-0.00628265	0.4885	0	10		C	27	H	36	N	0	O	7	S	0	13C	0	1.33333	0.259259
166	485.254	485.254	485.254	0.0558542	0.3086	0	10		C	28	H	38	N	0	O	7	S	0	13C	0	1.35714	0.25
167	499.27	499.27	499.27	-0.205965	0.2006	0	10		C	29	H	40	N	0	O	7	S	0	13C	0	1.37931	0.241379
168	513.286	513.286	513.286	-0.0833224	0.1253	0	10		C	30	H	42	N	0	O	7	S	0	13C	0	1.4	0.233333
169	273.004	273.004	273.004	-0.0143688	0.1711	0	11		C	13	H	6	N	0	O	7	S	0	13C	0	0.461538	0.538462
170	287.02	287.02	287.02	0.056238	0.2776	0	11		C	14	H	8	N	0	O	7	S	0	13C	0	0.571429	0.5
171	301.035	301.035	301.035	0.020614	0.4041	0	11		C	15	H	10	N	0	O	7	S	0	13C	0	0.666667	0.466667
172	315.051	315.051	315.051	-0.0118403	0.4755	0	11		C	16	H	12	N	0	O	7	S	0	13C	0	0.75	0.4375
173	329.067	329.067	329.067	0.0192479	0.6343	0	11		C	17	H	14	N	0	O	7	S	0	13C	0	0.823529	0.411765
174	343.082	343.082	343.082	-0.0396465	0.7966	0	11		C	18	H	16	N	0	O	7	S	0	13C	0	0.888889	0.388889
175	357.098	357.098	357.098	-0.00990734	1.0277	0	11		C	19	H	18	N	0	O	7	S	0	13C	0	0.947368	0.368421
176	371.114	371.114	371.114	-0.00936034	1.3951	0	11		C	20	H	20	N	0	O	7	S	0	13C	0	1	0.35
177	385.129	385.129	385.129	0.0171121	1.583	0	11		C	21	H	22	N	0	O	7	S	0	13C	0	1.04762	0.333333
178	399.145	399.145	399.145	0.016672	1.4445	0	11		C	22	H	24	N	0	O	7	S	0	13C	0	1.09091	0.318182
179	413.161	413.161	413.161	0.0162616	1.3281	0	11		C	23	H	26	N	0	O	7	S	0	13C	0	1.13043	0.304348
180	427.176	427.176	427.176	-0.0309408	1.0983	0	11		C	24	H	28	N	0	O	7	S	0	13C	0	1.16667	0.291667
181	441.192	441.192	441.192	0.0155192	0.7354	0	11		C	25	H	30	N	0	O	7	S	0	13C	0	1.2	0.28
182	455.208	455.208	455.208	-0.0726897	0.6255	0	11		C	26	H	32	N	0	O	7	S	0	13C	0	1.23077	0.269231
183	469.223	469.223	469.223	-0.0703818	0.4428	0	11		C	27	H	34	N	0	O	7	S	0	13C	0	1.25926	0.259259
184	483.239	483.239	483.239	0.0352608	0.3002	0	11		C	28	H	36	N	0	O	7	S	0	13C	0	1.28571	0.25
185	497.254	497.254	497.254	0.114838	0.2021	0	11		C	29	H	38	N	0	O	7	S	0	13C	0	1.31034	0.241379
186	511.27	511.27	511.27	-0.0837764	0.1294	0	11		C	30	H	40	N	0	O	7	S	0	13C	0	1.33333	0.233333
187	285.004	285.004	285.004	0.0213234	0.0919	0	12		C	14	H	6	N	0	O	7	S	0	13C	0	0.428571	0.5
188	299.02	299.02	299.02	-0.0129041	0.2402	0	12		C	15	H	8	N	0	O	7	S	0	13C	0	0.533333	0.466667
189	313.035	313.035	313.035	-0.107957	0.2504	0	12		C	16	H	10	N	0	O	7	S	0	13C	0	0.625	0.4375
190	327.051	327.051	327.051	0.0803229	0.2992	0	12		C	17	H	12	N	0	O	7	S	0	13C	0	0.705882	0.411765
191	341.067	341.067	341.067	-0.0107491	0.4019	0	12		C	18	H	14	N	0	O	7	S	0	13C	0	0.777778	0.388889
192	355.082	355.082	355.082	-0.0101442	0.395	0	12		C	19	H	16	N	0	O	7	S	0	13C	0	0.842105	0.368421
193	369.098	369.098	369.098	0.0175078	0.6614	0	12		C	20	H	18	N	0	O	7	S	0	13C	0	0.9	0.35
194	383.114	383.114	383.114	-0.00906715	0.811	0	12		C	21	H	20	N	0	O	7	S	0	13C	0	0.952381	0.333333
195	397.129	397.129	397.129	0.0165951	0.7238	0	12		C	22	H	22	N	0	O	7	S	0	13C	0	1	0.318182
196	411.145	411.145	411.145	-0.00813696	0.7746	0	12		C	23	H	24	N	0	O	7	S	0	13C	0	1.04348	0.304348
197	425.161	425.161	425.161	-0.0312384	0.6546	0	12		C	24	H	26	N	0	O	7	S	0	13C	0	1.08333	0.291667
198	439.176	439.176	439.176	-0.00732551	0.6291	0	12		C	25	H	28	N	0	O	7	S	0	13C	0	1.12	0.28
199	453.192	453.192	453.192	-0.0290231	0.5085	0	12		C	26	H	30	N	0	O	7	S	0	13C	0	1.15385	0.269231
200	467.208	467.208	467.208	-0.11363	0.3452	0	12		C	27	H	32	N	0	O	7	S	0	13C	0	1.18519	0.259259
201	481.223	481.223	481.223	-0.0478463	0.2986	0	12		C	28	H	34	N	0	O	7	S	0	13C	0	1.21429	0.25
202	495.239	495.239	495.239	-0.10694	0.1713	0	12		C	29	H	36	N	0	O	7	S	0	13C	0	1.24138	0.241379
203	509.255	509.255	509.254	-0.0645974	0.1135	0	12		C	30	H	38	N	0	O	7	S	0	13C	0	1.26667	0.233333
204	311.02	311.02	311.02	-0.141015	0.174	0	13		C	16	H	8	N	0	O	7	S	0	13C	0	0.5	0.4375
205	325.035	325.035	325.035	0.0498578	0.2094	0	13		C	17	H	10	N	0	O	7	S	0	13C	0	0.588235	0.411765
206	339.051	339.051	339.051	-0.0110022	0.2449	0	13		C	18	H	12	N	0	O	7	S	0	13C	0	0.666667	0.388889
207	353.067	353.067	353.067	-0.0103838	0.2254	0	13		C	19	H	14	N	0	O	7	S	0	13C	0	0.736842	0.368421
208	367.082	367.082	367.082	-0.00981259	0.3003	0	13		C	20	H	16	N	0	O	7	S	0	13C	0	0.8	0.35
209	381.098	381.098	381.098	-0.00928341	0.4087	0	13		C	21	H	18	N	0	O	7	S	0	13C	0	0.857143	0.333333
210	395.114	395.114	395.114	0.0165174	0.3646	0	13		C	22	H	20	N	0	O	7	S	0	13C	0	0.909091	0.318182
211	409.129	409.129	409.129	-0.00833382	0.4347	0	13		C	23	H	22	N	0	O	7	S	0	13C	0	0.956522	0.304348
212	423.145	423.145	423.145	-0.0079062	0.379	0	13		C	24	H	24	N	0	O	7	S	0	13C	0	1	0.291667
213	437.161	437.161	437.161	-0.12188	0.361	0	13		C	25	H	26	N	0	O	7	S	0	13C	0	1.04	0.28
214	451.176	451.176	451.176	0.103691	0.2904	0	13		C	26	H	28	N	0	O	7	S	0	13C	0	1.07692	0.269231
215	465.192	465.192	465.192	-0.0712675	0.2154	0	13		C	27	H	30	N	0	O	7	S	0	13C	0	1.11111	0.259259
216	479.208	479.208	479.208	-0.00644587	0.2103	0	13		C	28	H	32	N	0	O	7	S	0	13C	0	1.14286	0.25
217	493.223	493.223	493.223	-0.168331	0.161	0	13		C	29	H	34	N	0	O	7	S	0	13C	0	1.17241	0.241379
218	507.239	507.239	507.239	-0.00583676	0.1401	0	13		C	30	H	36	N	0	O	7	S	0	13C	0	1.2	0.233333
219	323.02	323.02	323.02	0.142844	0.0857	0	14		C	17	H	8	N	0	O	7	S	0	13C	0	0.470588	0.411765
220	337.035	337.035	337.035	0.0480826	0.1444	0	14		C	18	H	10	N	0	O	7	S	0	13C	0	0.555556	0.388889
221	351.051	351.051	351.051	0.0463457	0.1714	0	14		C	19	H	12	N	0	O	7	S	0	13C	0	0.631579	0.368421
222	365.067	365.067	365.067	0.0995266	0.1782	0	14		C	20	H	14	N	0	O	7	S	0	13C	0	0.7	0.35
223	379.082	379.082	379.082	0.0168775	0.203	0	14		C	21	H	16	N	0	O	7	S	0	13C	0	0.761905	0.333333
224	393.098	393.098	393.098	-0.0853169	0.2024	0	14		C	22	H	18	N	0	O	7	S	0	13C	0	0.818182	0.318182
225	407.114	407.114	407.114	0.08972	0.2035	0	14		C	23	H	20	N	0	O	7	S	0	13C	0	0.869565	0.304348
226	421.129	421.129	421.129	-0.0555877	0.2171	0	14		C	24	H	22	N	0	O	7	S	0	13C	0	0.916667	0.291667
227	435.145	435.145	435.145	0.130197	0.1629	0	14		C	25	H	24	N	0	O	7	S	0	13C	0	0.96	0.28
228	449.161	449.161	449.161	-0.0740967	0.2094	0	14		C	26	H	26	N	0	O	7	S	0	13C	0	1	0.269231
229	463.176	463.176	463.176	0.0794143	0.1421	0	14		C	27	H	28	N	0	O	7	S	0	13C	0	1.03704	0.259259
230	477.192	477.192	477.192	0.0772162	0.1592	0	14		C	28	H	30	N	0	O	7	S	0	13C	0	1.07143	0.25
231	491.208	491.208	491.208	0.0344276	0.08	0	14		C	29	H	32	N	0	O	7	S	0	13C	0	1.10345	0.241379
232	505.223	505.223	505.223	0.370084	0.0889	0	14		C	30	H	34	N	0	O	7	S	0	13C	0	1.13333	0.233333
233	349.035	349.035	349.035	-0.0395216	0.0881	0	15		C	19	H	10	N	0	O	7	S	0	13C	0	0.526316	0.368421
234	363.051	363.051	363.051	0.0999025	0.1013	0	15		C	20	H	12	N	0	O	7	S	0	13C	0	0.6	0.35
235	377.067	377.067	377.067	0.0167976	0.1238	0	15		C	21	H	14	N	0	O	7	S	0	13C	0	0.666667	0.333333
236	391.082	391.082	391.082	0.0930698	0.1252	0	15		C	22	H	16	N	0	O	7	S	0	13C	0	0.727273	0.318182
237	405.098	405.098	405.098	0.0406374	0.1451	0	15		C	23	H	18	N	0	O	7	S	0	13C	0	0.782609	0.304348
238	419.114	419.114	419.114	0.134871	0.1559	0	15		C	24	H	20	N	0	O	7	S	0	13C	0	0.833333	0.291667
239	433.129	433.129	433.129	-0.0540476	0.1353	0	15		C	25	H	22	N	0	O	7	S	0	13C	0	0.88	0.28
240	447.145	447.145	447.145	-0.00748185	0.1019	0	15		C	26	H	24	N	0	O	7	S	0	13C	0	0.923077	0.269231
241	475.176	475.176	475.176	0.203678	0.1	0	15		C	28	H	28	N	0	O	7	S	0	13C	0	1	0.25

[truncated: 52 more sheets: O8 , O9 , O10 , O11 , O12 , O13 , O14 , O15 , N1 O3 , N1 O4 , N1 O5 , N1 O6 , N1 O7 , N1 O8 , N1 O9 , N1 O10 , N1 O11 , N1 O12 , O2 S1 , O3 S1  …]
