# Supplementary material for: Radiolytically reworked Archean organic matter in a habitable deep ancient high-temperature brine
Source: Nat Commun. 2023 Oct 3;14:6163. doi: 10.1038/s41467-023-41900-8 (PMC10547683; doi:10.1038/s41467-023-41900-8)
Supplement: Supplementary file 4 — Supplementary Dataset 1 [file 41467_2023_41900_MOESM4_ESM.zip › Supplementary Data/GorillaGrease_NegESIFTICRMS.xls]

## Sheet: General
Average Noise	Noise std
0	0
Class	Number of peaks	% R.A.	% R.A. (No Hits discarded)	A.M.W. average	A.W. average C#	A.W. average DBE	A.W. average H/C	Sum R.A.	RMS Error
Isolated	0	0	0
No Hit	1987	60.4998	0
O2	60	2.97547	7.5328	304.039	20.0707	5.46024	1.76444	12.955	0.074445
O3	60	1.83459	4.64452	331.946	20.9438	5.95897	1.70475	7.9877	0.045717
O4	57	1.16387	2.94648	361.592	22.1016	5.90399	1.62308	5.0674	0.049887
O5	39	2.50341	6.33773	500.208	30.6538	4.25105	1.81894	10.8997	0.031674
O6	21	0.275567	0.697634	399.747	22.5058	5.34572	1.60888	1.1998	0.060794
O3 S1	154	12.448	31.5137	494.023	30.2101	4.46399	1.77135	54.1976	0.039422
O3 S2	102	0.693235	1.75502	539.442	30.9719	3.41846	1.90601	3.0183	0.04919
O4 S1	112	0.598172	1.51435	530.54	31.552	3.58995	1.87778	2.6044	0.05243
O5 S1	5	0.111945	0.283403	273.56	11.4965	NaN	2.17666	0.4874	0.035669
O6 S1	46	4.97421	12.5929	396.886	19.5999	3.89732	1.79382	21.6574	0.040292
O7 S1	38	2.92007	7.39255	412.992	19.6183	3.09541	1.92386	12.7138	0.031361
O8 S1	48	1.36415	3.45352	451.323	21.3653	4.01541	1.91621	5.9394	0.050561
O9 S1	31	0.651618	1.64966	480.715	22.1264	3.69543	2.01084	2.8371	0.04049
O10 S1	5	0.316748	0.80189	500.667	21.9631	NaN	2.0912	1.3791	0.052525
O2 13C1	13	0.291644	0.738337	271.29	16.1677	1.60339	2.07599	1.2698	0.05187
O3 13C1	5	0.0763907	0.193393	352.886	21.3905	5	1.70871	0.3326	0.015789
O5 13C1	11	0.57254	1.44946	562.234	33.7317	2.10672	1.99443	2.4928	0.046285
O3 S1 13C1	104	3.89889	9.87056	503.392	29.8088	4.37442	1.84264	16.9755	0.035154
O3 S1 13C2	30	0.533334	1.35021	509.813	29.1694	4.06482	1.92466	2.3221	0.068152
O6 S1 13C1	10	0.72771	1.84229	394.583	18.2353	2.48183	1.9596	3.1684	0.054427
O7 S1 13C1	10	0.398835	1.0097	418.278	18.7716	2.31123	1.97712	1.7365	0.015191
O8 S1 13C1	16	0.169823	0.429931	464.917	21.3423	3.80154	1.88623	0.7394	0.038079
Total	2964	100	100	457.279	26.6386	4.44751		435.393

## Sheet: Combined R. Abundances
Class	R. Abundance	A.M.W. average	A.W. average C#	A.W. average DBE	A.W. average H/C
O3 S1	12.448	494.023	30.2101	4.46399	1.77135
O6 S1	4.97421	396.886	19.5999	3.89732	1.79382
O2	2.97547	304.039	20.0707	5.46024	1.76444
O7 S1	2.92007	412.992	19.6183	3.09541	1.92386
O5	2.50341	500.208	30.6538	4.25105	1.81894
O3	1.83459	331.946	20.9438	5.95897	1.70475
O8 S1	1.36415	451.323	21.3653	4.01541	1.91621
O4	1.16387	361.592	22.1016	5.90399	1.62308
O3 S2	0.693235	539.442	30.9719	3.41846	1.90601
O9 S1	0.651618	480.715	22.1264	3.69543	2.01084
O4 S1	0.598172	530.54	31.552	3.58995	1.87778
O10 S1	0.316748	500.667	21.9631	NaN	2.0912
O6	0.275567	399.747	22.5058	5.34572	1.60888
O5 S1	0.111945	273.56	11.4965	NaN	2.17666
Total	32.831	450.569	26.284	4.5452	1.80491

## Sheet: No Hit
% Total =	60.4998
	Experimental m/z	Recalibrated m/z	Rel. Abudance	Signal 2 Noise
1	181.697	181.697	0.0129	0
2	195.714	195.714	0.0123	0
3	201.72	201.72	0.0143	0
4	215.736	215.736	0.0123	0
5	993.6	993.6	0.014	0
6	1021.63	1021.63	0.0283	0
7	185.697	185.697	0.0158	0
8	199.713	199.713	0.0115	0
9	671.236	671.236	0.0296	0
10	965.564	965.564	0.0437	0
11	199.707	199.707	0.013	0
12	255.77	255.77	0.0132	0
13	181.686	181.686	0.0116	0
14	195.702	195.702	0.0135	0
15	209.717	209.717	0.0118	0
16	983.58	983.58	0.0199	0
17	997.595	997.595	0.0214	0
18	1011.61	1011.61	0.0126	0
19	181.673	181.673	0.0133	0
20	195.689	195.689	0.0121	0
21	183.669	183.669	0.0134	0
22	211.7	211.7	0.0117	0
23	225.716	225.716	0.0115	0
24	1027.61	1027.61	0.0167	0
25	1041.62	1041.62	0.019	0
26	197.672	197.672	0.0121	0
27	211.688	211.688	0.0126	0
28	233.706	233.706	0.012	0
29	289.768	289.768	0.014	0
30	193.65	193.65	0.0126	0
31	207.666	207.666	0.0141	0
32	207.649	207.649	0.0119	0
33	277.728	277.728	0.0124	0
34	183.618	183.618	0.0122	0
35	197.634	197.634	0.0117	0
36	239.68	239.68	0.0194	0
37	253.695	253.695	0.014	0
38	199.626	199.626	0.0115	0
39	213.641	213.641	0.0117	0
40	185.606	185.606	0.0118	0
41	213.636	213.636	0.0129	0
42	185.602	185.602	0.0118	0
43	199.617	199.617	0.0128	0
44	189.603	189.603	0.0156	0
45	217.634	217.634	0.0119	0
46	195.609	195.609	0.0153	0
47	209.624	209.624	0.0133	0
48	227.632	227.632	0.0124	0
49	241.648	241.648	0.0125	0
50	205.605	205.605	0.0128	0
51	219.62	219.62	0.0125	0
52	189.585	189.585	0.0124	0
53	203.601	203.601	0.0121	0
54	191.578	191.578	0.0128	0
55	219.609	219.609	0.0116	0
56	233.625	233.625	0.0153	0
57	181.563	181.563	0.0126	0
58	223.609	223.609	0.0118	0
59	187.569	187.569	0.0133	0
60	201.584	201.584	0.0131	0
61	301.675	301.675	0.0743	0
62	315.691	315.691	0.0317	0
63	329.707	329.707	0.0291	0
64	183.543	183.543	0.0116	0
65	197.558	197.558	0.0123	0
66	181.54	181.54	0.0122	0
67	209.571	209.571	0.0119	0
68	185.535	185.535	0.0133	0
69	199.551	199.551	0.015	0
70	187.533	187.533	0.0128	0
71	201.549	201.549	0.0124	0
72	183.528	183.528	0.0126	0
73	197.544	197.544	0.0147	0
74	197.527	197.527	0.0147	0
75	211.543	211.543	0.0122	0
76	183.511	183.511	0.0121	0
77	225.558	225.558	0.0124	0
78	197.525	197.525	0.0149	0
79	225.556	225.556	0.0127	0
80	183.497	183.497	0.0115	0
81	197.513	197.513	0.0121	0
82	213.523	213.523	0.0119	0
83	255.57	255.57	0.0119	0
84	191.497	191.497	0.0123	0
85	219.529	219.529	0.0117	0
86	187.48	187.48	0.0146	0
87	201.496	201.496	0.0121	0
88	197.487	197.487	0.0124	0
89	225.518	225.518	0.0124	0
90	209.49	209.49	0.0117	0
91	237.521	237.521	0.0115	0
92	223.502	223.502	0.0143	0
93	237.517	237.517	0.0117	0
94	193.459	193.459	0.0123	0
95	235.506	235.506	0.0122	0
96	199.459	199.459	0.0117	0
97	213.474	213.474	0.0118	0
98	183.44	183.44	0.0127	0
99	197.456	197.456	0.0122	0
100	201.451	201.451	0.0123	0
101	229.482	229.482	0.0122	0
102	221.463	221.463	0.0131	0
103	235.479	235.479	0.0124	0
104	197.433	197.433	0.0117	0
105	225.464	225.464	0.0121	0
106	195.415	195.415	0.0126	0
107	209.431	209.431	0.012	0
108	183.4	183.4	0.0128	0
109	211.431	211.431	0.0139	0
110	205.417	205.417	0.0131	0
111	233.449	233.449	0.0141	0
112	201.408	201.408	0.0122	0
113	215.424	215.424	0.0128	0
114	229.439	229.439	0.0123	0
115	189.391	189.391	0.0115	0
116	203.407	203.407	0.0125	0
117	193.393	193.393	0.014	0
118	207.408	207.408	0.0125	0
119	221.425	221.425	0.0119	0
120	203.403	203.403	0.0125	0
121	217.419	217.419	0.0124	0
122	183.373	183.373	0.0135	0
123	197.388	197.388	0.0125	0
124	185.373	185.373	0.0168	0
125	213.404	213.404	0.0118	0
126	183.359	183.359	0.0128	0
127	197.375	197.375	0.0131	0
128	187.359	187.359	0.0126	0
129	201.375	201.375	0.0127	0
130	1067.34	1067.34	0.0157	0
131	1081.36	1081.36	0.0233	0
132	1095.37	1095.37	0.0226	0
133	1055.32	1055.32	0.0264	0
134	1069.34	1069.34	0.0405	0
135	1083.35	1083.35	0.0468	0
136	1097.37	1097.37	0.0508	0
137	1111.38	1111.38	0.0267	0
138	207.371	207.371	0.0122	0
139	221.387	221.387	0.0128	0
140	191.353	191.353	0.0119	0
141	233.4	233.4	0.0117	0
142	195.356	195.356	0.0119	0
143	223.387	223.387	0.0116	0
144	1057.32	1057.32	0.0206	0
145	1071.33	1071.33	0.0326	0
146	1085.35	1085.35	0.045	0
147	1099.37	1099.37	0.0478	0
148	1113.38	1113.38	0.0257	0
149	1059.32	1059.32	0.0145	0
150	1073.33	1073.33	0.0175	0
151	1101.36	1101.36	0.0205	0
152	187.332	187.332	0.0129	0
153	201.348	201.348	0.0133	0
154	199.339	199.339	0.0122	0
155	241.386	241.386	0.0129	0
156	205.34	205.34	0.0122	0
157	233.372	233.372	0.0118	0
158	197.322	197.322	0.0127	0
159	211.337	211.337	0.0144	0
160	209.333	209.333	0.0124	0
161	223.35	223.35	0.0133	0
162	187.304	187.304	0.0117	0
163	201.319	201.319	0.0136	0
164	189.305	189.305	0.0131	0
165	203.32	203.32	0.0115	0
166	187.295	187.295	0.0138	0
167	215.326	215.326	0.0125	0
168	215.325	215.325	0.0123	0
169	271.388	271.388	0.0121	0
170	191.292	191.292	0.0124	0
171	205.308	205.308	0.0124	0
172	1087.29	1087.29	0.017	0
173	1101.3	1101.3	0.0256	0
174	1115.32	1115.32	0.0407	0
175	1129.33	1129.33	0.0349	0
176	1143.35	1143.35	0.0127	0
177	189.281	189.281	0.0117	0
178	217.313	217.313	0.0134	0
179	1119.32	1119.32	0.02	0
180	1133.34	1133.34	0.0136	0
181	195.285	195.285	0.0118	0
182	223.316	223.316	0.0125	0
183	1089.28	1089.28	0.0422	0
184	1103.3	1103.3	0.0695	0
185	1117.31	1117.31	0.0811	0
186	1131.33	1131.33	0.0801	0
187	1145.34	1145.34	0.0375	0
188	1159.36	1159.36	0.0159	0
189	1077.26	1077.26	0.0121	0
190	1091.28	1091.28	0.047	0
191	1105.29	1105.29	0.0755	0
192	1119.31	1119.31	0.0893	0
193	1133.33	1133.33	0.0863	0
194	1147.34	1147.34	0.0352	0
195	1161.36	1161.36	0.0161	0
196	211.292	211.292	0.0123	0
197	1135.32	1135.32	0.0571	0
198	1149.34	1149.34	0.0262	0
199	1093.28	1093.28	0.029	0
200	1107.29	1107.29	0.0406	0
201	1121.31	1121.31	0.0575	0
202	187.262	187.262	0.0145	0
203	201.278	201.278	0.012	0
204	195.27	195.27	0.013	0
205	209.286	209.286	0.0125	0
206	205.28	205.28	0.0124	0
207	219.296	219.296	0.0121	0
208	1095.27	1095.27	0.0128	0
209	1109.29	1109.29	0.0186	0
210	1123.3	1123.3	0.0221	0
211	1137.32	1137.32	0.0234	0
212	185.251	185.251	0.0128	0
213	199.266	199.266	0.0127	0
214	213.282	213.282	0.0116	0
215	207.261	207.261	0.0118	0
216	221.277	221.277	0.0124	0
217	219.26	219.26	0.012	0
218	247.292	247.292	0.0122	0
219	211.23	211.23	0.0116	0
220	1121.25	1121.25	0.0164	0
221	1135.26	1135.26	0.018	0
222	1149.28	1149.28	0.0274	0
223	1163.29	1163.29	0.0237	0
224	1123.24	1123.24	0.0334	0
225	1137.26	1137.26	0.0516	0
226	1151.27	1151.27	0.0711	0
227	1165.29	1165.29	0.0699	0
228	1179.31	1179.31	0.0272	0
229	1193.32	1193.32	0.0124	0
230	189.199	189.199	0.0133	0
231	217.23	217.23	0.0116	0
232	1169.29	1169.29	0.013	0
233	1125.24	1125.24	0.0351	0
234	1139.26	1139.26	0.0624	0
235	1153.27	1153.27	0.0877	0
236	1167.29	1167.29	0.0877	0
237	1181.3	1181.3	0.0393	0
238	1195.32	1195.32	0.0182	0
239	1127.24	1127.24	0.0225	0
240	1141.25	1141.25	0.0468	0
241	1155.27	1155.27	0.068	0
242	1169.28	1169.28	0.0618	0
243	1183.3	1183.3	0.0234	0
244	195.194	195.194	0.0123	0
245	209.209	209.209	0.0131	0
246	219.219	219.219	0.0122	0
247	1129.23	1129.23	0.0159	0
248	1143.25	1143.25	0.0227	0
249	1157.27	1157.27	0.0308	0
250	1171.28	1171.28	0.032	0
251	1185.3	1185.3	0.0158	0
252	189.175	189.175	0.0131	0
253	203.191	203.191	0.0116	0
254	203.184	203.184	0.013	0
255	217.199	217.199	0.0152	0
256	257.24	257.24	0.028	0
257	285.271	285.271	0.0258	0
258	207.179	207.179	0.0123	0
259	249.226	249.226	0.012	0
260	181.143	181.143	0.0128	0
261	195.159	195.159	0.0123	0
262	255.224	255.224	0.0137	0
263	283.255	283.255	0.0527	0
264	187.147	187.147	0.013	0
265	201.163	201.163	0.0125	0
266	225.187	225.187	0.0133	0
267	253.218	253.218	0.0192	0
268	247.207	247.207	0.0163	0
269	261.222	261.222	0.1505	0
270	289.254	289.254	0.0317	0
271	303.269	303.269	0.0188	0
272	317.285	317.285	0.0183	0
273	331.301	331.301	0.0697	0
274	345.316	345.316	0.013	0
275	415.395	415.395	0.0249	0
276	429.41	429.41	0.0885	0
277	443.426	443.426	0.0148	0
278	471.457	471.457	0.0121	0
279	189.14	189.14	0.0125	0
280	203.155	203.155	0.0133	0
281	209.154	209.154	0.0123	0
282	223.17	223.17	0.0125	0
283	181.115	181.115	0.0122	0
284	195.131	195.131	0.0118	0
285	1157.2	1157.2	0.0123	0
286	1171.22	1171.22	0.0206	0
287	1185.24	1185.24	0.0329	0
288	1199.25	1199.25	0.0363	0
289	1159.2	1159.2	0.0124	0
290	1173.22	1173.22	0.0316	0
291	1187.23	1187.23	0.0464	0
292	215.144	215.144	0.0117	0
293	271.207	271.207	0.0283	0
294	203.129	203.129	0.0132	0
295	217.145	217.145	0.0151	0
296	315.254	315.254	0.3337	0
297	329.27	329.27	0.0121	0
298	1161.2	1161.2	0.015	0
299	1175.21	1175.21	0.027	0
300	1189.23	1189.23	0.0369	0
301	1177.21	1177.21	0.0163	0
302	1191.23	1191.23	0.0204	0
303	181.097	181.097	0.012	0
304	195.113	195.113	0.0127	0
305	201.117	201.117	0.014	0
306	215.132	215.132	0.0117	0
307	197.108	197.108	0.0134	0
308	211.123	211.123	0.0115	0
309	197.104	197.104	0.0118	0
310	211.12	211.12	0.0119	0
311	191.087	191.087	0.0116	0
312	205.103	205.103	0.0119	0
313	219.118	219.118	0.0134	0
314	583.525	583.525	0.0171	0
315	187.074	187.074	0.0124	0
316	257.153	257.153	0.0117	0
317	209.095	209.095	0.0604	0
318	223.11	223.11	0.0331	0
319	265.157	265.157	0.2986	0
320	321.22	321.22	0.6139	0
321	335.236	335.236	0.0384	0
322	349.251	349.251	0.2149	0
323	363.267	363.267	0.0247	0
324	377.283	377.283	0.0743	0
325	391.298	391.298	0.0162	0
326	229.115	229.115	0.0123	0
327	425.334	425.334	0.0417	0
328	579.506	579.506	0.016	0
329	311.205	311.205	0.029	0
330	605.534	605.534	0.0145	0
331	239.123	239.123	0.015	0
332	323.217	323.217	0.0118	0
333	223.101	223.101	0.3413	0
334	237.117	237.117	2.6802	0
335	237.117	237.117	0.0125	0
336	251.132	251.132	0.6369	0
337	265.148	265.148	0.118	0
338	317.203	317.203	0.0231	0
339	331.219	331.219	0.0123	0
340	197.065	197.065	0.0138	0
341	211.081	211.081	0.0136	0
342	225.097	225.097	0.0157	0
343	239.112	239.112	0.1038	0
344	253.128	253.128	0.03	0
345	429.322	429.322	0.0447	0
346	597.51	597.51	0.0756	0
347	181.044	181.044	0.0139	0
348	195.06	195.06	0.0135	0
349	211.075	211.075	0.0138	0
350	309.185	309.185	0.0987	0
351	315.188	315.188	0.0124	0
352	455.344	455.344	0.0198	0
353	215.069	215.069	0.0116	0
354	481.366	481.366	0.0242	0
355	495.382	495.382	0.0207	0
356	509.397	509.397	0.0199	0
357	523.413	523.413	0.0143	0
358	479.362	479.362	0.0152	0
359	493.378	493.378	0.015	0
360	507.394	507.394	0.0127	0
361	479.359	479.359	0.0118	0
362	493.375	493.375	0.012	0
363	313.173	313.173	0.0173	0
364	453.329	453.329	0.0124	0
365	467.345	467.345	0.0319	0
366	509.392	509.392	0.0423	0
367	523.408	523.408	0.0304	0
368	481.359	481.359	0.0233	0
369	495.375	495.375	0.0266	0
370	509.39	509.39	0.0204	0
371	523.406	523.406	0.0168	0
372	225.072	225.072	0.5097	0
373	239.088	239.088	0.1008	0
374	253.103	253.103	0.0371	0
375	281.135	281.135	0.0262	0
376	337.197	337.197	1.9296	0
377	337.198	337.198	0.012	0
378	393.26	393.26	0.0607	0
379	407.275	407.275	0.0179	0
380	421.291	421.291	0.0228	0
381	435.307	435.307	0.0172	0
382	235.083	235.083	0.0126	0
383	445.317	445.317	0.0276	0
384	613.505	613.505	0.0131	0
385	189.029	189.029	0.0119	0
386	217.06	217.06	0.0118	0
387	211.053	211.053	0.0119	0
388	351.209	351.209	0.0233	0
389	365.224	365.224	0.0233	0
390	479.351	479.351	0.014	0
391	493.367	493.367	0.013	0
392	593.479	593.479	0.0146	0
393	635.526	635.526	0.0458	0
394	313.164	313.164	0.0646	0
395	327.18	327.18	0.0482	0
396	341.196	341.196	0.0315	0
397	397.258	397.258	0.0152	0
398	425.29	425.29	0.0129	0
399	439.305	439.305	0.0226	0
400	453.321	453.321	0.0772	0
401	467.337	467.337	0.2604	0
402	481.352	481.352	0.3856	0
403	495.368	495.368	0.3994	0
404	509.384	509.384	0.2795	0
405	523.399	523.399	0.218	0
406	537.415	537.415	0.0351	0
407	551.431	551.431	0.0198	0
408	663.556	663.556	0.0141	0
409	677.571	677.571	0.0138	0
410	691.587	691.587	0.0148	0
411	185.021	185.021	0.0118	0
412	227.068	227.068	0.0252	0
413	283.13	283.13	0.0124	0
414	339.193	339.193	0.0833	0
415	351.206	351.206	0.0169	0
416	365.222	365.222	0.0136	0
417	193.023	193.023	0.0117	0
418	207.04	207.04	0.012	0
419	229.063	229.063	0.0131	0
420	313.157	313.157	0.0947	0
421	327.173	327.173	0.0307	0
422	341.189	341.189	0.0239	0
423	355.204	355.204	0.142	0
424	425.283	425.283	0.0178	0
425	209.04	209.04	0.012	0
426	377.228	377.228	0.0117	0
427	311.153	311.153	0.486	0
428	325.169	325.169	2.6445	0
429	339.185	339.185	0.5255	0
430	353.2	353.2	0.0501	0
431	361.205	361.205	0.0405	0
432	375.221	375.221	0.4984	0
433	465.321	465.321	0.0158	0
434	479.337	479.337	0.0174	0
435	493.352	493.352	0.0169	0
436	521.383	521.383	0.0136	0
437	313.149	313.149	0.0218	0
438	327.165	327.165	0.1277	0
439	341.18	341.18	0.0251	0
440	201.024	201.024	0.0119	0
441	215.04	215.04	0.012	0
442	525.38	525.38	0.0176	0
443	875.771	875.771	0.0434	0
444	903.802	903.802	0.0397	0
445	359.19	359.19	0.0444	0
446	373.205	373.205	0.8382	0
447	387.221	387.221	0.0351	0
448	401.237	401.237	0.1266	0
449	211.023	211.023	0.0117	0
450	225.039	225.039	0.012	0
451	233.048	233.048	0.0124	0
452	317.142	317.142	0.0128	0
453	221.033	221.033	0.0115	0
454	333.158	333.158	0.0121	0
455	457.296	457.296	0.0162	0
456	471.312	471.312	0.0249	0
457	485.327	485.327	0.0117	0
458	355.181	355.181	0.0313	0
459	369.196	369.196	0.0159	0
460	393.223	393.223	0.1689	0
461	435.27	435.27	0.0121	0
462	209.017	209.017	0.0116	0
463	391.22	391.22	0.015	0
464	213.018	213.018	0.0345	0
465	241.049	241.049	0.5446	0
466	255.065	255.065	0.398	0
467	269.08	269.08	0.0526	0
468	297.112	297.112	0.0643	0
469	325.143	325.143	0.019	0
470	353.174	353.174	2.5344	0
471	355.176	355.176	0.0198	0
472	369.192	369.192	0.0282	0
473	383.208	383.208	0.0447	0
474	397.223	397.223	0.0381	0
475	411.239	411.239	0.0324	0
476	425.254	425.254	0.0136	0
477	901.787	901.787	0.1209	0
478	251.059	251.059	0.0118	0
479	405.231	405.231	0.013	0
480	669.525	669.525	0.0208	0
481	767.635	767.635	0.0222	0
482	203.003	203.003	0.0151	0
483	357.175	357.175	0.0241	0
484	371.191	371.191	0.0996	0
485	363.181	363.181	0.0453	0
486	377.197	377.197	0.0253	0
487	391.213	391.213	0.0156	0
488	393.215	393.215	0.0287	0
489	407.23	407.23	0.0176	0
490	357.174	357.174	0.0248	0
491	371.19	371.19	0.0501	0
492	399.221	399.221	0.0662	0
493	243.045	243.045	0.0464	0
494	257.061	257.061	0.0419	0
495	299.108	299.108	0.0127	0
496	355.17	355.17	0.2195	0
497	225.024	225.024	0.0124	0
498	379.196	379.196	0.0154	0
499	393.212	393.212	0.387	0
500	435.259	435.259	0.0192	0
501	215.012	215.012	0.0117	0
502	229.028	229.028	0.0117	0
503	455.28	455.28	0.014	0
504	469.296	469.296	0.0796	0
505	339.148	339.148	0.0163	0
506	353.164	353.164	0.0151	0
507	391.207	391.207	0.0911	0
508	405.222	405.222	0.104	0
509	329.135	329.135	0.0829	0
510	343.15	343.15	0.0374	0
511	357.166	357.166	0.0845	0
512	371.182	371.182	0.1794	0
513	385.197	385.197	0.0137	0
514	399.213	399.213	0.0397	0
515	413.228	413.228	0.0206	0
516	441.26	441.26	0.0741	0
517	469.291	469.291	0.0322	0
518	483.307	483.307	0.0142	0
519	497.322	497.322	0.0232	0
520	539.369	539.369	0.0167	0
521	381.192	381.192	0.029	0
522	395.208	395.208	0.0323	0
523	409.223	409.223	0.035	0
524	633.474	633.474	0.0136	0
525	899.771	899.771	0.0298	0
526	355.158	355.158	0.0116	0
527	369.174	369.174	0.0234	0
528	383.19	383.19	0.2975	0
529	409.218	409.218	0.0711	0
530	423.233	423.233	0.0472	0
531	377.18	377.18	0.0125	0
532	391.196	391.196	0.2069	0
533	405.212	405.212	0.0144	0
534	419.227	419.227	0.0332	0
535	559.383	559.383	0.0285	0
536	573.399	573.399	0.0762	0
537	587.415	587.415	0.2308	0
538	601.43	601.43	0.0272	0
539	629.462	629.462	0.0319	0
540	741.587	741.587	0.0146	0
541	755.602	755.602	0.0271	0
542	183.963	183.963	0.0122	0
543	197.979	197.979	0.012	0
544	197.978	197.978	0.0127	0
545	211.994	211.994	0.0121	0
546	399.202	399.202	0.0128	0
547	413.218	413.218	0.0123	0
548	221	221	0.0124	0
549	235.016	235.016	0.0126	0
550	249.032	249.032	0.0405	0
551	401.202	401.202	0.0263	0
552	415.217	415.217	0.0664	0
553	429.233	429.233	0.0158	0
554	473.283	473.283	0.0127	0
555	487.298	487.298	0.0218	0
556	501.314	501.314	0.0399	0
557	515.33	515.33	0.0479	0
558	529.345	529.345	0.0396	0
559	543.361	543.361	0.1118	0
560	557.377	557.377	0.4877	0
561	571.392	571.392	1.1502	0
562	585.408	585.408	3.2807	0
563	599.423	599.423	0.3422	0
564	613.439	613.439	0.2141	0
565	627.455	627.455	0.403	0
566	641.47	641.47	0.0528	0
567	655.486	655.486	0.0312	0
568	669.502	669.502	0.0413	0
569	683.518	683.518	0.0136	0
570	711.549	711.549	0.0195	0
571	725.564	725.564	0.0424	0
572	739.58	739.58	0.1007	0
573	753.596	753.596	0.2058	0
574	767.611	767.611	0.0319	0
575	781.627	781.627	0.0171	0
576	795.643	795.643	0.0246	0
577	379.176	379.176	0.0158	0
578	491.301	491.301	0.0117	0
579	409.207	409.207	0.1592	0
580	423.222	423.222	0.0939	0
581	367.158	367.158	0.025	0
582	381.174	381.174	0.4737	0
583	395.19	395.19	0.0268	0
584	355.143	355.143	0.0135	0
585	425.221	425.221	0.0121	0
586	389.18	389.18	0.0132	0
587	417.212	417.212	0.0354	0
588	191.958	191.958	0.0135	0
589	205.974	205.974	0.0122	0
590	193.96	193.96	0.0127	0
591	207.975	207.975	0.0138	0
592	401.189	401.189	0.0142	0
593	415.205	415.205	0.0164	0
594	487.285	487.285	0.0119	0
595	501.3	501.3	0.0155	0
596	555.361	555.361	0.02	0
597	569.377	569.377	0.0375	0
598	583.392	583.392	0.1126	0
599	597.408	597.408	0.0238	0
600	611.423	611.423	0.0193	0
601	625.439	625.439	0.0253	0
602	629.442	629.442	0.012	0
603	643.458	643.458	0.0153	0
604	393.178	393.178	0.0202	0
605	407.193	407.193	0.0317	0
606	407.191	407.191	0.0208	0
607	421.207	421.207	0.0118	0
608	435.222	435.222	0.034	0
609	449.238	449.238	0.0131	0
610	379.158	379.158	0.8102	0
611	393.174	393.174	0.0546	0
612	401.18	401.18	0.0336	0
613	415.196	415.196	0.0651	0
614	197.952	197.952	0.0124	0
615	211.967	211.967	0.0118	0
616	225.984	225.984	0.0119	0
617	445.228	445.228	0.0138	0
618	459.243	459.243	0.0553	0
619	473.259	473.259	0.0135	0
620	399.176	399.176	0.0144	0
621	413.191	413.191	0.0255	0
622	201.955	201.955	0.0129	0
623	229.986	229.986	0.0118	0
624	403.18	403.18	0.0712	0
625	417.195	417.195	0.0261	0
626	431.211	431.211	0.0682	0
627	445.227	445.227	0.0518	0
628	193.944	193.944	0.0146	0
629	207.959	207.959	0.0128	0
630	425.202	425.202	0.0143	0
631	439.217	439.217	0.0375	0
632	247.002	247.002	0.0117	0
633	387.159	387.159	0.0365	0
634	401.174	401.174	0.0414	0
635	415.19	415.19	0.2167	0
636	429.206	429.206	0.0307	0
637	443.221	443.221	0.084	0
638	457.237	457.237	0.5427	0
639	471.253	471.253	0.0434	0
640	485.268	485.268	0.1829	0
641	499.284	499.284	0.0432	0
642	513.3	513.3	0.0147	0
643	527.315	527.315	0.0163	0
644	641.442	641.442	0.0132	0
645	921.755	921.755	0.0559	0
646	209.96	209.96	0.0115	0
647	223.975	223.975	0.0128	0
648	195.942	195.942	0.0117	0
649	237.989	237.989	0.0126	0
650	377.143	377.143	0.0212	0
651	601.393	601.393	0.0251	0
652	589.379	589.379	0.0148	0
653	603.395	603.395	0.0513	0
654	417.186	417.186	0.0187	0
655	459.233	459.233	0.0529	0
656	487.264	487.264	0.0176	0
657	399.165	399.165	0.0358	0
658	413.18	413.18	0.0354	0
659	503.281	503.281	0.025	0
660	601.39	601.39	0.0131	0
661	533.313	533.313	0.0134	0
662	561.345	561.345	0.0238	0
663	575.36	575.36	0.1221	0
664	589.376	589.376	0.294	0
665	603.392	603.392	1.0928	0
666	617.407	617.407	0.1286	0
667	631.423	631.423	0.0926	0
668	645.439	645.439	0.1591	0
669	659.454	659.454	0.0199	0
670	673.47	673.47	0.0157	0
671	687.486	687.486	0.0161	0
672	743.548	743.548	0.0117	0
673	757.564	757.564	0.0301	0
674	771.579	771.579	0.0651	0
675	589.374	589.374	0.0274	0
676	603.389	603.389	0.0914	0
677	617.405	617.405	0.0195	0
678	631.421	631.421	0.0126	0
679	659.453	659.453	0.0151	0
680	603.388	603.388	0.0457	0
681	617.403	617.403	0.0119	0
682	265.009	265.009	0.0533	0
683	433.197	433.197	0.0258	0
684	489.26	489.26	0.0294	0
685	503.275	503.275	0.0927	0
686	517.291	517.291	0.1681	0
687	531.307	531.307	0.2249	0
688	545.322	545.322	0.1666	0
689	559.338	559.338	0.4651	0
690	573.354	573.354	1.8471	0
691	587.369	587.369	4.4611	0
692	601.385	601.385	14.9817	0
693	615.401	615.401	1.6605	0
694	629.416	629.416	1.1684	0
695	643.432	643.432	1.9651	0
696	657.448	657.448	0.2251	0
697	671.463	671.463	0.1322	0
698	685.479	685.479	0.1793	0
699	699.495	699.495	0.0392	0
700	713.51	713.51	0.0323	0
701	727.526	727.526	0.0541	0
702	741.541	741.541	0.1277	0
703	755.557	755.557	0.2669	0
704	769.573	769.573	0.4961	0
705	783.588	783.588	0.0769	0
706	797.604	797.604	0.0572	0
707	811.62	811.62	0.0667	0
708	197.932	197.932	0.0193	0
709	239.979	239.979	0.0153	0
710	181.912	181.912	0.0127	0
711	195.928	195.928	0.0125	0
712	545.318	545.318	0.1048	0
713	601.38	601.38	0.0174	0
714	471.234	471.234	0.1493	0
715	485.25	485.25	0.111	0
716	503.27	503.27	0.0422	0
717	601.379	601.379	0.0132	0
718	533.302	533.302	0.0127	0
719	561.334	561.334	0.0257	0
720	575.349	575.349	0.0792	0
721	589.365	589.365	0.2029	0
722	603.381	603.381	0.665	0
723	617.396	617.396	0.0642	0
724	631.412	631.412	0.0525	0
725	645.428	645.428	0.0829	0
726	757.553	757.553	0.0121	0
727	771.569	771.569	0.0227	0
728	397.149	397.149	0.1005	0
729	411.165	411.165	0.0182	0
730	587.36	587.36	0.0142	0
731	601.376	601.376	0.0418	0
732	615.392	615.392	0.0118	0
733	445.201	445.201	0.0296	0
734	459.216	459.216	0.0261	0
735	501.263	501.263	0.0147	0
736	557.326	557.326	0.0167	0
737	557.322	557.322	0.0283	0
738	571.338	571.338	0.08	0
739	585.354	585.354	0.1786	0
740	599.369	599.369	0.5367	0
741	613.385	613.385	0.1259	0
742	627.401	627.401	0.11	0
743	641.416	641.416	0.1519	0
744	655.432	655.432	0.021	0
745	669.448	669.448	0.0141	0
746	683.463	683.463	0.017	0
747	753.542	753.542	0.0164	0
748	767.557	767.557	0.0272	0
749	379.122	379.122	0.0449	0
750	393.138	393.138	0.0169	0
751	617.389	617.389	0.0221	0
752	207.928	207.928	0.0119	0
753	235.959	235.959	0.0118	0
754	547.307	547.307	0.0174	0
755	617.385	617.385	0.0209	0
756	603.368	603.368	0.012	0
757	617.384	617.384	0.0199	0
758	187.903	187.903	0.0122	0
759	215.934	215.934	0.0132	0
760	531.284	531.284	0.1775	0
761	545.3	545.3	0.6163	0
762	559.316	559.316	0.102	0
763	369.101	369.101	0.0118	0
764	411.148	411.148	0.0415	0
765	425.164	425.164	0.0154	0
766	181.892	181.892	0.0135	0
767	195.906	195.906	0.0122	0
768	603.362	603.362	0.0155	0
769	617.377	617.377	0.0503	0
770	419.155	419.155	0.0204	0
771	447.186	447.186	0.0145	0
772	525.274	525.274	0.0146	0
773	539.29	539.29	0.0477	0
774	553.305	553.305	0.013	0
775	603.361	603.361	0.0144	0
776	617.376	617.376	0.0506	0
777	589.344	589.344	0.1062	0
778	603.36	603.36	0.0157	0
779	617.376	617.376	0.0437	0
780	547.296	547.296	0.0287	0
781	603.359	603.359	0.0161	0
782	617.375	617.375	0.0404	0
783	603.358	603.358	0.0144	0
784	617.373	617.373	0.0367	0
785	617.372	617.372	0.0359	0
786	659.419	659.419	0.0175	0
787	635.391	635.391	0.0143	0
788	663.423	663.423	0.0132	0
789	589.339	589.339	0.0118	0
790	603.355	603.355	0.0438	0
791	619.372	619.372	0.3139	0
792	633.387	633.387	0.0434	0
793	647.403	647.403	0.0268	0
794	661.419	661.419	0.0451	0
795	787.559	787.559	0.0123	0
796	219.925	219.925	0.0125	0
797	261.971	261.971	0.0127	0
798	603.353	603.353	0.0126	0
799	617.369	617.369	0.0411	0
800	201.902	201.902	0.0132	0
801	215.918	215.918	0.0121	0
802	521.259	521.259	0.0274	0
803	535.275	535.275	0.0524	0
804	549.291	549.291	0.0596	0
805	563.306	563.306	0.0513	0
806	577.322	577.322	0.1656	0
807	591.338	591.338	0.6689	0
808	605.353	605.353	2.0805	0
809	619.369	619.369	7.6599	0
810	633.385	633.385	0.9663	0
811	647.4	647.4	0.5955	0
812	661.416	661.416	0.9955	0
813	675.431	675.431	0.1276	0
814	689.447	689.447	0.0793	0
815	703.463	703.463	0.1007	0
816	717.478	717.478	0.0265	0
817	731.494	731.494	0.0175	0
818	745.51	745.51	0.0359	0
819	759.525	759.525	0.0643	0
820	773.541	773.541	0.1345	0
821	787.557	787.557	0.2751	0
822	801.572	801.572	0.0506	0
823	815.588	815.588	0.034	0
824	829.604	829.604	0.0384	0
825	589.334	589.334	0.0136	0
826	603.35	603.35	0.039	0
827	631.381	631.381	0.0168	0
828	591.335	591.335	0.0379	0
829	605.351	605.351	0.1205	0
830	619.366	619.366	0.4084	0
831	633.382	633.382	0.0458	0
832	647.398	647.398	0.0265	0
833	661.413	661.413	0.048	0
834	853.627	853.627	0.0117	0
835	881.658	881.658	0.0312	0
836	909.689	909.689	0.0266	0
837	187.883	187.883	0.0116	0
838	229.93	229.93	0.0129	0
839	435.159	435.159	0.0198	0
840	449.174	449.174	0.1346	0
841	463.19	463.19	0.0308	0
842	477.206	477.206	0.0273	0
843	491.221	491.221	0.0698	0
844	505.237	505.237	0.1727	0
845	519.253	519.253	0.5379	0
846	533.268	533.268	1.0165	0
847	547.284	547.284	1.0681	0
848	561.3	561.3	0.9291	0
849	575.315	575.315	2.6341	0
850	687.44	687.44	0.8235	0
851	701.456	701.456	1.0765	0
852	715.472	715.472	0.2122	0
853	729.487	729.487	0.149	0
854	743.503	743.503	0.289	0
855	757.519	757.519	0.5299	0
856	771.534	771.534	1.041	0
857	785.55	785.55	2.0543	0
858	799.566	799.566	0.367	0
859	813.581	813.581	0.2224	0
860	827.597	827.597	0.3	0
861	841.613	841.613	0.0594	0
862	855.628	855.628	0.0351	0
863	869.644	869.644	0.0307	0
864	579.318	579.318	0.0173	0
865	593.333	593.333	0.0569	0
866	607.349	607.349	0.1877	0
867	621.365	621.365	0.6875	0
868	635.38	635.38	0.0862	0
869	649.396	649.396	0.0541	0
870	663.412	663.412	0.0886	0
871	705.458	705.458	0.0124	0
872	789.552	789.552	0.0238	0
873	635.379	635.379	0.0495	0
874	663.41	663.41	0.042	0
875	631.374	631.374	0.0227	0
876	645.389	645.389	0.0116	0
877	575.311	575.311	0.0912	0
878	589.326	589.326	0.2926	0
879	603.341	603.341	0.0249	0
880	631.373	631.373	0.0115	0
881	659.404	659.404	0.0118	0
882	659.405	659.405	0.0163	0
883	883.655	883.655	0.0142	0
884	911.686	911.686	0.0168	0
885	603.341	603.341	0.0247	0
886	617.356	617.356	0.0687	0
887	451.17	451.17	0.0122	0
888	507.233	507.233	0.0152	0
889	521.248	521.248	0.0512	0
890	535.264	535.264	0.0874	0
891	549.28	549.28	0.0972	0
892	563.295	563.295	0.0837	0
893	577.311	577.311	0.237	0
894	591.327	591.327	0.9208	0
895	619.358	619.358	9.3049	0
896	633.374	633.374	1.1313	0
897	647.389	647.389	0.6412	0
898	661.405	661.405	1.0515	0
899	675.421	675.421	0.1328	0
900	689.436	689.436	0.0788	0
901	703.452	703.452	0.0961	0
902	717.467	717.467	0.0235	0
903	731.483	731.483	0.016	0
904	745.499	745.499	0.0276	0
905	759.514	759.514	0.0444	0
906	773.53	773.53	0.0974	0
907	787.546	787.546	0.1886	0
908	801.561	801.561	0.0288	0
909	815.577	815.577	0.0224	0
910	829.593	829.593	0.0259	0
911	389.1	389.1	0.0199	0
912	417.131	417.131	0.0224	0
913	589.322	589.322	0.0258	0
914	603.337	603.337	0.0964	0
915	617.353	617.353	0.2975	0
916	645.384	645.384	0.0726	0
917	659.4	659.4	0.0893	0
918	673.416	673.416	0.0146	0
919	701.447	701.447	0.0124	0
920	785.541	785.541	0.02	0
921	603.336	603.336	0.015	0
922	617.351	617.351	0.0438	0
923	603.335	603.335	0.0144	0
924	617.35	617.35	0.0481	0
925	703.446	703.446	0.0206	0
926	717.462	717.462	0.0251	0
927	391.097	391.097	0.0139	0
928	419.128	419.128	0.0139	0
929	621.354	621.354	0.2175	0
930	635.369	635.369	0.0226	0
931	663.401	663.401	0.0247	0
932	879.642	879.642	0.0191	0
933	907.674	907.674	0.0526	0
934	475.19	475.19	0.0182	0
935	531.253	531.253	0.0241	0
936	545.268	545.268	0.035	0
937	559.284	559.284	0.047	0
938	573.3	573.3	0.1255	0
939	587.315	587.315	0.4574	0
940	601.331	601.331	1.2731	0
941	657.393	657.393	0.9701	0
942	671.409	671.409	0.1773	0
943	685.425	685.425	0.0966	0
944	699.44	699.44	0.1142	0
945	713.456	713.456	0.0243	0
946	727.472	727.472	0.0166	0
947	741.487	741.487	0.0288	0
948	755.503	755.503	0.0365	0
949	769.519	769.519	0.0606	0
950	783.534	783.534	0.1055	0
951	797.55	797.55	0.0285	0
952	811.566	811.566	0.0184	0
953	825.581	825.581	0.0256	0
954	603.332	603.332	0.0139	0
955	617.347	617.347	0.0437	0
956	445.154	445.154	0.0158	0
957	459.169	459.169	0.0119	0
958	603.33	603.33	0.0146	0
959	617.346	617.346	0.0413	0
960	633.363	633.363	0.0241	0
961	661.395	661.395	0.1077	0
962	603.329	603.329	0.0139	0
963	617.344	617.344	0.0495	0
964	589.311	589.311	0.0396	0
965	603.327	603.327	0.1103	0
966	617.342	617.342	0.3716	0
967	631.358	631.358	0.0989	0
968	645.374	645.374	0.0728	0
969	659.389	659.389	0.0901	0
970	673.405	673.405	0.0154	0
971	603.325	603.325	0.0162	0
972	617.341	617.341	0.0453	0
973	911.67	911.67	0.0228	0
974	635.36	635.36	0.0213	0
975	663.392	663.392	0.0882	0
976	619.342	619.342	0.0126	0
977	633.357	633.357	0.0238	0
978	603.323	603.323	0.0142	0
979	617.338	617.338	0.0396	0
980	665.39	665.39	0.0455	0
981	679.405	679.405	0.0138	0
982	701.43	701.43	0.014	0
983	715.446	715.446	0.037	0
984	729.462	729.462	0.0157	0
985	187.856	187.856	0.0138	0
986	201.871	201.871	0.0129	0
987	585.299	585.299	0.0173	0
988	599.315	599.315	0.0458	0
989	613.331	613.331	0.1465	0
990	627.346	627.346	0.0804	0
991	641.362	641.362	0.081	0
992	655.378	655.378	0.0797	0
993	669.393	669.393	0.0367	0
994	683.409	683.409	0.027	0
995	697.425	697.425	0.017	0
996	603.319	603.319	0.0118	0
997	617.334	617.334	0.0291	0
998	619.337	619.337	0.0585	0
999	633.353	633.353	0.2279	0
1000	647.368	647.368	0.0418	0
1001	197.864	197.864	0.0119	0
1002	211.88	211.88	0.0127	0
1003	617.333	617.333	0.0262	0
1004	659.379	659.379	0.0505	0
1005	195.858	195.858	0.0124	0
1006	251.92	251.92	0.0129	0
1007	689.409	689.409	0.0857	0
1008	717.441	717.441	0.0138	0
1009	187.848	187.848	0.0141	0
1010	201.864	201.864	0.0123	0
1011	421.108	421.108	0.0306	0
1012	617.327	617.327	0.0236	0
1013	435.123	435.123	0.0247	0
1014	617.326	617.326	0.02	0
1015	519.214	519.214	0.0547	0
1016	617.323	617.323	0.0174	0
1017	239.899	239.899	0.0138	0
1018	253.914	253.914	0.0117	0
1019	707.42	707.42	0.0513	0
1020	721.436	721.436	0.0191	0
1021	731.441	731.441	0.0119	0
1022	745.457	745.457	0.0122	0
1023	537.222	537.222	0.0421	0
1024	663.363	663.363	0.0366	0
1025	677.379	677.379	0.1369	0
1026	901.627	901.627	0.0263	0
1027	929.658	929.658	0.0248	0
1028	189.828	189.828	0.0145	0
1029	203.843	203.843	0.0121	0
1030	655.348	655.348	0.0265	0
1031	683.379	683.379	0.0313	0
1032	903.624	903.624	0.0151	0
1033	931.655	931.655	0.0158	0
1034	657.345	657.345	0.0167	0
1035	685.376	685.376	0.0254	0
1036	213.848	213.848	0.0135	0
1037	241.88	241.88	0.0129	0
1038	189.821	189.821	0.0132	0
1039	203.836	203.836	0.0133	0
1040	191.822	191.822	0.0119	0
1041	233.869	233.869	0.0119	0
1042	899.611	899.611	0.0309	0
1043	927.643	927.643	0.0685	0
1044	901.608	901.608	0.0183	0
1045	929.639	929.639	0.0365	0
1046	581.248	581.248	0.0461	0
1047	707.389	707.389	0.0221	0
1048	721.405	721.405	0.0675	0
1049	655.329	655.329	0.0205	0
1050	683.36	683.36	0.1121	0
1051	671.344	671.344	0.0459	0
1052	685.359	685.359	0.0519	0
1053	437.081	437.081	0.0866	0
1054	535.191	535.191	0.0135	0
1055	897.596	897.596	0.0167	0
1056	925.627	925.627	0.0804	0
1057	703.366	703.366	0.0443	0
1058	717.382	717.382	0.0492	0
1059	411.036	411.036	0.0223	0
1060	467.099	467.099	0.0198	0
1061	677.332	677.332	0.0463	0
1062	705.363	705.363	0.0124	0
1063	751.415	751.415	0.0149	0
1064	765.431	765.431	0.0452	0
1065	921.596	921.596	0.0291	0
1066	949.627	949.627	0.0244	0
1067	187.776	187.776	0.0118	0
1068	215.807	215.807	0.0121	0
1069	923.592	923.592	0.014	0
1070	951.624	951.624	0.0135	0
1071	191.774	191.774	0.0117	0
1072	205.789	205.789	0.0481	0
1073	205.788	205.788	0.087	0
1074	219.804	219.804	0.016	0
1075	211.793	211.793	0.0117	0
1076	225.808	225.808	0.0136	0
1077	919.58	919.58	0.0201	0
1078	947.611	947.611	0.0778	0
1079	851.501	851.501	0.0116	0
1080	865.517	865.517	0.0128	0
1081	879.532	879.532	0.0122	0
1082	907.564	907.564	0.0164	0
1083	935.595	935.595	0.0225	0
1084	191.763	191.763	0.0125	0
1085	233.809	233.809	0.0128	0
1086	201.773	201.773	0.0124	0
1087	215.788	215.788	0.0124	0
1088	1001.66	1001.66	0.0267	0
1089	1029.69	1029.69	0.0198	0
1090	917.564	917.564	0.0123	0
1091	945.596	945.596	0.1226	0
1092	195.758	195.758	0.0124	0
1093	209.773	209.773	0.0144	0
1094	185.746	185.746	0.0139	0
1095	199.761	199.761	0.0118	0
1096	181.74	181.74	0.012	0
1097	237.802	237.802	0.0118	0
1098	905.548	905.548	0.022	0
1099	933.579	933.579	0.0439	0
1100	211.772	211.772	0.012	0
1101	225.788	225.788	0.0149	0
1102	217.778	217.778	0.0122	0
1103	245.809	245.809	0.0122	0
1104	895.527	895.527	0.0193	0
1105	909.543	909.543	0.0201	0
1106	923.558	923.558	0.0183	0
1107	979.621	979.621	0.0197	0
1108	201.746	201.746	0.0121	0
1109	215.762	215.762	0.0117	0
1110	441.013	441.013	0.036	0
1111	497.075	497.075	0.0226	0
1112	949.574	949.574	0.0205	0
1113	977.605	977.605	0.0325	0
1114	197.734	197.734	0.0116	0
1115	225.765	225.765	0.0131	0
1116	193.723	193.723	0.0125	0
1117	249.786	249.786	0.0118	0
1118	183.711	183.711	0.013	0
1119	211.742	211.742	0.013	0
1120	939.553	939.553	0.0194	0
1121	953.569	953.569	0.0163	0
1122	967.585	967.585	0.0148	0
1123	1023.65	1023.65	0.0179	0
1124	847.449	847.449	0.019	0
1125	959.575	959.575	0.0118	0
1126	192.714	192.714	0.012	0
1127	234.761	234.761	0.0126	0
1128	192.708	192.708	0.0151	0
1129	206.723	206.723	0.012	0
1130	202.695	202.695	0.0124	0
1131	216.711	216.711	0.0116	0
1132	186.67	186.67	0.012	0
1133	200.685	200.685	0.0122	0
1134	194.669	194.669	0.0118	0
1135	208.685	208.685	0.012	0
1136	190.663	190.663	0.013	0
1137	204.678	204.678	0.0121	0
1138	186.657	186.657	0.0128	0
1139	200.673	200.673	0.0125	0
1140	192.661	192.661	0.0115	0
1141	206.676	206.676	0.0121	0
1142	188.653	188.653	0.0144	0
1143	244.716	244.716	0.0126	0
1144	258.732	258.732	0.0128	0
1145	180.64	180.64	0.0128	0
1146	194.655	194.655	0.0119	0
1147	204.666	204.666	0.014	0
1148	218.682	218.682	0.0125	0
1149	194.646	194.646	0.0115	0
1150	208.662	208.662	0.0123	0
1151	192.642	192.642	0.013	0
1152	206.658	206.658	0.0116	0
1153	180.625	180.625	0.0125	0
1154	194.64	194.64	0.0122	0
1155	182.624	182.624	0.0116	0
1156	196.639	196.639	0.0123	0
1157	198.64	198.64	0.0126	0
1158	212.656	212.656	0.0133	0
1159	180.613	180.613	0.0145	0
1160	194.629	194.629	0.0119	0
1161	232.672	232.672	0.0136	0
1162	246.688	246.688	0.0124	0
1163	260.703	260.703	0.0127	0
1164	248.685	248.685	0.0126	0
1165	290.732	290.732	0.2453	0
1166	202.623	202.623	0.0126	0
1167	216.639	216.639	0.0125	0
1168	210.628	210.628	0.0125	0
1169	224.644	224.644	0.0119	0
1170	192.607	192.607	0.0129	0
1171	206.623	206.623	0.0123	0
1172	196.611	196.611	0.0119	0
1173	266.689	266.689	0.0126	0
1174	216.621	216.621	0.0123	0
1175	230.637	230.637	0.0128	0
1176	210.592	210.592	0.0117	0
1177	224.608	224.608	0.0127	0
1178	208.574	208.574	0.0121	0
1179	222.59	222.59	0.0128	0
1180	308.683	308.683	0.2397	0
1181	322.699	322.699	0.0175	0
1182	188.546	188.546	0.0124	0
1183	230.593	230.593	0.0117	0
1184	188.531	188.531	0.013	0
1185	202.546	202.546	0.0117	0
1186	208.552	208.552	0.0117	0
1187	236.583	236.583	0.0126	0
1188	180.508	180.508	0.0132	0
1189	194.524	194.524	0.012	0
1190	206.535	206.535	0.012	0
1191	220.55	220.55	0.012	0
1192	186.511	186.511	0.0117	0
1193	200.527	200.527	0.0123	0
1194	242.574	242.574	0.0117	0
1195	204.523	204.523	0.0135	0
1196	218.539	218.539	0.0136	0
1197	210.525	210.525	0.0155	0
1198	266.588	266.588	0.0127	0
1199	194.506	194.506	0.0125	0
1200	208.522	208.522	0.0116	0
1201	198.51	198.51	0.0119	0
1202	212.526	212.526	0.012	0
1203	214.526	214.526	0.0119	0
1204	228.541	228.541	0.0118	0
1205	180.475	180.475	0.0131	0
1206	194.491	194.491	0.0131	0
1207	214.508	214.508	0.0121	0
1208	228.524	228.524	0.0129	0
1209	186.461	186.461	0.0143	0
1210	200.476	200.476	0.0118	0
1211	214.492	214.492	0.0124	0
1212	228.507	228.507	0.013	0
1213	184.453	184.453	0.0116	0
1214	198.469	198.469	0.0125	0
1215	212.484	212.484	0.0124	0
1216	206.477	206.477	0.0129	0
1217	220.493	220.493	0.0115	0
1218	194.462	194.462	0.0129	0
1219	208.478	208.478	0.0123	0
1220	182.441	182.441	0.012	0
1221	196.457	196.457	0.0118	0
1222	180.436	180.436	0.0119	0
1223	208.467	208.467	0.0136	0
1224	194.451	194.451	0.0117	0
1225	208.466	208.466	0.0119	0
1226	186.427	186.427	0.0126	0
1227	200.443	200.443	0.0118	0
1228	180.409	180.409	0.0123	0
1229	194.425	194.425	0.0116	0
1230	190.41	190.41	0.0123	0
1231	218.441	218.441	0.0123	0
1232	198.397	198.397	0.0134	0
1233	226.428	226.428	0.0118	0
1234	194.388	194.388	0.0116	0
1235	208.403	208.403	0.013	0
1236	182.37	182.37	0.0121	0
1237	196.385	196.385	0.0125	0
1238	182.367	182.367	0.0127	0
1239	196.383	196.383	0.0134	0
1240	218.408	218.408	0.0121	0
1241	610.846	610.846	0.0139	0
1242	208.383	208.383	0.0137	0
1243	222.398	222.398	0.0124	0
1244	1082.36	1082.36	0.0119	0
1245	1096.37	1096.37	0.0171	0
1246	204.377	204.377	0.0139	0
1247	218.393	218.393	0.0122	0
1248	224.396	224.396	0.0127	0
1249	322.506	322.506	0.014	0
1250	1056.32	1056.32	0.0135	0
1251	1070.34	1070.34	0.0209	0
1252	1084.36	1084.36	0.0259	0
1253	1098.37	1098.37	0.0232	0
1254	1112.39	1112.39	0.0148	0
1255	1072.34	1072.34	0.0185	0
1256	1086.35	1086.35	0.028	0
1257	1100.37	1100.37	0.029	0
1258	198.358	198.358	0.0134	0
1259	212.373	212.373	0.0124	0
1260	190.326	190.326	0.0116	0
1261	204.342	204.342	0.0144	0
1262	232.374	232.374	0.0119	0
1263	198.331	198.331	0.0123	0
1264	212.346	212.346	0.0121	0
1265	204.335	204.335	0.0138	0
1266	246.381	246.381	0.0117	0
1267	194.312	194.312	0.0138	0
1268	320.453	320.453	0.0178	0
1269	184.294	184.294	0.0131	0
1270	212.326	212.326	0.0133	0
1271	186.29	186.29	0.0122	0
1272	214.321	214.321	0.0118	0
1273	200.299	200.299	0.0119	0
1274	214.315	214.315	0.013	0
1275	1102.3	1102.3	0.0132	0
1276	1116.32	1116.32	0.0168	0
1277	1130.34	1130.34	0.0186	0
1278	200.294	200.294	0.0154	0
1279	214.31	214.31	0.0118	0
1280	182.272	182.272	0.0117	0
1281	196.288	196.288	0.015	0
1282	1090.29	1090.29	0.0198	0
1283	1104.3	1104.3	0.0367	0
1284	1118.32	1118.32	0.0491	0
1285	1132.33	1132.33	0.043	0
1286	1146.35	1146.35	0.0179	0
1287	192.279	192.279	0.0119	0
1288	220.31	220.31	0.0119	0
1289	1092.28	1092.28	0.0239	0
1290	1106.3	1106.3	0.035	0
1291	1120.31	1120.31	0.0539	0
1292	1134.33	1134.33	0.0486	0
1293	1148.35	1148.35	0.0267	0
1294	190.274	190.274	0.0133	0
1295	204.29	204.29	0.0117	0
1296	1094.28	1094.28	0.0169	0
1297	1108.3	1108.3	0.0234	0
1298	1122.31	1122.31	0.0328	0
1299	1136.33	1136.33	0.0308	0
1300	1150.34	1150.34	0.0164	0
1301	202.279	202.279	0.0128	0
1302	216.295	216.295	0.0141	0
1303	206.279	206.279	0.0125	0
1304	220.294	220.294	0.0116	0
1305	186.245	186.245	0.0123	0
1306	214.276	214.276	0.0125	0
1307	184.239	184.239	0.0142	0
1308	198.254	198.254	0.0118	0
1309	184.237	184.237	0.014	0
1310	198.252	198.252	0.0134	0
1311	226.281	226.281	0.0123	0
1312	254.313	254.313	0.0122	0
1313	206.247	206.247	0.0116	0
1314	234.278	234.278	0.0121	0
1315	202.225	202.225	0.0119	0
1316	216.241	216.241	0.0117	0
1317	230.256	230.256	0.0129	0
1318	272.303	272.303	0.0124	0
1319	194.215	194.215	0.0121	0
1320	208.231	208.231	0.0123	0
1321	202.223	202.223	0.0131	0
1322	216.238	216.238	0.0121	0
1323	1150.28	1150.28	0.0152	0
1324	1164.3	1164.3	0.0133	0
1325	182.197	182.197	0.0122	0
1326	224.243	224.243	0.012	0
1327	1124.25	1124.25	0.0173	0
1328	1138.26	1138.26	0.0249	0
1329	1152.28	1152.28	0.0374	0
1330	1166.29	1166.29	0.0441	0
1331	1180.31	1180.31	0.0164	0
1332	210.221	210.221	0.0122	0
1333	224.236	224.236	0.0128	0
1334	1126.24	1126.24	0.0205	0
1335	1140.26	1140.26	0.0323	0
1336	1154.27	1154.27	0.0501	0
1337	1168.29	1168.29	0.0459	0
1338	1182.31	1182.31	0.0248	0
1339	1196.32	1196.32	0.0144	0
1340	1128.24	1128.24	0.0162	0
1341	1142.26	1142.26	0.0265	0
1342	1156.27	1156.27	0.0319	0
1343	1170.29	1170.29	0.0367	0
1344	1184.3	1184.3	0.0143	0
1345	1144.25	1144.25	0.0129	0
1346	1158.27	1158.27	0.0172	0
1347	216.21	216.21	0.0136	0
1348	230.226	230.226	0.0146	0
1349	186.173	186.173	0.0119	0
1350	200.188	200.188	0.0122	0
1351	180.165	180.165	0.0144	0
1352	194.179	194.179	0.012	0
1353	222.211	222.211	0.0121	0
1354	198.181	198.181	0.0119	0
1355	226.213	226.213	0.012	0
1356	194.165	194.165	0.0119	0
1357	208.18	208.18	0.0116	0
1358	234.21	234.21	0.0121	0
1359	248.225	248.225	0.012	0
1360	188.156	188.156	0.0118	0
1361	202.171	202.171	0.0134	0
1362	182.14	182.14	0.0132	0
1363	196.155	196.155	0.0152	0
1364	196.155	196.155	0.012	0
1365	210.171	210.171	0.0134	0
1366	262.226	262.226	0.0342	0
1367	332.304	332.304	0.0193	0
1368	430.414	430.414	0.0314	0
1369	204.157	204.157	0.0141	0
1370	218.173	218.173	0.0116	0
1371	302.267	302.267	0.0138	0
1372	216.168	216.168	0.012	0
1373	300.263	300.263	0.5834	0
1374	328.294	328.294	0.0442	0
1375	356.325	356.325	0.0151	0
1376	370.341	370.341	0.0227	0
1377	232.184	232.184	0.0122	0
1378	246.2	246.2	0.0136	0
1379	200.147	200.147	0.0121	0
1380	214.162	214.162	0.0117	0
1381	280.236	280.236	0.0552	0
1382	308.268	308.268	0.0208	0
1383	298.247	298.247	0.0337	0
1384	340.294	340.294	0.0146	0
1385	354.309	354.309	0.0119	0
1386	368.325	368.325	0.0217	0
1387	1172.22	1172.22	0.0171	0
1388	1186.24	1186.24	0.0191	0
1389	208.142	208.142	0.0121	0
1390	306.252	306.252	0.113	0
1391	1174.22	1174.22	0.0211	0
1392	1188.24	1188.24	0.0275	0
1393	232.163	232.163	0.013	0
1394	316.257	316.257	0.0663	0
1395	1176.22	1176.22	0.0142	0
1396	1190.23	1190.23	0.0249	0
1397	192.117	192.117	0.0118	0
1398	206.133	206.133	0.0116	0
1399	194.117	194.117	0.014	0
1400	208.133	208.133	0.014	0
1401	220.143	220.143	0.0123	0
1402	234.158	234.158	0.0932	0
1403	304.236	304.236	0.0444	0
1404	190.105	190.105	0.0147	0
1405	204.12	204.12	0.0116	0
1406	188.101	188.101	0.0117	0
1407	314.242	314.242	0.1216	0
1408	328.257	328.257	0.0189	0
1409	566.523	566.523	0.0146	0
1410	196.105	196.105	0.0155	0
1411	238.152	238.152	0.012	0
1412	182.087	182.087	0.0128	0
1413	196.101	196.101	0.0133	0
1414	302.221	302.221	0.6414	0
1415	330.252	330.252	0.0296	0
1416	312.226	312.226	0.0496	0
1417	326.242	326.242	0.0253	0
1418	340.257	340.257	0.0143	0
1419	228.132	228.132	0.0451	0
1420	564.508	564.508	0.0136	0
1421	182.079	182.079	0.0124	0
1422	196.095	196.095	0.0122	0
1423	196.093	196.093	0.0129	0
1424	224.124	224.124	0.0158	0
1425	238.14	238.14	0.0127	0
1426	258.158	258.158	0.0155	0
1427	300.205	300.205	0.2893	0
1428	266.161	266.161	0.0368	0
1429	322.223	322.223	0.1096	0
1430	350.255	350.255	0.0429	0
1431	378.286	378.286	0.0149	0
1432	192.075	192.075	0.0132	0
1433	206.091	206.091	0.0137	0
1434	318.216	318.216	0.1059	0
1435	332.231	332.231	0.0975	0
1436	424.33	424.33	0.2816	0
1437	578.502	578.502	0.0716	0
1438	196.073	196.073	0.0136	0
1439	224.104	224.104	0.0303	0
1440	238.12	238.12	0.2715	0
1441	252.136	252.136	0.0807	0
1442	266.151	266.151	0.0157	0
1443	182.055	182.055	0.012	0
1444	322.21	322.21	0.0268	0
1445	336.226	336.226	0.0403	0
1446	350.242	350.242	0.053	0
1447	198.069	198.069	0.0117	0
1448	212.085	212.085	0.014	0
1449	214.086	214.086	0.0118	0
1450	228.102	228.102	0.0278	0
1451	316.2	316.2	0.2134	0
1452	330.216	330.216	0.086	0
1453	198.064	198.064	0.0123	0
1454	422.315	422.315	1.0304	0
1455	208.074	208.074	0.0142	0
1456	236.105	236.105	0.0195	0
1457	460.355	460.355	0.0182	0
1458	474.37	474.37	0.0187	0
1459	488.386	488.386	0.0193	0
1460	502.402	502.402	0.0181	0
1461	302.177	302.177	0.0293	0
1462	330.209	330.209	0.0124	0
1463	236.1	236.1	0.012	0
1464	334.21	334.21	0.2471	0
1465	348.226	348.226	0.0992	0
1466	362.242	362.242	0.0186	0
1467	184.041	184.041	0.0115	0
1468	198.056	198.056	0.0117	0
1469	314.184	314.184	0.1101	0
1470	440.325	440.325	0.0138	0
1471	454.341	454.341	0.1272	0
1472	206.062	206.062	0.0146	0
1473	220.078	220.078	0.0132	0
1474	352.221	352.221	0.0614	0
1475	366.237	366.237	0.0337	0
1476	380.252	380.252	0.0379	0
1477	468.351	468.351	0.0209	0
1478	482.367	482.367	0.0462	0
1479	496.382	496.382	0.0454	0
1480	510.398	510.398	0.0393	0
1481	524.413	524.413	0.0295	0
1482	444.323	444.323	0.0117	0
1483	486.37	486.37	0.0164	0
1484	500.386	500.386	0.0135	0
1485	514.402	514.402	0.012	0
1486	584.48	584.48	0.012	0
1487	612.511	612.511	0.012	0
1488	452.331	452.331	0.0137	0
1489	466.347	466.347	0.0398	0
1490	480.363	480.363	0.0628	0
1491	494.378	494.378	0.0738	0
1492	508.394	508.394	0.0549	0
1493	522.41	522.41	0.0378	0
1494	482.364	482.364	0.0164	0
1495	496.38	496.38	0.0163	0
1496	510.395	510.395	0.0153	0
1497	524.411	524.411	0.0121	0
1498	332.195	332.195	0.0828	0
1499	346.21	346.21	0.0212	0
1500	584.477	584.477	0.0308	0
1501	226.075	226.075	0.0392	0
1502	338.201	338.201	0.331	0
1503	394.263	394.263	0.0158	0
1504	228.074	228.074	0.0197	0
1505	312.168	312.168	0.0121	0
1506	452.325	452.325	0.0153	0
1507	466.34	466.34	0.0506	0
1508	480.356	480.356	0.0691	0
1509	494.371	494.371	0.0725	0
1510	508.387	508.387	0.0539	0
1511	522.403	522.403	0.042	0
1512	314.168	314.168	0.0133	0
1513	328.183	328.183	0.0117	0
1514	454.324	454.324	0.0207	0
1515	468.34	468.34	0.0714	0
1516	482.356	482.356	0.1224	0
1517	496.371	496.371	0.1311	0
1518	510.387	510.387	0.0902	0
1519	524.403	524.403	0.0808	0
1520	538.418	538.418	0.0128	0
1521	182.018	182.018	0.015	0
1522	196.034	196.034	0.012	0
1523	336.19	336.19	0.0227	0
1524	350.205	350.205	0.2696	0
1525	364.221	364.221	0.2127	0
1526	378.237	378.237	0.0193	0
1527	442.308	442.308	0.0118	0
1528	484.355	484.355	0.0158	0
1529	200.035	200.035	0.0118	0
1530	326.175	326.175	0.0125	0
1531	330.179	330.179	0.0292	0
1532	582.461	582.461	0.0326	0
1533	314.161	314.161	0.0203	0
1534	356.208	356.208	0.0299	0
1535	312.157	312.157	0.0716	0
1536	326.172	326.172	0.4089	0
1537	340.188	340.188	0.0834	0
1538	354.2	354.2	0.0129	0
1539	368.216	368.216	0.0161	0
1540	396.247	396.247	0.0858	0
1541	210.036	210.036	0.0134	0
1542	238.068	238.068	0.0125	0
1543	210.035	210.035	0.0118	0
1544	336.176	336.176	0.0144	0
1545	348.19	348.19	0.0332	0
1546	362.205	362.205	0.0155	0
1547	448.301	448.301	0.0227	0
1548	462.316	462.316	0.0222	0
1549	476.332	476.332	0.0207	0
1550	490.348	490.348	0.0266	0
1551	504.363	504.363	0.0286	0
1552	518.379	518.379	0.0241	0
1553	532.394	532.394	0.023	0
1554	546.41	546.41	0.0208	0
1555	560.426	560.426	0.0183	0
1556	574.441	574.441	0.0148	0
1557	588.457	588.457	0.0123	0
1558	602.473	602.473	0.0161	0
1559	630.504	630.504	0.0162	0
1560	194.016	194.016	0.0116	0
1561	208.031	208.031	0.0132	0
1562	192.009	192.009	0.0149	0
1563	206.025	206.025	0.0132	0
1564	220.04	220.04	0.0118	0
1565	374.213	374.213	0.1155	0
1566	876.774	876.774	0.0255	0
1567	904.806	904.806	0.0241	0
1568	338.169	338.169	0.0171	0
1569	366.2	366.2	0.0426	0
1570	380.216	380.216	0.0168	0
1571	394.232	394.232	0.0188	0
1572	192.003	192.003	0.0121	0
1573	220.035	220.035	0.0115	0
1574	446.285	446.285	0.0125	0
1575	460.301	460.301	0.0145	0
1576	474.316	474.316	0.0126	0
1577	488.332	488.332	0.0188	0
1578	502.348	502.348	0.0236	0
1579	516.363	516.363	0.0212	0
1580	530.379	530.379	0.0141	0
1581	544.394	544.394	0.0177	0
1582	572.426	572.426	0.0131	0
1583	586.441	586.441	0.0137	0
1584	614.473	614.473	0.013	0
1585	356.183	356.183	0.0934	0
1586	370.199	370.199	0.3584	0
1587	384.214	384.214	0.0552	0
1588	398.23	398.23	0.0128	0
1589	214.021	214.021	0.0118	0
1590	242.052	242.052	0.0478	0
1591	256.068	256.068	0.0413	0
1592	354.178	354.178	0.4305	0
1593	670.529	670.529	0.0125	0
1594	768.638	768.638	0.0146	0
1595	372.193	372.193	0.0129	0
1596	400.224	400.224	0.0118	0
1597	212.013	212.013	0.0139	0
1598	226.028	226.028	0.0132	0
1599	392.211	392.211	0.1186	0
1600	406.227	406.227	0.0825	0
1601	472.301	472.301	0.0129	0
1602	486.316	486.316	0.0134	0
1603	500.332	500.332	0.0133	0
1604	528.363	528.363	0.0151	0
1605	668.519	668.519	0.0122	0
1606	206.002	206.002	0.0124	0
1607	248.049	248.049	0.0119	0
1608	330.138	330.138	0.0129	0
1609	358.169	358.169	0.0134	0
1610	372.185	372.185	0.0367	0
1611	188.979	188.979	0.0121	0
1612	202.995	202.995	0.0128	0
1613	400.209	400.209	0.0743	0
1614	414.225	414.225	0.283	0
1615	428.24	428.24	0.056	0
1616	408.217	408.217	0.017	0
1617	422.233	422.233	0.0168	0
1618	390.196	390.196	0.0153	0
1619	404.211	404.211	0.0259	0
1620	418.227	418.227	0.019	0
1621	432.243	432.243	0.0126	0
1622	180.958	180.958	0.0115	0
1623	208.989	208.989	0.0121	0
1624	398.201	398.201	0.1117	0
1625	412.216	412.216	0.0524	0
1626	502.317	502.317	0.0128	0
1627	516.333	516.333	0.0154	0
1628	530.349	530.349	0.0133	0
1629	544.364	544.364	0.041	0
1630	558.38	558.38	0.1726	0
1631	572.396	572.396	0.4278	0
1632	586.411	586.411	1.2316	0
1633	600.427	600.427	0.1366	0
1634	614.442	614.442	0.0854	0
1635	628.458	628.458	0.1703	0
1636	642.474	642.474	0.0201	0
1637	726.568	726.568	0.0207	0
1638	740.583	740.583	0.05	0
1639	754.599	754.599	0.1076	0
1640	768.615	768.615	0.0155	0
1641	782.63	782.63	0.0116	0
1642	796.646	796.646	0.0145	0
1643	388.188	388.188	0.0497	0
1644	402.204	402.204	0.0215	0
1645	224.002	224.002	0.0119	0
1646	378.174	378.174	0.025	0
1647	410.21	410.21	0.0307	0
1648	424.226	424.226	0.0216	0
1649	184.958	184.958	0.0117	0
1650	198.973	198.973	0.0142	0
1651	408.206	408.206	0.0122	0
1652	422.222	422.222	0.0338	0
1653	396.185	396.185	0.0417	0
1654	410.201	410.201	0.0299	0
1655	570.38	570.38	0.0122	0
1656	584.396	584.396	0.043	0
1657	626.442	626.442	0.0157	0
1658	400.188	400.188	0.1498	0
1659	414.204	414.204	0.323	0
1660	428.219	428.219	0.0148	0
1661	198.962	198.962	0.0138	0
1662	212.978	212.978	0.0118	0
1663	444.235	444.235	0.0696	0
1664	458.251	458.251	0.2782	0
1665	472.267	472.267	0.049	0
1666	186.945	186.945	0.0118	0
1667	200.961	200.961	0.0117	0
1668	380.162	380.162	0.175	0
1669	394.177	394.177	0.0145	0
1670	400.18	400.18	0.0244	0
1671	414.196	414.196	0.0377	0
1672	428.211	428.211	0.0236	0
1673	404.183	404.183	0.0134	0
1674	432.214	432.214	0.0148	0
1675	446.23	446.23	0.0144	0
1676	394.169	394.169	0.0176	0
1677	408.185	408.185	0.0125	0
1678	416.193	416.193	0.0467	0
1679	444.225	444.225	0.0258	0
1680	458.24	458.24	0.1447	0
1681	472.256	472.256	0.0126	0
1682	486.272	486.272	0.0498	0
1683	500.287	500.287	0.017	0
1684	356.125	356.125	0.0373	0
1685	398.172	398.172	0.1713	0
1686	412.188	412.188	0.1833	0
1687	188.936	188.936	0.0119	0
1688	216.967	216.967	0.0116	0
1689	194.94	194.94	0.0117	0
1690	208.956	208.956	0.0128	0
1691	384.149	384.149	0.0253	0
1692	412.18	412.18	0.0182	0
1693	576.364	576.364	0.0145	0
1694	590.379	590.379	0.0367	0
1695	604.395	604.395	0.1319	0
1696	618.411	618.411	0.013	0
1697	646.442	646.442	0.022	0
1698	574.36	574.36	0.0123	0
1699	588.376	588.376	0.0365	0
1700	602.391	602.391	0.1243	0
1701	616.407	616.407	0.0161	0
1702	630.422	630.422	0.0125	0
1703	644.438	644.438	0.0166	0
1704	402.167	402.167	0.0399	0
1705	416.183	416.183	0.0616	0
1706	430.199	430.199	0.0323	0
1707	488.262	488.262	0.0554	0
1708	502.277	502.277	0.2246	0
1709	518.294	518.294	0.0563	0
1710	532.31	532.31	0.0779	0
1711	546.326	546.326	0.0565	0
1712	560.341	560.341	0.1645	0
1713	574.357	574.357	0.6755	0
1714	588.373	588.373	1.6553	0
1715	602.388	602.388	5.7838	0
1716	616.404	616.404	0.6652	0
1717	630.42	630.42	0.4925	0
1718	644.435	644.435	0.8163	0
1719	658.451	658.451	0.0973	0
1720	672.467	672.467	0.0616	0
1721	686.482	686.482	0.0789	0
1722	700.498	700.498	0.0188	0
1723	714.513	714.513	0.0155	0
1724	728.529	728.529	0.0245	0
1725	742.545	742.545	0.0635	0
1726	756.56	756.56	0.1277	0
1727	770.576	770.576	0.2582	0
1728	784.592	784.592	0.043	0
1729	798.607	798.607	0.0306	0
1730	812.623	812.623	0.0318	0
1731	396.157	396.157	0.0449	0
1732	410.172	410.172	0.111	0
1733	510.282	510.282	0.0331	0
1734	524.298	524.298	0.0474	0
1735	574.353	574.353	0.0132	0
1736	588.369	588.369	0.0367	0
1737	602.384	602.384	0.1142	0
1738	616.4	616.4	0.0129	0
1739	644.431	644.431	0.0125	0
1740	416.175	416.175	0.0117	0
1741	430.191	430.191	0.0117	0
1742	444.206	444.206	0.0204	0
1743	472.237	472.237	0.0368	0
1744	486.253	486.253	0.0285	0
1745	576.353	576.353	0.0265	0
1746	590.368	590.368	0.0736	0
1747	604.384	604.384	0.257	0
1748	618.4	618.4	0.0246	0
1749	632.415	632.415	0.0194	0
1750	646.431	646.431	0.0367	0
1751	410.164	410.164	0.0136	0
1752	424.18	424.18	0.0199	0
1753	414.167	414.167	0.042	0
1754	666.449	666.449	0.0186	0
1755	572.341	572.341	0.0241	0
1756	586.357	586.357	0.0694	0
1757	600.373	600.373	0.2059	0
1758	614.388	614.388	0.0537	0
1759	628.404	628.404	0.0448	0
1760	642.42	642.42	0.0626	0
1761	768.56	768.56	0.0123	0
1762	198.921	198.921	0.0138	0
1763	212.937	212.937	0.0135	0
1764	532.288	532.288	0.045	0
1765	546.303	546.303	0.1591	0
1766	560.319	560.319	0.0252	0
1767	590.347	590.347	0.0277	0
1768	618.378	618.378	0.0207	0
1769	604.358	604.358	0.014	0
1770	618.374	618.374	0.0531	0
1771	430.162	430.162	0.0127	0
1772	444.178	444.178	0.0139	0
1773	620.375	620.375	0.0609	0
1774	634.391	634.391	0.0116	0
1775	184.887	184.887	0.0145	0
1776	198.903	198.903	0.0124	0
1777	578.325	578.325	0.0168	0
1778	592.341	592.341	0.078	0
1779	606.357	606.357	0.2403	0
1780	620.372	620.372	0.9412	0
1781	634.388	634.388	0.1203	0
1782	648.403	648.403	0.077	0
1783	662.419	662.419	0.1298	0
1784	676.435	676.435	0.02	0
1785	690.45	690.45	0.0139	0
1786	704.466	704.466	0.0177	0
1787	788.56	788.56	0.0451	0
1788	576.321	576.321	0.0192	0
1789	590.337	590.337	0.0803	0
1790	604.353	604.353	0.2348	0
1791	618.368	618.368	0.8417	0
1792	632.384	632.384	0.1121	0
1793	646.4	646.4	0.0652	0
1794	660.415	660.415	0.1083	0
1795	674.431	674.431	0.0148	0
1796	702.462	702.462	0.0155	0
1797	772.54	772.54	0.0131	0
1798	786.556	786.556	0.0322	0
1799	592.338	592.338	0.0154	0
1800	606.354	606.354	0.0523	0
1801	620.37	620.37	0.1671	0
1802	634.385	634.385	0.022	0
1803	662.417	662.417	0.025	0
1804	606.353	606.353	0.0315	0
1805	620.368	620.368	0.126	0
1806	634.384	634.384	0.0174	0
1807	662.415	662.415	0.0148	0
1808	882.662	882.662	0.0208	0
1809	910.693	910.693	0.0149	0
1810	450.178	450.178	0.0347	0
1811	492.225	492.225	0.0194	0
1812	506.24	506.24	0.058	0
1813	520.256	520.256	0.1777	0
1814	534.272	534.272	0.322	0
1815	548.287	548.287	0.3539	0
1816	562.303	562.303	0.3119	0
1817	576.319	576.319	0.9417	0
1818	590.334	590.334	3.7763	0
1819	604.35	604.35	11.3132	0
1820	618.365	618.365	39.9573	0
1821	632.381	632.381	5.0909	0
1822	646.397	646.397	3.028	0
1823	660.412	660.412	4.8604	0
1824	674.428	674.428	0.6321	0
1825	688.444	688.444	0.3675	0
1826	702.459	702.459	0.4812	0
1827	716.475	716.475	0.0944	0
1828	730.491	730.491	0.0703	0
1829	744.506	744.506	0.1439	0
1830	758.522	758.522	0.2645	0
1831	772.538	772.538	0.5376	0
1832	786.553	786.553	1.0779	0
1833	800.569	800.569	0.1888	0
1834	814.585	814.585	0.1228	0
1835	828.6	828.6	0.1668	0
1836	842.616	842.616	0.0338	0
1837	856.631	856.631	0.0177	0
1838	870.647	870.647	0.0176	0
1839	214.914	214.914	0.0123	0
1840	242.945	242.945	0.0118	0
1841	608.352	608.352	0.0201	0
1842	622.368	622.368	0.0857	0
1843	636.384	636.384	0.0125	0
1844	664.415	664.415	0.0151	0
1845	636.382	636.382	0.0196	0
1846	664.414	664.414	0.0163	0
1847	534.268	534.268	0.0135	0
1848	548.283	548.283	0.0189	0
1849	562.299	562.299	0.0182	0
1850	576.314	576.314	0.0221	0
1851	576.315	576.315	0.0317	0
1852	590.33	590.33	0.1454	0
1853	604.346	604.346	0.472	0
1854	632.377	632.377	0.2028	0
1855	646.393	646.393	0.1139	0
1856	660.409	660.409	0.1747	0
1857	674.424	674.424	0.0205	0
1858	688.44	688.44	0.0127	0
1859	702.455	702.455	0.0148	0
1860	772.534	772.534	0.0186	0
1861	786.55	786.55	0.0291	0
1862	884.659	884.659	0.0125	0
1863	188.88	188.88	0.0135	0
1864	202.895	202.895	0.0122	0
1865	522.252	522.252	0.0175	0
1866	536.267	536.267	0.0317	0
1867	550.283	550.283	0.0346	0
1868	564.299	564.299	0.0249	0
1869	578.314	578.314	0.0793	0
1870	592.33	592.33	0.336	0
1871	606.346	606.346	1.0035	0
1872	620.361	620.361	3.6261	0
1873	634.377	634.377	0.4487	0
1874	648.393	648.393	0.2593	0
1875	662.408	662.408	0.4406	0
1876	676.424	676.424	0.0598	0
1877	690.44	690.44	0.0353	0
1878	704.455	704.455	0.0438	0
1879	746.502	746.502	0.0135	0
1880	760.518	760.518	0.0211	0
1881	774.533	774.533	0.0446	0
1882	788.549	788.549	0.0987	0
1883	802.565	802.565	0.0147	0
1884	816.58	816.58	0.0145	0
1885	830.596	830.596	0.0138	0
1886	604.342	604.342	0.0183	0
1887	618.358	618.358	0.0225	0
1888	620.357	620.357	0.0713	0
1889	634.374	634.374	0.0231	0
1890	662.404	662.404	0.0139	0
1891	462.178	462.178	0.0144	0
1892	560.287	560.287	0.0126	0
1893	574.303	574.303	0.042	0
1894	588.319	588.319	0.1588	0
1895	602.334	602.334	0.4773	0
1896	630.365	630.365	0.4231	0
1897	644.381	644.381	0.3163	0
1898	658.397	658.397	0.4095	0
1899	672.412	672.412	0.0818	0
1900	686.428	686.428	0.043	0
1901	700.444	700.444	0.0517	0
1902	742.491	742.491	0.0135	0
1903	756.506	756.506	0.0191	0
1904	770.522	770.522	0.0324	0
1905	784.538	784.538	0.0578	0
1906	798.553	798.553	0.0166	0
1907	812.569	812.569	0.0135	0
1908	826.585	826.585	0.0187	0
1909	190.874	190.874	0.0139	0
1910	204.889	204.889	0.0147	0
1911	602.33	602.33	0.0222	0
1912	616.346	616.346	0.0635	0
1913	630.362	630.362	0.0216	0
1914	644.377	644.377	0.0133	0
1915	658.393	658.393	0.0165	0
1916	590.314	590.314	0.0149	0
1917	604.33	604.33	0.0407	0
1918	618.346	618.346	0.1485	0
1919	632.361	632.361	0.0441	0
1920	646.377	646.377	0.0239	0
1921	660.393	660.393	0.0377	0
1922	198.876	198.876	0.013	0
1923	226.908	226.908	0.0134	0
1924	618.34	618.34	0.0187	0
1925	716.449	716.449	0.0154	0
1926	600.319	600.319	0.0175	0
1927	614.334	614.334	0.0591	0
1928	656.381	656.381	0.0372	0
1929	670.397	670.397	0.0125	0
1930	182.852	182.852	0.0122	0
1931	196.867	196.867	0.0137	0
1932	198.87	198.87	0.0154	0
1933	212.885	212.885	0.0117	0
1934	618.335	618.335	0.0121	0
1935	660.382	660.382	0.0229	0
1936	180.828	180.828	0.0152	0
1937	208.859	208.859	0.0125	0
1938	216.866	216.866	0.0124	0
1939	258.912	258.912	0.0115	0
1940	902.63	902.63	0.0223	0
1941	930.662	930.662	0.0128	0
1942	656.351	656.351	0.0149	0
1943	684.382	684.382	0.0158	0
1944	900.615	900.615	0.0157	0
1945	928.646	928.646	0.0433	0
1946	654.335	654.335	0.0152	0
1947	682.367	682.367	0.0604	0
1948	708.393	708.393	0.0126	0
1949	722.408	722.408	0.027	0
1950	180.801	180.801	0.0159	0
1951	194.817	194.817	0.0127	0
1952	372.013	372.013	0.0122	0
1953	848.546	848.546	0.012	0
1954	192.809	192.809	0.0121	0
1955	206.825	206.825	0.0127	0
1956	230.852	230.852	0.0115	0
1957	258.883	258.883	0.0117	0
1958	190.8	190.8	0.0121	0
1959	204.816	204.816	0.0121	0
1960	410.044	410.044	0.0192	0
1961	466.107	466.107	0.0274	0
1962	352.978	352.978	0.0748	0
1963	366.994	366.994	0.0478	0
1964	704.369	704.369	0.0245	0
1965	718.385	718.385	0.0222	0
1966	922.599	922.599	0.0158	0
1967	950.63	950.63	0.0128	0
1968	184.774	184.774	0.0117	0
1969	198.79	198.79	0.0124	0
1970	920.583	920.583	0.013	0
1971	948.615	948.615	0.0559	0
1972	192.76	192.76	0.0136	0
1973	206.776	206.776	0.0155	0
1974	1002.66	1002.66	0.0161	0
1975	1030.7	1030.7	0.0142	0
1976	192.76	192.76	0.012	0
1977	206.774	206.774	0.0129	0
1978	906.551	906.551	0.013	0
1979	934.582	934.582	0.0234	0
1980	186.742	186.742	0.0149	0
1981	200.758	200.758	0.0154	0
1982	186.74	186.74	0.0127	0
1983	200.756	200.756	0.0145	0
1984	218.774	218.774	0.0142	0
1985	232.79	232.79	0.0119	0
1986	188.731	188.731	0.0141	0
1987	398.966	398.966	0.0125	0

## Sheet: O2 
O2 (2.98%)	A.M.W. average :					A.W. average DBE :			A.W. average C# :												A.W. averageH/C	A.W. averageO/C
	304.039					5.46024			20.0707												1.76444	0.113203
	Exp. m/z	Recal m/z	Theor. Mass	Error	Rel. Abundance	Signal2Noise	DBE	Molecular Formula													H/C	O/C
1	185.155	185.155	185.155	0.072872	0.0241	0	1		C	11	H	22	N	0	O	2	S	0	13C	0	2	0.181818
2	199.17	199.17	199.17	0.118274	0.159	0	1		C	12	H	24	N	0	O	2	S	0	13C	0	2	0.166667
3	213.186	213.186	213.186	0.063892	0.0204	0	1		C	13	H	26	N	0	O	2	S	0	13C	0	2	0.153846
4	227.202	227.202	227.202	0.0602329	0.2576	0	1		C	14	H	28	N	0	O	2	S	0	13C	0	2	0.142857
5	241.217	241.217	241.217	0.056999	0.1165	0	1		C	15	H	30	N	0	O	2	S	0	13C	0	2	0.133333
6	255.233	255.233	255.233	0.0149404	2.1965	0	1		C	16	H	32	N	0	O	2	S	0	13C	0	2	0.125
7	269.249	269.249	269.249	0.0144009	0.2179	0	1		C	17	H	34	N	0	O	2	S	0	13C	0	2	0.117647
8	283.264	283.264	283.264	0.0139148	0.5066	0	1		C	18	H	36	N	0	O	2	S	0	13C	0	2	0.111111
9	311.296	311.296	311.296	0.0130739	0.195	0	1		C	20	H	40	N	0	O	2	S	0	13C	0	2	0.1
10	339.327	339.327	339.327	0.0123719	0.0272	0	1		C	22	H	44	N	0	O	2	S	0	13C	0	2	0.0909091
11	183.139	183.139	183.139	0.127927	0.0229	0	2		C	11	H	20	N	0	O	2	S	0	13C	0	1.81818	0.181818
12	211.17	211.17	211.17	0.158908	0.0143	0	2		C	13	H	24	N	0	O	2	S	0	13C	0	1.84615	0.153846
13	225.186	225.186	225.186	0.0604872	0.0835	0	2		C	14	H	26	N	0	O	2	S	0	13C	0	1.85714	0.142857
14	239.202	239.202	239.202	0.0572112	0.0226	0	2		C	15	H	28	N	0	O	2	S	0	13C	0	1.86667	0.133333
15	253.217	253.217	253.217	0.0542978	0.6764	0	2		C	16	H	30	N	0	O	2	S	0	13C	0	1.875	0.125
16	267.233	267.233	267.233	0.0142695	0.2232	0	2		C	17	H	32	N	0	O	2	S	0	13C	0	1.88235	0.117647
17	281.249	281.249	281.249	0.0137865	1.2296	0	2		C	18	H	34	N	0	O	2	S	0	13C	0	1.88889	0.111111
18	295.264	295.264	295.264	-0.0543866	0.0138	0	2		C	19	H	36	N	0	O	2	S	0	13C	0	1.89474	0.105263
19	309.28	309.28	309.28	0.0129517	0.1768	0	2		C	20	H	38	N	0	O	2	S	0	13C	0	1.9	0.1
20	323.296	323.296	323.296	0.136314	0.0145	0	2		C	21	H	40	N	0	O	2	S	0	13C	0	1.90476	0.0952381
21	337.311	337.311	337.311	-0.0173905	0.0831	0	2		C	22	H	42	N	0	O	2	S	0	13C	0	1.90909	0.0909091
22	195.139	195.139	195.139	0.171306	0.0125	0	3		C	12	H	20	N	0	O	2	S	0	13C	0	1.66667	0.166667
23	209.155	209.155	209.155	0.112322	0.0142	0	3		C	13	H	22	N	0	O	2	S	0	13C	0	1.69231	0.153846
24	223.17	223.17	223.17	0.150364	0.0138	0	3		C	14	H	24	N	0	O	2	S	0	13C	0	1.71429	0.142857
25	237.186	237.186	237.186	0.057427	0.0174	0	3		C	15	H	26	N	0	O	2	S	0	13C	0	1.73333	0.133333
26	251.202	251.202	251.202	0.0544782	0.0286	0	3		C	16	H	28	N	0	O	2	S	0	13C	0	1.75	0.125
27	265.217	265.217	265.217	0.0518411	0.0191	0	3		C	17	H	30	N	0	O	2	S	0	13C	0	1.76471	0.117647
28	279.233	279.233	279.233	0.0136563	0.2688	0	3		C	18	H	32	N	0	O	2	S	0	13C	0	1.77778	0.111111
29	293.249	293.249	293.249	0.149625	0.0136	0	3		C	19	H	34	N	0	O	2	S	0	13C	0	1.78947	0.105263
30	307.264	307.264	307.264	0.0128279	0.0862	0	3		C	20	H	36	N	0	O	2	S	0	13C	0	1.8	0.1
31	335.296	335.296	335.296	-0.0176863	0.0155	0	3		C	22	H	40	N	0	O	2	S	0	13C	0	1.81818	0.0909091
32	221.155	221.155	221.155	0.106227	0.0218	0	4		C	14	H	22	N	0	O	2	S	0	13C	0	1.57143	0.142857
33	235.17	235.17	235.17	0.100169	0.0221	0	4		C	15	H	24	N	0	O	2	S	0	13C	0	1.6	0.133333
34	249.186	249.186	249.186	0.0546615	0.0358	0	4		C	16	H	26	N	0	O	2	S	0	13C	0	1.625	0.125
35	263.202	263.202	263.202	0.0140007	0.0146	0	4		C	17	H	28	N	0	O	2	S	0	13C	0	1.64706	0.117647
36	277.217	277.217	277.217	0.049597	0.0365	0	4		C	18	H	30	N	0	O	2	S	0	13C	0	1.66667	0.111111
37	305.249	305.249	305.249	0.0127025	0.517	0	4		C	20	H	34	N	0	O	2	S	0	13C	0	1.7	0.1
38	233.155	233.155	233.155	0.0578697	0.561	0	5		C	15	H	22	N	0	O	2	S	0	13C	0	1.46667	0.133333
39	275.202	275.202	275.202	0.0860642	0.0137	0	5		C	18	H	28	N	0	O	2	S	0	13C	0	1.55556	0.111111
40	303.233	303.233	303.233	0.0455534	0.183	0	5		C	20	H	32	N	0	O	2	S	0	13C	0	1.6	0.1
41	331.264	331.264	331.264	0.0420859	0.0462	0	5		C	22	H	36	N	0	O	2	S	0	13C	0	1.63636	0.0909091
42	345.28	345.28	345.28	-0.0173607	0.0163	0	5		C	23	H	38	N	0	O	2	S	0	13C	0	1.65217	0.0869565
43	245.155	245.155	245.155	0.0958276	0.0145	0	6		C	16	H	22	N	0	O	2	S	0	13C	0	1.375	0.125
44	287.202	287.202	287.202	0.0476495	0.023	0	6		C	19	H	28	N	0	O	2	S	0	13C	0	1.47368	0.105263
45	301.217	301.217	301.217	0.0124467	2.2269	0	6		C	20	H	30	N	0	O	2	S	0	13C	0	1.5	0.1
46	315.233	315.233	315.233	0.0120967	0.0128	0	6		C	21	H	32	N	0	O	2	S	0	13C	0	1.52381	0.0952381
47	329.249	329.249	329.249	0.0117766	0.1322	0	6		C	22	H	34	N	0	O	2	S	0	13C	0	1.54545	0.0909091
48	343.264	343.264	343.264	0.157143	0.0119	0	6		C	23	H	36	N	0	O	2	S	0	13C	0	1.56522	0.0869565
49	257.155	257.155	257.155	0.0135817	0.0591	0	7		C	17	H	22	N	0	O	2	S	0	13C	0	1.29412	0.117647
50	271.17	271.17	271.17	0.160625	0.0163	0	7		C	18	H	24	N	0	O	2	S	0	13C	0	1.33333	0.111111
51	285.186	285.186	285.186	0.0828262	0.0165	0	7		C	19	H	26	N	0	O	2	S	0	13C	0	1.36842	0.105263
52	299.202	299.202	299.202	0.0123161	1.0339	0	7		C	20	H	28	N	0	O	2	S	0	13C	0	1.4	0.1
53	327.233	327.233	327.233	-0.110584	0.0125	0	7		C	22	H	32	N	0	O	2	S	0	13C	0	1.45455	0.0909091
54	297.186	297.186	297.186	0.0458328	0.0275	0	8		C	20	H	26	N	0	O	2	S	0	13C	0	1.3	0.1
55	423.327	423.327	423.327	0.00991699	0.8859	0	8		C	29	H	44	N	0	O	2	S	0	13C	0	1.51724	0.0689655
56	479.389	479.389	479.389	-0.0115674	0.034	0	8		C	33	H	52	N	0	O	2	S	0	13C	0	1.57576	0.0606061
57	521.436	521.436	521.436	-0.0102657	0.0146	0	8		C	36	H	58	N	0	O	2	S	0	13C	0	1.61111	0.0555556
58	535.452	535.452	535.452	0.00879864	0.0174	0	8		C	37	H	60	N	0	O	2	S	0	13C	0	1.62162	0.0540541
59	563.483	563.483	563.483	0.0618289	0.0163	0	8		C	39	H	64	N	0	O	2	S	0	13C	0	1.64103	0.0512821
60	577.499	577.499	577.499	0.0258073	0.1605	0	8		C	40	H	66	N	0	O	2	S	0	13C	0	1.65	0.05

## Sheet: O3 
O3 (1.83%)	A.M.W. average :					A.W. average DBE :			A.W. average C# :												A.W. averageH/C	A.W. averageO/C
	331.946					5.95897			20.9438												1.70475	0.154748
	Exp. m/z	Recal m/z	Theor. Mass	Error	Rel. Abundance	Signal2Noise	DBE	Molecular Formula													H/C	O/C
1	271.228	271.228	271.228	0.0679608	0.0348	0	1		C	16	H	32	N	0	O	3	S	0	13C	0	2	0.1875
2	285.244	285.244	285.244	-0.0753847	0.0142	0	1		C	17	H	34	N	0	O	3	S	0	13C	0	2	0.176471
3	299.259	299.259	299.259	-0.00480811	1.7586	0	1		C	18	H	36	N	0	O	3	S	0	13C	0	2	0.166667
4	313.275	313.275	313.275	-0.0363091	0.0176	0	1		C	19	H	38	N	0	O	3	S	0	13C	0	2	0.157895
5	327.29	327.29	327.29	-0.00400436	0.2099	0	1		C	20	H	40	N	0	O	3	S	0	13C	0	2	0.15
6	355.322	355.322	355.322	-0.00332743	0.068	0	1		C	22	H	44	N	0	O	3	S	0	13C	0	2	0.136364
7	369.337	369.337	369.337	-0.0030275	0.114	0	1		C	23	H	46	N	0	O	3	S	0	13C	0	2	0.130435
8	199.134	199.134	199.134	0.0404151	0.0163	0	2		C	11	H	20	N	0	O	3	S	0	13C	0	1.81818	0.272727
9	213.15	213.15	213.15	-0.00885692	0.0138	0	2		C	12	H	22	N	0	O	3	S	0	13C	0	1.83333	0.25
10	241.181	241.181	241.181	0.0756297	0.0151	0	2		C	14	H	26	N	0	O	3	S	0	13C	0	1.85714	0.214286
11	255.197	255.197	255.197	0.0325419	0.0118	0	2		C	15	H	28	N	0	O	3	S	0	13C	0	1.86667	0.2
12	269.212	269.212	269.212	0.0310859	0.0382	0	2		C	16	H	30	N	0	O	3	S	0	13C	0	1.875	0.1875
13	297.244	297.244	297.244	-0.00505649	0.112	0	2		C	18	H	34	N	0	O	3	S	0	13C	0	1.88889	0.166667
14	311.259	311.259	311.259	-0.00462274	0.0262	0	2		C	19	H	36	N	0	O	3	S	0	13C	0	1.89474	0.157895
15	325.275	325.275	325.275	-0.0349696	0.0314	0	2		C	20	H	38	N	0	O	3	S	0	13C	0	1.9	0.15
16	339.29	339.29	339.29	-0.00386274	0.0739	0	2		C	21	H	40	N	0	O	3	S	0	13C	0	1.90476	0.142857
17	353.306	353.306	353.306	-0.00352796	0.0423	0	2		C	22	H	42	N	0	O	3	S	0	13C	0	1.90909	0.136364
18	367.322	367.322	367.322	-0.00321873	0.0688	0	2		C	23	H	44	N	0	O	3	S	0	13C	0	1.91304	0.130435
19	211.134	211.134	211.134	0.0854813	0.014	0	3		C	12	H	20	N	0	O	3	S	0	13C	0	1.66667	0.25
20	267.197	267.197	267.197	-0.0437709	0.0166	0	3		C	16	H	28	N	0	O	3	S	0	13C	0	1.75	0.1875
21	295.228	295.228	295.228	-0.00530827	0.0431	0	3		C	18	H	32	N	0	O	3	S	0	13C	0	1.77778	0.166667
22	309.244	309.244	309.244	0.0274767	0.0682	0	3		C	19	H	34	N	0	O	3	S	0	13C	0	1.78947	0.157895
23	323.259	323.259	323.259	-0.0353861	0.02	0	3		C	20	H	36	N	0	O	3	S	0	13C	0	1.8	0.15
24	337.275	337.275	337.275	-0.00407599	0.0414	0	3		C	21	H	38	N	0	O	3	S	0	13C	0	1.80952	0.142857
25	365.306	365.306	365.306	-0.0581607	0.019	0	3		C	23	H	42	N	0	O	3	S	0	13C	0	1.82609	0.130435
26	223.134	223.134	223.134	0.1257	0.0119	0	4		C	13	H	20	N	0	O	3	S	0	13C	0	1.53846	0.230769
27	251.165	251.165	251.165	0.0723678	0.0303	0	4		C	15	H	24	N	0	O	3	S	0	13C	0	1.6	0.2
28	265.181	265.181	265.181	-0.00663536	0.0334	0	4		C	16	H	26	N	0	O	3	S	0	13C	0	1.625	0.1875
29	293.212	293.212	293.212	0.0285415	0.045	0	4		C	18	H	30	N	0	O	3	S	0	13C	0	1.66667	0.166667
30	307.228	307.228	307.228	0.0274482	0.0212	0	4		C	19	H	32	N	0	O	3	S	0	13C	0	1.68421	0.157895
31	321.244	321.244	321.244	0.0264503	0.0339	0	4		C	20	H	34	N	0	O	3	S	0	13C	0	1.7	0.15
32	335.259	335.259	335.259	0.0255359	0.0386	0	4		C	21	H	36	N	0	O	3	S	0	13C	0	1.71429	0.142857
33	235.134	235.134	235.134	0.0342273	0.2333	0	5		C	14	H	20	N	0	O	3	S	0	13C	0	1.42857	0.214286
34	249.15	249.15	249.15	0.0325594	0.0267	0	5		C	15	H	22	N	0	O	3	S	0	13C	0	1.46667	0.2
35	263.165	263.165	263.165	0.145066	0.0133	0	5		C	16	H	24	N	0	O	3	S	0	13C	0	1.5	0.1875
36	291.197	291.197	291.197	0.0628598	0.0326	0	5		C	18	H	28	N	0	O	3	S	0	13C	0	1.55556	0.166667
37	305.212	305.212	305.212	-0.0381089	0.0269	0	5		C	19	H	30	N	0	O	3	S	0	13C	0	1.57895	0.157895
38	319.228	319.228	319.228	0.0264164	0.0794	0	5		C	20	H	32	N	0	O	3	S	0	13C	0	1.6	0.15
39	333.244	333.244	333.244	-0.00451025	0.3446	0	5		C	21	H	34	N	0	O	3	S	0	13C	0	1.61905	0.142857
40	361.275	361.275	361.275	-0.00380522	0.5036	0	5		C	23	H	38	N	0	O	3	S	0	13C	0	1.65217	0.130435
41	389.306	389.306	389.306	-0.00320172	0.258	0	5		C	25	H	42	N	0	O	3	S	0	13C	0	1.68	0.12
42	417.337	417.337	417.337	-0.0266407	0.0117	0	5		C	27	H	46	N	0	O	3	S	0	13C	0	1.7037	0.111111
43	529.463	529.463	529.463	0.0744055	0.0132	0	5		C	35	H	62	N	0	O	3	S	0	13C	0	1.77143	0.0857143
44	711.666	711.666	711.666	0.0284245	0.0149	0	5		C	48	H	88	N	0	O	3	S	0	13C	0	1.83333	0.0625
45	289.181	289.181	289.181	0.0284958	0.0165	0	6		C	18	H	26	N	0	O	3	S	0	13C	0	1.44444	0.166667
46	303.197	303.197	303.197	0.0933539	0.0218	0	6		C	19	H	28	N	0	O	3	S	0	13C	0	1.47368	0.157895
47	317.212	317.212	317.212	0.0263821	0.5175	0	6		C	20	H	30	N	0	O	3	S	0	13C	0	1.5	0.15
48	331.228	331.228	331.228	0.0254594	0.4135	0	6		C	21	H	32	N	0	O	3	S	0	13C	0	1.52381	0.142857
49	345.243	345.243	345.244	0.0535766	0.0256	0	6		C	22	H	34	N	0	O	3	S	0	13C	0	1.54545	0.136364
50	273.15	273.15	273.15	0.0663085	0.017	0	7		C	17	H	22	N	0	O	3	S	0	13C	0	1.29412	0.176471
51	315.197	315.197	315.197	0.0263473	0.9582	0	7		C	20	H	28	N	0	O	3	S	0	13C	0	1.4	0.15
52	329.212	329.212	329.212	0.0254204	0.3766	0	7		C	21	H	30	N	0	O	3	S	0	13C	0	1.42857	0.142857
53	343.228	343.228	343.228	0.0537044	0.0155	0	7		C	22	H	32	N	0	O	3	S	0	13C	0	1.45455	0.136364
54	357.244	357.244	357.244	-0.0321994	0.013	0	7		C	23	H	34	N	0	O	3	S	0	13C	0	1.47826	0.130435
55	385.275	385.275	385.275	0.0483428	0.0164	0	7		C	25	H	38	N	0	O	3	S	0	13C	0	1.52	0.12
56	313.181	313.181	313.181	0.026312	0.4982	0	8		C	20	H	26	N	0	O	3	S	0	13C	0	1.3	0.15
57	355.228	355.228	355.228	0.0237393	0.0127	0	8		C	23	H	32	N	0	O	3	S	0	13C	0	1.3913	0.130435
58	397.275	397.275	397.275	-0.0286319	0.0154	0	8		C	26	H	38	N	0	O	3	S	0	13C	0	1.46154	0.115385
59	439.322	439.322	439.322	-0.00269122	0.0397	0	8		C	29	H	44	N	0	O	3	S	0	13C	0	1.51724	0.103448
60	453.337	453.337	453.337	-0.00246653	0.3684	0	8		C	30	H	46	N	0	O	3	S	0	13C	0	1.53333	0.1

## Sheet: O4 
O4 (1.16%)	A.M.W. average :					A.W. average DBE :			A.W. average C# :												A.W. averageH/C	A.W. averageO/C
	361.592					5.90399			22.1016												1.62308	0.20295
	Exp. m/z	Recal m/z	Theor. Mass	Error	Rel. Abundance	Signal2Noise	DBE	Molecular Formula													H/C	O/C
1	187.098	187.098	187.098	-0.0933241	0.012	0	2		C	9	H	16	N	0	O	4	S	0	13C	0	1.77778	0.444444
2	201.113	201.113	201.113	0.162115	0.0141	0	2		C	10	H	18	N	0	O	4	S	0	13C	0	1.8	0.4
3	215.129	215.129	215.129	0.105367	0.012	0	2		C	11	H	20	N	0	O	4	S	0	13C	0	1.81818	0.363636
4	313.238	313.238	313.238	0.041874	0.6163	0	2		C	18	H	34	N	0	O	4	S	0	13C	0	1.88889	0.222222
5	327.254	327.254	327.254	0.00971933	0.0781	0	2		C	19	H	36	N	0	O	4	S	0	13C	0	1.89474	0.210526
6	341.27	341.27	341.27	0.0388104	0.0217	0	2		C	20	H	38	N	0	O	4	S	0	13C	0	1.9	0.2
7	355.285	355.285	355.285	0.0374599	0.0321	0	2		C	21	H	40	N	0	O	4	S	0	13C	0	1.90476	0.190476
8	425.364	425.364	425.364	0.0085331	0.0197	0	2		C	26	H	50	N	0	O	4	S	0	13C	0	1.92308	0.153846
9	537.489	537.489	537.489	-0.0481074	0.0181	0	2		C	34	H	66	N	0	O	4	S	0	13C	0	1.94118	0.117647
10	565.52	565.52	565.52	0.0429181	0.0436	0	2		C	36	H	70	N	0	O	4	S	0	13C	0	1.94444	0.111111
11	311.223	311.223	311.223	0.0419391	0.2361	0	3		C	18	H	32	N	0	O	4	S	0	13C	0	1.77778	0.222222
12	325.238	325.238	325.238	0.040329	0.1289	0	3		C	19	H	34	N	0	O	4	S	0	13C	0	1.78947	0.210526
13	339.254	339.254	339.254	0.00937554	0.0726	0	3		C	20	H	36	N	0	O	4	S	0	13C	0	1.8	0.2
14	353.27	353.27	353.27	0.00918513	0.0372	0	3		C	21	H	38	N	0	O	4	S	0	13C	0	1.80952	0.190476
15	563.504	563.504	563.504	0.0429578	0.04	0	3		C	36	H	68	N	0	O	4	S	0	13C	0	1.88889	0.111111
16	309.207	309.207	309.207	0.0420051	0.0694	0	4		C	18	H	30	N	0	O	4	S	0	13C	0	1.66667	0.222222
17	323.223	323.223	323.223	0.00944367	0.0277	0	4		C	19	H	32	N	0	O	4	S	0	13C	0	1.68421	0.210526
18	337.238	337.238	337.238	0.00924138	0.0523	0	4		C	20	H	34	N	0	O	4	S	0	13C	0	1.7	0.2
19	351.254	351.254	351.254	-0.0194142	0.0406	0	4		C	21	H	36	N	0	O	4	S	0	13C	0	1.71429	0.190476
20	561.489	561.489	561.489	0.0429978	0.0147	0	4		C	36	H	66	N	0	O	4	S	0	13C	0	1.83333	0.111111
21	265.145	265.145	265.145	0.0103027	0.0118	0	5		C	15	H	22	N	0	O	4	S	0	13C	0	1.46667	0.266667
22	307.191	307.191	307.191	-0.0230341	0.0185	0	5		C	18	H	28	N	0	O	4	S	0	13C	0	1.55556	0.222222
23	321.207	321.207	321.207	0.00930325	0.1088	0	5		C	19	H	30	N	0	O	4	S	0	13C	0	1.57895	0.210526
24	335.223	335.223	335.223	0.0389365	0.1476	0	5		C	20	H	32	N	0	O	4	S	0	13C	0	1.6	0.2
25	349.238	349.238	349.238	0.00892385	0.2304	0	5		C	21	H	34	N	0	O	4	S	0	13C	0	1.61905	0.190476
26	363.254	363.254	363.254	0.036285	0.0364	0	5		C	22	H	36	N	0	O	4	S	0	13C	0	1.63636	0.181818
27	291.16	291.16	291.16	-0.0247429	0.0499	0	6		C	17	H	24	N	0	O	4	S	0	13C	0	1.41176	0.235294
28	305.176	305.176	305.176	0.0421396	0.0462	0	6		C	18	H	26	N	0	O	4	S	0	13C	0	1.44444	0.222222
29	319.191	319.191	319.191	0.0404902	0.0235	0	6		C	19	H	28	N	0	O	4	S	0	13C	0	1.47368	0.210526
30	333.207	333.207	333.207	0.00896821	1.1073	0	6		C	20	H	30	N	0	O	4	S	0	13C	0	1.5	0.2
31	347.223	347.223	347.223	0.00879093	0.4127	0	6		C	21	H	32	N	0	O	4	S	0	13C	0	1.52381	0.190476
32	361.238	361.238	361.238	0.0086274	0.0751	0	6		C	22	H	34	N	0	O	4	S	0	13C	0	1.54545	0.181818
33	403.285	403.285	403.285	-0.0165913	0.022	0	6		C	25	H	40	N	0	O	4	S	0	13C	0	1.6	0.16
34	557.457	557.457	557.458	0.0610172	0.0129	0	6		C	36	H	62	N	0	O	4	S	0	13C	0	1.72222	0.111111
35	585.489	585.489	585.489	0.177873	0.0136	0	6		C	38	H	66	N	0	O	4	S	0	13C	0	1.73684	0.105263
36	289.145	289.145	289.145	0.0440323	0.0435	0	7		C	17	H	22	N	0	O	4	S	0	13C	0	1.29412	0.235294
37	331.191	331.191	331.191	0.0390231	0.3871	0	7		C	20	H	28	N	0	O	4	S	0	13C	0	1.4	0.2
38	345.207	345.207	345.207	0.00865645	0.1175	0	7		C	21	H	30	N	0	O	4	S	0	13C	0	1.42857	0.190476
39	359.223	359.223	359.223	-0.0193406	0.0282	0	7		C	22	H	32	N	0	O	4	S	0	13C	0	1.45455	0.181818
40	373.238	373.238	373.238	0.00835002	0.0156	0	7		C	23	H	34	N	0	O	4	S	0	13C	0	1.47826	0.173913
41	387.254	387.254	387.254	-0.0176094	0.0147	0	7		C	24	H	36	N	0	O	4	S	0	13C	0	1.5	0.166667
42	401.27	401.27	401.27	0.0330073	0.0145	0	7		C	25	H	38	N	0	O	4	S	0	13C	0	1.52	0.16
43	555.442	555.442	555.442	-0.0108916	0.013	0	7		C	36	H	60	N	0	O	4	S	0	13C	0	1.66667	0.111111
44	583.473	583.473	583.473	0.0069903	0.0796	0	7		C	38	H	64	N	0	O	4	S	0	13C	0	1.68421	0.105263
45	287.129	287.129	287.129	-0.0255371	0.0272	0	8		C	17	H	20	N	0	O	4	S	0	13C	0	1.17647	0.235294
46	315.16	315.16	315.16	0.104061	0.0124	0	8		C	19	H	24	N	0	O	4	S	0	13C	0	1.26316	0.210526
47	329.176	329.176	329.176	0.00868834	0.1357	0	8		C	20	H	26	N	0	O	4	S	0	13C	0	1.3	0.2
48	343.191	343.191	343.191	0.0667969	0.0224	0	8		C	21	H	28	N	0	O	4	S	0	13C	0	1.33333	0.190476
49	427.285	427.285	427.285	0.00774417	0.0193	0	8		C	27	H	40	N	0	O	4	S	0	13C	0	1.48148	0.148148
50	441.301	441.301	441.301	-0.0603372	0.018	0	8		C	28	H	42	N	0	O	4	S	0	13C	0	1.5	0.142857
51	455.317	455.317	455.317	0.00754914	0.0241	0	8		C	29	H	44	N	0	O	4	S	0	13C	0	1.51724	0.137931
52	581.458	581.458	581.458	0.0241024	0.0747	0	8		C	38	H	62	N	0	O	4	S	0	13C	0	1.63158	0.105263
53	397.238	397.238	397.238	0.00784554	0.0182	0	9		C	25	H	34	N	0	O	4	S	0	13C	0	1.36	0.16
54	411.254	411.254	411.254	-0.0408976	0.0286	0	9		C	26	H	36	N	0	O	4	S	0	13C	0	1.38462	0.153846
55	439.285	439.285	439.285	-0.0152316	0.015	0	9		C	28	H	40	N	0	O	4	S	0	13C	0	1.42857	0.142857
56	453.301	453.301	453.301	0.00744121	0.0321	0	9		C	29	H	42	N	0	O	4	S	0	13C	0	1.44828	0.137931
57	579.442	579.442	579.442	0.0758495	0.0221	0	9		C	38	H	60	N	0	O	4	S	0	13C	0	1.57895	0.105263

## Sheet: O5 
O5 (2.5%)	A.M.W. average :					A.W. average DBE :			A.W. average C# :												A.W. averageH/C	A.W. averageO/C
	500.208					4.25105			30.6538												1.81894	0.208606
	Exp. m/z	Recal m/z	Theor. Mass	Error	Rel. Abundance	Signal2Noise	DBE	Molecular Formula													H/C	O/C
1	273.171	273.171	273.171	0.0273805	0.0117	0	2		C	14	H	26	N	0	O	5	S	0	13C	0	1.85714	0.357143
2	329.233	329.233	329.233	0.0234973	0.4315	0	2		C	18	H	34	N	0	O	5	S	0	13C	0	1.88889	0.277778
3	343.249	343.249	343.249	0.0227248	0.4292	0	2		C	19	H	36	N	0	O	5	S	0	13C	0	1.89474	0.263158
4	357.265	357.265	357.265	0.0220128	0.3999	0	2		C	20	H	38	N	0	O	5	S	0	13C	0	1.9	0.25
5	371.28	371.28	371.28	-0.00557926	0.0311	0	2		C	21	H	40	N	0	O	5	S	0	13C	0	1.90476	0.238095
6	385.296	385.296	385.296	-0.057118	0.0155	0	2		C	22	H	42	N	0	O	5	S	0	13C	0	1.90909	0.227273
7	455.374	455.374	455.374	-0.0476238	0.0131	0	2		C	27	H	52	N	0	O	5	S	0	13C	0	1.92593	0.185185
8	581.515	581.515	581.515	-0.00190772	5.361	0	2		C	36	H	70	N	0	O	5	S	0	13C	0	1.94444	0.138889
9	609.546	609.546	609.546	0.0147961	0.0347	0	2		C	38	H	74	N	0	O	5	S	0	13C	0	1.94737	0.131579
10	327.218	327.218	327.218	0.0234461	0.0784	0	3		C	18	H	32	N	0	O	5	S	0	13C	0	1.77778	0.277778
11	341.233	341.233	341.233	0.022671	0.0646	0	3		C	19	H	34	N	0	O	5	S	0	13C	0	1.78947	0.263158
12	355.249	355.249	355.249	-0.00619214	0.101	0	3		C	20	H	36	N	0	O	5	S	0	13C	0	1.8	0.25
13	369.265	369.265	369.265	-0.00578341	0.077	0	3		C	21	H	38	N	0	O	5	S	0	13C	0	1.80952	0.238095
14	383.28	383.28	383.28	-0.00540458	0.0665	0	3		C	22	H	40	N	0	O	5	S	0	13C	0	1.81818	0.227273
15	439.343	439.343	439.343	-0.0268922	0.0122	0	3		C	26	H	48	N	0	O	5	S	0	13C	0	1.84615	0.192308
16	579.499	579.499	579.499	0.0152312	0.2519	0	3		C	36	H	68	N	0	O	5	S	0	13C	0	1.88889	0.138889
17	325.202	325.202	325.202	-0.00735595	0.021	0	4		C	18	H	30	N	0	O	5	S	0	13C	0	1.66667	0.277778
18	339.218	339.218	339.218	0.0226167	0.016	0	4		C	19	H	32	N	0	O	5	S	0	13C	0	1.68421	0.263158
19	353.233	353.233	353.233	-0.00640905	0.0235	0	4		C	20	H	34	N	0	O	5	S	0	13C	0	1.7	0.25
20	367.249	367.249	367.249	0.0212397	0.0644	0	4		C	21	H	36	N	0	O	5	S	0	13C	0	1.71429	0.238095
21	577.484	577.484	577.484	0.0498063	0.0421	0	4		C	36	H	66	N	0	O	5	S	0	13C	0	1.83333	0.138889
22	309.171	309.171	309.171	-0.0404969	0.0147	0	5		C	17	H	26	N	0	O	5	S	0	13C	0	1.52941	0.294118
23	323.186	323.186	323.186	-0.0694841	0.0133	0	5		C	18	H	28	N	0	O	5	S	0	13C	0	1.55556	0.277778
24	337.202	337.202	337.202	-0.00709417	0.0519	0	5		C	19	H	30	N	0	O	5	S	0	13C	0	1.57895	0.263158
25	351.218	351.218	351.218	0.0218439	0.259	0	5		C	20	H	32	N	0	O	5	S	0	13C	0	1.6	0.25
26	365.233	365.233	365.233	0.0211813	0.1412	0	5		C	21	H	34	N	0	O	5	S	0	13C	0	1.61905	0.238095
27	379.249	379.249	379.249	0.0205676	0.1583	0	5		C	22	H	36	N	0	O	5	S	0	13C	0	1.63636	0.227273
28	393.265	393.265	393.265	-0.0562868	0.0144	0	5		C	23	H	38	N	0	O	5	S	0	13C	0	1.65217	0.217391
29	307.155	307.155	307.155	0.0566991	0.0123	0	6		C	17	H	24	N	0	O	5	S	0	13C	0	1.41176	0.294118
30	321.171	321.171	321.171	-0.00784769	0.0251	0	6		C	18	H	26	N	0	O	5	S	0	13C	0	1.44444	0.277778
31	335.186	335.186	335.186	0.022506	0.0874	0	6		C	19	H	28	N	0	O	5	S	0	13C	0	1.47368	0.263158
32	349.202	349.202	349.202	-0.00685039	1.2645	0	6		C	20	H	30	N	0	O	5	S	0	13C	0	1.5	0.25
33	363.218	363.218	363.218	0.0211222	0.9806	0	6		C	21	H	32	N	0	O	5	S	0	13C	0	1.52381	0.238095
34	377.233	377.233	377.233	0.0205075	0.0886	0	6		C	22	H	34	N	0	O	5	S	0	13C	0	1.54545	0.227273
35	347.186	347.186	347.186	0.0217281	0.1433	0	7		C	20	H	28	N	0	O	5	S	0	13C	0	1.4	0.25
36	361.202	361.202	361.202	0.0210625	0.0598	0	7		C	21	H	30	N	0	O	5	S	0	13C	0	1.42857	0.238095
37	375.218	375.218	375.218	-0.0328557	0.0139	0	7		C	22	H	32	N	0	O	5	S	0	13C	0	1.45455	0.227273
38	389.233	389.233	389.233	-0.0828909	0.0122	0	7		C	23	H	34	N	0	O	5	S	0	13C	0	1.47826	0.217391
39	431.28	431.28	431.28	-0.0279898	0.0129	0	7		C	26	H	40	N	0	O	5	S	0	13C	0	1.53846	0.192308

## Sheet: O6 
O6 (0.28%)	A.M.W. average :					A.W. average DBE :			A.W. average C# :												A.W. averageH/C	A.W. averageO/C
	399.747					5.34572			22.5058												1.60888	0.287808
	Exp. m/z	Recal m/z	Theor. Mass	Error	Rel. Abundance	Signal2Noise	DBE	Molecular Formula													H/C	O/C
1	329.197	329.197	329.197	0.128274	0.0117	0	3		C	17	H	30	N	0	O	6	S	0	13C	0	1.76471	0.352941
2	343.213	343.213	343.213	0.0649496	0.0186	0	3		C	18	H	32	N	0	O	6	S	0	13C	0	1.77778	0.333333
3	357.228	357.228	357.228	-0.021399	0.02	0	3		C	19	H	34	N	0	O	6	S	0	13C	0	1.78947	0.315789
4	371.244	371.244	371.244	0.0873275	0.0145	0	3		C	20	H	36	N	0	O	6	S	0	13C	0	1.8	0.3
5	385.26	385.26	385.26	-0.0973786	0.0127	0	3		C	21	H	38	N	0	O	6	S	0	13C	0	1.80952	0.285714
6	427.307	427.307	427.307	-0.0171391	0.019	0	3		C	24	H	44	N	0	O	6	S	0	13C	0	1.83333	0.25
7	595.494	595.494	595.494	0.106544	0.0238	0	3		C	36	H	68	N	0	O	6	S	0	13C	0	1.88889	0.166667
8	637.541	637.541	637.541	-0.0256635	0.0203	0	3		C	39	H	74	N	0	O	6	S	0	13C	0	1.89744	0.153846
9	339.181	339.181	339.181	0.0948261	0.0117	0	5		C	18	H	28	N	0	O	6	S	0	13C	0	1.55556	0.333333
10	353.197	353.197	353.197	0.00630637	0.0183	0	5		C	19	H	30	N	0	O	6	S	0	13C	0	1.57895	0.315789
11	367.213	367.213	367.213	0.00624034	0.0798	0	5		C	20	H	32	N	0	O	6	S	0	13C	0	1.6	0.3
12	381.228	381.228	381.228	-0.0200518	0.0403	0	5		C	21	H	34	N	0	O	6	S	0	13C	0	1.61905	0.285714
13	395.244	395.244	395.244	0.00612232	0.3555	0	5		C	22	H	36	N	0	O	6	S	0	13C	0	1.63636	0.272727
14	409.26	409.26	409.26	0.0549381	0.021	0	5		C	23	H	38	N	0	O	6	S	0	13C	0	1.65217	0.26087
15	451.306	451.306	451.307	0.0724039	0.014	0	5		C	26	H	44	N	0	O	6	S	0	13C	0	1.69231	0.230769
16	633.51	633.51	633.51	-0.0891696	0.0198	0	5		C	39	H	70	N	0	O	6	S	0	13C	0	1.79487	0.153846
17	337.166	337.166	337.166	0.00622575	0.0809	0	6		C	18	H	26	N	0	O	6	S	0	13C	0	1.44444	0.333333
18	351.181	351.181	351.181	0.0346352	0.0387	0	6		C	19	H	28	N	0	O	6	S	0	13C	0	1.47368	0.315789
19	365.197	365.197	365.197	0.00609915	0.2042	0	6		C	20	H	30	N	0	O	6	S	0	13C	0	1.5	0.3
20	379.213	379.213	379.213	0.00604286	0.0863	0	6		C	21	H	32	N	0	O	6	S	0	13C	0	1.52381	0.285714
21	393.228	393.228	393.228	0.00599059	0.0887	0	6		C	22	H	34	N	0	O	6	S	0	13C	0	1.54545	0.272727

## Sheet: O3 S1 
O3 S1 (12.45%)	A.M.W. average :					A.W. average DBE :			A.W. average C# :												A.W. averageH/C	A.W. averageO/C	A.W. averageS/C
	494.023					4.46399			30.2101												1.77135	0.109577	0.0365256
	Exp. m/z	Recal m/z	Theor. Mass	Error	Rel. Abundance	Signal2Noise	DBE	Molecular Formula													H/C	O/C	S/C
1	297.153	297.153	297.153	0.0300533	0.0621	0	4		C	16	H	26	N	0	O	3	S	1	13C	0	1.625	0.1875	0.0625
2	311.169	311.169	311.169	-0.00323114	1.3378	0	4		C	17	H	28	N	0	O	3	S	1	13C	0	1.64706	0.176471	0.0588235
3	325.184	325.184	325.184	-0.00289464	0.9759	0	4		C	18	H	30	N	0	O	3	S	1	13C	0	1.66667	0.166667	0.0555556
4	339.2	339.2	339.2	-0.00258594	0.724	0	4		C	19	H	32	N	0	O	3	S	1	13C	0	1.68421	0.157895	0.0526316
5	353.216	353.216	353.216	-0.00230174	0.2298	0	4		C	20	H	34	N	0	O	3	S	1	13C	0	1.7	0.15	0.05
6	367.231	367.231	367.231	-0.00203923	0.1793	0	4		C	21	H	36	N	0	O	3	S	1	13C	0	1.71429	0.142857	0.047619
7	381.247	381.247	381.247	-0.0280257	0.2192	0	4		C	22	H	38	N	0	O	3	S	1	13C	0	1.72727	0.136364	0.0454545
8	395.263	395.263	395.263	-0.00157007	0.3369	0	4		C	23	H	40	N	0	O	3	S	1	13C	0	1.73913	0.130435	0.0434783
9	409.278	409.278	409.278	-0.00135959	0.3085	0	4		C	24	H	42	N	0	O	3	S	1	13C	0	1.75	0.125	0.0416667
10	423.294	423.294	423.294	-0.00116305	0.284	0	4		C	25	H	44	N	0	O	3	S	1	13C	0	1.76	0.12	0.04
11	437.309	437.309	437.309	-0.000979101	0.517	0	4		C	26	H	46	N	0	O	3	S	1	13C	0	1.76923	0.115385	0.0384615
12	451.325	451.325	451.325	-0.00080658	1.6952	0	4		C	27	H	48	N	0	O	3	S	1	13C	0	1.77778	0.111111	0.037037
13	465.341	465.341	465.341	-0.000644452	5.8552	0	4		C	28	H	50	N	0	O	3	S	1	13C	0	1.78571	0.107143	0.0357143
14	479.356	479.356	479.356	-0.000491805	8.4806	0	4		C	29	H	52	N	0	O	3	S	1	13C	0	1.7931	0.103448	0.0344828
15	493.372	493.372	493.372	-0.000347831	9.3015	0	4		C	30	H	54	N	0	O	3	S	1	13C	0	1.8	0.1	0.0333333
16	507.388	507.388	507.388	-0.00021181	6.4773	0	4		C	31	H	56	N	0	O	3	S	1	13C	0	1.80645	0.0967742	0.0322581
17	521.403	521.403	521.403	-8.31025e-05	4.9806	0	4		C	32	H	58	N	0	O	3	S	1	13C	0	1.8125	0.09375	0.03125
18	535.419	535.419	535.419	3.88668e-05	0.7842	0	4		C	33	H	60	N	0	O	3	S	1	13C	0	1.81818	0.0909091	0.030303
19	549.435	549.435	549.435	0.0183551	0.3711	0	4		C	34	H	62	N	0	O	3	S	1	13C	0	1.82353	0.0882353	0.0294118
20	563.45	563.45	563.45	0.000264602	0.1986	0	4		C	35	H	64	N	0	O	3	S	1	13C	0	1.82857	0.0857143	0.0285714
21	577.466	577.466	577.466	0.000369251	0.154	0	4		C	36	H	66	N	0	O	3	S	1	13C	0	1.83333	0.0833333	0.0277778
22	591.482	591.482	591.482	0.0173756	0.0816	0	4		C	37	H	68	N	0	O	3	S	1	13C	0	1.83784	0.0810811	0.027027
23	605.497	605.497	605.497	0.000564016	0.101	0	4		C	38	H	70	N	0	O	3	S	1	13C	0	1.84211	0.0789474	0.0263158
24	619.513	619.513	619.513	-0.0154869	0.1061	0	4		C	39	H	72	N	0	O	3	S	1	13C	0	1.84615	0.0769231	0.025641
25	633.529	633.529	633.529	-0.0150431	0.2001	0	4		C	40	H	74	N	0	O	3	S	1	13C	0	1.85	0.075	0.025
26	647.544	647.544	647.544	-0.0146184	0.2312	0	4		C	41	H	76	N	0	O	3	S	1	13C	0	1.85366	0.0731707	0.0243902
27	661.56	661.56	661.56	-0.0142118	0.2701	0	4		C	42	H	78	N	0	O	3	S	1	13C	0	1.85714	0.0714286	0.0238095
28	675.576	675.576	675.576	-0.013822	0.2786	0	4		C	43	H	80	N	0	O	3	S	1	13C	0	1.86047	0.0697674	0.0232558
29	689.591	689.591	689.591	0.00105331	0.2672	0	4		C	44	H	82	N	0	O	3	S	1	13C	0	1.86364	0.0681818	0.0227273
30	703.607	703.607	703.607	0.00112348	0.1365	0	4		C	45	H	84	N	0	O	3	S	1	13C	0	1.86667	0.0666667	0.0222222
31	717.622	717.622	717.622	0.00119092	0.1032	0	4		C	46	H	86	N	0	O	3	S	1	13C	0	1.86957	0.0652174	0.0217391
32	731.638	731.638	731.638	0.00125577	0.0244	0	4		C	47	H	88	N	0	O	3	S	1	13C	0	1.87234	0.0638298	0.0212766
33	745.654	745.654	745.654	-0.038915	0.0242	0	4		C	48	H	90	N	0	O	3	S	1	13C	0	1.875	0.0625	0.0208333
34	843.763	843.763	843.763	0.0491037	0.0186	0	4		C	55	H	104	N	0	O	3	S	1	13C	0	1.89091	0.0545455	0.0181818
35	857.779	857.779	857.779	-0.161468	0.0226	0	4		C	56	H	106	N	0	O	3	S	1	13C	0	1.89286	0.0535714	0.0178571
36	871.795	871.795	871.795	-0.0326222	0.0121	0	4		C	57	H	108	N	0	O	3	S	1	13C	0	1.89474	0.0526316	0.0175439
37	183.012	183.012	183.012	0.154925	0.0201	0	5		C	8	H	8	N	0	O	3	S	1	13C	0	1	0.375	0.125
38	309.153	309.153	309.153	-0.00345968	0.0294	0	5		C	17	H	26	N	0	O	3	S	1	13C	0	1.52941	0.176471	0.0588235
39	323.169	323.169	323.169	0.0278324	0.0519	0	5		C	18	H	28	N	0	O	3	S	1	13C	0	1.55556	0.166667	0.0555556
40	337.184	337.184	337.184	-0.00279162	0.0877	0	5		C	19	H	30	N	0	O	3	S	1	13C	0	1.57895	0.157895	0.0526316
41	351.2	351.2	351.2	-0.00249758	0.0855	0	5		C	20	H	32	N	0	O	3	S	1	13C	0	1.6	0.15	0.05
42	365.216	365.216	365.216	-0.00222611	0.0871	0	5		C	21	H	34	N	0	O	3	S	1	13C	0	1.61905	0.142857	0.047619
43	379.231	379.231	379.231	0.0243944	0.0983	0	5		C	22	H	36	N	0	O	3	S	1	13C	0	1.63636	0.136364	0.0454545
44	393.247	393.247	393.247	-0.0271705	0.1497	0	5		C	23	H	38	N	0	O	3	S	1	13C	0	1.65217	0.130435	0.0434783
45	407.263	407.263	407.263	-0.00152381	0.1591	0	5		C	24	H	40	N	0	O	3	S	1	13C	0	1.66667	0.125	0.0416667
46	421.278	421.278	421.278	0.0224164	0.1602	0	5		C	25	H	42	N	0	O	3	S	1	13C	0	1.68	0.12	0.04
47	435.294	435.294	435.294	-0.00113098	0.1904	0	5		C	26	H	44	N	0	O	3	S	1	13C	0	1.69231	0.115385	0.0384615
48	449.309	449.309	449.309	-0.000952951	0.2626	0	5		C	27	H	46	N	0	O	3	S	1	13C	0	1.7037	0.111111	0.037037
49	463.325	463.325	463.325	-0.00078569	0.3685	0	5		C	28	H	48	N	0	O	3	S	1	13C	0	1.71429	0.107143	0.0357143
50	477.341	477.341	477.341	-0.000628251	0.4071	0	5		C	29	H	50	N	0	O	3	S	1	13C	0	1.72414	0.103448	0.0344828
51	491.356	491.356	491.356	-0.000479794	0.3987	0	5		C	30	H	52	N	0	O	3	S	1	13C	0	1.73333	0.1	0.0333333
52	505.372	505.372	505.372	-0.000339572	0.3304	0	5		C	31	H	54	N	0	O	3	S	1	13C	0	1.74194	0.0967742	0.0322581
53	519.388	519.388	519.388	-0.000206917	0.2689	0	5		C	32	H	56	N	0	O	3	S	1	13C	0	1.75	0.09375	0.03125
54	533.403	533.403	533.403	0.0186663	0.1724	0	5		C	33	H	58	N	0	O	3	S	1	13C	0	1.75758	0.0909091	0.030303
55	547.419	547.419	547.419	3.80148e-05	0.1427	0	5		C	34	H	60	N	0	O	3	S	1	13C	0	1.76471	0.0882353	0.0294118
56	561.435	561.435	561.435	0.0179628	0.1213	0	5		C	35	H	62	N	0	O	3	S	1	13C	0	1.77143	0.0857143	0.0285714
57	575.45	575.45	575.45	0.0350145	0.0835	0	5		C	36	H	64	N	0	O	3	S	1	13C	0	1.77778	0.0833333	0.0277778
58	589.466	589.466	589.466	0.000361734	0.0658	0	5		C	37	H	66	N	0	O	3	S	1	13C	0	1.78378	0.0810811	0.027027
59	603.482	603.482	603.482	0.000459616	0.0643	0	5		C	38	H	68	N	0	O	3	S	1	13C	0	1.78947	0.0789474	0.0263158
60	617.497	617.497	617.497	0.000553055	0.0607	0	5		C	39	H	70	N	0	O	3	S	1	13C	0	1.79487	0.0769231	0.025641
61	631.513	631.513	631.513	-0.0151926	0.0805	0	5		C	40	H	72	N	0	O	3	S	1	13C	0	1.8	0.075	0.025
62	645.529	645.529	645.529	0.00072776	0.078	0	5		C	41	H	74	N	0	O	3	S	1	13C	0	1.80488	0.0731707	0.0243902
63	659.544	659.544	659.544	-0.0143524	0.0747	0	5		C	42	H	76	N	0	O	3	S	1	13C	0	1.80952	0.0714286	0.0238095
64	673.56	673.56	673.56	0.000887924	0.0686	0	5		C	43	H	78	N	0	O	3	S	1	13C	0	1.81395	0.0697674	0.0232558
65	687.576	687.576	687.576	-0.0281246	0.0654	0	5		C	44	H	80	N	0	O	3	S	1	13C	0	1.81818	0.0681818	0.0227273
66	701.591	701.591	701.591	-0.013218	0.0365	0	5		C	45	H	82	N	0	O	3	S	1	13C	0	1.82222	0.0666667	0.0222222
67	715.607	715.607	715.607	0.0150788	0.0227	0	5		C	46	H	84	N	0	O	3	S	1	13C	0	1.82609	0.0652174	0.0217391
68	180.996	180.996	180.996	0.0457966	0.0157	0	6		C	8	H	6	N	0	O	3	S	1	13C	0	0.75	0.375	0.125
69	307.137	307.137	307.137	0.0288675	0.013	0	6		C	17	H	24	N	0	O	3	S	1	13C	0	1.41176	0.176471	0.0588235
70	321.153	321.153	321.153	0.0278074	0.0189	0	6		C	18	H	26	N	0	O	3	S	1	13C	0	1.44444	0.166667	0.0555556
71	335.169	335.169	335.169	-0.00299977	0.0576	0	6		C	19	H	28	N	0	O	3	S	1	13C	0	1.47368	0.157895	0.0526316
72	349.184	349.184	349.184	-0.00269568	0.044	0	6		C	20	H	30	N	0	O	3	S	1	13C	0	1.5	0.15	0.05
73	363.2	363.2	363.2	0.025118	0.0515	0	6		C	21	H	32	N	0	O	3	S	1	13C	0	1.52381	0.142857	0.047619
74	377.216	377.216	377.216	-0.00215529	0.0594	0	6		C	22	H	34	N	0	O	3	S	1	13C	0	1.54545	0.136364	0.0454545
75	391.231	391.231	391.231	-0.00191414	0.0855	0	6		C	23	H	36	N	0	O	3	S	1	13C	0	1.56522	0.130435	0.0434783
76	405.247	405.247	405.247	0.0229867	0.0921	0	6		C	24	H	38	N	0	O	3	S	1	13C	0	1.58333	0.125	0.0416667
77	419.263	419.263	419.263	-0.00148019	0.1053	0	6		C	25	H	40	N	0	O	3	S	1	13C	0	1.6	0.12	0.04
78	433.278	433.278	433.278	-0.00128428	0.1151	0	6		C	26	H	42	N	0	O	3	S	1	13C	0	1.61538	0.115385	0.0384615
79	447.294	447.294	447.294	-0.00110064	0.1567	0	6		C	27	H	44	N	0	O	3	S	1	13C	0	1.62963	0.111111	0.037037
80	461.309	461.309	461.309	-0.000928162	0.1604	0	6		C	28	H	46	N	0	O	3	S	1	13C	0	1.64286	0.107143	0.0357143
81	475.325	475.325	475.325	-0.000765855	0.1643	0	6		C	29	H	48	N	0	O	3	S	1	13C	0	1.65517	0.103448	0.0344828
82	489.341	489.341	489.341	-0.000612845	0.1689	0	6		C	30	H	50	N	0	O	3	S	1	13C	0	1.66667	0.1	0.0333333
83	503.356	503.356	503.356	-0.000468356	0.1598	0	6		C	31	H	52	N	0	O	3	S	1	13C	0	1.67742	0.0967742	0.0322581
84	517.372	517.372	517.372	-0.000331695	0.135	0	6		C	32	H	54	N	0	O	3	S	1	13C	0	1.6875	0.09375	0.03125
85	531.388	531.388	531.388	0.0186164	0.1246	0	6		C	33	H	56	N	0	O	3	S	1	13C	0	1.69697	0.0909091	0.030303
86	545.403	545.403	545.403	0.0182556	0.1013	0	6		C	34	H	58	N	0	O	3	S	1	13C	0	1.70588	0.0882353	0.0294118
87	559.419	559.419	559.419	0.0536643	0.0874	0	6		C	35	H	60	N	0	O	3	S	1	13C	0	1.71429	0.0857143	0.0285714
88	573.435	573.435	573.435	0.0175869	0.0651	0	6		C	36	H	62	N	0	O	3	S	1	13C	0	1.72222	0.0833333	0.0277778
89	587.45	587.45	587.45	-0.0167689	0.0414	0	6		C	37	H	64	N	0	O	3	S	1	13C	0	1.72973	0.0810811	0.027027
90	601.466	601.466	601.466	0.0502326	0.045	0	6		C	38	H	66	N	0	O	3	S	1	13C	0	1.73684	0.0789474	0.0263158
91	615.482	615.482	615.482	-0.0320442	0.0427	0	6		C	39	H	68	N	0	O	3	S	1	13C	0	1.74359	0.0769231	0.025641
92	629.497	629.497	629.497	-0.0630003	0.0367	0	6		C	40	H	70	N	0	O	3	S	1	13C	0	1.75	0.075	0.025
93	643.513	643.513	643.513	-0.108148	0.0296	0	6		C	41	H	72	N	0	O	3	S	1	13C	0	1.7561	0.0731707	0.0243902
94	657.529	657.529	657.529	-0.0297024	0.0228	0	6		C	42	H	74	N	0	O	3	S	1	13C	0	1.7619	0.0714286	0.0238095
95	685.56	685.56	685.56	-0.15958	0.016	0	6		C	44	H	78	N	0	O	3	S	1	13C	0	1.77273	0.0681818	0.0227273
96	699.576	699.576	699.576	-0.141997	0.0118	0	6		C	45	H	80	N	0	O	3	S	1	13C	0	1.77778	0.0666667	0.0222222
97	333.153	333.153	333.153	0.056822	0.0208	0	7		C	19	H	26	N	0	O	3	S	1	13C	0	1.36842	0.157895	0.0526316
98	347.169	347.169	347.169	-0.0317005	0.0245	0	7		C	20	H	28	N	0	O	3	S	1	13C	0	1.4	0.15	0.05
99	361.184	361.184	361.184	-0.0302928	0.0281	0	7		C	21	H	30	N	0	O	3	S	1	13C	0	1.42857	0.142857	0.047619
100	375.2	375.2	375.2	-0.108948	0.0273	0	7		C	22	H	32	N	0	O	3	S	1	13C	0	1.45455	0.136364	0.0454545
101	389.216	389.216	389.216	0.0236039	0.0452	0	7		C	23	H	34	N	0	O	3	S	1	13C	0	1.47826	0.130435	0.0434783
102	403.231	403.231	403.231	-0.00185717	0.0585	0	7		C	24	H	36	N	0	O	3	S	1	13C	0	1.5	0.125	0.0416667
103	417.247	417.247	417.247	-0.00164107	0.0565	0	7		C	25	H	38	N	0	O	3	S	1	13C	0	1.52	0.12	0.04
104	431.263	431.263	431.263	-0.00143901	0.0611	0	7		C	26	H	40	N	0	O	3	S	1	13C	0	1.53846	0.115385	0.0384615
105	445.278	445.278	445.278	-0.00124967	0.0992	0	7		C	27	H	42	N	0	O	3	S	1	13C	0	1.55556	0.111111	0.037037
106	459.294	459.294	459.294	-0.00107188	0.1552	0	7		C	28	H	44	N	0	O	3	S	1	13C	0	1.57143	0.107143	0.0357143
107	473.309	473.309	473.309	-0.00090463	0.1266	0	7		C	29	H	46	N	0	O	3	S	1	13C	0	1.58621	0.103448	0.0344828
108	487.325	487.325	487.325	-0.000746996	0.1269	0	7		C	30	H	48	N	0	O	3	S	1	13C	0	1.6	0.1	0.0333333
109	501.341	501.341	501.341	-0.000598176	0.112	0	7		C	31	H	50	N	0	O	3	S	1	13C	0	1.6129	0.0967742	0.0322581
110	515.356	515.356	515.356	0.0189466	0.1027	0	7		C	32	H	52	N	0	O	3	S	1	13C	0	1.625	0.09375	0.03125
111	529.372	529.372	529.372	-0.000324176	0.0937	0	7		C	33	H	54	N	0	O	3	S	1	13C	0	1.63636	0.0909091	0.030303
112	543.388	543.388	543.388	-0.0186008	0.0812	0	7		C	34	H	56	N	0	O	3	S	1	13C	0	1.64706	0.0882353	0.0294118
113	557.403	557.403	557.403	0.0178626	0.064	0	7		C	35	H	58	N	0	O	3	S	1	13C	0	1.65714	0.0857143	0.0285714
114	571.419	571.419	571.419	0.035037	0.0455	0	7		C	36	H	60	N	0	O	3	S	1	13C	0	1.66667	0.0833333	0.0277778
115	585.435	585.435	585.435	0.000145106	0.0503	0	7		C	37	H	62	N	0	O	3	S	1	13C	0	1.67568	0.0810811	0.027027
116	599.45	599.45	599.45	0.0336126	0.0333	0	7		C	38	H	64	N	0	O	3	S	1	13C	0	1.68421	0.0789474	0.0263158
117	613.466	613.466	613.466	0.0166484	0.03	0	7		C	39	H	66	N	0	O	3	S	1	13C	0	1.69231	0.0769231	0.025641
118	627.482	627.482	627.482	-0.0473681	0.0237	0	7		C	40	H	68	N	0	O	3	S	1	13C	0	1.7	0.075	0.025
119	641.497	641.497	641.497	-0.0150562	0.0236	0	7		C	41	H	70	N	0	O	3	S	1	13C	0	1.70732	0.0731707	0.0243902
120	655.513	655.513	655.513	0.0311293	0.02	0	7		C	42	H	72	N	0	O	3	S	1	13C	0	1.71429	0.0714286	0.0238095
121	669.529	669.529	669.529	-0.0291701	0.0181	0	7		C	43	H	74	N	0	O	3	S	1	13C	0	1.72093	0.0697674	0.0232558
122	359.169	359.169	359.169	-0.114168	0.0118	0	8		C	21	H	28	N	0	O	3	S	1	13C	0	1.33333	0.142857	0.047619
123	373.184	373.184	373.184	0.104663	0.0127	0	8		C	22	H	30	N	0	O	3	S	1	13C	0	1.36364	0.136364	0.0454545
124	387.2	387.2	387.2	-0.0280918	0.0136	0	8		C	23	H	32	N	0	O	3	S	1	13C	0	1.3913	0.130435	0.0434783
125	401.216	401.216	401.216	0.0478221	0.0275	0	8		C	24	H	34	N	0	O	3	S	1	13C	0	1.41667	0.125	0.0416667
126	415.231	415.231	415.231	-0.0740524	0.0219	0	8		C	25	H	36	N	0	O	3	S	1	13C	0	1.44	0.12	0.04
127	429.247	429.247	429.247	-0.0248918	0.0254	0	8		C	26	H	38	N	0	O	3	S	1	13C	0	1.46154	0.115385	0.0384615
128	443.263	443.263	443.263	0.0211599	0.0421	0	8		C	27	H	40	N	0	O	3	S	1	13C	0	1.48148	0.111111	0.037037
129	457.278	457.278	457.278	-0.0230854	0.0445	0	8		C	28	H	42	N	0	O	3	S	1	13C	0	1.5	0.107143	0.0357143
130	471.294	471.294	471.294	0.0201736	0.0425	0	8		C	29	H	44	N	0	O	3	S	1	13C	0	1.51724	0.103448	0.0344828
131	485.309	485.309	485.309	-0.000882262	0.0427	0	8		C	30	H	46	N	0	O	3	S	1	13C	0	1.53333	0.1	0.0333333
132	499.325	499.325	499.325	-0.000729044	0.0444	0	8		C	31	H	48	N	0	O	3	S	1	13C	0	1.54839	0.0967742	0.0322581
133	513.341	513.341	513.341	-0.0200644	0.0478	0	8		C	32	H	50	N	0	O	3	S	1	13C	0	1.5625	0.09375	0.03125
134	527.356	527.356	527.356	-0.000447041	0.0404	0	8		C	33	H	52	N	0	O	3	S	1	13C	0	1.57576	0.0909091	0.030303
135	541.372	541.372	541.372	-0.0187886	0.0384	0	8		C	34	H	54	N	0	O	3	S	1	13C	0	1.58824	0.0882353	0.0294118
136	555.388	555.388	555.388	-0.000193504	0.0363	0	8		C	35	H	56	N	0	O	3	S	1	13C	0	1.6	0.0857143	0.0285714
137	569.403	569.403	569.403	-0.0176383	0.0276	0	8		C	36	H	58	N	0	O	3	S	1	13C	0	1.61111	0.0833333	0.0277778
138	583.419	583.419	583.419	-0.034245	0.0184	0	8		C	37	H	60	N	0	O	3	S	1	13C	0	1.62162	0.0810811	0.027027
139	597.435	597.435	597.435	-0.0668107	0.022	0	8		C	38	H	62	N	0	O	3	S	1	13C	0	1.63158	0.0789474	0.0263158
140	611.45	611.45	611.45	0.0329529	0.0144	0	8		C	39	H	64	N	0	O	3	S	1	13C	0	1.64103	0.0769231	0.025641
141	625.466	625.466	625.466	0.0323171	0.0168	0	8		C	40	H	66	N	0	O	3	S	1	13C	0	1.65	0.075	0.025
142	639.482	639.482	639.482	-0.0464793	0.0158	0	8		C	41	H	68	N	0	O	3	S	1	13C	0	1.65854	0.0731707	0.0243902
143	413.216	413.216	413.216	0.0464334	0.012	0	9		C	25	H	34	N	0	O	3	S	1	13C	0	1.36	0.12	0.04
144	441.247	441.247	441.247	0.0211112	0.0162	0	9		C	27	H	38	N	0	O	3	S	1	13C	0	1.40741	0.111111	0.037037
145	455.263	455.263	455.263	-0.00136315	0.0152	0	9		C	28	H	40	N	0	O	3	S	1	13C	0	1.42857	0.107143	0.0357143
146	469.278	469.278	469.278	0.0201236	0.016	0	9		C	29	H	42	N	0	O	3	S	1	13C	0	1.44828	0.103448	0.0344828
147	483.294	483.294	483.294	-0.02171	0.0163	0	9		C	30	H	44	N	0	O	3	S	1	13C	0	1.46667	0.1	0.0333333
148	497.31	497.31	497.309	-0.0410774	0.0172	0	9		C	31	H	46	N	0	O	3	S	1	13C	0	1.48387	0.0967742	0.0322581
149	511.325	511.325	511.325	-0.039826	0.0167	0	9		C	32	H	48	N	0	O	3	S	1	13C	0	1.5	0.09375	0.03125
150	525.341	525.341	525.341	0.0374997	0.0144	0	9		C	33	H	50	N	0	O	3	S	1	13C	0	1.51515	0.0909091	0.030303
151	539.356	539.356	539.356	0.0366441	0.0192	0	9		C	34	H	52	N	0	O	3	S	1	13C	0	1.52941	0.0882353	0.0294118
152	553.372	553.372	553.372	-0.000310117	0.0195	0	9		C	35	H	54	N	0	O	3	S	1	13C	0	1.54286	0.0857143	0.0285714
153	567.388	567.388	567.388	-0.017814	0.0159	0	9		C	36	H	56	N	0	O	3	S	1	13C	0	1.55556	0.0833333	0.0277778
154	581.403	581.403	581.403	-0.137673	0.0134	0	9		C	37	H	58	N	0	O	3	S	1	13C	0	1.56757	0.0810811	0.027027

## Sheet: O3 S2 
O3 S2 (0.69%)	A.M.W. average :					A.W. average DBE :			A.W. average C# :												A.W. averageH/C	A.W. averageO/C	A.W. averageS/C
	539.442					3.41846			30.9719												1.90601	0.10991	0.0732731
	Exp. m/z	Recal m/z	Theor. Mass	Error	Rel. Abundance	Signal2Noise	DBE	Molecular Formula													H/C	O/C	S/C
1	405.25	405.25	405.25	-0.0490227	0.0198	0	1		C	21	H	42	N	0	O	3	S	2	13C	0	2	0.142857	0.0952381
2	419.266	419.266	419.266	-0.0710821	0.0304	0	1		C	22	H	44	N	0	O	3	S	2	13C	0	2	0.136364	0.0909091
3	433.282	433.282	433.282	-0.0224754	0.051	0	1		C	23	H	46	N	0	O	3	S	2	13C	0	2	0.130435	0.0869565
4	447.297	447.297	447.297	-0.0216277	0.0787	0	1		C	24	H	48	N	0	O	3	S	2	13C	0	2	0.125	0.0833333
5	461.313	461.313	461.313	-0.0208316	0.0891	0	1		C	25	H	50	N	0	O	3	S	2	13C	0	2	0.12	0.08
6	475.329	475.329	475.329	-0.0200824	0.0877	0	1		C	26	H	52	N	0	O	3	S	2	13C	0	2	0.115385	0.0769231
7	489.344	489.344	489.344	0.00105936	0.0886	0	1		C	27	H	54	N	0	O	3	S	2	13C	0	2	0.111111	0.0740741
8	503.36	503.36	503.36	0.00115728	0.093	0	1		C	28	H	56	N	0	O	3	S	2	13C	0	2	0.107143	0.0714286
9	517.375	517.375	517.375	0.0205782	0.0738	0	1		C	29	H	58	N	0	O	3	S	2	13C	0	2	0.103448	0.0689655
10	531.391	531.391	531.391	0.00133764	0.0705	0	1		C	30	H	60	N	0	O	3	S	2	13C	0	2	0.1	0.0666667
11	545.407	545.407	545.407	0.0197558	0.0614	0	1		C	31	H	62	N	0	O	3	S	2	13C	0	2	0.0967742	0.0645161
12	559.422	559.422	559.422	0.0372511	0.0461	0	1		C	32	H	64	N	0	O	3	S	2	13C	0	2	0.09375	0.0625
13	573.438	573.438	573.438	0.0364525	0.0384	0	1		C	33	H	66	N	0	O	3	S	2	13C	0	2	0.0909091	0.0606061
14	587.454	587.454	587.454	0.0186693	0.0319	0	1		C	34	H	68	N	0	O	3	S	2	13C	0	2	0.0882353	0.0588235
15	601.469	601.469	601.469	0.0682188	0.0344	0	1		C	35	H	70	N	0	O	3	S	2	13C	0	2	0.0857143	0.0571429
16	615.485	615.485	615.485	0.00178014	0.0314	0	1		C	36	H	72	N	0	O	3	S	2	13C	0	2	0.0833333	0.0555556
17	629.501	629.501	629.501	0.0018424	0.0264	0	1		C	37	H	74	N	0	O	3	S	2	13C	0	2	0.0810811	0.0540541
18	643.516	643.516	643.516	-0.0291773	0.0231	0	1		C	38	H	76	N	0	O	3	S	2	13C	0	2	0.0789474	0.0526316
19	657.532	657.532	657.532	0.0780009	0.0193	0	1		C	39	H	78	N	0	O	3	S	2	13C	0	2	0.0769231	0.0512821
20	671.548	671.548	671.548	0.00201357	0.0201	0	1		C	40	H	80	N	0	O	3	S	2	13C	0	2	0.075	0.05
21	685.563	685.563	685.563	-0.0271071	0.0141	0	1		C	41	H	82	N	0	O	3	S	2	13C	0	2	0.0731707	0.0487805
22	699.579	699.579	699.579	0.0592935	0.014	0	1		C	42	H	84	N	0	O	3	S	2	13C	0	2	0.0714286	0.047619
23	417.25	417.25	417.25	-0.0476128	0.0167	0	2		C	22	H	42	N	0	O	3	S	2	13C	0	1.90909	0.136364	0.0909091
24	431.266	431.266	431.266	-0.0227292	0.0253	0	2		C	23	H	44	N	0	O	3	S	2	13C	0	1.91304	0.130435	0.0869565
25	445.282	445.282	445.282	0.00058801	0.0501	0	2		C	24	H	46	N	0	O	3	S	2	13C	0	1.91667	0.125	0.0833333
26	459.297	459.297	459.297	-0.0210627	0.0552	0	2		C	25	H	48	N	0	O	3	S	2	13C	0	1.92	0.12	0.08
27	473.313	473.313	473.313	0.000824212	0.0515	0	2		C	26	H	50	N	0	O	3	S	2	13C	0	1.92308	0.115385	0.0769231
28	487.329	487.329	487.329	0.000932123	0.0637	0	2		C	27	H	52	N	0	O	3	S	2	13C	0	1.92593	0.111111	0.0740741
29	501.344	501.344	501.344	-0.0189124	0.0665	0	2		C	28	H	54	N	0	O	3	S	2	13C	0	1.92857	0.107143	0.0714286
30	515.36	515.36	515.36	-0.0182736	0.0552	0	2		C	29	H	56	N	0	O	3	S	2	13C	0	1.93103	0.103448	0.0689655
31	529.375	529.375	529.375	0.0201118	0.0509	0	2		C	30	H	58	N	0	O	3	S	2	13C	0	1.93333	0.1	0.0666667
32	543.391	543.391	543.391	0.0013081	0.041	0	2		C	31	H	60	N	0	O	3	S	2	13C	0	1.93548	0.0967742	0.0645161
33	557.407	557.407	557.407	0.0193305	0.0391	0	2		C	32	H	62	N	0	O	3	S	2	13C	0	1.9375	0.09375	0.0625
34	571.422	571.422	571.422	0.0364688	0.0327	0	2		C	33	H	64	N	0	O	3	S	2	13C	0	1.93939	0.0909091	0.0606061
35	585.438	585.438	585.438	0.0186241	0.0251	0	2		C	34	H	66	N	0	O	3	S	2	13C	0	1.94118	0.0882353	0.0588235
36	599.454	599.454	599.454	0.0349775	0.029	0	2		C	35	H	68	N	0	O	3	S	2	13C	0	1.94286	0.0857143	0.0571429
37	613.469	613.469	613.469	-0.03092	0.0264	0	2		C	36	H	70	N	0	O	3	S	2	13C	0	1.94444	0.0833333	0.0555556
38	627.485	627.485	627.485	-0.0460638	0.0244	0	2		C	37	H	72	N	0	O	3	S	2	13C	0	1.94595	0.0810811	0.0540541
39	641.501	641.501	641.501	-0.0605459	0.0276	0	2		C	38	H	74	N	0	O	3	S	2	13C	0	1.94737	0.0789474	0.0526316
40	655.516	655.516	655.516	0.00186712	0.0245	0	2		C	39	H	76	N	0	O	3	S	2	13C	0	1.94872	0.0769231	0.0512821
41	669.532	669.532	669.532	0.0317955	0.0207	0	2		C	40	H	78	N	0	O	3	S	2	13C	0	1.95	0.075	0.05
42	683.548	683.548	683.548	0.104385	0.0169	0	2		C	41	H	80	N	0	O	3	S	2	13C	0	1.95122	0.0731707	0.0487805
43	697.563	697.563	697.563	-0.0409764	0.0127	0	2		C	42	H	82	N	0	O	3	S	2	13C	0	1.95238	0.0714286	0.047619
44	429.25	429.25	429.25	-0.0229853	0.0183	0	3		C	23	H	42	N	0	O	3	S	2	13C	0	1.82609	0.130435	0.0869565
45	443.266	443.266	443.266	0.000445985	0.0325	0	3		C	24	H	44	N	0	O	3	S	2	13C	0	1.83333	0.125	0.0833333
46	457.282	457.282	457.282	0.000572579	0.0369	0	3		C	25	H	46	N	0	O	3	S	2	13C	0	1.84	0.12	0.08
47	471.297	471.297	471.297	0.000691644	0.034	0	3		C	26	H	48	N	0	O	3	S	2	13C	0	1.84615	0.115385	0.0769231
48	485.313	485.313	485.313	0.000803832	0.0423	0	3		C	27	H	50	N	0	O	3	S	2	13C	0	1.85185	0.111111	0.0740741
49	499.329	499.329	499.329	-0.0191172	0.0449	0	3		C	28	H	52	N	0	O	3	S	2	13C	0	1.85714	0.107143	0.0714286
50	513.344	513.344	513.344	0.03997	0.0351	0	3		C	29	H	54	N	0	O	3	S	2	13C	0	1.86207	0.103448	0.0689655
51	527.36	527.36	527.36	-0.0178578	0.041	0	3		C	30	H	56	N	0	O	3	S	2	13C	0	1.86667	0.1	0.0666667
52	541.375	541.375	541.375	0.00119449	0.0337	0	3		C	31	H	58	N	0	O	3	S	2	13C	0	1.87097	0.0967742	0.0645161
53	555.391	555.391	555.391	0.0372905	0.0279	0	3		C	32	H	60	N	0	O	3	S	2	13C	0	1.875	0.09375	0.0625
54	569.407	569.407	569.407	0.00136098	0.0254	0	3		C	33	H	62	N	0	O	3	S	2	13C	0	1.87879	0.0909091	0.0606061
55	583.422	583.422	583.422	0.0699992	0.0241	0	3		C	34	H	64	N	0	O	3	S	2	13C	0	1.88235	0.0882353	0.0588235
56	597.438	597.438	597.438	-0.0654407	0.0175	0	3		C	35	H	66	N	0	O	3	S	2	13C	0	1.88571	0.0857143	0.0571429
57	611.454	611.454	611.454	-0.0474813	0.0231	0	3		C	36	H	68	N	0	O	3	S	2	13C	0	1.88889	0.0833333	0.0555556
58	625.469	625.469	625.469	-0.0623028	0.0158	0	3		C	37	H	70	N	0	O	3	S	2	13C	0	1.89189	0.0810811	0.0540541
59	639.485	639.485	639.485	0.0486261	0.0218	0	3		C	38	H	72	N	0	O	3	S	2	13C	0	1.89474	0.0789474	0.0526316
60	653.501	653.501	653.501	0.00177473	0.0189	0	3		C	39	H	74	N	0	O	3	S	2	13C	0	1.89744	0.0769231	0.0512821
61	667.516	667.516	667.516	0.00183356	0.0167	0	3		C	40	H	76	N	0	O	3	S	2	13C	0	1.9	0.075	0.05
62	681.532	681.532	681.532	0.148618	0.0119	0	3		C	41	H	78	N	0	O	3	S	2	13C	0	1.90244	0.0731707	0.0487805
63	695.548	695.548	695.548	0.00194409	0.013	0	3		C	42	H	80	N	0	O	3	S	2	13C	0	1.90476	0.0714286	0.047619
64	427.235	427.235	427.235	0.0235688	0.0135	0	4		C	23	H	40	N	0	O	3	S	2	13C	0	1.73913	0.130435	0.0869565
65	441.25	441.25	441.25	-0.067686	0.0139	0	4		C	24	H	42	N	0	O	3	S	2	13C	0	1.75	0.125	0.0833333
66	455.266	455.266	455.266	0.00043423	0.018	0	4		C	25	H	44	N	0	O	3	S	2	13C	0	1.76	0.12	0.08
67	469.282	469.282	469.282	0.0218671	0.0229	0	4		C	26	H	46	N	0	O	3	S	2	13C	0	1.76923	0.115385	0.0769231
68	483.297	483.297	483.297	-0.0613991	0.0247	0	4		C	27	H	48	N	0	O	3	S	2	13C	0	1.77778	0.111111	0.0740741
69	497.313	497.313	497.313	0.000784436	0.0225	0	4		C	28	H	50	N	0	O	3	S	2	13C	0	1.78571	0.107143	0.0714286
70	511.328	511.328	511.329	0.0400022	0.0249	0	4		C	29	H	52	N	0	O	3	S	2	13C	0	1.7931	0.103448	0.0689655
71	525.344	525.344	525.344	0.000986763	0.0246	0	4		C	30	H	54	N	0	O	3	S	2	13C	0	1.8	0.1	0.0666667
72	539.36	539.36	539.36	0.112323	0.0159	0	4		C	31	H	56	N	0	O	3	S	2	13C	0	1.80645	0.0967742	0.0645161
73	553.375	553.375	553.375	0.0734522	0.0195	0	4		C	32	H	58	N	0	O	3	S	2	13C	0	1.8125	0.09375	0.0625
74	567.391	567.391	567.391	-0.0516208	0.0213	0	4		C	33	H	60	N	0	O	3	S	2	13C	0	1.81818	0.0909091	0.0606061
75	581.407	581.407	581.407	-0.0674658	0.0155	0	4		C	34	H	62	N	0	O	3	S	2	13C	0	1.82353	0.0882353	0.0588235
76	623.454	623.454	623.454	0.0175913	0.0151	0	4		C	37	H	68	N	0	O	3	S	2	13C	0	1.83784	0.0810811	0.0540541
77	665.501	665.501	665.501	0.106927	0.0132	0	4		C	40	H	74	N	0	O	3	S	2	13C	0	1.85	0.075	0.05
78	453.25	453.25	453.25	0.0885461	0.0143	0	5		C	25	H	42	N	0	O	3	S	2	13C	0	1.68	0.12	0.08
79	481.282	481.282	481.282	-0.0617895	0.0162	0	5		C	27	H	46	N	0	O	3	S	2	13C	0	1.7037	0.111111	0.0740741
80	495.297	495.297	495.297	0.020848	0.0212	0	5		C	28	H	48	N	0	O	3	S	2	13C	0	1.71429	0.107143	0.0714286
81	509.313	509.313	509.313	-0.0188683	0.025	0	5		C	29	H	50	N	0	O	3	S	2	13C	0	1.72414	0.103448	0.0689655
82	523.329	523.329	523.329	-0.0182405	0.0287	0	5		C	30	H	52	N	0	O	3	S	2	13C	0	1.73333	0.1	0.0666667
83	537.344	537.344	537.344	0.0381848	0.0229	0	5		C	31	H	54	N	0	O	3	S	2	13C	0	1.74194	0.0967742	0.0645161
84	551.36	551.36	551.36	0.00105653	0.0185	0	5		C	32	H	56	N	0	O	3	S	2	13C	0	1.75	0.09375	0.0625
85	565.375	565.375	565.375	0.0542059	0.0168	0	5		C	33	H	58	N	0	O	3	S	2	13C	0	1.75758	0.0909091	0.0606061
86	579.391	579.391	579.391	-0.0332922	0.0131	0	5		C	34	H	60	N	0	O	3	S	2	13C	0	1.76471	0.0882353	0.0588235
87	593.407	593.407	593.407	0.102417	0.0123	0	5		C	35	H	62	N	0	O	3	S	2	13C	0	1.77143	0.0857143	0.0571429
88	607.422	607.422	607.422	-0.0315446	0.0131	0	5		C	36	H	64	N	0	O	3	S	2	13C	0	1.77778	0.0833333	0.0555556
89	635.454	635.454	635.454	0.0172591	0.0161	0	5		C	38	H	68	N	0	O	3	S	2	13C	0	1.78947	0.0789474	0.0526316
90	649.469	649.469	649.469	0.15556	0.0166	0	5		C	39	H	70	N	0	O	3	S	2	13C	0	1.79487	0.0769231	0.0512821
91	198.953	198.953	198.953	0.044809	0.0118	0	6		C	7	H	4	N	0	O	3	S	2	13C	0	0.571429	0.428571	0.285714
92	437.219	437.219	437.219	-0.0228598	0.0148	0	6		C	24	H	38	N	0	O	3	S	2	13C	0	1.58333	0.125	0.0833333
93	465.25	465.25	465.25	0.0647685	0.0151	0	6		C	26	H	42	N	0	O	3	S	2	13C	0	1.61538	0.115385	0.0769231
94	493.282	493.282	493.282	0.0410756	0.0155	0	6		C	28	H	46	N	0	O	3	S	2	13C	0	1.64286	0.107143	0.0714286
95	507.297	507.297	507.297	-0.0190697	0.0184	0	6		C	29	H	48	N	0	O	3	S	2	13C	0	1.65517	0.103448	0.0689655
96	521.313	521.313	521.313	-0.075981	0.0157	0	6		C	30	H	50	N	0	O	3	S	2	13C	0	1.66667	0.1	0.0666667
97	535.329	535.329	535.329	-0.0178316	0.0166	0	6		C	31	H	52	N	0	O	3	S	2	13C	0	1.67742	0.0967742	0.0645161
98	549.344	549.344	549.344	0.0191472	0.0182	0	6		C	32	H	54	N	0	O	3	S	2	13C	0	1.6875	0.09375	0.0625
99	563.36	563.36	563.36	-0.0522179	0.0171	0	6		C	33	H	56	N	0	O	3	S	2	13C	0	1.69697	0.0909091	0.0606061
100	577.376	577.376	577.375	-0.102798	0.0166	0	6		C	34	H	58	N	0	O	3	S	2	13C	0	1.70588	0.0882353	0.0588235
101	619.422	619.422	619.422	-0.0955098	0.0127	0	6		C	37	H	64	N	0	O	3	S	2	13C	0	1.72973	0.0810811	0.0540541
102	633.438	633.438	633.438	-0.0775084	0.0123	0	6		C	38	H	66	N	0	O	3	S	2	13C	0	1.73684	0.0789474	0.0526316

[truncated: 15 more sheets: O4 S1 , O5 S1 , O6 S1 , O7 S1 , O8 S1 , O9 S1 , O10 S1 , O2 13C1 , O3 13C1 , O5 13C1 , O3 S1 13C1 , O3 S1 13C2 , O6 S1 13C1 , O7 S1 13C1 , O8 S1 13C1 ]
