# Supplementary material for: Radiolytically reworked Archean organic matter in a habitable deep ancient high-temperature brine
Source: Nat Commun. 2023 Oct 3;14:6163. doi: 10.1038/s41467-023-41900-8 (PMC10547683; doi:10.1038/s41467-023-41900-8)
Supplement: Supplementary file 4 — Supplementary Dataset 1 [file 41467_2023_41900_MOESM4_ESM.zip › Supplementary Data/AMCEzyCore_NegESIFTICRMS.xls]

## Sheet: General
Average Noise	Noise std
0	0
Class	Number of peaks	% R.A.	% R.A. (No Hits discarded)	A.M.W. average	A.W. average C#	A.W. average DBE	A.W. average H/C	Sum R.A.	RMS Error
Isolated	0	0	0
No Hit	1596	23.8567	0
O4 S1	25	3.60769	4.73802	245.197	10.6856	3.52843	2.18767	96.5036	0.071537
O5 S1	84	9.5544	12.5479	346.111	17.4446	5.58163	1.89539	255.575	0.057463
O6 S1	111	21.2025	27.8455	390.914	19.3069	4.66462	1.8429	567.155	0.042428
O7 S1	167	14.8649	19.5222	466.98	24.2412	4.61872	1.8962	397.627	0.046036
O8 S1	157	7.52601	9.88401	509.754	26.2958	5.64591	1.89233	201.316	0.04213
O9 S1	148	4.01543	5.27351	552.128	28.1346	6.52989	1.94466	107.41	0.059903
O10 S1	104	2.36307	3.10345	581.72	28.9006	6.70253	1.97517	63.2108	0.077633
O11 S1	52	1.32027	1.73392	610.492	29.5483	6.61926	2.00178	35.3164	0.071106
O12 S1	24	0.611363	0.80291	613.72	28.2296	8.33893	2.0421	16.3536	0.119602
N1 O6 S1	16	0.0925515	0.121549	433.835	21.6794	6.00337	1.59721	2.4757	0.072857
O5 S1 13C1	11	0.621438	0.816142	308.371	13.2368	2	2.29195	16.6231	0.037163
O6 S1 13C1	60	4.53779	5.95954	395.647	18.5696	4.56154	1.929	121.383	0.052628
O6 S1 13C2	11	0.214382	0.281551	401.008	17.6354	2.4439	2.07703	5.7346	0.04574
O7 S1 13C1	83	3.33651	4.38188	509.956	26.6768	5.14865	1.95922	89.2498	0.048204
O7 S1 13C2	11	0.177529	0.233151	513.548	25.727	3.73889	2.03231	4.7488	0.042286
O8 S1 13C1	75	1.33489	1.75313	585.234	30.8776	6.02669	1.82154	35.7075	0.045312
O8 S1 13C2	11	0.0706894	0.0928372	520.267	24.9074	4.26776	1.96081	1.8909	0.056653
O9 S1 13C1	55	0.531839	0.698471	661.948	34.8995	6.66908	1.79355	14.2264	0.055091
O10 S1 13C1	17	0.137633	0.180755	723.611	37.8221	7.44449	1.73771	3.6816	0.065147
O11 S1 13C1	5	0.0224752	0.029517	745.197	37.9204	5	1.84148	0.6012	0.081781
Total	2823	100	100	452.842	22.8908	5.14436		2674.94

## Sheet: Combined R. Abundances
Class	R. Abundance	A.M.W. average	A.W. average C#	A.W. average DBE	A.W. average H/C
O6 S1	21.2025	390.914	19.3069	4.66462	1.8429
O7 S1	14.8649	466.98	24.2412	4.61872	1.8962
O5 S1	9.5544	346.111	17.4446	5.58163	1.89539
O8 S1	7.52601	509.754	26.2958	5.64591	1.89233
O9 S1	4.01543	552.128	28.1346	6.52989	1.94466
O4 S1	3.60769	245.197	10.6856	3.52843	2.18767
O10 S1	2.36307	581.72	28.9006	6.70253	1.97517
O11 S1	1.32027	610.492	29.5483	6.61926	2.00178
O12 S1	0.611363	613.72	28.2296	8.33893	2.0421
N1 O6 S1	0.0925515	433.835	21.6794	6.00337	1.59721
Total	65.1582	446.689	22.5441	5.13751	1.9071

## Sheet: No Hit
% Total =	23.8567
	Experimental m/z	Recalibrated m/z	Rel. Abudance	Signal 2 Noise
1	187.708	187.708	0.0687	0
2	201.724	201.724	0.0593	0
3	793.384	793.384	0.0578	0
4	1031.65	1031.65	0.064	0
5	787.377	787.377	0.2047	0
6	801.392	801.392	0.1173	0
7	815.408	815.408	0.0582	0
8	181.699	181.699	0.0576	0
9	195.714	195.714	0.0663	0
10	903.499	903.499	0.1394	0
11	931.53	931.53	0.0807	0
12	959.562	959.562	0.0622	0
13	195.706	195.706	0.0802	0
14	209.722	209.722	0.0565	0
15	805.387	805.387	0.2058	0
16	1043.65	1043.65	0.0799	0
17	1057.67	1057.67	0.1365	0
18	183.692	183.692	0.0625	0
19	211.723	211.723	0.0599	0
20	219.732	219.732	0.0602	0
21	289.81	289.81	0.0822	0
22	801.379	801.379	0.1268	0
23	941.536	941.536	0.2132	0
24	955.552	955.552	0.0795	0
25	201.709	201.709	0.0635	0
26	229.741	229.741	0.0637	0
27	785.361	785.361	0.0584	0
28	813.392	813.392	0.0579	0
29	921.51	921.51	0.0631	0
30	935.525	935.525	0.0786	0
31	949.541	949.541	0.107	0
32	225.732	225.732	0.06	0
33	239.748	239.748	0.0586	0
34	215.717	215.717	0.0602	0
35	229.733	229.733	0.0626	0
36	187.684	187.684	0.0611	0
37	201.7	201.7	0.079	0
38	181.676	181.676	0.0589	0
39	195.692	195.692	0.0622	0
40	205.703	205.703	0.0616	0
41	219.718	219.718	0.0594	0
42	947.525	947.525	0.0915	0
43	975.557	975.557	0.0784	0
44	989.572	989.572	0.0971	0
45	1017.6	1017.6	0.0657	0
46	821.382	821.382	0.0694	0
47	1073.66	1073.66	0.0724	0
48	985.562	985.562	0.1159	0
49	999.578	999.578	0.0688	0
50	979.552	979.552	0.071	0
51	993.567	993.567	0.1085	0
52	203.676	203.676	0.0712	0
53	217.691	217.691	0.0603	0
54	991.551	991.551	0.0633	0
55	1019.58	1019.58	0.0822	0
56	1033.6	1033.6	0.155	0
57	1047.61	1047.61	0.0918	0
58	889.432	889.432	0.0633	0
59	1029.59	1029.59	0.1061	0
60	1023.58	1023.58	0.0944	0
61	1037.59	1037.59	0.1006	0
62	199.649	199.649	0.0621	0
63	213.665	213.665	0.0575	0
64	1035.58	1035.58	0.0719	0
65	1063.61	1063.61	0.0952	0
66	1077.62	1077.62	0.1058	0
67	1091.64	1091.64	0.0767	0
68	193.636	193.636	0.0596	0
69	207.652	207.652	0.0584	0
70	199.638	199.638	0.0573	0
71	213.653	213.653	0.0612	0
72	219.657	219.657	0.0571	0
73	233.673	233.673	0.0592	0
74	1067.6	1067.6	0.0637	0
75	1081.62	1081.62	0.076	0
76	193.626	193.626	0.0596	0
77	207.642	207.642	0.0714	0
78	1033.56	1033.56	0.1296	0
79	1061.59	1061.59	0.0784	0
80	189.614	189.614	0.0577	0
81	1113.65	1113.65	0.1308	0
82	233.66	233.66	0.058	0
83	289.723	289.723	0.0582	0
84	1107.63	1107.63	0.0644	0
85	1121.65	1121.65	0.073	0
86	1135.67	1135.67	0.0627	0
87	1077.59	1077.59	0.101	0
88	1105.62	1105.62	0.0758	0
89	203.6	203.6	0.0615	0
90	217.616	217.616	0.0574	0
91	213.606	213.606	0.0614	0
92	241.638	241.638	0.0611	0
93	181.553	181.553	0.0672	0
94	209.584	209.584	0.0642	0
95	185.556	185.556	0.0616	0
96	199.572	199.572	0.0588	0
97	199.564	199.564	0.0569	0
98	213.58	213.58	0.0639	0
99	227.593	227.593	0.0567	0
100	1165.64	1165.64	0.076	0
101	201.556	201.556	0.0653	0
102	229.587	229.587	0.0592	0
103	187.538	187.538	0.0732	0
104	201.553	201.553	0.0607	0
105	193.539	193.539	0.0693	0
106	207.554	207.554	0.0622	0
107	277.632	277.632	0.066	0
108	223.564	223.564	0.0571	0
109	237.581	237.581	0.0585	0
110	183.519	183.519	0.0681	0
111	211.55	211.55	0.0638	0
112	195.529	195.529	0.0625	0
113	223.559	223.559	0.0571	0
114	195.523	195.523	0.057	0
115	209.539	209.539	0.0732	0
116	185.508	185.508	0.0622	0
117	199.524	199.524	0.0714	0
118	181.497	181.497	0.0586	0
119	195.512	195.512	0.061	0
120	185.5	185.5	0.0603	0
121	199.516	199.516	0.0604	0
122	191.503	191.503	0.0672	0
123	373.707	373.707	0.5084	0
124	387.723	387.723	0.067	0
125	183.489	183.489	0.0596	0
126	197.505	197.505	0.0672	0
127	207.509	207.509	0.066	0
128	221.526	221.526	0.0642	0
129	381.705	381.705	0.1513	0
130	395.72	395.72	0.1689	0
131	197.497	197.497	0.0569	0
132	225.528	225.528	0.0586	0
133	193.492	193.492	0.0588	0
134	207.508	207.508	0.0571	0
135	189.487	189.487	0.0571	0
136	231.533	231.533	0.0583	0
137	225.525	225.525	0.063	0
138	379.697	379.697	0.1256	0
139	215.513	215.513	0.0653	0
140	229.529	229.529	0.0591	0
141	377.691	377.691	0.466	0
142	391.707	391.707	0.0794	0
143	193.484	193.484	0.0712	0
144	207.498	207.498	0.0616	0
145	199.483	199.483	0.0581	0
146	213.499	213.499	0.0567	0
147	521.843	521.843	0.2436	0
148	385.689	385.689	0.0737	0
149	399.705	399.705	0.1045	0
150	193.471	193.471	0.0637	0
151	207.487	207.487	0.0671	0
152	183.45	183.45	0.0586	0
153	197.465	197.465	0.0666	0
154	189.446	189.446	0.0668	0
155	203.462	203.462	0.0589	0
156	191.442	191.442	0.0641	0
157	205.458	205.458	0.0585	0
158	183.432	183.432	0.0642	0
159	197.447	197.447	0.0698	0
160	211.461	211.461	0.062	0
161	225.476	225.476	0.0678	0
162	193.439	193.439	0.0606	0
163	249.502	249.502	0.0591	0
164	183.425	183.425	0.0582	0
165	197.441	197.441	0.0667	0
166	189.429	189.429	0.0574	0
167	203.445	203.445	0.0718	0
168	195.433	195.433	0.0667	0
169	209.448	209.448	0.06	0
170	181.414	181.414	0.0587	0
171	195.43	195.43	0.0703	0
172	187.42	187.42	0.0572	0
173	201.435	201.435	0.0586	0
174	223.454	223.454	0.0663	0
175	237.47	237.47	0.061	0
176	185.408	185.408	0.0653	0
177	199.424	199.424	0.0711	0
178	197.412	197.412	0.0692	0
179	225.442	225.442	0.0587	0
180	191.397	191.397	0.0596	0
181	261.475	261.475	0.058	0
182	187.391	187.391	0.0585	0
183	201.407	201.407	0.0587	0
184	201.4	201.4	0.0649	0
185	215.415	215.415	0.0581	0
186	187.376	187.376	0.0633	0
187	201.392	201.392	0.0572	0
188	201.387	201.387	0.0691	0
189	215.403	215.403	0.0637	0
190	181.363	181.363	0.0589	0
191	195.378	195.378	0.0617	0
192	191.371	191.371	0.0602	0
193	205.386	205.386	0.0694	0
194	205.384	205.384	0.0569	0
195	219.4	219.4	0.0599	0
196	183.345	183.345	0.0651	0
197	197.362	197.362	0.0572	0
198	187.347	187.347	0.0576	0
199	201.363	201.363	0.0637	0
200	201.36	201.36	0.062	0
201	215.376	215.376	0.0611	0
202	185.335	185.335	0.0606	0
203	199.35	199.35	0.0603	0
204	189.335	189.335	0.0626	0
205	203.35	203.35	0.0577	0
206	235.38	235.38	0.062	0
207	249.395	249.395	0.0632	0
208	217.358	217.358	0.0695	0
209	245.389	245.389	0.0644	0
210	193.323	193.323	0.0587	0
211	221.355	221.355	0.0569	0
212	189.309	189.309	0.0594	0
213	203.324	203.324	0.0605	0
214	189.306	189.306	0.057	0
215	203.322	203.322	0.0627	0
216	185.291	185.291	0.0673	0
217	199.307	199.307	0.0644	0
218	195.298	195.298	0.0621	0
219	223.33	223.33	0.0606	0
220	203.302	203.302	0.0662	0
221	217.318	217.318	0.0568	0
222	195.29	195.29	0.0639	0
223	209.306	209.306	0.0632	0
224	191.284	191.284	0.0572	0
225	247.347	247.347	0.0572	0
226	191.273	191.273	0.0714	0
227	205.29	205.29	0.0592	0
228	197.275	197.275	0.0585	0
229	211.291	211.291	0.0576	0
230	181.243	181.243	0.0616	0
231	195.259	195.259	0.0658	0
232	195.257	195.257	0.0594	0
233	223.288	223.288	0.0883	0
234	185.241	185.241	0.0623	0
235	199.257	199.257	0.0618	0
236	195.247	195.247	0.0632	0
237	223.279	223.279	0.0603	0
238	205.243	205.243	0.0594	0
239	219.259	219.259	0.0576	0
240	223.261	223.261	0.0598	0
241	237.276	237.276	0.0574	0
242	191.217	191.217	0.0617	0
243	205.232	205.232	0.0589	0
244	201.226	201.226	0.0604	0
245	215.241	215.241	0.0582	0
246	181.202	181.202	0.0573	0
247	223.248	223.248	0.0573	0
248	195.198	195.198	0.0574	0
249	223.229	223.229	0.0584	0
250	209.21	209.21	0.0582	0
251	223.225	223.225	0.0668	0
252	183.175	183.175	0.0593	0
253	211.206	211.206	0.0611	0
254	187.144	187.144	0.0587	0
255	201.16	201.16	0.0747	0
256	203.157	203.157	0.0618	0
257	231.188	231.188	0.0604	0
258	195.139	195.139	0.0581	0
259	279.233	279.233	1.0497	0
260	181.119	181.119	0.0576	0
261	195.135	195.135	0.0591	0
262	195.128	195.128	0.0617	0
263	209.143	209.143	0.0655	0
264	277.217	277.217	0.2561	0
265	305.249	305.249	0.6264	0
266	295.228	295.228	0.5102	0
267	309.243	309.243	0.0624	0
268	337.275	337.275	0.1336	0
269	227.144	227.144	0.0566	0
270	269.191	269.191	0.0773	0
271	195.107	195.107	0.0583	0
272	223.138	223.138	0.0604	0
273	313.238	313.238	0.4823	0
274	327.254	327.254	0.08	0
275	287.202	287.202	0.0588	0
276	301.217	301.217	4.6764	0
277	193.09	193.09	0.0578	0
278	221.121	221.121	0.0666	0
279	221.122	221.122	0.0603	0
280	235.138	235.138	0.0612	0
281	311.223	311.223	0.2251	0
282	325.238	325.238	0.0995	0
283	339.254	339.254	0.0723	0
284	291.197	291.197	0.0777	0
285	319.228	319.228	0.0942	0
286	201.092	201.092	0.0623	0
287	215.107	215.107	0.0575	0
288	329.233	329.233	0.4142	0
289	343.249	343.249	0.4713	0
290	357.265	357.265	0.2533	0
291	309.207	309.207	0.0714	0
292	337.238	337.238	0.0867	0
293	191.075	191.075	0.0749	0
294	205.09	205.09	0.1735	0
295	317.212	317.212	0.442	0
296	331.228	331.228	0.1903	0
297	239.123	239.123	0.2613	0
298	253.139	253.139	0.1137	0
299	181.056	181.056	0.0567	0
300	195.072	195.072	0.0586	0
301	239.121	239.121	0.388	0
302	253.136	253.136	0.1484	0
303	185.059	185.059	0.0577	0
304	199.075	199.075	0.0763	0
305	209.087	209.087	0.0619	0
306	223.102	223.102	0.0566	0
307	237.117	237.117	0.0685	0
308	205.081	205.081	0.0635	0
309	233.112	233.112	0.0597	0
310	327.218	327.218	0.1044	0
311	341.233	341.233	0.0638	0
312	355.249	355.249	0.1518	0
313	369.265	369.265	0.107	0
314	383.28	383.28	0.0698	0
315	223.101	223.101	0.0652	0
316	237.115	237.115	0.1276	0
317	237.116	237.116	0.1004	0
318	251.132	251.132	0.0754	0
319	321.207	321.207	0.1262	0
320	335.223	335.223	0.1623	0
321	349.238	349.238	0.1654	0
322	225.097	225.097	0.3407	0
323	239.112	239.112	2.2636	0
324	253.128	253.128	0.9118	0
325	267.144	267.144	0.2158	0
326	281.159	281.159	0.0666	0
327	295.175	295.175	0.0599	0
328	315.197	315.197	0.9954	0
329	329.212	329.212	0.2419	0
330	195.062	195.062	0.0576	0
331	209.078	209.078	0.0573	0
332	201.068	201.068	0.0598	0
333	215.084	215.084	0.0604	0
334	181.04	181.04	0.0581	0
335	223.087	223.087	0.0606	0
336	333.207	333.207	1.1016	0
337	347.223	347.223	0.4341	0
338	269.134	269.134	0.0755	0
339	283.15	283.15	0.5307	0
340	297.165	297.165	0.1577	0
341	283.147	283.147	0.7067	0
342	297.163	297.163	0.1923	0
343	267.127	267.127	0.0972	0
344	295.159	295.159	0.0631	0
345	313.178	313.178	0.063	0
346	327.194	327.194	0.0886	0
347	281.142	281.142	0.1629	0
348	295.158	295.158	0.0617	0
349	197.047	197.047	0.0804	0
350	281.141	281.141	0.0602	0
351	281.139	281.139	0.0593	0
352	299.16	299.16	0.5777	0
353	313.175	313.175	1.211	0
354	327.191	327.191	1.1973	0
355	337.202	337.202	0.0635	0
356	341.207	341.207	0.848	0
357	351.218	351.218	0.2648	0
358	365.233	365.233	0.1457	0
359	379.249	379.249	0.0792	0
360	261.117	261.117	0.0623	0
361	275.132	275.132	0.073	0
362	297.156	297.156	0.0587	0
363	311.172	311.172	0.0823	0
364	311.171	311.171	0.0663	0
365	325.187	325.187	0.1266	0
366	339.203	339.203	0.0595	0
367	313.173	313.173	0.4692	0
368	327.189	327.189	0.4127	0
369	269.123	269.123	0.5684	0
370	283.139	283.139	2.9567	0
371	345.207	345.207	0.1392	0
372	583.473	583.473	0.088	0
373	283.137	283.137	0.6132	0
374	297.153	297.153	42.887	0
375	311.169	311.169	82.1622	0
376	325.184	325.184	61.4237	0
377	339.2	339.2	42.1402	0
378	353.216	353.216	0.7105	0
379	367.231	367.231	0.1719	0
380	381.247	381.247	0.0728	0
381	297.152	297.152	0.0794	0
382	311.167	311.167	0.0612	0
383	311.168	311.168	0.1317	0
384	325.183	325.183	0.0624	0
385	325.183	325.183	0.0852	0
386	339.199	339.199	0.0668	0
387	297.151	297.151	0.0755	0
388	311.166	311.166	0.1253	0
389	325.182	325.182	0.0943	0
390	297.149	297.149	0.0568	0
391	311.164	311.164	0.0614	0
392	325.18	325.18	0.0696	0
393	185.022	185.022	0.0579	0
394	311.164	311.164	0.0602	0
395	325.18	325.18	0.0634	0
396	193.031	193.031	0.0678	0
397	221.062	221.062	0.0589	0
398	299.149	299.149	1.8304	0
399	313.164	313.164	3.4188	0
400	327.18	327.18	2.8404	0
401	341.196	341.196	1.8781	0
402	213.052	213.052	0.0643	0
403	311.162	311.162	0.0582	0
404	189.024	189.024	0.0643	0
405	203.04	203.04	0.0756	0
406	307.155	307.155	0.0718	0
407	335.186	335.186	0.133	0
408	349.202	349.202	1.7418	0
409	363.218	363.218	0.6397	0
410	377.233	377.233	0.0574	0
411	327.176	327.176	0.9331	0
412	341.191	341.191	0.2631	0
413	183.012	183.012	0.0572	0
414	197.028	197.028	0.0603	0
415	267.106	267.106	0.1111	0
416	281.122	281.122	0.0582	0
417	295.137	295.137	0.4297	0
418	309.153	309.153	0.7511	0
419	183.011	183.011	0.061	0
420	197.027	197.027	0.064	0
421	311.153	311.153	0.0579	0
422	325.168	325.168	0.0937	0
423	325.166	325.166	0.0606	0
424	353.197	353.197	0.0726	0
425	367.213	367.213	0.0976	0
426	395.244	395.244	0.2875	0
427	327.165	327.165	3.7433	0
428	341.18	341.18	0.9888	0
429	355.196	355.196	0.1173	0
430	347.186	347.186	0.2169	0
431	361.202	361.202	0.0608	0
432	199.019	199.019	0.0596	0
433	395.238	395.238	0.3249	0
434	437.285	437.285	0.0569	0
435	367.205	367.205	0.0999	0
436	395.236	395.236	0.1943	0
437	307.137	307.137	0.0586	0
438	335.169	335.169	0.1602	0
439	375.212	375.212	0.4342	0
440	403.243	403.243	0.1489	0
441	375.21	375.21	0.2243	0
442	403.241	403.241	0.0601	0
443	337.166	337.166	0.2647	0
444	351.181	351.181	0.068	0
445	365.197	365.197	0.559	0
446	379.213	379.213	0.0864	0
447	393.228	393.228	0.0716	0
448	195.006	195.006	0.0653	0
449	209.022	209.022	0.0616	0
450	357.186	357.186	0.2141	0
451	371.202	371.202	0.8116	0
452	385.218	385.218	0.1669	0
453	369.198	369.198	0.108	0
454	383.214	383.214	0.0783	0
455	283.101	283.101	0.0636	0
456	339.164	339.164	0.136	0
457	353.179	353.179	0.2661	0
458	361.186	361.186	0.0739	0
459	375.201	375.201	1.0277	0
460	393.22	393.22	1.9379	0
461	435.267	435.267	0.1563	0
462	369.192	369.192	0.0885	0
463	383.207	383.207	0.0968	0
464	393.215	393.215	0.1701	0
465	407.23	407.23	0.1839	0
466	255.06	255.06	0.0589	0
467	395.216	395.216	0.1156	0
468	265.07	265.07	0.0664	0
469	391.211	391.211	0.0585	0
470	393.212	393.212	7.0598	0
471	407.227	407.227	0.1072	0
472	421.243	421.243	0.1425	0
473	435.259	435.259	0.5923	0
474	463.29	463.29	0.0683	0
475	351.164	351.164	0.3479	0
476	365.179	365.179	0.2676	0
477	377.19	377.19	1.1453	0
478	391.205	391.205	0.173	0
479	209.002	209.002	0.0633	0
480	377.189	377.189	0.0646	0
481	391.205	391.205	0.6013	0
482	405.22	405.22	0.0798	0
483	419.236	419.236	0.3536	0
484	433.252	433.252	0.0639	0
485	401.213	401.213	0.2045	0
486	415.228	415.228	0.8295	0
487	429.244	429.244	0.2055	0
488	217.006	217.006	0.0568	0
489	385.194	385.194	0.1196	0
490	407.215	407.215	0.1317	0
491	421.231	421.231	0.0832	0
492	377.18	377.18	0.2211	0
493	391.196	391.196	2.1454	0
494	419.227	419.227	1.2784	0
495	433.243	433.243	0.1593	0
496	461.274	461.274	0.0666	0
497	349.148	349.148	0.1395	0
498	363.164	363.164	0.3594	0
499	423.231	423.231	0.7761	0
500	437.246	437.246	0.0757	0
501	451.262	451.262	0.0703	0
502	385.186	385.186	0.5085	0
503	427.232	427.232	0.1169	0
504	395.191	395.191	0.159	0
505	409.207	409.207	3.4773	0
506	423.222	423.222	2.3261	0
507	437.238	437.238	0.2089	0
508	451.254	451.254	0.2535	0
509	247.024	247.024	0.0605	0
510	261.039	261.039	0.0587	0
511	317.102	317.102	0.068	0
512	407.202	407.202	0.1447	0
513	421.218	421.218	0.1631	0
514	435.233	435.233	0.5104	0
515	449.249	449.249	0.2189	0
516	389.181	389.181	0.0821	0
517	403.196	403.196	0.09	0
518	519.326	519.326	0.1307	0
519	533.341	533.341	0.0631	0
520	421.215	421.215	0.1146	0
521	435.231	435.231	0.3095	0
522	449.246	449.246	0.1146	0
523	233.004	233.004	0.0584	0
524	247.02	247.02	0.0588	0
525	271.045	271.045	0.0566	0
526	397.187	397.187	0.1213	0
527	415.207	415.207	1.6004	0
528	429.223	429.223	0.0804	0
529	383.17	383.17	0.9236	0
530	397.186	397.186	0.0655	0
531	459.254	459.254	0.8203	0
532	473.27	473.27	0.2187	0
533	187.95	187.95	0.0575	0
534	215.982	215.982	0.0614	0
535	415.205	415.205	0.7946	0
536	429.22	429.22	0.059	0
537	381.166	381.166	0.063	0
538	395.181	395.181	0.0854	0
539	185.947	185.947	0.0701	0
540	213.978	213.978	0.063	0
541	459.252	459.252	0.6896	0
542	473.268	473.268	0.1223	0
543	407.191	407.191	0.393	0
544	421.207	421.207	0.372	0
545	435.222	435.222	0.9488	0
546	449.238	449.238	0.4025	0
547	211.972	211.972	0.0682	0
548	225.987	225.987	0.0658	0
549	317.089	317.089	0.058	0
550	401.183	401.183	0.0578	0
551	495.288	495.288	0.0654	0
552	509.304	509.304	0.0717	0
553	671.484	671.484	0.0723	0
554	713.531	713.531	0.1443	0
555	247.009	247.009	0.0604	0
556	415.196	415.196	2.8912	0
557	401.18	401.18	0.8498	0
558	429.212	429.212	0.1087	0
559	443.227	443.227	0.0589	0
560	457.243	457.243	0.061	0
561	445.228	445.228	0.4198	0
562	459.243	459.243	1.6725	0
563	473.259	473.259	0.3557	0
564	197.951	197.951	0.0597	0
565	211.967	211.967	0.0696	0
566	399.176	399.176	0.5243	0
567	413.191	413.191	0.7621	0
568	381.154	381.154	1.9169	0
569	395.17	395.17	0.1131	0
570	357.126	357.126	0.0899	0
571	399.173	399.173	0.287	0
572	413.189	413.189	0.4136	0
573	183.933	183.933	0.0583	0
574	239.995	239.995	0.0688	0
575	425.202	425.202	0.2341	0
576	439.217	439.217	0.9555	0
577	467.249	467.249	0.0859	0
578	495.28	495.28	0.136	0
579	509.296	509.296	0.1492	0
580	193.941	193.941	0.0713	0
581	207.956	207.956	0.0596	0
582	441.216	441.216	0.1169	0
583	455.232	455.232	0.102	0
584	405.175	405.175	0.0762	0
585	433.207	433.207	0.1001	0
586	447.222	447.222	0.0855	0
587	363.127	363.127	0.4543	0
588	377.143	377.143	0.7987	0
589	465.241	465.241	0.0751	0
590	493.273	493.273	0.0798	0
591	357.118	357.118	0.2354	0
592	399.165	399.165	1.0934	0
593	413.18	413.18	1.4302	0
594	489.265	489.265	0.1493	0
595	503.281	503.281	0.7186	0
596	517.296	517.296	0.1953	0
597	403.168	403.168	0.0636	0
598	417.184	417.184	0.1422	0
599	431.199	431.199	0.0729	0
600	669.466	669.466	0.1769	0
601	397.16	397.16	0.1166	0
602	411.176	411.176	0.5874	0
603	503.278	503.278	0.5513	0
604	517.294	517.294	0.1189	0
605	511.286	511.286	0.0602	0
606	525.301	525.301	0.1299	0
607	397.158	397.158	0.0775	0
608	411.173	411.173	0.3091	0
609	187.923	187.923	0.0654	0
610	215.954	215.954	0.0667	0
611	423.186	423.186	0.0648	0
612	437.202	437.202	0.1063	0
613	451.217	451.217	0.1048	0
614	465.233	465.233	0.2332	0
615	493.264	493.264	0.2212	0
616	561.338	561.338	0.0611	0
617	673.463	673.463	0.0581	0
618	729.526	729.526	0.0593	0
619	333.082	333.082	0.0699	0
620	403.16	403.16	0.2357	0
621	417.175	417.175	0.3386	0
622	431.191	431.191	0.1901	0
623	445.207	445.207	0.0567	0
624	655.442	655.442	0.1068	0
625	669.457	669.457	0.5829	0
626	209.944	209.944	0.0673	0
627	223.959	223.959	0.0629	0
628	489.254	489.254	0.3055	0
629	503.27	503.27	1.1777	0
630	517.285	517.285	0.2792	0
631	415.171	415.171	0.1283	0
632	653.437	653.437	0.0623	0
633	667.452	667.452	0.4236	0
634	695.484	695.484	0.2284	0
635	355.102	355.102	0.0964	0
636	397.149	397.149	0.2151	0
637	411.165	411.165	1.0648	0
638	425.18	425.18	0.0588	0
639	511.275	511.275	0.0998	0
640	525.29	525.29	0.1426	0
641	401.144	401.144	0.0655	0
642	415.16	415.16	0.2694	0
643	429.175	429.175	0.0914	0
644	443.191	443.191	0.0601	0
645	533.291	533.291	0.142	0
646	547.307	547.307	0.5571	0
647	561.322	561.322	0.1502	0
648	667.441	667.441	0.2448	0
649	695.473	695.473	0.1312	0
650	419.163	419.163	0.1733	0
651	447.194	447.194	0.1296	0
652	685.461	685.461	0.0736	0
653	665.437	665.437	0.0663	0
654	679.452	679.452	0.0962	0
655	693.468	693.468	0.1139	0
656	721.499	721.499	0.2222	0
657	547.304	547.304	0.3819	0
658	561.32	561.32	0.0732	0
659	419.155	419.155	0.4875	0
660	433.17	433.17	0.1324	0
661	447.186	447.186	0.4069	0
662	461.202	461.202	0.1396	0
663	671.436	671.436	0.0766	0
664	685.452	685.452	0.2002	0
665	203.913	203.913	0.0599	0
666	217.928	217.928	0.0599	0
667	533.28	533.28	0.2147	0
668	547.296	547.296	0.7682	0
669	561.312	561.312	0.1613	0
670	683.447	683.447	0.1085	0
671	711.479	711.479	0.1159	0
672	185.89	185.89	0.0624	0
673	199.905	199.905	0.0664	0
674	193.897	193.897	0.0603	0
675	207.913	207.913	0.06	0
676	663.421	663.421	0.0855	0
677	677.437	677.437	1.0509	0
678	719.484	719.484	0.0964	0
679	223.928	223.928	0.0673	0
680	237.943	237.943	0.0574	0
681	199.899	199.899	0.0575	0
682	213.914	213.914	0.0776	0
683	431.155	431.155	0.0691	0
684	445.17	445.17	0.0679	0
685	577.317	577.317	0.1009	0
686	591.333	591.333	0.3627	0
687	605.349	605.349	0.08	0
688	709.463	709.463	0.0573	0
689	737.494	737.494	0.0894	0
690	751.51	751.51	0.0886	0
691	591.331	591.331	0.198	0
692	605.346	605.346	0.0662	0
693	663.41	663.41	0.0671	0
694	677.426	677.426	0.5345	0
695	189.88	189.88	0.0626	0
696	203.895	203.895	0.0605	0
697	675.421	675.421	0.2444	0
698	703.452	703.452	0.1615	0
699	187.875	187.875	0.0665	0
700	215.906	215.906	0.0582	0
701	569.3	569.3	0.1048	0
702	583.316	583.316	0.1671	0
703	597.331	597.331	0.1434	0
704	577.306	577.306	0.1245	0
705	591.322	591.322	0.4272	0
706	605.338	605.338	0.1243	0
707	573.301	573.301	0.0795	0
708	699.442	699.442	0.0597	0
709	727.474	727.474	0.0755	0
710	693.432	693.432	0.7924	0
711	707.447	707.447	0.0757	0
712	735.479	735.479	0.0583	0
713	675.41	675.41	0.138	0
714	703.442	703.442	0.0879	0
715	635.359	635.359	0.3111	0
716	649.375	649.375	0.1006	0
717	657.383	657.383	0.1873	0
718	671.399	671.399	0.4754	0
719	685.414	685.414	0.0576	0
720	699.43	699.43	0.135	0
721	181.851	181.851	0.0594	0
722	195.867	195.867	0.0676	0
723	471.173	471.173	0.9416	0
724	499.204	499.204	0.0931	0
725	555.267	555.267	0.0599	0
726	493.196	493.196	0.0761	0
727	619.337	619.337	1.7736	0
728	633.353	633.353	7.1166	0
729	647.368	647.368	1.6711	0
730	661.384	661.384	0.1399	0
731	691.416	691.416	0.3916	0
732	719.447	719.447	0.0636	0
733	621.333	621.333	0.1074	0
734	635.348	635.348	0.3205	0
735	649.364	649.364	0.0758	0
736	489.183	489.183	0.139	0
737	629.34	629.34	0.1255	0
738	655.367	655.367	0.0765	0
739	669.383	669.383	0.0627	0
740	683.399	683.399	0.46	0
741	709.427	709.427	0.4381	0
742	723.442	723.442	0.0864	0
743	469.157	469.157	0.1022	0
744	497.188	497.188	0.3544	0
745	651.36	651.36	0.0984	0
746	201.857	201.857	0.0579	0
747	215.873	215.873	0.0652	0
748	639.342	639.342	0.0761	0
749	737.451	737.451	0.0712	0
750	197.847	197.847	0.0583	0
751	211.863	211.863	0.0566	0
752	487.168	487.168	0.1273	0
753	599.293	599.293	0.0712	0
754	613.309	613.309	0.491	0
755	627.324	627.324	0.4792	0
756	641.34	641.34	0.156	0
757	537.222	537.222	0.144	0
758	649.347	649.347	0.0706	0
759	663.363	663.363	0.9603	0
760	677.379	677.379	4.0175	0
761	691.394	691.394	0.9884	0
762	705.41	705.41	0.1027	0
763	185.829	185.829	0.0584	0
764	199.845	199.845	0.0566	0
765	707.411	707.411	0.1543	0
766	735.442	735.442	0.0753	0
767	671.368	671.368	0.076	0
768	713.415	713.415	0.0812	0
769	223.865	223.865	0.061	0
770	237.881	237.881	0.0571	0
771	749.452	749.452	0.1897	0
772	763.467	763.467	0.1061	0
773	505.178	505.178	0.0587	0
774	673.366	673.366	0.0594	0
775	685.378	685.378	0.0778	0
776	699.394	699.394	0.3197	0
777	713.409	713.409	0.1604	0
778	221.86	221.86	0.0599	0
779	235.876	235.876	0.0615	0
780	185.818	185.818	0.0603	0
781	199.833	199.833	0.0685	0
782	513.183	513.183	0.0978	0
783	639.324	639.324	0.1165	0
784	653.34	653.34	0.0939	0
785	695.386	695.386	0.1879	0
786	707.4	707.4	0.092	0
787	735.431	735.431	0.0588	0
788	703.392	703.392	0.1025	0
789	717.408	717.408	0.0829	0
790	479.142	479.142	1.1805	0
791	689.376	689.376	0.0783	0
792	731.423	731.423	0.0714	0
793	723.412	723.412	0.1148	0
794	737.427	737.427	0.0572	0
795	629.303	629.303	0.0683	0
796	643.319	643.319	0.1043	0
797	657.335	657.335	0.1847	0
798	671.35	671.35	0.1157	0
799	761.451	761.451	0.1003	0
800	775.467	775.467	0.0876	0
801	213.839	213.839	0.0738	0
802	227.854	227.854	0.0609	0
803	669.347	669.347	0.0692	0
804	725.41	725.41	0.0658	0
805	721.405	721.405	2.3216	0
806	735.421	735.421	0.5553	0
807	749.436	749.436	0.0648	0
808	735.418	735.418	0.0716	0
809	749.434	749.434	0.9418	0
810	673.345	673.345	0.2573	0
811	687.361	687.361	0.7538	0
812	701.376	701.376	0.7986	0
813	715.392	715.392	0.5839	0
814	745.42	745.42	0.1101	0
815	759.436	759.436	0.1476	0
816	773.451	773.451	0.1367	0
817	725.397	725.397	0.0594	0
818	739.413	739.413	0.1449	0
819	699.361	699.361	0.0832	0
820	713.376	713.376	0.1908	0
821	727.392	727.392	0.1705	0
822	741.408	741.408	0.1292	0
823	199.801	199.801	0.0583	0
824	213.817	213.817	0.0569	0
825	687.345	687.345	0.0662	0
826	701.361	701.361	0.1448	0
827	715.377	715.377	0.0818	0
828	729.392	729.392	0.1043	0
829	713.373	713.373	0.1902	0
830	727.389	727.389	0.08	0
831	765.431	765.431	1.4238	0
832	779.447	779.447	0.327	0
833	717.371	717.371	0.0758	0
834	731.387	731.387	0.0759	0
835	745.402	745.402	0.1412	0
836	201.792	201.792	0.0571	0
837	215.808	215.808	0.0582	0
838	717.368	717.368	0.082	0
839	731.383	731.383	0.3425	0
840	745.399	745.399	0.1776	0
841	775.431	775.431	0.0606	0
842	789.446	789.446	0.0688	0
843	803.462	803.462	0.0591	0
844	769.424	769.424	0.0863	0
845	783.439	783.439	0.1649	0
846	763.413	763.413	0.3805	0
847	777.429	777.429	0.0913	0
848	791.444	791.444	0.143	0
849	185.763	185.763	0.0585	0
850	227.81	227.81	0.0588	0
851	687.321	687.321	0.0591	0
852	729.368	729.368	0.1333	0
853	743.384	743.384	0.073	0
854	795.442	795.442	0.2572	0
855	809.457	809.457	0.9081	0
856	823.473	823.473	0.2448	0
857	669.298	669.298	0.0597	0
858	767.408	767.408	0.6334	0
859	795.439	795.439	0.082	0
860	809.455	809.455	0.1212	0
861	823.47	823.47	0.0884	0
862	817.462	817.462	0.1001	0
863	845.494	845.494	0.0576	0
864	739.373	739.373	0.0681	0
865	753.389	753.389	0.1379	0
866	767.405	767.405	0.1116	0
867	781.42	781.42	0.1028	0
868	761.397	761.397	0.0709	0
869	775.413	775.413	0.0975	0
870	789.429	789.429	0.1264	0
871	803.444	803.444	0.1203	0
872	817.46	817.46	0.0849	0
873	747.378	747.378	0.2269	0
874	761.394	761.394	0.132	0
875	183.748	183.748	0.0578	0
876	197.764	197.764	0.0734	0
877	741.371	741.371	0.0682	0
878	755.387	755.387	0.8601	0
879	783.418	783.418	0.1064	0
880	685.305	685.305	0.1729	0
881	727.352	727.352	0.0657	0
882	815.447	815.447	0.0628	0
883	843.478	843.478	0.0727	0
884	759.382	759.382	0.2324	0
885	773.397	773.397	0.5419	0
886	787.413	787.413	0.1077	0
887	189.745	189.745	0.0592	0
888	203.761	203.761	0.0663	0
889	713.327	713.327	0.1859	0
890	839.468	839.468	0.1918	0
891	853.484	853.484	0.7109	0
892	867.499	867.499	0.1709	0
893	201.754	201.754	0.0573	0
894	229.786	229.786	0.0585	0
895	797.418	797.418	0.3145	0
896	811.434	811.434	0.1533	0
897	867.497	867.497	0.0571	0
898	847.473	847.473	0.0702	0
899	861.489	861.489	0.1174	0
900	199.744	199.744	0.0597	0
901	227.776	227.776	0.0591	0
902	763.373	763.373	0.0903	0
903	777.389	777.389	0.0589	0
904	1015.65	1015.65	0.0675	0
905	181.723	181.723	0.0572	0
906	223.77	223.77	0.0582	0
907	757.366	757.366	0.3306	0
908	771.382	771.382	0.5094	0
909	785.397	785.397	0.0623	0
910	799.413	799.413	0.0673	0
911	187.728	187.728	0.0569	0
912	201.744	201.744	0.0782	0
913	191.73	191.73	0.0747	0
914	205.746	205.746	0.0645	0
915	195.733	195.733	0.065	0
916	223.765	223.765	0.0672	0
917	809.419	809.419	0.114	0
918	823.434	823.434	0.1294	0
919	859.473	859.473	0.1011	0
920	887.504	887.504	0.1016	0
921	915.535	915.535	0.0612	0
922	775.377	775.377	0.0807	0
923	789.392	789.392	0.3245	0
924	1019.65	1019.65	0.0697	0
925	1033.67	1033.67	0.1012	0
926	757.353	757.353	0.1518	0
927	897.51	897.51	0.4276	0
928	769.366	769.366	0.1396	0
929	783.382	783.382	0.082	0
930	797.397	797.397	0.0678	0
931	883.494	883.494	0.1433	0
932	911.525	911.525	0.1216	0
933	813.413	813.413	0.0785	0
934	827.429	827.429	0.0572	0
935	883.491	883.491	0.1082	0
936	891.499	891.499	0.0628	0
937	905.515	905.515	0.147	0
938	774.364	774.364	0.0629	0
939	788.38	788.38	0.0721	0
940	190.709	190.709	0.0759	0
941	204.725	204.725	0.0998	0
942	806.391	806.391	0.0649	0
943	1058.67	1058.67	0.0776	0
944	192.693	192.693	0.0619	0
945	206.709	206.709	0.0658	0
946	190.684	190.684	0.062	0
947	218.715	218.715	0.0628	0
948	202.695	202.695	0.0673	0
949	216.709	216.709	0.0584	0
950	190.68	190.68	0.0568	0
951	204.696	204.696	0.0644	0
952	218.711	218.711	0.058	0
953	180.667	180.667	0.06	0
954	194.682	194.682	0.0575	0
955	186.657	186.657	0.0572	0
956	214.687	214.687	0.0619	0
957	1020.59	1020.59	0.0617	0
958	1034.6	1034.6	0.07	0
959	190.659	190.659	0.0665	0
960	204.674	204.674	0.0625	0
961	192.66	192.66	0.0618	0
962	220.69	220.69	0.0593	0
963	208.673	208.673	0.0586	0
964	222.689	222.689	0.0617	0
965	190.646	190.646	0.0678	0
966	204.661	204.661	0.0585	0
967	186.64	186.64	0.0601	0
968	214.672	214.672	0.0583	0
969	186.638	186.638	0.0679	0
970	200.654	200.654	0.0694	0
971	218.66	218.66	0.0589	0
972	302.754	302.754	0.0638	0
973	238.68	238.68	0.0593	0
974	266.711	266.711	0.0657	0
975	192.624	192.624	0.0652	0
976	206.64	206.64	0.0663	0
977	224.659	224.659	0.0662	0
978	238.674	238.674	0.061	0
979	210.642	210.642	0.0603	0
980	224.658	224.658	0.057	0
981	266.705	266.705	0.0654	0
982	190.615	190.615	0.0572	0
983	204.63	204.63	0.0624	0
984	190.613	190.613	0.0749	0
985	204.629	204.629	0.059	0
986	206.612	206.612	0.1165	0
987	220.627	220.627	0.0569	0
988	202.601	202.601	0.0615	0
989	216.616	216.616	0.0653	0
990	230.632	230.632	0.0574	0
991	194.59	194.59	0.0614	0
992	1104.61	1104.61	0.0647	0
993	192.583	192.583	0.0583	0
994	206.599	206.599	0.0642	0
995	194.583	194.583	0.0659	0
996	208.599	208.599	0.0589	0
997	190.566	190.566	0.0729	0
998	218.597	218.597	0.0577	0
999	224.598	224.598	0.0571	0
1000	266.645	266.645	0.0583	0
1001	196.555	196.555	0.0593	0
1002	210.572	210.572	0.0589	0
1003	192.55	192.55	0.0636	0
1004	220.581	220.581	0.0574	0
1005	222.571	222.571	0.0573	0
1006	236.587	236.587	0.0577	0
1007	200.545	200.545	0.0623	0
1008	214.56	214.56	0.0697	0
1009	182.521	182.521	0.0768	0
1010	210.552	210.552	0.0594	0
1011	188.524	188.524	0.0575	0
1012	202.539	202.539	0.0761	0
1013	182.51	182.51	0.0605	0
1014	196.527	196.527	0.0579	0
1015	182.505	182.505	0.0633	0
1016	196.522	196.522	0.0655	0
1017	196.52	196.52	0.0591	0
1018	210.536	210.536	0.0629	0
1019	194.515	194.515	0.0602	0
1020	208.531	208.531	0.058	0
1021	192.512	192.512	0.0619	0
1022	374.715	374.715	0.9147	0
1023	194.511	194.511	0.0608	0
1024	208.527	208.527	0.0593	0
1025	190.504	190.504	0.0578	0
1026	204.52	204.52	0.061	0
1027	218.536	218.536	0.0626	0
1028	208.52	208.52	0.0836	0
1029	222.535	222.535	0.0565	0
1030	210.521	210.521	0.0622	0
1031	266.584	266.584	0.092	0
1032	218.525	218.525	0.0574	0
1033	260.572	260.572	0.0596	0
1034	224.531	224.531	0.0566	0
1035	266.578	266.578	0.07	0
1036	196.494	196.494	0.0578	0
1037	378.697	378.697	0.0838	0
1038	188.481	188.481	0.0628	0
1039	216.513	216.513	0.0646	0
1040	224.517	224.517	0.0587	0
1041	238.532	238.532	0.0654	0
1042	204.489	204.489	0.0668	0
1043	232.52	232.52	0.0613	0
1044	200.484	200.484	0.0644	0
1045	214.5	214.5	0.0749	0
1046	196.476	196.476	0.0677	0
1047	210.491	210.491	0.0605	0
1048	394.694	394.694	0.068	0
1049	520.835	520.835	0.2149	0
1050	216.49	216.49	0.0656	0
1051	230.507	230.507	0.0629	0
1052	192.449	192.449	0.0614	0
1053	206.464	206.464	0.0584	0
1054	180.433	180.433	0.0633	0
1055	208.464	208.464	0.07	0
1056	180.433	180.433	0.0631	0
1057	208.464	208.464	0.0639	0
1058	180.409	180.409	0.0605	0
1059	208.44	208.44	0.0573	0
1060	200.427	200.427	0.0609	0
1061	256.491	256.491	0.0636	0
1062	196.418	196.418	0.0574	0
1063	210.433	210.433	0.0565	0
1064	182.399	182.399	0.0654	0
1065	196.416	196.416	0.0575	0
1066	210.431	210.431	0.0572	0
1067	190.406	190.406	0.0716	0
1068	204.422	204.422	0.0615	0
1069	210.418	210.418	0.0599	0
1070	224.434	224.434	0.0645	0
1071	192.393	192.393	0.0573	0
1072	206.41	206.41	0.0589	0
1073	214.417	214.417	0.058	0
1074	256.464	256.464	0.0752	0
1075	180.374	180.374	0.0664	0
1076	194.39	194.39	0.0632	0
1077	208.39	208.39	0.0578	0
1078	222.406	222.406	0.0584	0
1079	184.359	184.359	0.0582	0
1080	198.374	198.374	0.058	0
1081	182.351	182.351	0.0609	0
1082	196.366	196.366	0.0574	0
1083	214.378	214.378	0.0618	0
1084	228.393	228.393	0.1934	0
1085	212.367	212.367	0.0583	0
1086	226.382	226.382	0.0662	0
1087	186.326	186.326	0.058	0
1088	214.357	214.357	0.0603	0
1089	180.313	180.313	0.0609	0
1090	208.343	208.343	0.063	0
1091	194.316	194.316	0.0565	0
1092	208.332	208.332	0.059	0
1093	198.317	198.317	0.0694	0
1094	254.379	254.379	0.0598	0
1095	212.326	212.326	0.0579	0
1096	254.372	254.372	0.0715	0
1097	200.308	200.308	0.0595	0
1098	214.324	214.324	0.0589	0
1099	228.334	228.334	0.3179	0
1100	242.349	242.349	0.0642	0
1101	210.305	210.305	0.0681	0
1102	224.32	224.32	0.0841	0
1103	226.319	226.319	0.0579	0
1104	254.35	254.35	0.0617	0
1105	198.287	198.287	0.0585	0
1106	212.302	212.302	0.0576	0
1107	204.285	204.285	0.0697	0
1108	218.301	218.301	0.08	0
1109	186.254	186.254	0.0582	0
1110	214.286	214.286	0.0645	0
1111	210.274	210.274	0.0637	0
1112	224.289	224.289	0.0575	0
1113	180.216	180.216	0.0624	0
1114	194.232	194.232	0.064	0
1115	188.216	188.216	0.059	0
1116	202.231	202.231	0.0737	0
1117	186.2	186.2	0.0581	0
1118	228.247	228.247	0.2274	0
1119	186.182	186.182	0.0591	0
1120	200.197	200.197	0.0647	0
1121	198.185	198.185	0.0611	0
1122	212.2	212.2	0.0573	0
1123	210.185	210.185	0.0617	0
1124	224.201	224.201	0.0591	0
1125	190.157	190.157	0.0614	0
1126	204.173	204.173	0.066	0
1127	200.166	200.166	0.0581	0
1128	214.182	214.182	0.0586	0
1129	188.151	188.151	0.0773	0
1130	202.166	202.166	0.0611	0
1131	198.15	198.15	0.0586	0
1132	212.166	212.166	0.0583	0
1133	224.171	224.171	0.0604	0
1134	238.186	238.186	0.0592	0
1135	202.132	202.132	0.0569	0
1136	244.179	244.179	0.0609	0
1137	212.137	212.137	0.0643	0
1138	296.231	296.231	0.0944	0
1139	180.098	180.098	0.0595	0
1140	208.13	208.13	0.0569	0
1141	182.095	182.095	0.0682	0
1142	196.111	196.111	0.0734	0
1143	182.085	182.085	0.0601	0
1144	224.131	224.131	0.0746	0
1145	228.132	228.132	0.1929	0
1146	312.226	312.226	0.0569	0
1147	204.103	204.103	0.0695	0
1148	218.119	218.119	0.0668	0
1149	330.237	330.237	0.0948	0
1150	344.252	344.252	0.1017	0
1151	358.268	358.268	0.0638	0
1152	220.106	220.106	0.0615	0
1153	318.216	318.216	0.0979	0
1154	204.087	204.087	0.0639	0
1155	232.119	232.119	0.0582	0
1156	238.123	238.123	0.1301	0
1157	252.139	252.139	0.066	0
1158	210.089	210.089	0.0652	0
1159	224.104	224.104	0.7184	0
1160	238.12	238.12	6.0083	0
1161	252.136	252.136	2.3687	0
1162	266.151	266.151	0.5951	0
1163	280.167	280.167	0.1557	0
1164	294.183	294.183	0.1259	0
1165	198.074	198.074	0.0591	0
1166	212.09	212.09	0.067	0
1167	210.084	210.084	0.0604	0
1168	238.116	238.116	0.4221	0
1169	252.132	252.132	0.1717	0
1170	188.058	188.058	0.0584	0
1171	216.089	216.089	0.0592	0
1172	240.116	240.116	0.2556	0
1173	254.131	254.131	0.1082	0
1174	316.2	316.2	0.189	0
1175	330.216	330.216	0.0624	0
1176	188.051	188.051	0.0578	0
1177	202.067	202.067	0.0598	0
1178	334.211	334.211	0.2598	0
1179	348.226	348.226	0.1089	0
1180	282.149	282.149	0.2594	0
1181	296.165	296.165	0.0636	0
1182	314.179	314.179	0.0758	0
1183	328.194	328.194	0.0903	0
1184	342.21	342.21	0.0627	0
1185	212.064	212.064	0.0625	0
1186	268.127	268.127	0.0874	0
1187	282.142	282.142	0.499	0
1188	296.158	296.158	0.1214	0
1189	298.159	298.159	0.148	0
1190	312.175	312.175	0.2886	0
1191	326.191	326.191	0.2406	0
1192	340.206	340.206	0.1773	0
1193	270.126	270.126	0.0659	0
1194	284.142	284.142	0.3966	0
1195	298.158	298.158	0.1031	0
1196	314.176	314.176	0.0884	0
1197	328.192	328.192	0.0778	0
1198	298.157	298.157	0.0605	0
1199	312.173	312.173	0.0578	0
1200	312.173	312.173	0.0822	0
1201	326.188	326.188	0.0932	0
1202	284.141	284.141	0.0847	0
1203	298.156	298.156	7.2471	0
1204	312.172	312.172	14.321	0
1205	326.188	326.188	12.15	0
1206	340.203	340.203	8.5856	0
1207	354.219	354.219	0.1561	0
1208	298.152	298.152	0.3111	0
1209	312.168	312.168	0.6076	0
1210	326.184	326.184	0.4846	0
1211	340.199	340.199	0.3567	0
1212	360.221	360.221	0.0913	0
1213	374.237	374.237	0.2233	0
1214	216.058	216.058	0.0622	0
1215	300.152	300.152	0.2915	0
1216	314.168	314.168	0.6265	0
1217	328.183	328.183	0.6086	0
1218	342.199	342.199	0.3904	0
1219	350.205	350.205	0.3699	0
1220	364.221	364.221	0.1262	0
1221	188.023	188.023	0.0568	0
1222	202.038	202.038	0.0579	0
1223	326.175	326.175	0.3481	0
1224	340.191	340.191	0.0838	0
1225	212.047	212.047	0.0567	0
1226	296.141	296.141	0.0829	0
1227	310.156	310.156	0.1283	0
1228	324.172	324.172	0.158	0
1229	358.206	358.206	0.1979	0
1230	372.221	372.221	0.2555	0
1231	312.153	312.153	0.1488	0
1232	326.168	326.168	0.6291	0
1233	340.184	340.184	0.1872	0
1234	314.153	314.153	0.0981	0
1235	328.168	328.168	0.6233	0
1236	342.184	342.184	0.1732	0
1237	342.183	342.183	0.0796	0
1238	370.214	370.214	0.1239	0
1239	180	180	0.0629	0
1240	194.016	194.016	0.0622	0
1241	186.004	186.004	0.0659	0
1242	214.035	214.035	0.0601	0
1243	376.216	376.216	1.0792	0
1244	390.232	390.232	0.0592	0
1245	404.248	404.248	0.0808	0
1246	418.263	418.263	0.1299	0
1247	230.049	230.049	0.0598	0
1248	244.064	244.064	0.0632	0
1249	356.19	356.19	0.0637	0
1250	374.209	374.209	4.8188	0
1251	388.224	388.224	0.0947	0
1252	356.186	356.186	0.0842	0
1253	370.202	370.202	0.2473	0
1254	384.217	384.217	0.0611	0
1255	216.028	216.028	0.0601	0
1256	370.199	370.199	0.1759	0
1257	208.016	208.016	0.0585	0
1258	376.205	376.205	0.2388	0
1259	374.201	374.201	1.3503	0
1260	388.216	388.216	0.072	0
1261	372.198	372.198	0.2223	0
1262	386.213	386.213	0.0713	0
1263	356.179	356.179	0.1326	0
1264	370.195	370.195	0.4509	0
1265	384.21	384.21	0.088	0
1266	358.179	358.179	0.1339	0
1267	372.194	372.194	0.4113	0
1268	358.177	358.177	0.1357	0
1269	372.193	372.193	0.2933	0
1270	400.224	400.224	0.4593	0
1271	210.012	210.012	0.0575	0
1272	392.215	392.215	1.0156	0
1273	394.215	394.215	1.6211	0
1274	436.262	436.262	0.1561	0
1275	392.211	392.211	0.6548	0
1276	406.227	406.227	1.0167	0
1277	434.258	434.258	0.0911	0
1278	410.23	410.23	0.8725	0
1279	424.246	424.246	0.1419	0
1280	452.277	452.277	0.0832	0
1281	466.293	466.293	0.0582	0
1282	392.208	392.208	0.1681	0
1283	420.239	420.239	0.0753	0
1284	400.212	400.212	0.0703	0
1285	414.228	414.228	0.2411	0
1286	428.243	428.243	0.0717	0
1287	370.178	370.178	0.0815	0
1288	384.193	384.193	2.5102	0
1289	216.004	216.004	0.073	0
1290	230.02	230.02	0.0639	0
1291	428.24	428.24	2.2588	0
1292	442.256	442.256	0.2681	0
1293	216.002	216.002	0.0579	0
1294	398.206	398.206	0.0929	0
1295	408.217	408.217	0.3744	0
1296	422.233	422.233	0.2354	0
1297	390.196	390.196	0.0851	0
1298	404.211	404.211	0.3307	0
1299	408.215	408.215	0.2326	0
1300	422.231	422.231	0.173	0
1301	386.189	386.189	0.0992	0
1302	400.205	400.205	0.0855	0
1303	414.221	414.221	0.3566	0
1304	428.236	428.236	0.1122	0
1305	384.185	384.185	0.0682	0
1306	398.201	398.201	1.3002	0
1307	416.221	416.221	0.4126	0
1308	430.236	430.236	0.0993	0
1309	182.958	182.958	0.0758	0
1310	196.974	196.974	0.0576	0
1311	408.21	408.21	0.6112	0
1312	422.226	422.226	0.3933	0
1313	410.21	410.21	0.687	0
1314	424.226	424.226	0.4924	0
1315	438.241	438.241	0.0579	0
1316	452.257	452.257	0.0651	0
1317	368.162	368.162	0.1077	0
1318	382.177	382.177	4.6505	0
1319	396.193	396.193	0.2807	0
1320	384.179	384.179	0.0588	0
1321	398.195	398.195	0.0574	0
1322	422.222	422.222	0.5443	0
1323	450.253	450.253	0.061	0
1324	180.951	180.951	0.0679	0
1325	194.967	194.967	0.0579	0
1326	402.196	402.196	0.1662	0
1327	416.21	416.21	0.1081	0
1328	400.191	400.191	0.0741	0
1329	414.207	414.207	0.2486	0
1330	354.138	354.138	0.1258	0
1331	396.185	396.185	0.6753	0
1332	410.201	410.201	0.6297	0
1333	406.195	406.195	0.0858	0
1334	434.226	434.226	0.1749	0
1335	448.242	448.242	0.0862	0
1336	528.331	528.331	0.1145	0
1337	542.346	542.346	0.0647	0
1338	186.948	186.948	0.0579	0
1339	214.979	214.979	0.0585	0
1340	408.194	408.194	0.0819	0
1341	422.21	422.21	0.0778	0
1342	436.226	436.226	0.2225	0
1343	458.251	458.251	8.1789	0
1344	472.267	472.267	1.7999	0
1345	486.282	486.282	0.2049	0
1346	380.162	380.162	9.2042	0
1347	394.177	394.177	0.4927	0
1348	420.206	420.206	0.0695	0
1349	434.222	434.222	0.1051	0
1350	448.237	448.237	0.1212	0
1351	532.331	532.331	0.0586	0
1352	186.944	186.944	0.0628	0
1353	200.959	200.959	0.0662	0
1354	402.184	402.184	0.1916	0
1355	416.199	416.199	0.6721	0
1356	444.231	444.231	0.1052	0
1357	458.247	458.247	0.308	0
1358	472.263	472.263	0.0648	0
1359	446.231	446.231	0.0918	0
1360	460.247	460.247	0.3345	0
1361	474.262	474.262	0.0864	0
1362	398.175	398.175	0.0932	0
1363	412.191	412.191	0.1287	0
1364	400.177	400.177	0.0873	0
1365	414.192	414.192	0.114	0
1366	192.939	192.939	0.0579	0
1367	206.955	206.955	0.0601	0
1368	364.13	364.13	0.0942	0
1369	378.146	378.146	0.1861	0
1370	398.168	398.168	0.1935	0
1371	412.184	412.184	0.2281	0
1372	418.19	418.19	0.0734	0
1373	432.206	432.206	0.1012	0
1374	446.222	446.222	0.0733	0
1375	460.237	460.237	0.0814	0
1376	184.929	184.929	0.0583	0
1377	198.946	198.946	0.0572	0
1378	400.168	400.168	0.25	0
1379	414.184	414.184	0.3485	0
1380	210.955	210.955	0.0577	0
1381	224.971	224.971	0.0611	0
1382	190.932	190.932	0.0576	0
1383	204.947	204.947	0.0639	0
1384	422.189	422.189	0.0748	0
1385	492.268	492.268	0.0567	0
1386	502.277	502.277	6.3883	0
1387	516.293	516.293	1.5298	0
1388	530.309	530.309	0.1542	0
1389	184.919	184.919	0.061	0
1390	254.998	254.998	0.0601	0
1391	404.163	404.163	0.0684	0
1392	418.179	418.179	0.0728	0
1393	488.258	488.258	0.0624	0
1394	502.273	502.273	0.2072	0
1395	670.46	670.46	0.2341	0
1396	416.175	416.175	0.1903	0
1397	430.191	430.191	0.1128	0
1398	444.206	444.206	0.2888	0
1399	458.222	458.222	0.1513	0
1400	490.257	490.257	0.0873	0
1401	504.273	504.273	0.2924	0
1402	410.164	410.164	0.169	0
1403	424.18	424.18	0.255	0
1404	198.927	198.927	0.0618	0
1405	212.943	212.943	0.0684	0
1406	380.125	380.125	0.2131	0
1407	394.141	394.141	0.1003	0
1408	434.185	434.185	0.0626	0
1409	448.201	448.201	0.0778	0
1410	462.217	462.217	0.0574	0
1411	490.248	490.248	0.0647	0
1412	504.264	504.264	0.1109	0
1413	518.279	518.279	0.4372	0
1414	532.295	532.295	0.083	0
1415	560.326	560.326	0.0695	0
1416	428.175	428.175	0.1351	0
1417	442.191	442.191	0.0722	0
1418	498.253	498.253	0.0631	0
1419	532.288	532.288	1.13	0
1420	546.303	546.303	4.3974	0
1421	560.319	560.319	1.1184	0
1422	574.335	574.335	0.0966	0
1423	418.158	418.158	0.0817	0
1424	446.19	446.19	0.0755	0
1425	526.277	526.277	0.1059	0
1426	540.293	540.293	0.2582	0
1427	554.309	554.309	0.0693	0
1428	420.158	420.158	0.087	0
1429	448.189	448.189	0.0929	0
1430	546.299	546.299	0.139	0
1431	686.455	686.455	0.092	0
1432	446.185	446.185	0.0701	0
1433	460.201	460.201	0.0681	0
1434	502.248	502.248	0.0573	0
1435	516.264	516.264	0.0696	0
1436	530.279	530.279	0.0591	0
1437	544.295	544.295	0.095	0
1438	548.299	548.299	0.1929	0
1439	562.315	562.315	0.0565	0
1440	440.175	440.175	0.0955	0
1441	454.19	454.19	0.1584	0
1442	406.133	406.133	0.0581	0
1443	490.227	490.227	0.0941	0
1444	576.314	576.314	0.72	0
1445	590.33	590.33	2.5989	0
1446	604.345	604.345	0.6682	0
1447	618.361	618.361	0.0839	0
1448	424.144	424.144	0.094	0
1449	676.425	676.425	0.0682	0
1450	690.441	690.441	0.0599	0
1451	466.183	466.183	0.2632	0
1452	704.449	704.449	0.2726	0
1453	718.465	718.465	0.4205	0
1454	732.481	732.481	0.1092	0
1455	180.86	180.86	0.0601	0
1456	194.875	194.875	0.0607	0
1457	722.46	722.46	0.0603	0
1458	736.476	736.476	0.0864	0
1459	750.491	750.491	0.0663	0
1460	658.386	658.386	0.0576	0
1461	672.402	672.402	0.1997	0
1462	620.34	620.34	0.5082	0
1463	634.356	634.356	2.1321	0
1464	648.372	648.372	0.5551	0
1465	662.387	662.387	0.0616	0
1466	692.42	692.42	0.0655	0
1467	706.436	706.436	0.0816	0
1468	206.875	206.875	0.0664	0
1469	234.906	234.906	0.0584	0
1470	720.444	720.444	0.1546	0
1471	734.46	734.46	0.3263	0
1472	748.476	748.476	0.1961	0
1473	700.418	700.418	0.0642	0
1474	714.434	714.434	0.242	0
1475	728.449	728.449	0.1397	0
1476	742.465	742.465	0.2409	0
1477	674.381	674.381	0.0709	0
1478	688.397	688.397	0.2641	0
1479	702.413	702.413	0.074	0
1480	716.428	716.428	0.2125	0
1481	614.312	614.312	0.1359	0
1482	628.328	628.328	0.1375	0
1483	664.366	664.366	0.3402	0
1484	678.382	678.382	1.2722	0
1485	692.398	692.398	0.3394	0
1486	180.826	180.826	0.0802	0
1487	208.857	208.857	0.059	0
1488	712.418	712.418	0.1648	0
1489	726.434	726.434	0.3452	0
1490	740.449	740.449	0.2322	0
1491	672.365	672.365	0.0664	0
1492	700.397	700.397	0.1066	0
1493	714.413	714.413	0.0609	0
1494	730.429	730.429	0.1052	0
1495	744.444	744.444	0.1263	0
1496	758.46	758.46	0.1022	0
1497	686.377	686.377	0.0605	0
1498	700.392	700.392	0.0619	0
1499	704.392	704.392	0.2053	0
1500	718.407	718.407	0.1072	0
1501	732.423	732.423	0.1039	0
1502	708.393	708.393	0.2142	0
1503	722.408	722.408	0.7947	0
1504	736.424	736.424	0.2112	0
1505	728.413	728.413	0.1005	0
1506	742.429	742.429	0.25	0
1507	756.444	756.444	0.1383	0
1508	674.348	674.348	0.0768	0
1509	688.364	688.364	0.3073	0
1510	702.38	702.38	0.298	0
1511	716.395	716.395	0.24	0
1512	730.411	730.411	0.1026	0
1513	182.796	182.796	0.0566	0
1514	196.811	196.811	0.0612	0
1515	716.392	716.392	0.1851	0
1516	730.407	730.407	0.0619	0
1517	746.424	746.424	0.0605	0
1518	760.439	760.439	0.0662	0
1519	774.455	774.455	0.0635	0
1520	180.789	180.789	0.058	0
1521	222.836	222.836	0.0572	0
1522	726.397	726.397	0.0655	0
1523	740.413	740.413	0.2693	0
1524	754.429	754.429	0.1722	0
1525	768.444	768.444	0.0748	0
1526	752.419	752.419	0.1582	0
1527	766.435	766.435	0.5029	0
1528	780.45	780.45	0.1264	0
1529	758.424	758.424	0.13	0
1530	772.439	772.439	0.0715	0
1531	752.416	752.416	0.0705	0
1532	766.432	766.432	0.167	0
1533	738.397	738.397	0.1488	0
1534	752.413	752.413	0.1175	0
1535	766.429	766.429	0.085	0
1536	192.786	192.786	0.0692	0
1537	206.802	206.802	0.0615	0
1538	194.787	194.787	0.0651	0
1539	208.803	208.803	0.0634	0
1540	222.819	222.819	0.0602	0
1541	732.387	732.387	0.1723	0
1542	746.402	746.402	0.0911	0
1543	190.778	190.778	0.0574	0
1544	204.794	204.794	0.0585	0
1545	198.778	198.778	0.0602	0
1546	212.793	212.793	0.0604	0
1547	796.445	796.445	0.0953	0
1548	810.461	810.461	0.3288	0
1549	824.476	824.476	0.0968	0
1550	768.411	768.411	0.2774	0
1551	782.427	782.427	0.2372	0
1552	810.458	810.458	0.0579	0
1553	210.781	210.781	0.0586	0
1554	224.797	224.797	0.0567	0
1555	640.259	640.259	0.0771	0
1556	654.274	654.274	0.1349	0
1557	766.396	766.396	0.1541	0
1558	780.411	780.411	0.1185	0
1559	794.427	794.427	0.1039	0
1560	808.443	808.443	0.0903	0
1561	780.408	780.408	0.0604	0
1562	1018.67	1018.67	0.059	0
1563	184.743	184.743	0.0584	0
1564	198.758	198.758	0.0576	0
1565	760.385	760.385	0.1012	0
1566	774.401	774.401	0.2208	0
1567	840.471	840.471	0.0957	0
1568	854.487	854.487	0.293	0
1569	180.733	180.733	0.0621	0
1570	194.749	194.749	0.0638	0
1571	784.406	784.406	0.0793	0
1572	798.422	798.422	0.1228	0
1573	812.437	812.437	0.062	0
1574	792.411	792.411	0.0891	0
1575	806.427	806.427	0.0643	0
1576	758.369	758.369	0.1199	0
1577	772.385	772.385	0.2112	0
1578	180.72	180.72	0.0664	0
1579	194.736	194.736	0.0604	0
1580	196.736	196.736	0.062	0
1581	238.784	238.784	0.0568	0
1582	810.422	810.422	0.0582	0
1583	824.437	824.437	0.0568	0
1584	188.727	188.727	0.0582	0
1585	202.742	202.742	0.0632	0
1586	790.396	790.396	0.1429	0
1587	804.411	804.411	0.0663	0
1588	818.427	818.427	0.0637	0
1589	190.721	190.721	0.0615	0
1590	218.753	218.753	0.0619	0
1591	186.715	186.715	0.062	0
1592	270.81	270.81	0.0591	0
1593	184.707	184.707	0.0576	0
1594	198.723	198.723	0.0718	0
1595	240.77	240.77	0.0573	0
1596	190.713	190.713	0.0685	0

## Sheet: O4 S1 
O4 S1 (3.61%)	A.M.W. average :					A.W. average DBE :			A.W. average C# :												A.W. averageH/C	A.W. averageO/C	A.W. averageS/C
	245.197					3.52843			10.6856												2.18767	0.39125	0.0978124
	Exp. m/z	Recal m/z	Theor. Mass	Error	Rel. Abundance	Signal2Noise	DBE	Molecular Formula													H/C	O/C	S/C
1	209.085	209.085	209.085	0.159234	0.1948	0	0		C	8	H	18	N	0	O	4	S	1	13C	0	2.25	0.5	0.125
2	223.101	223.101	223.101	0.104695	7.7574	0	0		C	9	H	20	N	0	O	4	S	1	13C	0	2.22222	0.444444	0.111111
3	237.117	237.117	237.117	0.0144305	60.9342	0	0		C	10	H	22	N	0	O	4	S	1	13C	0	2.2	0.4	0.1
4	251.132	251.132	251.132	-0.0259391	18.8493	0	0		C	11	H	24	N	0	O	4	S	1	13C	0	2.18182	0.363636	0.0909091
5	265.148	265.148	265.148	0.0133887	4.531	0	0		C	12	H	26	N	0	O	4	S	1	13C	0	2.16667	0.333333	0.0833333
6	279.164	279.164	279.164	0.0129463	1.0094	0	0		C	13	H	28	N	0	O	4	S	1	13C	0	2.15385	0.307692	0.0769231
7	293.179	293.179	293.179	0.0125461	0.8383	0	0		C	14	H	30	N	0	O	4	S	1	13C	0	2.14286	0.285714	0.0714286
8	235.101	235.101	235.101	0.0993512	0.1108	0	1		C	10	H	20	N	0	O	4	S	1	13C	0	2	0.4	0.1
9	249.117	249.117	249.117	-0.0264065	0.0899	0	1		C	11	H	22	N	0	O	4	S	1	13C	0	2	0.363636	0.0909091
10	263.132	263.132	263.132	0.127259	0.0859	0	1		C	12	H	24	N	0	O	4	S	1	13C	0	2	0.333333	0.0833333
11	277.148	277.148	277.148	0.012809	0.0681	0	1		C	13	H	26	N	0	O	4	S	1	13C	0	2	0.307692	0.0769231
12	291.164	291.164	291.164	-0.0219322	0.0655	0	1		C	14	H	28	N	0	O	4	S	1	13C	0	2	0.285714	0.0714286
13	333.211	333.211	333.211	-0.0786093	0.1565	0	1		C	17	H	34	N	0	O	4	S	1	13C	0	2	0.235294	0.0588235
14	273.117	273.117	273.117	0.0125284	0.06	0	3		C	13	H	22	N	0	O	4	S	1	13C	0	1.69231	0.307692	0.0769231
15	329.179	329.179	329.179	0.0719312	0.0639	0	3		C	17	H	30	N	0	O	4	S	1	13C	0	1.76471	0.235294	0.0588235
16	343.195	343.195	343.195	0.0109046	0.2124	0	3		C	18	H	32	N	0	O	4	S	1	13C	0	1.77778	0.222222	0.0555556
17	357.21	357.21	357.211	0.038651	0.0956	0	3		C	19	H	34	N	0	O	4	S	1	13C	0	1.78947	0.210526	0.0526316
18	371.226	371.226	371.226	-0.124262	0.0611	0	3		C	20	H	36	N	0	O	4	S	1	13C	0	1.8	0.2	0.05
19	455.32	455.32	455.32	-0.0785041	0.0718	0	3		C	26	H	48	N	0	O	4	S	1	13C	0	1.84615	0.153846	0.0384615
20	327.164	327.164	327.164	-0.111216	0.1084	0	4		C	17	H	28	N	0	O	4	S	1	13C	0	1.64706	0.235294	0.0588235
21	341.179	341.179	341.179	-0.0185291	0.3227	0	4		C	18	H	30	N	0	O	4	S	1	13C	0	1.66667	0.222222	0.0555556
22	355.195	355.195	355.195	0.0386898	0.1341	0	4		C	19	H	32	N	0	O	4	S	1	13C	0	1.68421	0.210526	0.0526316
23	369.211	369.211	369.211	-0.0167748	0.5599	0	4		C	20	H	34	N	0	O	4	S	1	13C	0	1.7	0.2	0.05
24	397.242	397.242	397.242	-0.115963	0.0619	0	4		C	22	H	38	N	0	O	4	S	1	13C	0	1.72727	0.181818	0.0454545
25	453.304	453.304	453.304	-0.0128139	0.0607	0	4		C	26	H	46	N	0	O	4	S	1	13C	0	1.76923	0.153846	0.0384615

## Sheet: O5 S1 
O5 S1 (9.55%)	A.M.W. average :					A.W. average DBE :			A.W. average C# :												A.W. averageH/C	A.W. averageO/C	A.W. averageS/C
	346.111					5.58163			17.4446												1.89539	0.34341	0.0686819
	Exp. m/z	Recal m/z	Theor. Mass	Error	Rel. Abundance	Signal2Noise	DBE	Molecular Formula													H/C	O/C	S/C
1	253.112	253.112	253.112	-0.0077386	0.2556	0	0		C	10	H	22	N	0	O	5	S	1	13C	0	2.2	0.5	0.1
2	267.127	267.127	267.127	-0.00709246	12.3053	0	0		C	11	H	24	N	0	O	5	S	1	13C	0	2.18182	0.454545	0.0909091
3	281.143	281.143	281.143	-0.00651075	72.1892	0	0		C	12	H	26	N	0	O	5	S	1	13C	0	2.16667	0.416667	0.0833333
4	295.158	295.158	295.158	-0.00598428	17.1856	0	0		C	13	H	28	N	0	O	5	S	1	13C	0	2.15385	0.384615	0.0769231
5	309.174	309.174	309.174	-0.00550554	2.2998	0	0		C	14	H	30	N	0	O	5	S	1	13C	0	2.14286	0.357143	0.0714286
6	337.205	337.205	337.205	-0.0639785	0.6258	0	0		C	16	H	34	N	0	O	5	S	1	13C	0	2.125	0.3125	0.0625
7	237.08	237.08	237.08	-0.00880297	0.0648	0	1		C	9	H	18	N	0	O	5	S	1	13C	0	2	0.555556	0.111111
8	251.096	251.096	251.096	-0.00805617	0.2821	0	1		C	10	H	20	N	0	O	5	S	1	13C	0	2	0.5	0.1
9	265.112	265.112	265.112	-0.00738832	0.3434	0	1		C	11	H	22	N	0	O	5	S	1	13C	0	2	0.454545	0.0909091
10	279.127	279.127	279.127	-0.00678755	0.4645	0	1		C	12	H	24	N	0	O	5	S	1	13C	0	2	0.416667	0.0833333
11	293.143	293.143	293.143	-0.00624423	0.3409	0	1		C	13	H	26	N	0	O	5	S	1	13C	0	2	0.384615	0.0769231
12	307.158	307.158	307.158	-0.038307	0.1317	0	1		C	14	H	28	N	0	O	5	S	1	13C	0	2	0.357143	0.0714286
13	321.174	321.174	321.174	-0.00529984	0.1058	0	1		C	15	H	30	N	0	O	5	S	1	13C	0	2	0.333333	0.0666667
14	335.19	335.19	335.19	-0.0645546	0.205	0	1		C	16	H	32	N	0	O	5	S	1	13C	0	2	0.3125	0.0625
15	349.205	349.205	349.205	0.0241294	0.2427	0	1		C	17	H	34	N	0	O	5	S	1	13C	0	2	0.294118	0.0588235
16	363.221	363.221	363.221	0.0509063	0.1521	0	1		C	18	H	36	N	0	O	5	S	1	13C	0	2	0.277778	0.0555556
17	377.237	377.237	377.237	0.049185	1.0205	0	1		C	19	H	38	N	0	O	5	S	1	13C	0	2	0.263158	0.0526316
18	235.065	235.065	235.065	-0.00915132	0.0588	0	2		C	9	H	16	N	0	O	5	S	1	13C	0	1.77778	0.555556	0.111111
19	249.08	249.08	249.08	-0.00837887	0.0982	0	2		C	10	H	18	N	0	O	5	S	1	13C	0	1.8	0.5	0.1
20	263.096	263.096	263.096	-0.00768872	0.2418	0	2		C	11	H	20	N	0	O	5	S	1	13C	0	1.81818	0.454545	0.0909091
21	277.112	277.112	277.112	-0.00706838	0.9529	0	2		C	12	H	22	N	0	O	5	S	1	13C	0	1.83333	0.416667	0.0833333
22	291.127	291.127	291.127	-0.00650777	1.129	0	2		C	13	H	24	N	0	O	5	S	1	13C	0	1.84615	0.384615	0.0769231
23	305.143	305.143	305.143	-0.00599867	0.4954	0	2		C	14	H	26	N	0	O	5	S	1	13C	0	1.85714	0.357143	0.0714286
24	319.158	319.158	319.158	-0.00553427	0.163	0	2		C	15	H	28	N	0	O	5	S	1	13C	0	1.86667	0.333333	0.0666667
25	333.174	333.174	333.174	-0.00510895	0.0752	0	2		C	16	H	30	N	0	O	5	S	1	13C	0	1.875	0.3125	0.0625
26	347.19	347.19	347.19	-0.00471797	0.1491	0	2		C	17	H	32	N	0	O	5	S	1	13C	0	1.88235	0.294118	0.0588235
27	361.205	361.205	361.205	-0.00435733	1.4252	0	2		C	18	H	34	N	0	O	5	S	1	13C	0	1.88889	0.277778	0.0555556
28	375.221	375.221	375.221	-0.00402363	14.9963	0	2		C	19	H	36	N	0	O	5	S	1	13C	0	1.89474	0.263158	0.0526316
29	389.237	389.237	389.237	-0.00371396	0.1544	0	2		C	20	H	38	N	0	O	5	S	1	13C	0	1.9	0.25	0.05
30	403.252	403.252	403.252	-0.00342582	0.3125	0	2		C	21	H	40	N	0	O	5	S	1	13C	0	1.90476	0.238095	0.047619
31	417.268	417.268	417.268	-0.00315704	0.3737	0	2		C	22	H	42	N	0	O	5	S	1	13C	0	1.90909	0.227273	0.0454545
32	459.315	459.315	459.315	-0.0024491	0.1117	0	2		C	25	H	48	N	0	O	5	S	1	13C	0	1.92	0.2	0.04
33	487.346	487.346	487.346	-0.00204501	0.0628	0	2		C	27	H	52	N	0	O	5	S	1	13C	0	1.92593	0.185185	0.037037
34	275.096	275.096	275.096	-0.00735333	0.1938	0	3		C	12	H	20	N	0	O	5	S	1	13C	0	1.66667	0.416667	0.0833333
35	289.112	289.112	289.112	-0.006775	0.1718	0	3		C	13	H	22	N	0	O	5	S	1	13C	0	1.69231	0.384615	0.0769231
36	303.127	303.127	303.127	0.0267393	0.184	0	3		C	14	H	24	N	0	O	5	S	1	13C	0	1.71429	0.357143	0.0714286
37	317.143	317.143	317.143	-0.0688348	0.0702	0	3		C	15	H	26	N	0	O	5	S	1	13C	0	1.73333	0.333333	0.0666667
38	331.158	331.158	331.158	-0.0355308	0.1838	0	3		C	16	H	28	N	0	O	5	S	1	13C	0	1.75	0.3125	0.0625
39	345.174	345.174	345.174	-0.00493134	0.1436	0	3		C	17	H	30	N	0	O	5	S	1	13C	0	1.76471	0.294118	0.0588235
40	359.19	359.19	359.19	-0.00456035	1.811	0	3		C	18	H	32	N	0	O	5	S	1	13C	0	1.77778	0.277778	0.0555556
41	373.205	373.205	373.205	-0.00421722	25.4754	0	3		C	19	H	34	N	0	O	5	S	1	13C	0	1.78947	0.263158	0.0526316
42	387.221	387.221	387.221	-0.00389894	0.4491	0	3		C	20	H	36	N	0	O	5	S	1	13C	0	1.8	0.25	0.05
43	401.237	401.237	401.237	0.0213201	5.6953	0	3		C	21	H	38	N	0	O	5	S	1	13C	0	1.80952	0.238095	0.047619
44	415.252	415.252	415.252	-0.0274086	0.2073	0	3		C	22	H	40	N	0	O	5	S	1	13C	0	1.81818	0.227273	0.0454545
45	429.268	429.268	429.268	-0.0496597	0.1801	0	3		C	23	H	42	N	0	O	5	S	1	13C	0	1.82609	0.217391	0.0434783
46	443.284	443.284	443.284	-0.0479449	0.082	0	3		C	24	H	44	N	0	O	5	S	1	13C	0	1.83333	0.208333	0.0416667
47	457.299	457.299	457.299	0.0411349	0.0941	0	3		C	25	H	46	N	0	O	5	S	1	13C	0	1.84	0.2	0.04
48	471.315	471.315	471.315	0.0824822	0.0598	0	3		C	26	H	48	N	0	O	5	S	1	13C	0	1.84615	0.192308	0.0384615
49	485.331	485.331	485.331	-0.00218566	0.1721	0	3		C	27	H	50	N	0	O	5	S	1	13C	0	1.85185	0.185185	0.037037
50	188.986	188.986	188.986	-0.277649	0.0601	0	4		C	6	H	6	N	0	O	5	S	1	13C	0	1	0.833333	0.166667
51	329.143	329.143	329.143	-0.248617	0.059	0	4		C	16	H	26	N	0	O	5	S	1	13C	0	1.625	0.3125	0.0625
52	343.158	343.158	343.158	0.111417	0.0686	0	4		C	17	H	28	N	0	O	5	S	1	13C	0	1.64706	0.294118	0.0588235
53	357.174	357.174	357.174	-0.00476566	0.6239	0	4		C	18	H	30	N	0	O	5	S	1	13C	0	1.66667	0.277778	0.0555556
54	371.19	371.19	371.19	-0.00441292	1.5543	0	4		C	19	H	32	N	0	O	5	S	1	13C	0	1.68421	0.263158	0.0526316
55	385.205	385.205	385.205	-0.00408585	0.2856	0	4		C	20	H	34	N	0	O	5	S	1	13C	0	1.7	0.25	0.05
56	399.221	399.221	399.221	0.021267	2.107	0	4		C	21	H	36	N	0	O	5	S	1	13C	0	1.71429	0.238095	0.047619
57	413.237	413.237	413.237	0.0932986	0.0819	0	4		C	22	H	38	N	0	O	5	S	1	13C	0	1.72727	0.227273	0.0454545
58	427.252	427.252	427.252	-0.00323338	0.0873	0	4		C	23	H	40	N	0	O	5	S	1	13C	0	1.73913	0.217391	0.0434783
59	483.315	483.315	483.315	-0.0230179	0.1096	0	4		C	27	H	48	N	0	O	5	S	1	13C	0	1.77778	0.185185	0.037037
60	341.143	341.143	341.143	0.0239476	0.067	0	5		C	17	H	26	N	0	O	5	S	1	13C	0	1.52941	0.294118	0.0588235
61	355.158	355.158	355.158	-0.0049733	0.2521	0	5		C	18	H	28	N	0	O	5	S	1	13C	0	1.55556	0.277778	0.0555556
62	369.174	369.174	369.174	-0.0316982	0.4725	0	5		C	19	H	30	N	0	O	5	S	1	13C	0	1.57895	0.263158	0.0526316
63	383.19	383.19	383.19	0.021822	11.8711	0	5		C	20	H	32	N	0	O	5	S	1	13C	0	1.6	0.25	0.05
64	397.205	397.205	397.205	-0.00396241	0.4186	0	5		C	21	H	34	N	0	O	5	S	1	13C	0	1.61905	0.238095	0.047619
65	411.221	411.221	411.221	-0.149578	0.0691	0	5		C	22	H	36	N	0	O	5	S	1	13C	0	1.63636	0.227273	0.0454545
66	425.237	425.237	425.237	-0.00339954	2.7741	0	5		C	23	H	38	N	0	O	5	S	1	13C	0	1.65217	0.217391	0.0434783
67	439.252	439.252	439.252	0.0651528	0.078	0	5		C	24	H	40	N	0	O	5	S	1	13C	0	1.66667	0.208333	0.0416667
68	453.268	453.268	453.268	0.0853417	0.077	0	5		C	25	H	42	N	0	O	5	S	1	13C	0	1.68	0.2	0.04
69	339.127	339.127	339.127	-0.0350741	0.1157	0	6		C	17	H	24	N	0	O	5	S	1	13C	0	1.41176	0.294118	0.0588235
70	353.143	353.143	353.143	0.0231338	0.0965	0	6		C	18	H	26	N	0	O	5	S	1	13C	0	1.44444	0.277778	0.0555556
71	367.158	367.158	367.158	-0.032047	0.4351	0	6		C	19	H	28	N	0	O	5	S	1	13C	0	1.47368	0.263158	0.0526316
72	381.174	381.174	381.174	0.0217691	21.8071	0	6		C	20	H	30	N	0	O	5	S	1	13C	0	1.5	0.25	0.05
73	395.19	395.19	395.19	-0.00414492	1.0938	0	6		C	21	H	32	N	0	O	5	S	1	13C	0	1.52381	0.238095	0.047619
74	409.205	409.205	409.205	-0.077159	0.0772	0	6		C	22	H	34	N	0	O	5	S	1	13C	0	1.54545	0.227273	0.0454545
75	423.221	423.221	423.221	-0.00356728	0.2187	0	6		C	23	H	36	N	0	O	5	S	1	13C	0	1.56522	0.217391	0.0434783
76	451.252	451.252	451.252	-0.0695431	0.1328	0	6		C	25	H	40	N	0	O	5	S	1	13C	0	1.6	0.2	0.04
77	465.268	465.268	465.268	0.0616476	0.0774	0	6		C	26	H	42	N	0	O	5	S	1	13C	0	1.61538	0.192308	0.0384615
78	479.284	479.284	479.284	0.0599787	0.0641	0	6		C	27	H	44	N	0	O	5	S	1	13C	0	1.62963	0.185185	0.037037
79	493.299	493.299	493.299	-0.0226821	0.4525	0	6		C	28	H	46	N	0	O	5	S	1	13C	0	1.64286	0.178571	0.0357143
80	351.127	351.127	351.127	0.108523	0.084	0	7		C	18	H	24	N	0	O	5	S	1	13C	0	1.33333	0.277778	0.0555556
81	365.143	365.143	365.143	0.0497601	0.1985	0	7		C	19	H	26	N	0	O	5	S	1	13C	0	1.36842	0.263158	0.0526316
82	379.158	379.158	379.158	0.0744641	43.4499	0	7		C	20	H	28	N	0	O	5	S	1	13C	0	1.4	0.25	0.05
83	393.174	393.174	393.174	-0.0043293	1.8486	0	7		C	21	H	30	N	0	O	5	S	1	13C	0	1.42857	0.238095	0.047619
84	421.205	421.205	421.205	-0.027478	0.1177	0	7		C	23	H	34	N	0	O	5	S	1	13C	0	1.47826	0.217391	0.0434783

## Sheet: O6 S1 
O6 S1 (21.2%)	A.M.W. average :					A.W. average DBE :			A.W. average C# :												A.W. averageH/C	A.W. averageO/C	A.W. averageS/C
	390.914					4.66462			19.3069												1.8429	0.336269	0.0560449
	Exp. m/z	Recal m/z	Theor. Mass	Error	Rel. Abundance	Signal2Noise	DBE	Molecular Formula													H/C	O/C	S/C
1	297.138	297.138	297.138	0.00938659	0.4842	0	0		C	12	H	26	N	0	O	6	S	1	13C	0	2.16667	0.5	0.0833333
2	311.153	311.153	311.153	0.00916991	14.3724	0	0		C	13	H	28	N	0	O	6	S	1	13C	0	2.15385	0.461538	0.0769231
3	325.169	325.169	325.169	-0.0525346	83.3028	0	0		C	14	H	30	N	0	O	6	S	1	13C	0	2.14286	0.428571	0.0714286
4	339.185	339.185	339.185	0.00879028	21.7444	0	0		C	15	H	32	N	0	O	6	S	1	13C	0	2.13333	0.4	0.0666667
5	353.2	353.2	353.2	0.00862307	2.533	0	0		C	16	H	34	N	0	O	6	S	1	13C	0	2.125	0.375	0.0625
6	381.232	381.232	381.232	0.00832552	0.2694	0	0		C	18	H	38	N	0	O	6	S	1	13C	0	2.11111	0.333333	0.0555556
7	323.153	323.153	323.153	-0.0221157	0.1882	0	1		C	14	H	28	N	0	O	6	S	1	13C	0	2	0.428571	0.0714286
8	337.169	337.169	337.169	-0.0506648	0.1261	0	1		C	15	H	30	N	0	O	6	S	1	13C	0	2	0.4	0.0666667
9	351.185	351.185	351.185	0.036965	0.1623	0	1		C	16	H	32	N	0	O	6	S	1	13C	0	2	0.375	0.0625
10	365.2	365.2	365.2	0.0631042	1.6021	0	1		C	17	H	34	N	0	O	6	S	1	13C	0	2	0.352941	0.0588235
11	379.216	379.216	379.216	0.060941	0.5181	0	1		C	18	H	36	N	0	O	6	S	1	13C	0	2	0.333333	0.0555556
12	393.232	393.232	393.232	0.00807145	12.7313	0	1		C	19	H	38	N	0	O	6	S	1	13C	0	2	0.315789	0.0526316
13	407.247	407.247	407.247	0.00795116	0.2994	0	1		C	20	H	40	N	0	O	6	S	1	13C	0	2	0.3	0.05
14	421.263	421.263	421.263	0.00783888	0.4574	0	1		C	21	H	42	N	0	O	6	S	1	13C	0	2	0.285714	0.047619
15	435.279	435.279	435.279	-0.01524	1.0768	0	1		C	22	H	44	N	0	O	6	S	1	13C	0	2	0.272727	0.0454545
16	449.294	449.294	449.294	-0.0146218	0.0642	0	1		C	23	H	46	N	0	O	6	S	1	13C	0	2	0.26087	0.0434783
17	463.31	463.31	463.31	0.0291266	0.0868	0	1		C	24	H	48	N	0	O	6	S	1	13C	0	2	0.25	0.0416667
18	293.106	293.106	293.106	-0.0591566	0.0634	0	2		C	12	H	22	N	0	O	6	S	1	13C	0	1.83333	0.5	0.0833333
19	307.122	307.122	307.122	-0.0236877	0.1822	0	2		C	13	H	24	N	0	O	6	S	1	13C	0	1.84615	0.461538	0.0769231
20	321.138	321.138	321.138	-0.0224542	0.062	0	2		C	14	H	26	N	0	O	6	S	1	13C	0	1.85714	0.428571	0.0714286
21	335.153	335.153	335.153	-0.0511609	0.0844	0	2		C	15	H	28	N	0	O	6	S	1	13C	0	1.86667	0.4	0.0666667
22	349.169	349.169	349.169	0.0369947	0.1285	0	2		C	16	H	30	N	0	O	6	S	1	13C	0	1.875	0.375	0.0625
23	363.185	363.185	363.185	0.0357436	0.351	0	2		C	17	H	32	N	0	O	6	S	1	13C	0	1.88235	0.352941	0.0588235
24	377.2	377.2	377.2	0.0345855	7.811	0	2		C	18	H	34	N	0	O	6	S	1	13C	0	1.88889	0.333333	0.0555556
25	391.216	391.216	391.216	-0.0176122	102.323	0	2		C	19	H	36	N	0	O	6	S	1	13C	0	1.89474	0.315789	0.0526316
26	405.232	405.232	405.232	0.00783243	2.2965	0	2		C	20	H	38	N	0	O	6	S	1	13C	0	1.9	0.3	0.05
27	419.247	419.247	419.247	0.00772358	3.3422	0	2		C	21	H	40	N	0	O	6	S	1	13C	0	1.90476	0.285714	0.047619
28	433.263	433.263	433.263	0.00762177	12.7968	0	2		C	22	H	42	N	0	O	6	S	1	13C	0	1.90909	0.272727	0.0454545
29	447.279	447.279	447.279	0.00752634	0.3807	0	2		C	23	H	44	N	0	O	6	S	1	13C	0	1.91304	0.26087	0.0434783
30	461.294	461.294	461.294	-0.0359196	1.1543	0	2		C	24	H	46	N	0	O	6	S	1	13C	0	1.91667	0.25	0.0416667
31	475.31	475.31	475.31	0.00735236	0.361	0	2		C	25	H	48	N	0	O	6	S	1	13C	0	1.92	0.24	0.04
32	489.326	489.326	489.326	0.0277091	0.1753	0	2		C	26	H	50	N	0	O	6	S	1	13C	0	1.92308	0.230769	0.0384615
33	503.341	503.341	503.341	-0.0126695	0.1827	0	2		C	27	H	52	N	0	O	6	S	1	13C	0	1.92593	0.222222	0.037037
34	333.138	333.138	333.138	-0.0816806	0.0758	0	3		C	15	H	26	N	0	O	6	S	1	13C	0	1.73333	0.4	0.0666667
35	347.153	347.153	347.153	-0.0493924	0.0956	0	3		C	16	H	28	N	0	O	6	S	1	13C	0	1.75	0.375	0.0625
36	361.169	361.169	361.169	-0.074986	0.0888	0	3		C	17	H	30	N	0	O	6	S	1	13C	0	1.76471	0.352941	0.0588235
37	375.185	375.185	375.185	0.00794683	4.7293	0	3		C	18	H	32	N	0	O	6	S	1	13C	0	1.77778	0.333333	0.0555556
38	389.2	389.2	389.2	-0.0178683	31.1392	0	3		C	19	H	34	N	0	O	6	S	1	13C	0	1.78947	0.315789	0.0526316
39	403.216	403.216	403.216	0.0325131	6.6574	0	3		C	20	H	36	N	0	O	6	S	1	13C	0	1.8	0.3	0.05
40	417.232	417.232	417.232	0.00760717	29.3781	0	3		C	21	H	38	N	0	O	6	S	1	13C	0	1.80952	0.285714	0.047619
41	431.247	431.247	431.247	0.00750866	3.289	0	3		C	22	H	40	N	0	O	6	S	1	13C	0	1.81818	0.272727	0.0454545
42	445.263	445.263	445.263	-0.0150423	0.4221	0	3		C	23	H	42	N	0	O	6	S	1	13C	0	1.82609	0.26087	0.0434783
43	459.279	459.279	459.279	-0.0579901	1.5327	0	3		C	24	H	44	N	0	O	6	S	1	13C	0	1.83333	0.25	0.0416667
44	473.294	473.294	473.294	-0.0138804	0.6913	0	3		C	25	H	46	N	0	O	6	S	1	13C	0	1.84	0.24	0.04
45	487.31	487.31	487.31	-0.0954328	0.2827	0	3		C	26	H	48	N	0	O	6	S	1	13C	0	1.84615	0.230769	0.0384615
46	501.325	501.325	501.326	0.0669401	0.4529	0	3		C	27	H	50	N	0	O	6	S	1	13C	0	1.85185	0.222222	0.037037
47	515.341	515.341	515.341	0.0264348	0.1615	0	3		C	28	H	52	N	0	O	6	S	1	13C	0	1.85714	0.214286	0.0357143
48	529.357	529.357	529.357	0.025856	0.2095	0	3		C	29	H	54	N	0	O	6	S	1	13C	0	1.86207	0.206897	0.0344828
49	543.372	543.372	543.372	0.0989215	0.0565	0	3		C	30	H	56	N	0	O	6	S	1	13C	0	1.86667	0.2	0.0333333
50	359.153	359.153	359.153	0.00794438	0.0576	0	4		C	17	H	28	N	0	O	6	S	1	13C	0	1.64706	0.352941	0.0588235
51	373.169	373.169	373.169	0.00781788	0.4682	0	4		C	18	H	30	N	0	O	6	S	1	13C	0	1.66667	0.333333	0.0555556
52	387.185	387.185	387.185	0.00770054	1.7907	0	4		C	19	H	32	N	0	O	6	S	1	13C	0	1.68421	0.315789	0.0526316
53	401.2	401.2	401.2	0.0325166	2.3025	0	4		C	20	H	34	N	0	O	6	S	1	13C	0	1.7	0.3	0.05
54	415.216	415.216	415.216	0.00748962	25.4423	0	4		C	21	H	36	N	0	O	6	S	1	13C	0	1.71429	0.285714	0.047619
55	429.232	429.232	429.232	0.00739449	0.6238	0	4		C	22	H	38	N	0	O	6	S	1	13C	0	1.72727	0.272727	0.0454545
56	443.247	443.247	443.247	0.0298662	0.256	0	4		C	23	H	40	N	0	O	6	S	1	13C	0	1.73913	0.26087	0.0434783
57	457.263	457.263	457.263	-0.0365168	0.2244	0	4		C	24	H	42	N	0	O	6	S	1	13C	0	1.75	0.25	0.0416667
58	471.279	471.279	471.279	0.00714306	0.2696	0	4		C	25	H	44	N	0	O	6	S	1	13C	0	1.76	0.24	0.04
59	485.294	485.294	485.294	-0.116567	0.1261	0	4		C	26	H	46	N	0	O	6	S	1	13C	0	1.76923	0.230769	0.0384615
60	499.31	499.31	499.31	0.0470542	0.4544	0	4		C	27	H	48	N	0	O	6	S	1	13C	0	1.77778	0.222222	0.037037
61	513.326	513.326	513.326	0.0264136	0.2252	0	4		C	28	H	50	N	0	O	6	S	1	13C	0	1.78571	0.214286	0.0357143
62	527.341	527.341	527.341	-0.0310559	0.263	0	4		C	29	H	52	N	0	O	6	S	1	13C	0	1.7931	0.206897	0.0344828
63	541.357	541.357	541.357	-0.0486055	0.0872	0	4		C	30	H	54	N	0	O	6	S	1	13C	0	1.8	0.2	0.0333333
64	639.466	639.466	639.466	0.0690201	0.0731	0	4		C	37	H	68	N	0	O	6	S	1	13C	0	1.83784	0.162162	0.027027
65	371.153	371.153	371.153	-0.0192555	0.1519	0	5		C	18	H	28	N	0	O	6	S	1	13C	0	1.55556	0.333333	0.0555556
66	385.169	385.169	385.169	0.00757431	0.3752	0	5		C	19	H	30	N	0	O	6	S	1	13C	0	1.57895	0.315789	0.0526316
67	399.185	399.185	399.185	0.0325201	17.7654	0	5		C	20	H	32	N	0	O	6	S	1	13C	0	1.6	0.3	0.05
68	413.2	413.2	413.2	0.00737093	61.9207	0	5		C	21	H	34	N	0	O	6	S	1	13C	0	1.61905	0.285714	0.047619
69	427.216	427.216	427.216	0.00727925	2.9102	0	5		C	22	H	36	N	0	O	6	S	1	13C	0	1.63636	0.272727	0.0454545
70	441.232	441.232	441.232	0.0298572	0.6733	0	5		C	23	H	38	N	0	O	6	S	1	13C	0	1.65217	0.26087	0.0434783
71	455.247	455.247	455.247	0.0290789	0.1596	0	5		C	24	H	40	N	0	O	6	S	1	13C	0	1.66667	0.25	0.0416667
72	469.263	469.263	469.263	-0.078203	0.168	0	5		C	25	H	42	N	0	O	6	S	1	13C	0	1.68	0.24	0.04
73	483.279	483.279	483.279	-0.0344183	0.1477	0	5		C	26	H	44	N	0	O	6	S	1	13C	0	1.69231	0.230769	0.0384615
74	497.294	497.294	497.294	0.0672248	0.1234	0	5		C	27	H	46	N	0	O	6	S	1	13C	0	1.7037	0.222222	0.037037
75	511.31	511.31	511.31	-0.0322805	0.1668	0	5		C	28	H	48	N	0	O	6	S	1	13C	0	1.71429	0.214286	0.0357143
76	525.326	525.326	525.326	-0.0122614	0.7485	0	5		C	29	H	50	N	0	O	6	S	1	13C	0	1.72414	0.206897	0.0344828
77	539.341	539.341	539.341	-0.0118238	0.0927	0	5		C	30	H	52	N	0	O	6	S	1	13C	0	1.73333	0.2	0.0333333
78	637.451	637.451	637.451	0.1162	0.0912	0	5		C	37	H	66	N	0	O	6	S	1	13C	0	1.78378	0.162162	0.027027
79	341.106	341.106	341.106	-0.0508321	0.0763	0	6		C	16	H	22	N	0	O	6	S	1	13C	0	1.375	0.375	0.0625
80	355.122	355.122	355.122	0.00767333	5.3462	0	6		C	17	H	24	N	0	O	6	S	1	13C	0	1.41176	0.352941	0.0588235
81	369.138	369.138	369.138	-0.0466246	0.1439	0	6		C	18	H	26	N	0	O	6	S	1	13C	0	1.44444	0.333333	0.0555556
82	383.153	383.153	383.153	0.00744676	0.1949	0	6		C	19	H	28	N	0	O	6	S	1	13C	0	1.47368	0.315789	0.0526316
83	397.169	397.169	397.169	0.00734546	23.2998	0	6		C	20	H	30	N	0	O	6	S	1	13C	0	1.5	0.3	0.05
84	411.185	411.185	411.185	0.00725107	31.5412	0	6		C	21	H	32	N	0	O	6	S	1	13C	0	1.52381	0.285714	0.047619
85	425.2	425.2	425.2	0.00716291	0.5048	0	6		C	22	H	34	N	0	O	6	S	1	13C	0	1.54545	0.272727	0.0454545
86	439.216	439.216	439.216	0.0298482	0.3907	0	6		C	23	H	36	N	0	O	6	S	1	13C	0	1.56522	0.26087	0.0434783
87	453.232	453.232	453.232	0.0511305	0.0976	0	6		C	24	H	38	N	0	O	6	S	1	13C	0	1.58333	0.25	0.0416667
88	467.247	467.247	467.247	-0.121482	0.0634	0	6		C	25	H	40	N	0	O	6	S	1	13C	0	1.6	0.24	0.04
89	481.263	481.263	481.263	-0.0346957	0.1043	0	6		C	26	H	42	N	0	O	6	S	1	13C	0	1.61538	0.230769	0.0384615
90	495.279	495.279	495.279	-0.0335844	0.0961	0	6		C	27	H	44	N	0	O	6	S	1	13C	0	1.62963	0.222222	0.037037
91	509.294	509.294	509.294	-0.0521692	0.0833	0	6		C	28	H	46	N	0	O	6	S	1	13C	0	1.64286	0.214286	0.0357143
92	523.31	523.31	523.31	-0.0124312	0.1729	0	6		C	29	H	48	N	0	O	6	S	1	13C	0	1.65517	0.206897	0.0344828
93	537.326	537.326	537.326	-0.0678196	0.1136	0	6		C	30	H	50	N	0	O	6	S	1	13C	0	1.66667	0.2	0.0333333
94	353.106	353.106	353.106	0.00753549	1.755	0	7		C	17	H	22	N	0	O	6	S	1	13C	0	1.29412	0.352941	0.0588235
95	367.122	367.122	367.122	-0.0198164	0.5415	0	7		C	18	H	24	N	0	O	6	S	1	13C	0	1.33333	0.333333	0.0555556
96	381.138	381.138	381.138	0.0597923	0.193	0	7		C	19	H	26	N	0	O	6	S	1	13C	0	1.36842	0.315789	0.0526316
97	395.153	395.153	395.153	0.00722061	4.3895	0	7		C	20	H	28	N	0	O	6	S	1	13C	0	1.4	0.3	0.05
98	409.169	409.169	409.169	0.00713004	24.9638	0	7		C	21	H	30	N	0	O	6	S	1	13C	0	1.42857	0.285714	0.047619
99	423.185	423.185	423.185	0.00704546	1.1021	0	7		C	22	H	32	N	0	O	6	S	1	13C	0	1.45455	0.272727	0.0454545
100	437.2	437.2	437.2	-0.0387793	0.1763	0	7		C	23	H	34	N	0	O	6	S	1	13C	0	1.47826	0.26087	0.0434783
101	451.216	451.216	451.216	-0.0152703	0.1172	0	7		C	24	H	36	N	0	O	6	S	1	13C	0	1.5	0.25	0.0416667
102	465.232	465.232	465.232	0.0498116	0.0686	0	7		C	25	H	38	N	0	O	6	S	1	13C	0	1.52	0.24	0.04
103	479.247	479.247	479.247	0.00675662	0.0852	0	7		C	26	H	40	N	0	O	6	S	1	13C	0	1.53846	0.230769	0.0384615
104	507.279	507.279	507.279	-0.0327899	0.0934	0	7		C	28	H	44	N	0	O	6	S	1	13C	0	1.57143	0.214286	0.0357143
105	521.294	521.294	521.294	-0.0317853	0.2852	0	7		C	29	H	46	N	0	O	6	S	1	13C	0	1.58621	0.206897	0.0344828
106	337.075	337.075	337.075	-0.111155	0.131	0	8		C	16	H	18	N	0	O	6	S	1	13C	0	1.125	0.375	0.0625
107	379.122	379.122	379.122	0.0863178	1.0137	0	8		C	19	H	24	N	0	O	6	S	1	13C	0	1.26316	0.315789	0.0526316
108	393.138	393.138	393.138	0.00709449	0.3897	0	8		C	20	H	26	N	0	O	6	S	1	13C	0	1.3	0.3	0.05
109	407.153	407.153	407.153	0.0070078	0.158	0	8		C	21	H	28	N	0	O	6	S	1	13C	0	1.33333	0.285714	0.047619
110	505.263	505.263	505.263	0.00653567	0.1948	0	8		C	28	H	42	N	0	O	6	S	1	13C	0	1.5	0.214286	0.0357143
111	519.279	519.279	519.279	-0.0512897	0.1327	0	8		C	29	H	44	N	0	O	6	S	1	13C	0	1.51724	0.206897	0.0344828

## Sheet: O7 S1 
O7 S1 (14.86%)	A.M.W. average :					A.W. average DBE :			A.W. average C# :												A.W. averageH/C	A.W. averageO/C	A.W. averageS/C
	466.98					4.61872			24.2412												1.8962	0.366052	0.0522932
	Exp. m/z	Recal m/z	Theor. Mass	Error	Rel. Abundance	Signal2Noise	DBE	Molecular Formula													H/C	O/C	S/C
1	341.164	341.164	341.164	-0.00721955	0.6116	0	0		C	14	H	30	N	0	O	7	S	1	13C	0	2.14286	0.5	0.0714286
2	355.18	355.18	355.18	-0.00675408	17.734	0	0		C	15	H	32	N	0	O	7	S	1	13C	0	2.13333	0.466667	0.0666667
3	369.195	369.195	369.195	-0.0334099	60.6669	0	0		C	16	H	34	N	0	O	7	S	1	13C	0	2.125	0.4375	0.0625
4	383.211	383.211	383.211	-0.00592528	10.2184	0	0		C	17	H	36	N	0	O	7	S	1	13C	0	2.11765	0.411765	0.0588235
5	397.227	397.227	397.227	0.0196198	1.5171	0	0		C	18	H	38	N	0	O	7	S	1	13C	0	2.11111	0.388889	0.0555556
6	425.258	425.258	425.258	-0.0284021	0.2199	0	0		C	20	H	42	N	0	O	7	S	1	13C	0	2.1	0.35	0.05
7	213.007	213.007	213.007	0.173212	0.0774	0	1		C	5	H	10	N	0	O	7	S	1	13C	0	2	1.4	0.2
8	325.133	325.133	325.133	0.0227866	0.0638	0	1		C	13	H	26	N	0	O	7	S	1	13C	0	2	0.538462	0.0769231
9	339.148	339.148	339.148	0.0515197	0.1369	0	1		C	14	H	28	N	0	O	7	S	1	13C	0	2	0.5	0.0714286
10	353.164	353.164	353.164	-0.00697424	0.1921	0	1		C	15	H	30	N	0	O	7	S	1	13C	0	2	0.466667	0.0666667
11	367.18	367.18	367.18	-0.033768	0.1663	0	1		C	16	H	32	N	0	O	7	S	1	13C	0	2	0.4375	0.0625
12	381.195	381.195	381.195	0.0201084	0.0892	0	1		C	17	H	34	N	0	O	7	S	1	13C	0	2	0.411765	0.0588235
13	395.211	395.211	395.211	-0.0310483	0.1834	0	1		C	18	H	36	N	0	O	7	S	1	13C	0	2	0.388889	0.0555556
14	409.227	409.227	409.227	0.0190445	4.4236	0	1		C	19	H	38	N	0	O	7	S	1	13C	0	2	0.368421	0.0526316
15	423.242	423.242	423.242	0.0185654	0.65	0	1		C	20	H	40	N	0	O	7	S	1	13C	0	2	0.35	0.05
16	437.258	437.258	437.258	0.018117	0.1692	0	1		C	21	H	42	N	0	O	7	S	1	13C	0	2	0.333333	0.047619
17	451.274	451.274	451.273	-0.00446308	0.3363	0	1		C	22	H	44	N	0	O	7	S	1	13C	0	2	0.318182	0.0454545
18	465.289	465.289	465.289	-0.00419079	0.2015	0	1		C	23	H	46	N	0	O	7	S	1	13C	0	2	0.304348	0.0434783
19	479.305	479.305	479.305	-0.170843	0.0748	0	1		C	24	H	48	N	0	O	7	S	1	13C	0	2	0.291667	0.0416667
20	337.133	337.133	337.133	-0.00768638	0.0853	0	2		C	14	H	26	N	0	O	7	S	1	13C	0	1.85714	0.5	0.0714286
21	351.148	351.148	351.148	-0.00719693	0.1475	0	2		C	15	H	28	N	0	O	7	S	1	13C	0	1.86667	0.466667	0.0666667
22	365.164	365.164	365.164	-0.00674505	0.0786	0	2		C	16	H	30	N	0	O	7	S	1	13C	0	1.875	0.4375	0.0625
23	379.18	379.18	379.18	-0.00632658	0.0856	0	2		C	17	H	32	N	0	O	7	S	1	13C	0	1.88235	0.411765	0.0588235
24	393.195	393.195	393.195	-0.00593794	2.4257	0	2		C	18	H	34	N	0	O	7	S	1	13C	0	1.88889	0.388889	0.0555556
25	407.211	407.211	407.211	-0.00557605	82.2108	0	2		C	19	H	36	N	0	O	7	S	1	13C	0	1.89474	0.368421	0.0526316
26	421.227	421.227	421.227	-0.00523825	52.0456	0	2		C	20	H	38	N	0	O	7	S	1	13C	0	1.9	0.35	0.05
27	435.242	435.242	435.242	-0.0049222	4.8768	0	2		C	21	H	40	N	0	O	7	S	1	13C	0	1.90476	0.333333	0.047619
28	449.258	449.258	449.258	-0.00462587	5.8417	0	2		C	22	H	42	N	0	O	7	S	1	13C	0	1.90909	0.318182	0.0454545
29	463.274	463.274	463.273	-0.00434748	0.802	0	2		C	23	H	44	N	0	O	7	S	1	13C	0	1.91304	0.304348	0.0434783
30	477.289	477.289	477.289	-0.00408543	0.8713	0	2		C	24	H	46	N	0	O	7	S	1	13C	0	1.91667	0.291667	0.0416667
31	491.305	491.305	491.305	-0.00383833	0.5143	0	2		C	25	H	48	N	0	O	7	S	1	13C	0	1.92	0.28	0.04
32	505.32	505.32	505.32	-0.00360494	0.2862	0	2		C	26	H	50	N	0	O	7	S	1	13C	0	1.92308	0.269231	0.0384615
33	519.336	519.336	519.336	-0.00338415	0.1184	0	2		C	27	H	52	N	0	O	7	S	1	13C	0	1.92593	0.259259	0.037037
34	533.352	533.352	533.352	-0.00317496	0.0698	0	2		C	28	H	54	N	0	O	7	S	1	13C	0	1.92857	0.25	0.0357143
35	547.367	547.367	547.367	-0.00297648	0.0626	0	2		C	29	H	56	N	0	O	7	S	1	13C	0	1.93103	0.241379	0.0344828
36	321.101	321.101	321.101	-0.0396124	0.0609	0	3		C	13	H	22	N	0	O	7	S	1	13C	0	1.69231	0.538462	0.0769231
37	335.117	335.117	335.117	-0.097445	0.0762	0	3		C	14	H	24	N	0	O	7	S	1	13C	0	1.71429	0.5	0.0714286
38	349.133	349.133	349.133	0.0212202	0.2868	0	3		C	15	H	26	N	0	O	7	S	1	13C	0	1.73333	0.466667	0.0666667
39	363.148	363.148	363.148	0.103189	0.0636	0	3		C	16	H	28	N	0	O	7	S	1	13C	0	1.75	0.4375	0.0625
40	391.18	391.18	391.18	-0.0061325	0.2651	0	3		C	18	H	32	N	0	O	7	S	1	13C	0	1.77778	0.388889	0.0555556
41	405.195	405.195	405.195	0.0189174	8.8793	0	3		C	19	H	34	N	0	O	7	S	1	13C	0	1.78947	0.368421	0.0526316
42	419.211	419.211	419.211	-0.00541644	7.8583	0	3		C	20	H	36	N	0	O	7	S	1	13C	0	1.8	0.35	0.05
43	433.227	433.227	433.227	-0.00509316	19.7048	0	3		C	21	H	38	N	0	O	7	S	1	13C	0	1.80952	0.333333	0.047619
44	447.242	447.242	447.242	-0.00479013	8.8819	0	3		C	22	H	40	N	0	O	7	S	1	13C	0	1.81818	0.318182	0.0454545
45	461.258	461.258	461.258	-0.0261854	0.4525	0	3		C	23	H	42	N	0	O	7	S	1	13C	0	1.82609	0.304348	0.0434783
46	475.274	475.274	475.273	-0.00423771	1.2093	0	3		C	24	H	44	N	0	O	7	S	1	13C	0	1.83333	0.291667	0.0416667
47	489.289	489.289	489.289	-0.024423	0.5593	0	3		C	25	H	46	N	0	O	7	S	1	13C	0	1.84	0.28	0.04
48	503.305	503.305	503.305	0.0359905	0.3118	0	3		C	26	H	48	N	0	O	7	S	1	13C	0	1.84615	0.269231	0.0384615
49	517.32	517.32	517.32	-0.0228517	0.3951	0	3		C	27	H	50	N	0	O	7	S	1	13C	0	1.85185	0.259259	0.037037
50	531.336	531.336	531.336	-0.0221282	0.4191	0	3		C	28	H	52	N	0	O	7	S	1	13C	0	1.85714	0.25	0.0357143
51	545.352	545.352	545.352	0.0519053	0.2249	0	3		C	29	H	54	N	0	O	7	S	1	13C	0	1.86207	0.241379	0.0344828
52	559.367	559.367	559.367	-0.128054	0.1445	0	3		C	30	H	56	N	0	O	7	S	1	13C	0	1.86667	0.233333	0.0333333
53	403.18	403.18	403.18	0.0436557	1.3824	0	4		C	19	H	32	N	0	O	7	S	1	13C	0	1.68421	0.368421	0.0526316
54	417.195	417.195	417.195	-0.00559635	0.6427	0	4		C	20	H	34	N	0	O	7	S	1	13C	0	1.7	0.35	0.05
55	431.211	431.211	431.211	-0.00526571	1.9026	0	4		C	21	H	36	N	0	O	7	S	1	13C	0	1.71429	0.333333	0.047619
56	445.227	445.227	445.227	-0.00495588	1.787	0	4		C	22	H	38	N	0	O	7	S	1	13C	0	1.72727	0.318182	0.0454545
57	459.242	459.242	459.242	-0.048215	0.1684	0	4		C	23	H	40	N	0	O	7	S	1	13C	0	1.73913	0.304348	0.0434783
58	473.258	473.258	473.258	-0.00439128	0.194	0	4		C	24	H	42	N	0	O	7	S	1	13C	0	1.75	0.291667	0.0416667
59	487.274	487.274	487.273	-0.106745	0.2088	0	4		C	25	H	44	N	0	O	7	S	1	13C	0	1.76	0.28	0.04
60	501.289	501.289	501.289	0.095853	0.1907	0	4		C	26	H	46	N	0	O	7	S	1	13C	0	1.76923	0.269231	0.0384615
61	515.305	515.305	515.305	0.0351524	0.2259	0	4		C	27	H	48	N	0	O	7	S	1	13C	0	1.77778	0.259259	0.037037
62	529.32	529.32	529.32	-0.0223336	0.3289	0	4		C	28	H	50	N	0	O	7	S	1	13C	0	1.78571	0.25	0.0357143
63	543.336	543.336	543.336	0.0519798	0.2268	0	4		C	29	H	52	N	0	O	7	S	1	13C	0	1.7931	0.241379	0.0344828
64	557.352	557.352	557.352	-0.0748062	0.1502	0	4		C	30	H	54	N	0	O	7	S	1	13C	0	1.8	0.233333	0.0333333
65	571.367	571.367	571.367	0.0321523	0.1794	0	4		C	31	H	56	N	0	O	7	S	1	13C	0	1.80645	0.225806	0.0322581
66	655.461	655.461	655.461	-0.0324114	0.2768	0	4		C	37	H	68	N	0	O	7	S	1	13C	0	1.83784	0.189189	0.027027
67	669.477	669.477	669.477	-0.00176294	0.9322	0	4		C	38	H	70	N	0	O	7	S	1	13C	0	1.84211	0.184211	0.0263158
68	697.508	697.508	697.508	0.0415021	0.2633	0	4		C	40	H	74	N	0	O	7	S	1	13C	0	1.85	0.175	0.025
69	711.524	711.524	711.524	-0.029497	1.496	0	4		C	41	H	76	N	0	O	7	S	1	13C	0	1.85366	0.170732	0.0243902
70	373.133	373.133	373.133	0.0466554	0.0622	0	5		C	17	H	26	N	0	O	7	S	1	13C	0	1.52941	0.411765	0.0588235
71	401.164	401.164	401.164	0.0187877	5.4013	0	5		C	19	H	30	N	0	O	7	S	1	13C	0	1.57895	0.368421	0.0526316
72	415.18	415.18	415.18	-0.00577801	7.6364	0	5		C	20	H	32	N	0	O	7	S	1	13C	0	1.6	0.35	0.05
73	429.195	429.195	429.195	-0.00543988	4.7165	0	5		C	21	H	34	N	0	O	7	S	1	13C	0	1.61905	0.333333	0.047619
74	443.211	443.211	443.211	-0.00512314	1.1403	0	5		C	22	H	36	N	0	O	7	S	1	13C	0	1.63636	0.318182	0.0454545
75	457.227	457.227	457.227	0.0170452	0.2502	0	5		C	23	H	38	N	0	O	7	S	1	13C	0	1.65217	0.304348	0.0434783
76	471.242	471.242	471.242	0.0166743	0.113	0	5		C	24	H	40	N	0	O	7	S	1	13C	0	1.66667	0.291667	0.0416667
77	485.258	485.258	485.258	-0.0661055	0.1169	0	5		C	25	H	42	N	0	O	7	S	1	13C	0	1.68	0.28	0.04
78	499.273	499.273	499.273	0.0159951	0.1856	0	5		C	26	H	44	N	0	O	7	S	1	13C	0	1.69231	0.269231	0.0384615
79	513.289	513.289	513.289	-0.0427633	0.1056	0	5		C	27	H	46	N	0	O	7	S	1	13C	0	1.7037	0.259259	0.037037
80	527.305	527.305	527.305	-0.00357628	0.1287	0	5		C	28	H	48	N	0	O	7	S	1	13C	0	1.71429	0.25	0.0357143
81	541.32	541.32	541.32	0.0151081	0.1905	0	5		C	29	H	50	N	0	O	7	S	1	13C	0	1.72414	0.241379	0.0344828
82	555.336	555.336	555.336	0.0148423	0.116	0	5		C	30	H	52	N	0	O	7	S	1	13C	0	1.73333	0.233333	0.0333333
83	569.352	569.352	569.352	-0.0556657	0.0966	0	5		C	31	H	54	N	0	O	7	S	1	13C	0	1.74194	0.225806	0.0322581
84	639.43	639.43	639.43	0.138604	0.1498	0	5		C	36	H	64	N	0	O	7	S	1	13C	0	1.77778	0.194444	0.0277778
85	653.446	653.446	653.446	-0.017306	2.0869	0	5		C	37	H	66	N	0	O	7	S	1	13C	0	1.78378	0.189189	0.027027
86	667.461	667.461	667.461	-0.0168465	12.294	0	5		C	38	H	68	N	0	O	7	S	1	13C	0	1.78947	0.184211	0.0263158
87	681.477	681.477	681.477	-0.0310799	0.1385	0	5		C	39	H	70	N	0	O	7	S	1	13C	0	1.79487	0.179487	0.025641
88	695.493	695.493	695.493	-0.0159831	0.5041	0	5		C	40	H	72	N	0	O	7	S	1	13C	0	1.8	0.175	0.025
89	709.508	709.508	709.508	-0.0155769	1.08	0	5		C	41	H	74	N	0	O	7	S	1	13C	0	1.80488	0.170732	0.0243902
90	737.54	737.54	737.54	0.0258648	0.1375	0	5		C	43	H	78	N	0	O	7	S	1	13C	0	1.81395	0.162791	0.0232558
91	371.117	371.117	371.117	-0.00715534	0.3855	0	6		C	17	H	24	N	0	O	7	S	1	13C	0	1.41176	0.411765	0.0588235
92	385.133	385.133	385.133	-0.0586586	0.0665	0	6		C	18	H	26	N	0	O	7	S	1	13C	0	1.44444	0.388889	0.0555556
93	399.148	399.148	399.148	0.0187219	0.8062	0	6		C	19	H	28	N	0	O	7	S	1	13C	0	1.47368	0.368421	0.0526316
94	413.164	413.164	413.164	-0.00596143	5.4161	0	6		C	20	H	30	N	0	O	7	S	1	13C	0	1.5	0.35	0.05
95	427.18	427.18	427.18	-0.00561569	1.5159	0	6		C	21	H	32	N	0	O	7	S	1	13C	0	1.52381	0.333333	0.047619
96	441.195	441.195	441.195	0.0173738	1.0251	0	6		C	22	H	34	N	0	O	7	S	1	13C	0	1.54545	0.318182	0.0454545
97	455.211	455.211	455.211	0.0169798	0.2509	0	6		C	23	H	36	N	0	O	7	S	1	13C	0	1.56522	0.304348	0.0434783
98	469.227	469.227	469.227	0.0166093	0.0878	0	6		C	24	H	38	N	0	O	7	S	1	13C	0	1.58333	0.291667	0.0416667
99	483.242	483.242	483.242	-0.0251268	0.0876	0	6		C	25	H	40	N	0	O	7	S	1	13C	0	1.6	0.28	0.04
100	497.258	497.258	497.258	0.0360412	0.2266	0	6		C	26	H	42	N	0	O	7	S	1	13C	0	1.61538	0.269231	0.0384615
101	511.274	511.274	511.273	-0.00393932	0.1062	0	6		C	27	H	44	N	0	O	7	S	1	13C	0	1.62963	0.259259	0.037037
102	525.289	525.289	525.289	-0.0417864	0.1214	0	6		C	28	H	46	N	0	O	7	S	1	13C	0	1.64286	0.25	0.0357143
103	539.305	539.305	539.305	0.0335881	0.224	0	6		C	29	H	48	N	0	O	7	S	1	13C	0	1.65517	0.241379	0.0344828
104	553.32	553.32	553.32	-0.0575103	0.1068	0	6		C	30	H	50	N	0	O	7	S	1	13C	0	1.66667	0.233333	0.0333333
105	567.336	567.336	567.336	-0.0383503	0.1246	0	6		C	31	H	52	N	0	O	7	S	1	13C	0	1.67742	0.225806	0.0322581
106	637.414	637.414	637.414	0.0918762	0.0703	0	6		C	36	H	62	N	0	O	7	S	1	13C	0	1.72222	0.194444	0.0277778
107	651.43	651.43	651.43	0.0132437	0.9083	0	6		C	37	H	64	N	0	O	7	S	1	13C	0	1.72973	0.189189	0.027027
108	665.446	665.446	665.446	-0.0169939	5.2083	0	6		C	38	H	66	N	0	O	7	S	1	13C	0	1.73684	0.184211	0.0263158
109	679.461	679.461	679.461	0.0128861	0.4984	0	6		C	39	H	68	N	0	O	7	S	1	13C	0	1.74359	0.179487	0.025641
110	693.477	693.477	693.477	-0.00170193	2.6758	0	6		C	40	H	70	N	0	O	7	S	1	13C	0	1.75	0.175	0.025
111	707.493	707.493	707.493	-0.0439808	0.2741	0	6		C	41	H	72	N	0	O	7	S	1	13C	0	1.7561	0.170732	0.0243902
112	735.524	735.524	735.524	0.0938272	0.0655	0	6		C	43	H	76	N	0	O	7	S	1	13C	0	1.76744	0.162791	0.0232558
113	369.101	369.101	369.101	-0.034461	0.249	0	7		C	17	H	22	N	0	O	7	S	1	13C	0	1.29412	0.411765	0.0588235
114	383.117	383.117	383.117	0.0452721	0.0684	0	7		C	18	H	24	N	0	O	7	S	1	13C	0	1.33333	0.388889	0.0555556
115	397.133	397.133	397.133	-0.0065251	0.1057	0	7		C	19	H	26	N	0	O	7	S	1	13C	0	1.36842	0.368421	0.0526316
116	411.148	411.148	411.148	-0.00614666	1.3573	0	7		C	20	H	28	N	0	O	7	S	1	13C	0	1.4	0.35	0.05
117	425.164	425.164	425.164	0.0177272	0.3585	0	7		C	21	H	30	N	0	O	7	S	1	13C	0	1.42857	0.333333	0.047619
118	439.18	439.18	439.18	0.0173075	0.1921	0	7		C	22	H	32	N	0	O	7	S	1	13C	0	1.45455	0.318182	0.0454545
119	453.195	453.195	453.195	-0.0051518	0.1148	0	7		C	23	H	34	N	0	O	7	S	1	13C	0	1.47826	0.304348	0.0434783
120	467.211	467.211	467.211	-0.0476672	0.0926	0	7		C	24	H	36	N	0	O	7	S	1	13C	0	1.5	0.291667	0.0416667
121	481.227	481.227	481.227	-0.0461456	0.0624	0	7		C	25	H	38	N	0	O	7	S	1	13C	0	1.52	0.28	0.04
122	495.242	495.242	495.242	-0.024518	0.0741	0	7		C	26	H	40	N	0	O	7	S	1	13C	0	1.53846	0.269231	0.0384615
123	509.258	509.258	509.258	0.0744648	0.0888	0	7		C	27	H	42	N	0	O	7	S	1	13C	0	1.55556	0.259259	0.037037
124	523.274	523.274	523.273	-0.0420699	0.0937	0	7		C	28	H	44	N	0	O	7	S	1	13C	0	1.57143	0.25	0.0357143
125	537.289	537.289	537.289	-0.0222412	0.1866	0	7		C	29	H	46	N	0	O	7	S	1	13C	0	1.58621	0.241379	0.0344828
126	551.305	551.305	551.305	0.032857	0.1225	0	7		C	30	H	48	N	0	O	7	S	1	13C	0	1.6	0.233333	0.0333333
127	565.32	565.32	565.32	-0.0562896	0.0729	0	7		C	31	H	50	N	0	O	7	S	1	13C	0	1.6129	0.225806	0.0322581
128	579.336	579.336	579.336	0.0314886	0.4923	0	7		C	32	H	52	N	0	O	7	S	1	13C	0	1.625	0.21875	0.03125
129	649.414	649.414	649.414	0.043983	0.1451	0	7		C	37	H	62	N	0	O	7	S	1	13C	0	1.67568	0.189189	0.027027
130	663.43	663.43	663.43	-0.0322154	0.7024	0	7		C	38	H	64	N	0	O	7	S	1	13C	0	1.68421	0.184211	0.0263158
131	677.446	677.446	677.446	-0.00193156	1.1997	0	7		C	39	H	66	N	0	O	7	S	1	13C	0	1.69231	0.179487	0.025641
132	691.461	691.461	691.461	-0.00179965	0.8823	0	7		C	40	H	68	N	0	O	7	S	1	13C	0	1.7	0.175	0.025
133	705.477	705.477	705.477	-0.00167298	0.2842	0	7		C	41	H	70	N	0	O	7	S	1	13C	0	1.70732	0.170732	0.0243902
134	719.493	719.493	719.493	-0.0154499	2.3304	0	7		C	42	H	72	N	0	O	7	S	1	13C	0	1.71429	0.166667	0.0238095
135	367.086	367.086	367.086	-0.0620666	0.0722	0	8		C	17	H	20	N	0	O	7	S	1	13C	0	1.17647	0.411765	0.0588235
136	381.101	381.101	381.101	0.0191036	0.0629	0	8		C	18	H	22	N	0	O	7	S	1	13C	0	1.22222	0.388889	0.0555556
137	409.133	409.133	409.133	-0.00633372	0.2008	0	8		C	20	H	26	N	0	O	7	S	1	13C	0	1.3	0.35	0.05
138	423.148	423.148	423.148	-0.00597235	0.0679	0	8		C	21	H	28	N	0	O	7	S	1	13C	0	1.33333	0.333333	0.047619
139	437.164	437.164	437.164	-0.0513836	0.0719	0	8		C	22	H	30	N	0	O	7	S	1	13C	0	1.36364	0.318182	0.0454545
140	451.18	451.18	451.18	0.0390113	0.3336	0	8		C	23	H	32	N	0	O	7	S	1	13C	0	1.3913	0.304348	0.0434783
141	465.195	465.195	465.195	-0.0480116	0.143	0	8		C	24	H	34	N	0	O	7	S	1	13C	0	1.41667	0.291667	0.0416667
142	479.211	479.211	479.211	0.036997	0.1381	0	8		C	25	H	36	N	0	O	7	S	1	13C	0	1.44	0.28	0.04
143	493.227	493.227	493.227	-0.00447358	0.1861	0	8		C	26	H	38	N	0	O	7	S	1	13C	0	1.46154	0.269231	0.0384615
144	507.242	507.242	507.242	-0.0436524	0.1254	0	8		C	27	H	40	N	0	O	7	S	1	13C	0	1.48148	0.259259	0.037037
145	521.258	521.258	521.258	-0.0231713	0.14	0	8		C	28	H	42	N	0	O	7	S	1	13C	0	1.5	0.25	0.0357143
146	535.274	535.274	535.273	-0.0411268	0.1792	0	8		C	29	H	44	N	0	O	7	S	1	13C	0	1.51724	0.241379	0.0344828
147	549.289	549.289	549.289	0.0146554	0.1416	0	8		C	30	H	46	N	0	O	7	S	1	13C	0	1.53333	0.233333	0.0333333
148	563.305	563.305	563.305	-0.0211001	0.0816	0	8		C	31	H	48	N	0	O	7	S	1	13C	0	1.54839	0.225806	0.0322581
149	633.383	633.383	633.383	0.0291055	0.0889	0	8		C	36	H	58	N	0	O	7	S	1	13C	0	1.61111	0.194444	0.0277778
150	647.399	647.399	647.399	0.121253	0.115	0	8		C	37	H	60	N	0	O	7	S	1	13C	0	1.62162	0.189189	0.027027
151	661.414	661.414	661.414	-0.0172914	1.0563	0	8		C	38	H	62	N	0	O	7	S	1	13C	0	1.63158	0.184211	0.0263158
152	675.43	675.43	675.43	-0.00203229	12.4509	0	8		C	39	H	64	N	0	O	7	S	1	13C	0	1.64103	0.179487	0.025641
153	689.446	689.446	689.446	0.0271109	0.2267	0	8		C	40	H	66	N	0	O	7	S	1	13C	0	1.65	0.175	0.025
154	703.461	703.461	703.461	-0.0301998	0.3056	0	8		C	41	H	68	N	0	O	7	S	1	13C	0	1.65854	0.170732	0.0243902
155	717.477	717.477	717.477	-0.0155827	0.8578	0	8		C	42	H	70	N	0	O	7	S	1	13C	0	1.66667	0.166667	0.0238095
156	745.508	745.508	745.508	-0.0282384	0.1074	0	8		C	44	H	74	N	0	O	7	S	1	13C	0	1.68182	0.159091	0.0227273
157	491.211	491.211	491.211	-0.00462252	0.0615	0	9		C	26	H	36	N	0	O	7	S	1	13C	0	1.38462	0.269231	0.0384615
158	505.227	505.227	505.227	-0.0439535	0.0745	0	9		C	27	H	38	N	0	O	7	S	1	13C	0	1.40741	0.259259	0.037037
159	519.242	519.242	519.242	-0.0619024	0.0723	0	9		C	28	H	40	N	0	O	7	S	1	13C	0	1.42857	0.25	0.0357143
160	533.258	533.258	533.258	-0.116413	0.0582	0	9		C	29	H	42	N	0	O	7	S	1	13C	0	1.44828	0.241379	0.0344828
161	631.367	631.367	631.367	-0.0500964	0.0757	0	9		C	36	H	56	N	0	O	7	S	1	13C	0	1.55556	0.194444	0.0277778
162	645.383	645.383	645.383	0.2145	0.0576	0	9		C	37	H	58	N	0	O	7	S	1	13C	0	1.56757	0.189189	0.027027
163	659.399	659.399	659.399	-0.0326069	0.3141	0	9		C	38	H	60	N	0	O	7	S	1	13C	0	1.57895	0.184211	0.0263158
164	673.414	673.414	673.414	-0.00213362	2.8973	0	9		C	39	H	62	N	0	O	7	S	1	13C	0	1.58974	0.179487	0.025641
165	687.43	687.43	687.43	-0.00199681	0.222	0	9		C	40	H	64	N	0	O	7	S	1	13C	0	1.6	0.175	0.025
166	701.446	701.446	701.446	-0.0161217	1.6866	0	9		C	41	H	66	N	0	O	7	S	1	13C	0	1.60976	0.170732	0.0243902
167	715.461	715.461	715.461	-0.0296933	0.1721	0	9		C	42	H	68	N	0	O	7	S	1	13C	0	1.61905	0.166667	0.0238095

## Sheet: O8 S1 
O8 S1 (7.53%)	A.M.W. average :					A.W. average DBE :			A.W. average C# :												A.W. averageH/C	A.W. averageO/C	A.W. averageS/C
	509.754					5.64591			26.2958												1.89233	0.389223	0.0486529
	Exp. m/z	Recal m/z	Theor. Mass	Error	Rel. Abundance	Signal2Noise	DBE	Molecular Formula													H/C	O/C	S/C
1	385.19	385.19	385.19	0.0318928	0.245	0	0		C	16	H	34	N	0	O	8	S	1	13C	0	2.125	0.5	0.0625
2	399.206	399.206	399.206	0.0309337	11.3097	0	0		C	17	H	36	N	0	O	8	S	1	13C	0	2.11765	0.470588	0.0588235
3	413.221	413.221	413.221	0.00583965	44.534	0	0		C	18	H	38	N	0	O	8	S	1	13C	0	2.11111	0.444444	0.0555556
4	427.237	427.237	427.237	0.00579821	10.5785	0	0		C	19	H	40	N	0	O	8	S	1	13C	0	2.10526	0.421053	0.0526316
5	441.253	441.253	441.253	0.0057594	1.1852	0	0		C	20	H	42	N	0	O	8	S	1	13C	0	2.1	0.4	0.05
6	455.269	455.269	455.268	-0.191963	0.0613	0	0		C	21	H	44	N	0	O	8	S	1	13C	0	2.09524	0.380952	0.047619
7	469.284	469.284	469.284	-0.0156203	0.1529	0	0		C	22	H	46	N	0	O	8	S	1	13C	0	2.09091	0.363636	0.0454545
8	355.143	355.143	355.143	-0.134897	0.0658	0	1		C	14	H	28	N	0	O	8	S	1	13C	0	2	0.571429	0.0714286
9	411.206	411.206	411.206	0.030031	0.1493	0	1		C	18	H	36	N	0	O	8	S	1	13C	0	2	0.444444	0.0555556
10	425.221	425.221	425.221	0.00567485	0.3532	0	1		C	19	H	38	N	0	O	8	S	1	13C	0	2	0.421053	0.0526316
11	439.237	439.237	439.237	0.0284065	0.0987	0	1		C	20	H	40	N	0	O	8	S	1	13C	0	2	0.4	0.05
12	453.253	453.253	453.253	-0.0164558	0.0727	0	1		C	21	H	42	N	0	O	8	S	1	13C	0	2	0.380952	0.047619
13	467.268	467.268	467.268	-0.015825	0.1226	0	1		C	22	H	44	N	0	O	8	S	1	13C	0	2	0.363636	0.0454545
14	495.3	495.3	495.3	-0.0146704	0.1853	0	1		C	24	H	48	N	0	O	8	S	1	13C	0	2	0.333333	0.0416667
15	353.128	353.128	353.128	-0.0508931	0.0604	0	2		C	14	H	26	N	0	O	8	S	1	13C	0	1.85714	0.571429	0.0714286
16	367.143	367.143	367.143	-0.0487756	0.0705	0	2		C	15	H	28	N	0	O	8	S	1	13C	0	1.86667	0.533333	0.0666667
17	409.19	409.19	409.19	0.0300222	0.272	0	2		C	18	H	34	N	0	O	8	S	1	13C	0	1.88889	0.444444	0.0555556
18	423.206	423.206	423.206	0.00555033	5.0926	0	2		C	19	H	36	N	0	O	8	S	1	13C	0	1.89474	0.421053	0.0526316
19	437.221	437.221	437.221	0.0055191	21.0731	0	2		C	20	H	38	N	0	O	8	S	1	13C	0	1.9	0.4	0.05
20	451.237	451.237	451.237	0.00548982	1.0789	0	2		C	21	H	40	N	0	O	8	S	1	13C	0	1.90476	0.380952	0.047619
21	465.253	465.253	465.253	0.0054623	1.9934	0	2		C	22	H	42	N	0	O	8	S	1	13C	0	1.90909	0.363636	0.0454545
22	479.268	479.268	479.268	0.00543639	0.3085	0	2		C	23	H	44	N	0	O	8	S	1	13C	0	1.91304	0.347826	0.0434783
23	493.284	493.284	493.284	0.00541195	3.2478	0	2		C	24	H	46	N	0	O	8	S	1	13C	0	1.91667	0.333333	0.0416667
24	507.3	507.3	507.3	-0.0143233	3.4341	0	2		C	25	H	48	N	0	O	8	S	1	13C	0	1.92	0.32	0.04
25	521.315	521.315	521.315	-0.0329975	0.2161	0	2		C	26	H	50	N	0	O	8	S	1	13C	0	1.92308	0.307692	0.0384615
26	535.331	535.331	535.331	-0.0133337	0.3031	0	2		C	27	H	52	N	0	O	8	S	1	13C	0	1.92593	0.296296	0.037037
27	549.347	549.347	549.347	0.059937	0.1297	0	2		C	28	H	54	N	0	O	8	S	1	13C	0	1.92857	0.285714	0.0357143
28	351.112	351.112	351.112	-0.051368	0.0604	0	3		C	14	H	24	N	0	O	8	S	1	13C	0	1.71429	0.571429	0.0714286
29	407.175	407.175	407.175	-0.0191057	0.1051	0	3		C	18	H	32	N	0	O	8	S	1	13C	0	1.77778	0.444444	0.0555556
30	421.19	421.19	421.19	0.0054246	1.306	0	3		C	19	H	34	N	0	O	8	S	1	13C	0	1.78947	0.421053	0.0526316
31	435.206	435.206	435.206	0.00539729	1.6982	0	3		C	20	H	36	N	0	O	8	S	1	13C	0	1.8	0.4	0.05
32	449.221	449.221	449.221	0.00537167	2.0674	0	3		C	21	H	38	N	0	O	8	S	1	13C	0	1.80952	0.380952	0.047619
33	463.237	463.237	463.237	-0.0162396	5.3102	0	3		C	22	H	40	N	0	O	8	S	1	13C	0	1.81818	0.363636	0.0454545
34	477.253	477.253	477.253	0.0262782	0.2062	0	3		C	23	H	42	N	0	O	8	S	1	13C	0	1.82609	0.347826	0.0434783
35	491.268	491.268	491.268	-0.0150519	4.7252	0	3		C	24	H	44	N	0	O	8	S	1	13C	0	1.83333	0.333333	0.0416667
36	505.284	505.284	505.284	-0.0145074	0.8119	0	3		C	25	H	46	N	0	O	8	S	1	13C	0	1.84	0.32	0.04
37	519.3	519.3	519.3	-0.0717625	0.3326	0	3		C	26	H	48	N	0	O	8	S	1	13C	0	1.84615	0.307692	0.0384615
38	533.315	533.315	533.315	-0.032255	0.6758	0	3		C	27	H	50	N	0	O	8	S	1	13C	0	1.85185	0.296296	0.037037
39	547.331	547.331	547.331	0.151393	0.862	0	3		C	28	H	52	N	0	O	8	S	1	13C	0	1.85714	0.285714	0.0357143
40	561.347	561.347	561.347	-0.0838587	0.3097	0	3		C	29	H	54	N	0	O	8	S	1	13C	0	1.86207	0.275862	0.0344828
41	575.362	575.362	575.362	0.0920991	0.2176	0	3		C	30	H	56	N	0	O	8	S	1	13C	0	1.86667	0.266667	0.0333333
42	589.378	589.378	589.378	0.0391166	0.1116	0	3		C	31	H	58	N	0	O	8	S	1	13C	0	1.87097	0.258065	0.0322581
43	391.143	391.143	391.143	-0.0202167	0.0792	0	4		C	17	H	28	N	0	O	8	S	1	13C	0	1.64706	0.470588	0.0588235
44	419.175	419.175	419.175	0.00529767	0.186	0	4		C	19	H	32	N	0	O	8	S	1	13C	0	1.68421	0.421053	0.0526316
45	433.19	433.19	433.19	0.00527433	0.2164	0	4		C	20	H	34	N	0	O	8	S	1	13C	0	1.7	0.4	0.05
46	447.206	447.206	447.206	0.00525246	0.6451	0	4		C	21	H	36	N	0	O	8	S	1	13C	0	1.71429	0.380952	0.047619
47	461.221	461.221	461.221	-0.0381312	0.6734	0	4		C	22	H	38	N	0	O	8	S	1	13C	0	1.72727	0.363636	0.0454545
48	475.237	475.237	475.237	-0.0789559	0.1247	0	4		C	23	H	40	N	0	O	8	S	1	13C	0	1.73913	0.347826	0.0434783
49	489.253	489.253	489.253	-0.0356843	0.2545	0	4		C	24	H	42	N	0	O	8	S	1	13C	0	1.75	0.333333	0.0416667
50	503.268	503.268	503.268	-0.014693	0.1575	0	4		C	25	H	44	N	0	O	8	S	1	13C	0	1.76	0.32	0.04
51	517.284	517.284	517.284	0.00516086	0.3096	0	4		C	26	H	46	N	0	O	8	S	1	13C	0	1.76923	0.307692	0.0384615
52	531.3	531.3	531.3	-0.0324981	0.2153	0	4		C	27	H	48	N	0	O	8	S	1	13C	0	1.77778	0.296296	0.037037
53	545.315	545.315	545.315	0.0968209	0.3142	0	4		C	28	H	50	N	0	O	8	S	1	13C	0	1.78571	0.285714	0.0357143
54	559.331	559.331	559.331	-0.0485186	0.4997	0	4		C	29	H	52	N	0	O	8	S	1	13C	0	1.7931	0.275862	0.0344828
55	573.347	573.347	573.347	0.0225452	0.2523	0	4		C	30	H	54	N	0	O	8	S	1	13C	0	1.8	0.266667	0.0333333
56	587.362	587.362	587.362	0.0902174	0.1713	0	4		C	31	H	56	N	0	O	8	S	1	13C	0	1.80645	0.258065	0.0322581
57	601.378	601.378	601.378	0.0217076	0.083	0	4		C	32	H	58	N	0	O	8	S	1	13C	0	1.8125	0.25	0.03125
58	615.394	615.394	615.394	-0.0761811	0.0627	0	4		C	33	H	60	N	0	O	8	S	1	13C	0	1.81818	0.242424	0.030303
59	671.456	671.456	671.456	-0.00986636	0.6311	0	4		C	37	H	68	N	0	O	8	S	1	13C	0	1.83784	0.216216	0.027027
60	685.472	685.472	685.472	0.00501743	0.5149	0	4		C	38	H	70	N	0	O	8	S	1	13C	0	1.84211	0.210526	0.0263158
61	699.488	699.488	699.488	-0.0521761	0.1009	0	4		C	39	H	72	N	0	O	8	S	1	13C	0	1.84615	0.205128	0.025641
62	713.503	713.503	713.503	-0.0230306	0.1286	0	4		C	40	H	74	N	0	O	8	S	1	13C	0	1.85	0.2	0.025
63	727.519	727.519	727.519	0.00499194	0.6461	0	4		C	41	H	76	N	0	O	8	S	1	13C	0	1.85366	0.195122	0.0243902
64	741.534	741.534	741.534	-0.00850147	0.0976	0	4		C	42	H	78	N	0	O	8	S	1	13C	0	1.85714	0.190476	0.0238095
65	389.128	389.128	389.128	-0.0461848	0.0992	0	5		C	17	H	26	N	0	O	8	S	1	13C	0	1.52941	0.470588	0.0588235
66	403.143	403.143	403.143	0.00519014	0.0973	0	5		C	18	H	28	N	0	O	8	S	1	13C	0	1.55556	0.444444	0.0555556
67	417.159	417.159	417.159	0.00516952	10.9053	0	5		C	19	H	30	N	0	O	8	S	1	13C	0	1.57895	0.421053	0.0526316
68	431.175	431.175	431.175	0.00515023	2.672	0	5		C	20	H	32	N	0	O	8	S	1	13C	0	1.6	0.4	0.05
69	445.19	445.19	445.19	0.00513217	9.1411	0	5		C	21	H	34	N	0	O	8	S	1	13C	0	1.61905	0.380952	0.047619
70	459.206	459.206	459.206	0.0051152	3.1165	0	5		C	22	H	36	N	0	O	8	S	1	13C	0	1.63636	0.363636	0.0454545
71	473.221	473.221	473.221	0.00509924	0.1803	0	5		C	23	H	38	N	0	O	8	S	1	13C	0	1.65217	0.347826	0.0434783
72	487.237	487.237	487.237	0.0050842	0.078	0	5		C	24	H	40	N	0	O	8	S	1	13C	0	1.66667	0.333333	0.0416667
73	501.253	501.253	501.253	0.00507	0.0761	0	5		C	25	H	42	N	0	O	8	S	1	13C	0	1.68	0.32	0.04
74	515.268	515.268	515.268	0.00505657	0.1616	0	5		C	26	H	44	N	0	O	8	S	1	13C	0	1.69231	0.307692	0.0384615
75	529.284	529.284	529.284	0.00504385	0.0783	0	5		C	27	H	46	N	0	O	8	S	1	13C	0	1.7037	0.296296	0.037037
76	543.3	543.3	543.3	0.00503179	0.1196	0	5		C	28	H	48	N	0	O	8	S	1	13C	0	1.71429	0.285714	0.0357143
77	557.315	557.315	557.315	0.00502034	0.1893	0	5		C	29	H	50	N	0	O	8	S	1	13C	0	1.72414	0.275862	0.0344828
78	571.331	571.331	571.331	0.00500944	0.1349	0	5		C	30	H	52	N	0	O	8	S	1	13C	0	1.73333	0.266667	0.0333333
79	585.347	585.347	585.347	0.00499907	0.1462	0	5		C	31	H	54	N	0	O	8	S	1	13C	0	1.74194	0.258065	0.0322581
80	599.362	599.362	599.362	0.00498919	0.1452	0	5		C	32	H	56	N	0	O	8	S	1	13C	0	1.75	0.25	0.03125
81	613.378	613.378	613.378	0.00497975	0.0903	0	5		C	33	H	58	N	0	O	8	S	1	13C	0	1.75758	0.242424	0.030303
82	627.394	627.394	627.394	0.00497074	0.0728	0	5		C	34	H	60	N	0	O	8	S	1	13C	0	1.76471	0.235294	0.0294118
83	641.409	641.409	641.409	0.00496212	0.0904	0	5		C	35	H	62	N	0	O	8	S	1	13C	0	1.77143	0.228571	0.0285714
84	655.425	655.425	655.425	0.00495387	0.1295	0	5		C	36	H	64	N	0	O	8	S	1	13C	0	1.77778	0.222222	0.0277778
85	669.441	669.441	669.441	0.00494597	1.4616	0	5		C	37	H	66	N	0	O	8	S	1	13C	0	1.78378	0.216216	0.027027
86	683.456	683.456	683.456	0.00493838	4.2284	0	5		C	38	H	68	N	0	O	8	S	1	13C	0	1.78947	0.210526	0.0263158
87	697.472	697.472	697.472	0.00493111	0.5551	0	5		C	39	H	70	N	0	O	8	S	1	13C	0	1.79487	0.205128	0.025641
88	711.488	711.488	711.488	0.00492412	0.3534	0	5		C	40	H	72	N	0	O	8	S	1	13C	0	1.8	0.2	0.025
89	725.503	725.503	725.503	0.0049174	0.4174	0	5		C	41	H	74	N	0	O	8	S	1	13C	0	1.80488	0.195122	0.0243902
90	753.534	753.534	753.534	0.00490471	0.1652	0	5		C	43	H	78	N	0	O	8	S	1	13C	0	1.81395	0.186047	0.0232558
91	401.128	401.128	401.128	0.00505632	0.1329	0	6		C	18	H	26	N	0	O	8	S	1	13C	0	1.44444	0.444444	0.0555556
92	415.143	415.143	415.143	0.00504012	0.3343	0	6		C	19	H	28	N	0	O	8	S	1	13C	0	1.47368	0.421053	0.0526316
93	429.159	429.159	429.159	0.00502497	1.2254	0	6		C	20	H	30	N	0	O	8	S	1	13C	0	1.5	0.4	0.05
94	443.175	443.175	443.175	0.00501078	1.361	0	6		C	21	H	32	N	0	O	8	S	1	13C	0	1.52381	0.380952	0.047619
95	457.19	457.19	457.19	0.00499746	0.2844	0	6		C	22	H	34	N	0	O	8	S	1	13C	0	1.54545	0.363636	0.0454545
96	471.206	471.206	471.206	-0.0374594	0.1525	0	6		C	23	H	36	N	0	O	8	S	1	13C	0	1.56522	0.347826	0.0434783
97	499.237	499.237	499.237	0.0249926	0.0774	0	6		C	25	H	40	N	0	O	8	S	1	13C	0	1.6	0.32	0.04
98	513.253	513.253	513.253	0.00495146	0.1454	0	6		C	26	H	42	N	0	O	8	S	1	13C	0	1.61538	0.307692	0.0384615
99	527.268	527.268	527.268	-0.0709212	0.0601	0	6		C	27	H	44	N	0	O	8	S	1	13C	0	1.62963	0.296296	0.037037
100	541.284	541.284	541.284	0.00493203	0.1011	0	6		C	28	H	46	N	0	O	8	S	1	13C	0	1.64286	0.285714	0.0357143
101	555.3	555.3	555.3	-0.0851184	0.145	0	6		C	29	H	48	N	0	O	8	S	1	13C	0	1.65517	0.275862	0.0344828
102	569.315	569.315	569.315	-0.0829103	0.1498	0	6		C	30	H	50	N	0	O	8	S	1	13C	0	1.66667	0.266667	0.0333333
103	583.331	583.331	583.331	0.0391922	0.0925	0	6		C	31	H	52	N	0	O	8	S	1	13C	0	1.67742	0.258065	0.0322581
104	597.347	597.347	597.347	-0.0453234	0.0615	0	6		C	32	H	54	N	0	O	8	S	1	13C	0	1.6875	0.25	0.03125
105	625.378	625.378	625.378	0.0208745	0.0827	0	6		C	34	H	58	N	0	O	8	S	1	13C	0	1.70588	0.235294	0.0294118
106	653.409	653.409	653.409	0.00487099	0.0701	0	6		C	36	H	62	N	0	O	8	S	1	13C	0	1.72222	0.222222	0.0277778
107	667.425	667.425	667.425	-0.0101182	0.5228	0	6		C	37	H	64	N	0	O	8	S	1	13C	0	1.72973	0.216216	0.027027
108	681.441	681.441	681.441	-0.00981593	1.3249	0	6		C	38	H	66	N	0	O	8	S	1	13C	0	1.73684	0.210526	0.0263158
109	695.456	695.456	695.456	0.00485317	0.5072	0	6		C	39	H	68	N	0	O	8	S	1	13C	0	1.74359	0.205128	0.025641
110	709.472	709.472	709.472	-0.00924729	1.2587	0	6		C	40	H	70	N	0	O	8	S	1	13C	0	1.75	0.2	0.025
111	723.487	723.487	723.488	0.0186644	0.2249	0	6		C	41	H	72	N	0	O	8	S	1	13C	0	1.7561	0.195122	0.0243902
112	737.503	737.503	737.503	0.0997522	0.0854	0	6		C	42	H	74	N	0	O	8	S	1	13C	0	1.7619	0.190476	0.0238095
113	751.519	751.519	751.519	0.0447517	0.0984	0	6		C	43	H	76	N	0	O	8	S	1	13C	0	1.76744	0.186047	0.0232558
114	413.128	413.128	413.128	0.00490945	0.072	0	7		C	19	H	26	N	0	O	8	S	1	13C	0	1.36842	0.421053	0.0526316
115	427.143	427.143	427.143	-0.0185128	0.4863	0	7		C	20	H	28	N	0	O	8	S	1	13C	0	1.4	0.4	0.05
116	441.159	441.159	441.159	-0.0177793	0.3289	0	7		C	21	H	30	N	0	O	8	S	1	13C	0	1.42857	0.380952	0.047619
117	455.175	455.175	455.175	-0.0170909	0.0865	0	7		C	22	H	32	N	0	O	8	S	1	13C	0	1.45455	0.363636	0.0454545
118	511.237	511.237	511.237	-0.0733961	0.1245	0	7		C	26	H	40	N	0	O	8	S	1	13C	0	1.53846	0.307692	0.0384615
119	539.268	539.268	539.268	0.0233752	0.0951	0	7		C	28	H	44	N	0	O	8	S	1	13C	0	1.57143	0.285714	0.0357143
120	553.284	553.284	553.284	0.0771207	0.0978	0	7		C	29	H	46	N	0	O	8	S	1	13C	0	1.58621	0.275862	0.0344828
121	567.3	567.3	567.3	-0.0833179	0.1191	0	7		C	30	H	48	N	0	O	8	S	1	13C	0	1.6	0.266667	0.0333333
122	581.315	581.315	581.315	-0.0811988	0.0681	0	7		C	31	H	50	N	0	O	8	S	1	13C	0	1.6129	0.258065	0.0322581
123	665.409	665.409	665.409	-0.0252735	0.1206	0	7		C	37	H	62	N	0	O	8	S	1	13C	0	1.67568	0.216216	0.027027
124	679.425	679.425	679.425	-0.00993945	0.3338	0	7		C	38	H	64	N	0	O	8	S	1	13C	0	1.68421	0.210526	0.0263158
125	693.441	693.441	693.441	0.00477479	0.6687	0	7		C	39	H	66	N	0	O	8	S	1	13C	0	1.69231	0.205128	0.025641
126	707.456	707.456	707.456	-0.0517697	0.4746	0	7		C	40	H	68	N	0	O	8	S	1	13C	0	1.7	0.2	0.025
127	721.472	721.472	721.472	0.00476707	0.1369	0	7		C	41	H	70	N	0	O	8	S	1	13C	0	1.70732	0.195122	0.0243902
128	735.487	735.487	735.488	0.0183599	0.7899	0	7		C	42	H	72	N	0	O	8	S	1	13C	0	1.71429	0.190476	0.0238095
129	749.503	749.503	749.503	0.0181021	1.078	0	7		C	43	H	74	N	0	O	8	S	1	13C	0	1.72093	0.186047	0.0232558
130	425.128	425.128	425.128	-0.0187515	0.066	0	8		C	20	H	26	N	0	O	8	S	1	13C	0	1.3	0.4	0.05
131	509.221	509.221	509.221	0.0243766	0.1102	0	8		C	26	H	38	N	0	O	8	S	1	13C	0	1.46154	0.307692	0.0384615
132	523.237	523.237	523.237	0.00473439	0.0656	0	8		C	27	H	40	N	0	O	8	S	1	13C	0	1.48148	0.296296	0.037037
133	537.253	537.253	537.253	-0.0138829	0.0749	0	8		C	28	H	42	N	0	O	8	S	1	13C	0	1.5	0.285714	0.0357143
134	551.268	551.268	551.268	-0.0678336	0.0703	0	8		C	29	H	44	N	0	O	8	S	1	13C	0	1.51724	0.275862	0.0344828
135	593.315	593.315	593.315	0.122697	0.0673	0	8		C	32	H	50	N	0	O	8	S	1	13C	0	1.5625	0.25	0.03125
136	607.331	607.331	607.331	0.0376435	0.0796	0	8		C	33	H	52	N	0	O	8	S	1	13C	0	1.57576	0.242424	0.030303
137	649.378	649.378	649.378	-0.0414944	0.1029	0	8		C	36	H	58	N	0	O	8	S	1	13C	0	1.61111	0.222222	0.0277778
138	663.394	663.394	663.394	-0.010373	0.0978	0	8		C	37	H	60	N	0	O	8	S	1	13C	0	1.62162	0.216216	0.027027
139	677.409	677.409	677.409	0.00469842	0.8253	0	8		C	38	H	62	N	0	O	8	S	1	13C	0	1.63158	0.210526	0.0263158
140	691.425	691.425	691.425	0.00469594	9.4288	0	8		C	39	H	64	N	0	O	8	S	1	13C	0	1.64103	0.205128	0.025641
141	705.441	705.441	705.441	-0.0378331	0.8823	0	8		C	40	H	66	N	0	O	8	S	1	13C	0	1.65	0.2	0.025
142	719.456	719.456	719.456	0.0324901	0.2319	0	8		C	41	H	68	N	0	O	8	S	1	13C	0	1.65854	0.195122	0.0243902
143	733.472	733.472	733.472	0.0319567	0.6035	0	8		C	42	H	70	N	0	O	8	S	1	13C	0	1.66667	0.190476	0.0238095
144	747.487	747.487	747.488	0.0180651	0.1923	0	8		C	43	H	72	N	0	O	8	S	1	13C	0	1.67442	0.186047	0.0232558
145	633.347	633.347	633.347	-0.0427472	0.0732	0	9		C	35	H	54	N	0	O	8	S	1	13C	0	1.54286	0.228571	0.0285714
146	647.362	647.362	647.362	0.0664085	0.2074	0	9		C	36	H	56	N	0	O	8	S	1	13C	0	1.55556	0.222222	0.0277778
147	661.378	661.378	661.378	-0.0861013	0.1125	0	9		C	37	H	58	N	0	O	8	S	1	13C	0	1.56757	0.216216	0.027027
148	675.394	675.394	675.394	-0.0101887	0.4616	0	9		C	38	H	60	N	0	O	8	S	1	13C	0	1.57895	0.210526	0.0263158
149	689.409	689.409	689.409	0.00461663	4.5575	0	9		C	39	H	62	N	0	O	8	S	1	13C	0	1.58974	0.205128	0.025641
150	703.425	703.425	703.425	0.00461583	0.4228	0	9		C	40	H	64	N	0	O	8	S	1	13C	0	1.6	0.2	0.025
151	717.441	717.441	717.441	0.00461506	0.8988	0	9		C	41	H	66	N	0	O	8	S	1	13C	0	1.60976	0.195122	0.0243902
152	731.456	731.456	731.456	0.0456284	0.2478	0	9		C	42	H	68	N	0	O	8	S	1	13C	0	1.61905	0.190476	0.0238095
153	673.378	673.378	673.378	-0.0103145	0.1473	0	10		C	38	H	58	N	0	O	8	S	1	13C	0	1.52632	0.210526	0.0263158
154	687.394	687.394	687.394	0.0190846	0.5972	0	10		C	39	H	60	N	0	O	8	S	1	13C	0	1.53846	0.205128	0.025641
155	701.409	701.409	701.409	0.00453765	0.1549	0	10		C	40	H	62	N	0	O	8	S	1	13C	0	1.55	0.2	0.025
156	715.425	715.425	715.425	-0.023417	0.4364	0	10		C	41	H	64	N	0	O	8	S	1	13C	0	1.56098	0.195122	0.0243902
157	729.441	729.441	729.441	0.00453914	0.0578	0	10		C	42	H	66	N	0	O	8	S	1	13C	0	1.57143	0.190476	0.0238095

## Sheet: O9 S1 
O9 S1 (4.02%)	A.M.W. average :					A.W. average DBE :			A.W. average C# :												A.W. averageH/C	A.W. averageO/C	A.W. averageS/C
	552.128					6.52989			28.1346												1.94466	0.406119	0.0451244
	Exp. m/z	Recal m/z	Theor. Mass	Error	Rel. Abundance	Signal2Noise	DBE	Molecular Formula													H/C	O/C	S/C
1	429.216	429.216	429.216	-0.00691346	0.2648	0	0		C	18	H	38	N	0	O	9	S	1	13C	0	2.11111	0.5	0.0555556
2	443.232	443.232	443.232	-0.00655014	9.1407	0	0		C	19	H	40	N	0	O	9	S	1	13C	0	2.10526	0.473684	0.0526316
3	457.248	457.248	457.248	-0.00620909	38.2627	0	0		C	20	H	42	N	0	O	9	S	1	13C	0	2.1	0.45	0.05
4	471.263	471.263	471.263	-0.0271079	7.9408	0	0		C	21	H	44	N	0	O	9	S	1	13C	0	2.09524	0.428571	0.047619
5	485.279	485.279	485.279	-0.0467995	0.8177	0	0		C	22	H	46	N	0	O	9	S	1	13C	0	2.09091	0.409091	0.0454545
6	513.31	513.31	513.31	-0.00503113	0.0854	0	0		C	24	H	50	N	0	O	9	S	1	13C	0	2.08333	0.375	0.0416667
7	439.201	439.201	439.201	-0.00690233	0.3179	0	2		C	19	H	36	N	0	O	9	S	1	13C	0	1.89474	0.473684	0.0526316
8	453.216	453.216	453.216	-0.00654736	0.2744	0	2		C	20	H	38	N	0	O	9	S	1	13C	0	1.9	0.45	0.05
9	467.232	467.232	467.232	-0.00621368	0.4354	0	2		C	21	H	40	N	0	O	9	S	1	13C	0	1.90476	0.428571	0.047619
10	481.248	481.248	481.248	-0.00589944	0.418	0	2		C	22	H	42	N	0	O	9	S	1	13C	0	1.90909	0.409091	0.0454545
11	495.263	495.263	495.263	-0.00560298	0.3523	0	2		C	23	H	44	N	0	O	9	S	1	13C	0	1.91304	0.391304	0.0434783
12	509.279	509.279	509.279	-0.00532284	2.4782	0	2		C	24	H	46	N	0	O	9	S	1	13C	0	1.91667	0.375	0.0416667
13	523.295	523.295	523.295	-0.00505771	3.7349	0	2		C	25	H	48	N	0	O	9	S	1	13C	0	1.92	0.36	0.04
14	537.31	537.31	537.31	0.0138048	0.1075	0	2		C	26	H	50	N	0	O	9	S	1	13C	0	1.92308	0.346154	0.0384615
15	551.326	551.326	551.326	-0.00456788	0.17	0	2		C	27	H	52	N	0	O	9	S	1	13C	0	1.92593	0.333333	0.037037
16	565.342	565.342	565.342	-0.00434118	0.0663	0	2		C	28	H	54	N	0	O	9	S	1	13C	0	1.92857	0.321429	0.0357143
17	437.185	437.185	437.185	0.0157927	0.2533	0	3		C	19	H	34	N	0	O	9	S	1	13C	0	1.78947	0.473684	0.0526316
18	451.201	451.201	451.201	0.0154443	0.2491	0	3		C	20	H	36	N	0	O	9	S	1	13C	0	1.8	0.45	0.05
19	465.216	465.216	465.216	-0.00637847	0.4915	0	3		C	21	H	38	N	0	O	9	S	1	13C	0	1.80952	0.428571	0.047619
20	479.232	479.232	479.232	-0.00605809	0.4128	0	3		C	22	H	40	N	0	O	9	S	1	13C	0	1.81818	0.409091	0.0454545
21	493.248	493.248	493.248	-0.00575591	0.2934	0	3		C	23	H	42	N	0	O	9	S	1	13C	0	1.82609	0.391304	0.0434783
22	507.263	507.263	507.263	0.0142432	0.548	0	3		C	24	H	44	N	0	O	9	S	1	13C	0	1.83333	0.375	0.0416667
23	521.279	521.279	521.279	-0.0435675	0.5485	0	3		C	25	H	46	N	0	O	9	S	1	13C	0	1.84	0.36	0.04
24	535.295	535.295	535.295	0.013737	0.2792	0	3		C	26	H	48	N	0	O	9	S	1	13C	0	1.84615	0.346154	0.0384615
25	549.31	549.31	549.31	0.0681172	0.4747	0	3		C	27	H	50	N	0	O	9	S	1	13C	0	1.85185	0.333333	0.037037
26	563.326	563.326	563.326	-0.0577257	0.2148	0	3		C	28	H	52	N	0	O	9	S	1	13C	0	1.85714	0.321429	0.0357143
27	577.342	577.342	577.342	0.0477114	0.1877	0	3		C	29	H	54	N	0	O	9	S	1	13C	0	1.86207	0.310345	0.0344828
28	591.357	591.357	591.357	0.046689	0.1505	0	3		C	30	H	56	N	0	O	9	S	1	13C	0	1.86667	0.3	0.0333333
29	605.373	605.373	605.373	0.0291953	0.0594	0	3		C	31	H	58	N	0	O	9	S	1	13C	0	1.87097	0.290323	0.0322581
30	689.467	689.467	689.467	0.0697044	0.0782	0	3		C	37	H	70	N	0	O	9	S	1	13C	0	1.89189	0.243243	0.027027
31	703.482	703.482	703.482	-0.0595281	0.1102	0	3		C	38	H	72	N	0	O	9	S	1	13C	0	1.89474	0.236842	0.0263158
32	435.169	435.169	435.169	-0.00726106	0.0767	0	4		C	19	H	32	N	0	O	9	S	1	13C	0	1.68421	0.473684	0.0526316
33	449.185	449.185	449.185	-0.0068917	0.2167	0	4		C	20	H	34	N	0	O	9	S	1	13C	0	1.7	0.45	0.05
34	463.201	463.201	463.201	-0.0281336	0.1785	0	4		C	21	H	36	N	0	O	9	S	1	13C	0	1.71429	0.428571	0.047619
35	477.216	477.216	477.216	0.0147368	0.2603	0	4		C	22	H	38	N	0	O	9	S	1	13C	0	1.72727	0.409091	0.0454545
36	491.232	491.232	491.232	0.0144469	0.2015	0	4		C	23	H	40	N	0	O	9	S	1	13C	0	1.73913	0.391304	0.0434783
37	505.248	505.248	505.248	-0.0254115	0.1082	0	4		C	24	H	42	N	0	O	9	S	1	13C	0	1.75	0.375	0.0416667
38	519.263	519.263	519.263	0.110204	0.0722	0	4		C	25	H	44	N	0	O	9	S	1	13C	0	1.76	0.36	0.04
39	533.279	533.279	533.279	0.0511724	0.0867	0	4		C	26	H	46	N	0	O	9	S	1	13C	0	1.76923	0.346154	0.0384615
40	547.295	547.295	547.295	0.0134358	0.1047	0	4		C	27	H	48	N	0	O	9	S	1	13C	0	1.77778	0.333333	0.037037
41	561.31	561.31	561.31	-0.0224164	0.1733	0	4		C	28	H	50	N	0	O	9	S	1	13C	0	1.78571	0.321429	0.0357143
42	575.326	575.326	575.326	0.047767	0.3243	0	4		C	29	H	52	N	0	O	9	S	1	13C	0	1.7931	0.310345	0.0344828
43	589.342	589.342	589.342	0.0297718	0.1398	0	4		C	30	H	54	N	0	O	9	S	1	13C	0	1.8	0.3	0.0333333
44	603.357	603.357	603.357	0.0623344	0.1389	0	4		C	31	H	56	N	0	O	9	S	1	13C	0	1.80645	0.290323	0.0322581
45	617.373	617.373	617.373	-0.0199652	0.1099	0	4		C	32	H	58	N	0	O	9	S	1	13C	0	1.8125	0.28125	0.03125
46	631.389	631.389	631.389	-0.130287	0.0619	0	4		C	33	H	60	N	0	O	9	S	1	13C	0	1.81818	0.272727	0.030303
47	645.404	645.404	645.404	0.105054	0.0877	0	4		C	34	H	62	N	0	O	9	S	1	13C	0	1.82353	0.264706	0.0294118
48	673.436	673.436	673.435	-0.0921683	0.0799	0	4		C	36	H	66	N	0	O	9	S	1	13C	0	1.83333	0.25	0.0277778
49	687.451	687.451	687.451	-0.00291696	0.6002	0	4		C	37	H	68	N	0	O	9	S	1	13C	0	1.83784	0.243243	0.027027
50	701.467	701.467	701.467	-0.0312789	1.2467	0	4		C	38	H	70	N	0	O	9	S	1	13C	0	1.84211	0.236842	0.0263158
51	715.482	715.482	715.482	-0.0864829	0.172	0	4		C	39	H	72	N	0	O	9	S	1	13C	0	1.84615	0.230769	0.025641
52	729.498	729.498	729.498	-0.0984415	0.128	0	4		C	40	H	74	N	0	O	9	S	1	13C	0	1.85	0.225	0.025
53	743.514	743.514	743.514	0.0245473	0.2907	0	4		C	41	H	76	N	0	O	9	S	1	13C	0	1.85366	0.219512	0.0243902
54	405.122	405.122	405.122	0.0410932	0.0951	0	5		C	17	H	26	N	0	O	9	S	1	13C	0	1.52941	0.529412	0.0588235
55	419.138	419.138	419.138	0.0160136	2.9166	0	5		C	18	H	28	N	0	O	9	S	1	13C	0	1.55556	0.5	0.0555556
56	433.154	433.154	433.154	0.0156436	0.4674	0	5		C	19	H	30	N	0	O	9	S	1	13C	0	1.57895	0.473684	0.0526316
57	447.169	447.169	447.169	-0.0070662	0.5666	0	5		C	20	H	32	N	0	O	9	S	1	13C	0	1.6	0.45	0.05
58	461.185	461.185	461.185	-0.0717622	0.3552	0	5		C	21	H	34	N	0	O	9	S	1	13C	0	1.61905	0.428571	0.047619
59	475.201	475.201	475.201	-0.0274232	0.3215	0	5		C	22	H	36	N	0	O	9	S	1	13C	0	1.63636	0.409091	0.0454545
60	489.216	489.216	489.216	-0.0673881	0.1114	0	5		C	23	H	38	N	0	O	9	S	1	13C	0	1.65217	0.391304	0.0434783
61	517.248	517.248	517.248	-0.00548884	0.0726	0	5		C	25	H	42	N	0	O	9	S	1	13C	0	1.68	0.36	0.04
62	531.263	531.263	531.263	0.0135998	0.1487	0	5		C	26	H	44	N	0	O	9	S	1	13C	0	1.69231	0.346154	0.0384615
63	545.279	545.279	545.279	0.0683855	0.0948	0	5		C	27	H	46	N	0	O	9	S	1	13C	0	1.7037	0.333333	0.037037
64	559.295	559.295	559.295	-0.0583711	0.0688	0	5		C	28	H	48	N	0	O	9	S	1	13C	0	1.71429	0.321429	0.0357143
65	573.31	573.31	573.31	0.0303805	0.101	0	5		C	29	H	50	N	0	O	9	S	1	13C	0	1.72414	0.310345	0.0344828
66	587.326	587.326	587.326	0.0638174	0.1158	0	5		C	30	H	52	N	0	O	9	S	1	13C	0	1.73333	0.3	0.0333333
67	601.342	601.342	601.342	0.0624366	0.1425	0	5		C	31	H	54	N	0	O	9	S	1	13C	0	1.74194	0.290323	0.0322581
68	615.357	615.357	615.357	0.0611188	0.131	0	5		C	32	H	56	N	0	O	9	S	1	13C	0	1.75	0.28125	0.03125
69	629.373	629.373	629.373	-0.067251	0.1363	0	5		C	33	H	58	N	0	O	9	S	1	13C	0	1.75758	0.272727	0.030303
70	643.388	643.388	643.389	0.074198	0.0857	0	5		C	34	H	60	N	0	O	9	S	1	13C	0	1.76471	0.264706	0.0294118
71	671.42	671.42	671.42	0.115973	0.1059	0	5		C	36	H	64	N	0	O	9	S	1	13C	0	1.77778	0.25	0.0277778
72	685.435	685.435	685.435	-0.00301912	0.9576	0	5		C	37	H	66	N	0	O	9	S	1	13C	0	1.78378	0.243243	0.027027
73	699.451	699.451	699.451	-0.00286692	3.3337	0	5		C	38	H	68	N	0	O	9	S	1	13C	0	1.78947	0.236842	0.0263158
74	713.467	713.467	713.467	-0.0167368	0.3457	0	5		C	39	H	70	N	0	O	9	S	1	13C	0	1.79487	0.230769	0.025641
75	727.482	727.482	727.482	0.0111659	0.3695	0	5		C	40	H	72	N	0	O	9	S	1	13C	0	1.8	0.225	0.025
76	741.498	741.498	741.498	0.0649862	0.1884	0	5		C	41	H	74	N	0	O	9	S	1	13C	0	1.80488	0.219512	0.0243902
77	769.529	769.529	769.529	-0.0541689	0.0587	0	5		C	43	H	78	N	0	O	9	S	1	13C	0	1.81395	0.209302	0.0232558
78	417.123	417.123	417.122	-0.0559841	0.0586	0	6		C	18	H	26	N	0	O	9	S	1	13C	0	1.44444	0.5	0.0555556
79	431.138	431.138	431.138	-0.0308209	0.0946	0	6		C	19	H	28	N	0	O	9	S	1	13C	0	1.47368	0.473684	0.0526316
80	445.154	445.154	445.154	-0.00724228	0.4011	0	6		C	20	H	30	N	0	O	9	S	1	13C	0	1.5	0.45	0.05
81	459.169	459.169	459.169	-0.00688153	0.2803	0	6		C	21	H	32	N	0	O	9	S	1	13C	0	1.52381	0.428571	0.047619
82	473.185	473.185	473.185	-0.0276755	0.1393	0	6		C	22	H	34	N	0	O	9	S	1	13C	0	1.54545	0.409091	0.0454545
83	487.201	487.201	487.201	0.0348285	0.0715	0	6		C	23	H	36	N	0	O	9	S	1	13C	0	1.56522	0.391304	0.0434783
84	529.248	529.248	529.248	-0.0809434	0.0898	0	6		C	26	H	42	N	0	O	9	S	1	13C	0	1.61538	0.346154	0.0384615
85	543.263	543.263	543.263	0.178965	0.0664	0	6		C	27	H	44	N	0	O	9	S	1	13C	0	1.62963	0.333333	0.037037
86	557.279	557.279	557.279	-0.00486437	0.0895	0	6		C	28	H	46	N	0	O	9	S	1	13C	0	1.64286	0.321429	0.0357143
87	571.295	571.295	571.295	0.117896	0.0743	0	6		C	29	H	48	N	0	O	9	S	1	13C	0	1.65517	0.310345	0.0344828
88	585.31	585.31	585.31	-0.0214972	0.08	0	6		C	30	H	50	N	0	O	9	S	1	13C	0	1.66667	0.3	0.0333333
89	599.326	599.326	599.326	-0.0876291	0.066	0	6		C	31	H	52	N	0	O	9	S	1	13C	0	1.67742	0.290323	0.0322581
90	613.342	613.342	613.342	0.0612151	0.084	0	6		C	32	H	54	N	0	O	9	S	1	13C	0	1.6875	0.28125	0.03125
91	627.357	627.357	627.357	-0.115389	0.0577	0	6		C	33	H	56	N	0	O	9	S	1	13C	0	1.69697	0.272727	0.030303
92	641.373	641.373	641.373	0.136697	0.0873	0	6		C	34	H	58	N	0	O	9	S	1	13C	0	1.70588	0.264706	0.0294118
93	655.388	655.388	655.389	0.194904	0.0676	0	6		C	35	H	60	N	0	O	9	S	1	13C	0	1.71429	0.257143	0.0285714
94	683.42	683.42	683.42	-0.0177542	0.352	0	6		C	37	H	64	N	0	O	9	S	1	13C	0	1.72973	0.243243	0.027027
95	697.435	697.435	697.435	-0.00296717	1.006	0	6		C	38	H	66	N	0	O	9	S	1	13C	0	1.73684	0.236842	0.0263158
96	711.451	711.451	711.451	-0.0309301	0.3408	0	6		C	39	H	68	N	0	O	9	S	1	13C	0	1.74359	0.230769	0.025641
97	725.467	725.467	725.467	0.0111085	0.7946	0	6		C	40	H	70	N	0	O	9	S	1	13C	0	1.75	0.225	0.025
98	739.482	739.482	739.482	-0.0971991	0.0838	0	6		C	41	H	72	N	0	O	9	S	1	13C	0	1.7561	0.219512	0.0243902
99	767.514	767.514	767.514	-0.210744	0.0609	0	6		C	43	H	76	N	0	O	9	S	1	13C	0	1.76744	0.209302	0.0232558
100	443.138	443.138	443.138	0.0377127	0.1079	0	7		C	20	H	28	N	0	O	9	S	1	13C	0	1.4	0.45	0.05
101	457.154	457.154	457.154	0.0804457	0.0884	0	7		C	21	H	30	N	0	O	9	S	1	13C	0	1.42857	0.428571	0.047619
102	527.232	527.232	527.232	0.0513944	0.0672	0	7		C	26	H	40	N	0	O	9	S	1	13C	0	1.53846	0.346154	0.0384615
103	555.263	555.263	555.263	-0.203102	0.0804	0	7		C	28	H	44	N	0	O	9	S	1	13C	0	1.57143	0.321429	0.0357143
104	569.279	569.279	569.279	0.0479364	0.0821	0	7		C	29	H	46	N	0	O	9	S	1	13C	0	1.58621	0.310345	0.0344828
105	583.295	583.295	583.295	0.0297505	0.1882	0	7		C	30	H	48	N	0	O	9	S	1	13C	0	1.6	0.3	0.0333333
106	597.31	597.31	597.31	0.0124181	0.07	0	7		C	31	H	50	N	0	O	9	S	1	13C	0	1.6129	0.290323	0.0322581
107	611.326	611.326	611.326	-0.0204774	0.086	0	7		C	32	H	52	N	0	O	9	S	1	13C	0	1.625	0.28125	0.03125
108	625.342	625.342	625.342	0.0120666	0.0577	0	7		C	33	H	54	N	0	O	9	S	1	13C	0	1.63636	0.272727	0.030303
109	653.373	653.373	653.373	0.0117453	0.072	0	7		C	35	H	58	N	0	O	9	S	1	13C	0	1.65714	0.257143	0.0285714
110	667.389	667.389	667.389	0.0115947	0.057	0	7		C	36	H	60	N	0	O	9	S	1	13C	0	1.66667	0.25	0.0277778
111	681.404	681.404	681.404	-0.047252	0.1093	0	7		C	37	H	62	N	0	O	9	S	1	13C	0	1.67568	0.243243	0.027027
112	695.42	695.42	695.42	0.0256916	0.4266	0	7		C	38	H	64	N	0	O	9	S	1	13C	0	1.68421	0.236842	0.0263158
113	709.435	709.435	709.435	-0.0170127	1.4125	0	7		C	39	H	66	N	0	O	9	S	1	13C	0	1.69231	0.230769	0.025641
114	723.451	723.451	723.451	-0.00277181	0.5806	0	7		C	40	H	68	N	0	O	9	S	1	13C	0	1.7	0.225	0.025
115	737.467	737.467	737.467	0.0516076	0.1401	0	7		C	41	H	70	N	0	O	9	S	1	13C	0	1.70732	0.219512	0.0243902
116	751.482	751.482	751.482	0.103959	0.1243	0	7		C	42	H	72	N	0	O	9	S	1	13C	0	1.71429	0.214286	0.0238095
117	609.31	609.31	609.31	0.110646	0.0788	0	8		C	32	H	50	N	0	O	9	S	1	13C	0	1.5625	0.28125	0.03125
118	623.326	623.326	623.326	0.0761746	0.0811	0	8		C	33	H	52	N	0	O	9	S	1	13C	0	1.57576	0.272727	0.030303
119	651.357	651.357	651.357	0.0423882	0.0912	0	8		C	35	H	56	N	0	O	9	S	1	13C	0	1.6	0.257143	0.0285714
120	665.373	665.373	665.373	-0.0335541	0.603	0	8		C	36	H	58	N	0	O	9	S	1	13C	0	1.61111	0.25	0.0277778
121	679.389	679.389	679.389	0.0408281	0.1167	0	8		C	37	H	60	N	0	O	9	S	1	13C	0	1.62162	0.243243	0.027027
122	693.404	693.404	693.404	-0.00316942	0.4683	0	8		C	38	H	62	N	0	O	9	S	1	13C	0	1.63158	0.236842	0.0263158
123	707.42	707.42	707.42	-0.0171518	4.6741	0	8		C	39	H	64	N	0	O	9	S	1	13C	0	1.64103	0.230769	0.025641
124	721.435	721.435	721.435	-0.00286846	1.1423	0	8		C	40	H	66	N	0	O	9	S	1	13C	0	1.65	0.225	0.025
125	735.451	735.451	735.451	0.0108705	0.3596	0	8		C	41	H	68	N	0	O	9	S	1	13C	0	1.65854	0.219512	0.0243902
126	749.467	749.467	749.467	0.0374384	0.1981	0	8		C	42	H	70	N	0	O	9	S	1	13C	0	1.66667	0.214286	0.0238095
127	537.216	537.216	537.216	-0.0055236	0.0855	0	9		C	27	H	38	N	0	O	9	S	1	13C	0	1.40741	0.333333	0.037037
128	635.326	635.326	635.326	0.153436	0.0664	0	9		C	34	H	52	N	0	O	9	S	1	13C	0	1.52941	0.264706	0.0294118
129	649.342	649.342	649.342	0.0116206	0.0738	0	9		C	35	H	54	N	0	O	9	S	1	13C	0	1.54286	0.257143	0.0285714
130	663.357	663.357	663.357	-0.00360305	0.2626	0	9		C	36	H	56	N	0	O	9	S	1	13C	0	1.55556	0.25	0.0277778
131	677.373	677.373	677.373	-0.0624855	0.1147	0	9		C	37	H	58	N	0	O	9	S	1	13C	0	1.56757	0.243243	0.027027
132	691.389	691.389	691.389	0.0256559	0.3043	0	9		C	38	H	60	N	0	O	9	S	1	13C	0	1.57895	0.236842	0.0263158
133	705.404	705.404	705.404	-0.0172918	1.6779	0	9		C	39	H	62	N	0	O	9	S	1	13C	0	1.58974	0.230769	0.025641
134	719.42	719.42	719.42	-0.0168657	0.5782	0	9		C	40	H	64	N	0	O	9	S	1	13C	0	1.6	0.225	0.025
135	733.435	733.435	733.435	-0.016456	0.7496	0	9		C	41	H	66	N	0	O	9	S	1	13C	0	1.60976	0.219512	0.0243902
136	747.451	747.451	747.451	0.010696	0.1824	0	9		C	42	H	68	N	0	O	9	S	1	13C	0	1.61905	0.214286	0.0238095
137	661.342	661.342	661.342	-0.109556	0.0955	0	10		C	36	H	54	N	0	O	9	S	1	13C	0	1.5	0.25	0.0277778
138	675.357	675.357	675.357	0.0408819	0.0654	0	10		C	37	H	56	N	0	O	9	S	1	13C	0	1.51351	0.243243	0.027027
139	689.373	689.373	689.373	0.0111319	0.1434	0	10		C	38	H	58	N	0	O	9	S	1	13C	0	1.52632	0.236842	0.0263158
140	703.389	703.389	703.389	-0.00321562	0.4447	0	10		C	39	H	60	N	0	O	9	S	1	13C	0	1.53846	0.230769	0.025641
141	717.404	717.404	717.404	-0.0309417	0.2387	0	10		C	40	H	62	N	0	O	9	S	1	13C	0	1.55	0.225	0.025
142	731.42	731.42	731.42	-0.0576052	0.2609	0	10		C	41	H	64	N	0	O	9	S	1	13C	0	1.56098	0.219512	0.0243902
143	745.435	745.435	745.435	0.131374	0.0726	0	10		C	42	H	66	N	0	O	9	S	1	13C	0	1.57143	0.214286	0.0238095
144	673.342	673.342	673.342	0.0112064	0.063	0	11		C	37	H	54	N	0	O	9	S	1	13C	0	1.45946	0.243243	0.027027
145	687.357	687.357	687.357	0.0110712	0.0598	0	11		C	38	H	56	N	0	O	9	S	1	13C	0	1.47368	0.236842	0.0263158
146	701.373	701.373	701.373	0.0109414	0.0827	0	11		C	39	H	58	N	0	O	9	S	1	13C	0	1.48718	0.230769	0.025641
147	715.389	715.389	715.389	-0.00316168	0.2832	0	11		C	40	H	60	N	0	O	9	S	1	13C	0	1.5	0.225	0.025
148	729.404	729.404	729.404	-0.0167228	0.1279	0	11		C	41	H	62	N	0	O	9	S	1	13C	0	1.5122	0.219512	0.0243902

## Sheet: O10 S1 
O10 S1 (2.36%)	A.M.W. average :					A.W. average DBE :			A.W. average C# :												A.W. averageH/C	A.W. averageO/C	A.W. averageS/C
	581.72					6.70253			28.9006												1.97517	0.41829	0.041829
	Exp. m/z	Recal m/z	Theor. Mass	Error	Rel. Abundance	Signal2Noise	DBE	Molecular Formula													H/C	O/C	S/C
1	361.117	361.117	361.117	-0.13495	0.0589	0	0		C	12	H	26	N	0	O	10	S	1	13C	0	2.16667	0.833333	0.0833333
2	473.243	473.243	473.243	-0.0173685	0.2252	0	0		C	20	H	42	N	0	O	10	S	1	13C	0	2.1	0.5	0.05
3	487.258	487.258	487.258	-0.0783063	6.3211	0	0		C	21	H	44	N	0	O	10	S	1	13C	0	2.09524	0.47619	0.047619
4	501.274	501.274	501.274	0.0836045	26.5554	0	0		C	22	H	46	N	0	O	10	S	1	13C	0	2.09091	0.454545	0.0454545
5	515.29	515.29	515.29	0.0232353	6.0999	0	0		C	23	H	48	N	0	O	10	S	1	13C	0	2.08696	0.434783	0.0434783
6	529.305	529.305	529.305	-0.0150442	0.5753	0	0		C	24	H	50	N	0	O	10	S	1	13C	0	2.08333	0.416667	0.0416667
7	557.337	557.337	557.336	-0.0678848	0.0769	0	0		C	26	H	54	N	0	O	10	S	1	13C	0	2.07692	0.384615	0.0384615
8	483.227	483.227	483.227	-0.120613	0.0901	0	2		C	21	H	40	N	0	O	10	S	1	13C	0	1.90476	0.47619	0.047619
9	497.243	497.243	497.243	0.0236916	0.1232	0	2		C	22	H	42	N	0	O	10	S	1	13C	0	1.90909	0.454545	0.0454545
10	511.258	511.258	511.258	0.0622867	0.0764	0	2		C	23	H	44	N	0	O	10	S	1	13C	0	1.91304	0.434783	0.0434783
11	525.274	525.274	525.274	0.00363382	0.2594	0	2		C	24	H	46	N	0	O	10	S	1	13C	0	1.91667	0.416667	0.0416667
12	539.29	539.29	539.29	0.00365831	0.9518	0	2		C	25	H	48	N	0	O	10	S	1	13C	0	1.92	0.4	0.04
13	553.305	553.305	553.305	-0.0505381	0.2585	0	2		C	26	H	50	N	0	O	10	S	1	13C	0	1.92308	0.384615	0.0384615
14	567.321	567.321	567.321	-0.0491765	0.0977	0	2		C	27	H	52	N	0	O	10	S	1	13C	0	1.92593	0.37037	0.037037
15	481.211	481.211	481.211	-0.0589093	0.0962	0	3		C	21	H	38	N	0	O	10	S	1	13C	0	1.80952	0.47619	0.047619
16	495.227	495.227	495.227	0.0236585	0.0691	0	3		C	22	H	40	N	0	O	10	S	1	13C	0	1.81818	0.454545	0.0454545
17	523.258	523.258	523.258	-0.0155858	0.0969	0	3		C	24	H	44	N	0	O	10	S	1	13C	0	1.83333	0.416667	0.0416667
18	537.274	537.274	537.274	0.00355266	0.0942	0	3		C	25	H	46	N	0	O	10	S	1	13C	0	1.84	0.4	0.04
19	551.29	551.29	551.29	-0.0508392	0.2316	0	3		C	26	H	48	N	0	O	10	S	1	13C	0	1.84615	0.384615	0.0384615
20	565.305	565.305	565.305	-0.0317757	0.1379	0	3		C	27	H	50	N	0	O	10	S	1	13C	0	1.85185	0.37037	0.037037
21	579.321	579.321	579.321	0.0208885	0.0869	0	3		C	28	H	52	N	0	O	10	S	1	13C	0	1.85714	0.357143	0.0357143
22	593.336	593.336	593.336	0.13848	0.1089	0	3		C	29	H	54	N	0	O	10	S	1	13C	0	1.86207	0.344828	0.0344828
23	607.352	607.352	607.352	0.0530655	0.097	0	3		C	30	H	56	N	0	O	10	S	1	13C	0	1.86667	0.333333	0.0333333
24	705.462	705.462	705.462	-0.0387286	0.1225	0	3		C	37	H	70	N	0	O	10	S	1	13C	0	1.89189	0.27027	0.027027
25	451.164	451.164	451.164	-0.0189293	0.0697	0	4		C	19	H	32	N	0	O	10	S	1	13C	0	1.68421	0.526316	0.0526316
26	465.18	465.18	465.18	0.00327596	1.2366	0	4		C	20	H	34	N	0	O	10	S	1	13C	0	1.7	0.5	0.05
27	493.211	493.211	493.211	-0.219678	0.0668	0	4		C	22	H	38	N	0	O	10	S	1	13C	0	1.72727	0.454545	0.0454545
28	577.305	577.305	577.305	0.142103	0.0883	0	4		C	28	H	50	N	0	O	10	S	1	13C	0	1.78571	0.357143	0.0357143
29	591.321	591.321	591.321	0.105021	0.1194	0	4		C	29	H	52	N	0	O	10	S	1	13C	0	1.7931	0.344828	0.0344828
30	605.337	605.337	605.336	-0.0129427	0.0966	0	4		C	30	H	54	N	0	O	10	S	1	13C	0	1.8	0.333333	0.0333333
31	619.352	619.352	619.352	0.100475	0.1058	0	4		C	31	H	56	N	0	O	10	S	1	13C	0	1.80645	0.322581	0.0322581
32	633.368	633.368	633.368	0.114142	0.1216	0	4		C	32	H	58	N	0	O	10	S	1	13C	0	1.8125	0.3125	0.03125
33	647.383	647.383	647.383	0.0963227	0.0699	0	4		C	33	H	60	N	0	O	10	S	1	13C	0	1.81818	0.30303	0.030303
34	661.399	661.399	661.399	0.00366174	0.0832	0	4		C	34	H	62	N	0	O	10	S	1	13C	0	1.82353	0.294118	0.0294118
35	689.43	689.43	689.43	0.0327084	0.0661	0	4		C	36	H	66	N	0	O	10	S	1	13C	0	1.83333	0.277778	0.0277778
36	703.446	703.446	703.446	-0.0104993	0.7349	0	4		C	37	H	68	N	0	O	10	S	1	13C	0	1.83784	0.27027	0.027027
37	717.462	717.462	717.462	-0.0102048	1.1001	0	4		C	38	H	70	N	0	O	10	S	1	13C	0	1.84211	0.263158	0.0263158
38	731.477	731.477	731.477	0.0310913	0.2102	0	4		C	39	H	72	N	0	O	10	S	1	13C	0	1.84615	0.25641	0.025641
39	745.493	745.493	745.493	0.0305928	0.1229	0	4		C	40	H	74	N	0	O	10	S	1	13C	0	1.85	0.25	0.025
40	759.509	759.509	759.509	0.14861	0.0645	0	4		C	41	H	76	N	0	O	10	S	1	13C	0	1.85366	0.243902	0.0243902
41	449.149	449.149	449.149	-0.0191571	0.08	0	5		C	19	H	30	N	0	O	10	S	1	13C	0	1.57895	0.526316	0.0526316
42	463.164	463.164	463.164	-0.0184389	0.0954	0	5		C	20	H	32	N	0	O	10	S	1	13C	0	1.6	0.5	0.05
43	477.18	477.18	477.18	0.02415	0.0799	0	5		C	21	H	34	N	0	O	10	S	1	13C	0	1.61905	0.47619	0.047619
44	491.196	491.196	491.196	0.04395	0.0861	0	5		C	22	H	36	N	0	O	10	S	1	13C	0	1.63636	0.454545	0.0454545
45	575.289	575.289	575.29	0.14249	0.0878	0	5		C	28	H	48	N	0	O	10	S	1	13C	0	1.71429	0.357143	0.0357143
46	589.305	589.305	589.305	-0.0304816	0.0609	0	5		C	29	H	50	N	0	O	10	S	1	13C	0	1.72414	0.344828	0.0344828
47	603.321	603.321	603.321	0.0532075	0.0791	0	5		C	30	H	52	N	0	O	10	S	1	13C	0	1.73333	0.333333	0.0333333
48	617.337	617.337	617.336	-0.0936842	0.1051	0	5		C	31	H	54	N	0	O	10	S	1	13C	0	1.74194	0.322581	0.0322581
49	631.352	631.352	631.352	-0.0281468	0.0751	0	5		C	32	H	56	N	0	O	10	S	1	13C	0	1.75	0.3125	0.03125
50	645.368	645.368	645.368	0.127514	0.0958	0	5		C	33	H	58	N	0	O	10	S	1	13C	0	1.75758	0.30303	0.030303
51	687.415	687.415	687.415	0.0763528	0.0935	0	5		C	36	H	64	N	0	O	10	S	1	13C	0	1.77778	0.277778	0.0277778
52	701.43	701.43	701.43	-0.0106209	0.6057	0	5		C	37	H	66	N	0	O	10	S	1	13C	0	1.78378	0.27027	0.027027
53	715.446	715.446	715.446	-0.0103232	1.9537	0	5		C	38	H	68	N	0	O	10	S	1	13C	0	1.78947	0.263158	0.0263158
54	729.462	729.462	729.462	0.0310893	0.3503	0	5		C	39	H	70	N	0	O	10	S	1	13C	0	1.79487	0.25641	0.025641
55	743.477	743.477	743.477	0.0574901	0.3638	0	5		C	40	H	72	N	0	O	10	S	1	13C	0	1.8	0.25	0.025
56	757.493	757.493	757.493	-0.0226976	0.1324	0	5		C	41	H	74	N	0	O	10	S	1	13C	0	1.80488	0.243902	0.0243902
57	771.509	771.509	771.509	0.00372109	0.0582	0	5		C	42	H	76	N	0	O	10	S	1	13C	0	1.80952	0.238095	0.0238095
58	785.524	785.524	785.524	0.029197	0.0868	0	5		C	43	H	78	N	0	O	10	S	1	13C	0	1.81395	0.232558	0.0232558
59	461.149	461.149	461.149	0.00302642	0.0898	0	6		C	20	H	30	N	0	O	10	S	1	13C	0	1.5	0.5	0.05
60	475.164	475.164	475.164	0.00307214	0.0781	0	6		C	21	H	32	N	0	O	10	S	1	13C	0	1.52381	0.47619	0.047619
61	489.18	489.18	489.18	-0.0990966	0.0889	0	6		C	22	H	34	N	0	O	10	S	1	13C	0	1.54545	0.454545	0.0454545
62	573.274	573.274	573.274	0.0731042	0.0679	0	6		C	28	H	46	N	0	O	10	S	1	13C	0	1.64286	0.357143	0.0357143
63	587.289	587.289	587.29	0.156606	0.0721	0	6		C	29	H	48	N	0	O	10	S	1	13C	0	1.65517	0.344828	0.0344828
64	615.321	615.321	615.321	0.182183	0.0582	0	6		C	31	H	52	N	0	O	10	S	1	13C	0	1.67742	0.322581	0.0322581
65	643.352	643.352	643.352	0.143358	0.0606	0	6		C	33	H	56	N	0	O	10	S	1	13C	0	1.69697	0.30303	0.030303
66	699.415	699.415	699.415	-0.0393386	0.1569	0	6		C	37	H	64	N	0	O	10	S	1	13C	0	1.72973	0.27027	0.027027
67	713.43	713.43	713.43	-0.0104423	0.6224	0	6		C	38	H	66	N	0	O	10	S	1	13C	0	1.73684	0.263158	0.0263158
68	727.446	727.446	727.446	0.00359379	0.3394	0	6		C	39	H	68	N	0	O	10	S	1	13C	0	1.74359	0.25641	0.025641
69	741.462	741.462	741.462	0.0170992	0.5298	0	6		C	40	H	70	N	0	O	10	S	1	13C	0	1.75	0.25	0.025
70	755.477	755.477	755.477	-0.00960642	0.0775	0	6		C	41	H	72	N	0	O	10	S	1	13C	0	1.7561	0.243902	0.0243902
71	599.29	599.29	599.29	-0.0133944	0.0822	0	7		C	30	H	48	N	0	O	10	S	1	13C	0	1.6	0.333333	0.0333333
72	641.336	641.336	641.336	0.0501536	0.057	0	7		C	33	H	54	N	0	O	10	S	1	13C	0	1.63636	0.30303	0.030303
73	683.384	683.384	683.383	-0.0843484	0.0657	0	7		C	36	H	60	N	0	O	10	S	1	13C	0	1.66667	0.277778	0.0277778
74	697.399	697.399	697.399	0.0464897	0.0884	0	7		C	37	H	62	N	0	O	10	S	1	13C	0	1.67568	0.27027	0.027027
75	711.415	711.415	711.415	0.00349446	0.4158	0	7		C	38	H	64	N	0	O	10	S	1	13C	0	1.68421	0.263158	0.0263158
76	725.43	725.43	725.43	-0.0102696	0.8569	0	7		C	39	H	66	N	0	O	10	S	1	13C	0	1.69231	0.25641	0.025641
77	739.446	739.446	739.446	0.0170591	0.556	0	7		C	40	H	68	N	0	O	10	S	1	13C	0	1.7	0.25	0.025
78	753.462	753.462	753.462	0.0699152	0.1557	0	7		C	41	H	70	N	0	O	10	S	1	13C	0	1.70732	0.243902	0.0243902
79	767.477	767.477	767.477	0.0556923	0.0605	0	7		C	42	H	72	N	0	O	10	S	1	13C	0	1.71429	0.238095	0.0238095
80	667.352	667.352	667.352	0.00334074	0.0605	0	8		C	35	H	56	N	0	O	10	S	1	13C	0	1.6	0.285714	0.0285714
81	681.368	681.368	681.368	0.0180425	0.4412	0	8		C	36	H	58	N	0	O	10	S	1	13C	0	1.61111	0.277778	0.0277778
82	695.383	695.383	695.383	-0.0253706	0.1091	0	8		C	37	H	60	N	0	O	10	S	1	13C	0	1.62162	0.27027	0.027027
83	709.399	709.399	709.399	-0.0106825	0.3337	0	8		C	38	H	62	N	0	O	10	S	1	13C	0	1.63158	0.263158	0.0263158
84	723.415	723.415	723.415	-0.0103868	1.5394	0	8		C	39	H	64	N	0	O	10	S	1	13C	0	1.64103	0.25641	0.025641
85	737.43	737.43	737.43	0.0305794	0.6381	0	8		C	40	H	66	N	0	O	10	S	1	13C	0	1.65	0.25	0.025
86	751.446	751.446	751.446	0.0167867	0.2762	0	8		C	41	H	68	N	0	O	10	S	1	13C	0	1.65854	0.243902	0.0243902
87	765.462	765.462	765.462	0.0165631	0.1429	0	8		C	42	H	70	N	0	O	10	S	1	13C	0	1.66667	0.238095	0.0238095
88	793.493	793.493	793.493	0.205177	0.0684	0	8		C	44	H	74	N	0	O	10	S	1	13C	0	1.68182	0.227273	0.0227273
89	679.352	679.352	679.352	0.106321	0.1308	0	9		C	36	H	56	N	0	O	10	S	1	13C	0	1.55556	0.277778	0.0277778
90	693.368	693.368	693.368	-0.0688039	0.0841	0	9		C	37	H	58	N	0	O	10	S	1	13C	0	1.56757	0.27027	0.027027
91	707.383	707.383	707.383	0.00333303	0.2303	0	9		C	38	H	60	N	0	O	10	S	1	13C	0	1.57895	0.263158	0.0263158
92	721.399	721.399	721.399	-0.0105048	0.6874	0	9		C	39	H	62	N	0	O	10	S	1	13C	0	1.58974	0.25641	0.025641
93	735.415	735.415	735.415	0.00338042	0.415	0	9		C	40	H	64	N	0	O	10	S	1	13C	0	1.6	0.25	0.025
94	749.43	749.43	749.43	-0.00994068	0.3607	0	9		C	41	H	66	N	0	O	10	S	1	13C	0	1.60976	0.243902	0.0243902
95	763.446	763.446	763.446	0.0427198	0.1303	0	9		C	42	H	68	N	0	O	10	S	1	13C	0	1.61905	0.238095	0.0238095
96	649.305	649.305	649.305	-0.304884	0.0581	0	10		C	34	H	50	N	0	O	10	S	1	13C	0	1.47059	0.294118	0.0294118
97	677.336	677.336	677.336	0.121306	0.0792	0	10		C	36	H	54	N	0	O	10	S	1	13C	0	1.5	0.277778	0.0277778
98	691.352	691.352	691.352	0.046618	0.085	0	10		C	37	H	56	N	0	O	10	S	1	13C	0	1.51351	0.27027	0.027027
99	705.368	705.368	705.368	-0.0392794	0.11	0	10		C	38	H	58	N	0	O	10	S	1	13C	0	1.52632	0.263158	0.0263158
100	719.383	719.383	719.383	-0.0384249	0.2549	0	10		C	39	H	60	N	0	O	10	S	1	13C	0	1.53846	0.25641	0.025641
101	733.399	733.399	733.399	0.0442077	0.2482	0	10		C	40	H	62	N	0	O	10	S	1	13C	0	1.55	0.25	0.025
102	747.415	747.415	747.415	0.00332615	0.2494	0	10		C	41	H	64	N	0	O	10	S	1	13C	0	1.56098	0.243902	0.0243902
103	761.43	761.43	761.43	-0.101716	0.082	0	10		C	42	H	66	N	0	O	10	S	1	13C	0	1.57143	0.238095	0.0238095
104	985.681	985.681	985.681	0.165953	0.0589	0	10		C	58	H	98	N	0	O	10	S	1	13C	0	1.68966	0.172414	0.0172414

[truncated: 13 more sheets: O11 S1 , O12 S1 , N1 O6 S1 , O5 S1 13C1 , O6 S1 13C1 , O6 S1 13C2 , O7 S1 13C1 , O7 S1 13C2 , O8 S1 13C1 , O8 S1 13C2 , O9 S1 13C1 , O10 S1 13C1 , O11 S1 13C1 ]
