# Supplementary material for: Radiolytically reworked Archean organic matter in a habitable deep ancient high-temperature brine
Source: Nat Commun. 2023 Oct 3;14:6163. doi: 10.1038/s41467-023-41900-8 (PMC10547683; doi:10.1038/s41467-023-41900-8)
Supplement: Supplementary file 4 — Supplementary Dataset 1 [file 41467_2023_41900_MOESM4_ESM.zip › Supplementary Data/VaalReef_NegESIFTICRMS.xls]

## Sheet: General
Average Noise	Noise std
0	0
Class	Number of peaks	% R.A.	% R.A. (No Hits discarded)	A.M.W. average	A.W. average C#	A.W. average DBE	A.W. average H/C	Sum R.A.	RMS Error
Isolated	0	0	0
No Hit	2878	23.6842	0
O2	73	2.94024	3.85273	239.953	15.2007	4.58002	1.77777	73.2306	0.093499
O3	122	2.87505	3.7673	254.718	15.2848	4.84961	1.74504	71.6068	0.093333
O4	151	9.36642	12.2732	277.574	15.9303	4.88691	1.63358	233.283	0.0773
O5	164	5.68382	7.44776	293.352	16.0024	5.08225	1.61572	141.563	0.103892
O6	163	4.60956	6.04011	321.078	16.8431	5.50204	1.59823	114.807	0.119518
O7	160	3.17622	4.16194	358.678	18.6146	6.65974	1.54485	79.1078	0.135944
O8	131	2.05829	2.69707	382.567	19.227	6.93845	1.50981	51.2644	0.149193
O9	129	1.69519	2.22128	415.803	20.4647	7.23023	1.52513	42.2209	0.18094
O10	94	0.862801	1.13057	446.728	21.4697	7.38382	1.52386	21.4892	0.178427
O11	71	0.495858	0.649745	482.023	22.7649	7.41141	1.56944	12.35	0.211084
O12	32	0.25135	0.329355	514.515	23.7958	6.18452	1.63845	6.2602	0.23275
N1 O3	29	1.19991	1.57229	244.474	13.4612	4.53943	1.68571	29.8853	0.068975
N1 O4	68	0.499247	0.654185	248.02	12.9662	6.44127	1.41561	12.4344	0.097065
N1 O5	85	0.776823	1.01791	282.379	14.6194	6.75094	1.33274	19.3478	0.076092
N1 O6	87	0.739961	0.969604	309.252	15.3243	7.03412	1.35816	18.4297	0.130948
N1 O7	76	0.64617	0.846705	339.071	16.0434	6.44763	1.51125	16.0937	0.140473
N1 O8	64	0.396887	0.520059	359.637	16.422	6.30309	1.5317	9.885	0.15553
N1 O9	36	0.196589	0.257599	388.638	17.3349	5.83158	1.539	4.8963	0.20081
O3 S1	44	9.53648	12.4961	324.524	18.1844	5.30344	1.64573	237.519	0.115366
O4 S1	99	5.05318	6.6214	329.929	18.3411	9.69996	1.90839	125.856	0.100887
O5 S1	123	3.35704	4.39888	363.301	20.036	10.3514	1.84568	83.6115	0.118338
O6 S1	137	5.61216	7.35386	354.782	17.5697	7.98402	1.91959	139.778	0.121414
O7 S1	115	3.67964	4.8216	378.037	17.865	6.60537	1.85893	91.6463	0.144397
O8 S1	100	2.3042	3.01929	388.514	17.2872	5.2863	1.78888	57.3891	0.145183
O9 S1	77	1.00803	1.32087	406.851	17.0954	3.89447	1.74401	25.1063	0.174273
O10 S1	62	0.574915	0.753336	444.192	18.733	4.28402	1.70092	14.319	0.189131
O11 S1	42	0.29772	0.390115	478.702	20.0769	4.83228	1.65899	7.4151	0.204421
O2 13C1	9	0.198877	0.260598	255.345	14.979	1	2.1381	4.9533	0.035224
O3 13C1	38	0.330619	0.433225	245.313	13.4198	3.35786	1.94537	8.2345	0.056835
O4 13C1	76	1.42208	1.86342	282.482	15.2041	4.59706	1.75928	35.4188	0.074312
O5 13C1	69	0.76222	0.998771	295.865	15.0668	4.69114	1.74005	18.9841	0.079602
O6 13C1	66	0.670143	0.878119	324.354	15.9043	4.78854	1.73844	16.6908	0.108387
O7 13C1	51	0.440816	0.577621	350.68	16.7057	5.36895	1.66209	10.9791	0.13583
O8 13C1	45	0.281599	0.368992	376.336	17.4227	5.53151	1.65402	7.0136	0.182575
O4 S1 13C1	35	0.652104	0.854481	332.011	17.3629	8.97858	2.03877	16.2415	0.098478
O5 S1 13C1	38	0.378017	0.495332	347.69	17.2724	8.56184	2.03635	9.415	0.124377
O6 S1 13C1	32	0.636702	0.834299	328.644	13.5679	2.02146	2.14305	15.8579	0.066726
O7 S1 13C1	24	0.403283	0.52844	355.632	14.326	1.89692	2.06024	10.0443	0.125198
O8 S1 13C1	28	0.245616	0.321842	379.597	14.9782	2.23841	2.00606	6.1174	0.140419
Total	5923	100	100	335.07	17.3454	6.1375		2490.63

## Sheet: Combined R. Abundances
Class	R. Abundance	A.M.W. average	A.W. average C#	A.W. average DBE	A.W. average H/C
O3 S1	9.53648	324.524	18.1844	5.30344	1.64573
O4	9.36642	277.574	15.9303	4.88691	1.63358
O5	5.68382	293.352	16.0024	5.08225	1.61572
O6 S1	5.61216	354.782	17.5697	7.98402	1.91959
O4 S1	5.05318	329.929	18.3411	9.69996	1.90839
O6	4.60956	321.078	16.8431	5.50204	1.59823
O7 S1	3.67964	378.037	17.865	6.60537	1.85893
O5 S1	3.35704	363.301	20.036	10.3514	1.84568
O7	3.17622	358.678	18.6146	6.65974	1.54485
O2	2.94024	239.953	15.2007	4.58002	1.77777
O3	2.87505	254.718	15.2848	4.84961	1.74504
O8 S1	2.3042	388.514	17.2872	5.2863	1.78888
O8	2.05829	382.567	19.227	6.93845	1.50981
O9	1.69519	415.803	20.4647	7.23023	1.52513
N1 O3	1.19991	244.474	13.4612	4.53943	1.68571
O9 S1	1.00803	406.851	17.0954	3.89447	1.74401
O10	0.862801	446.728	21.4697	7.38382	1.52386
N1 O5	0.776823	282.379	14.6194	6.75094	1.33274
N1 O6	0.739961	309.252	15.3243	7.03412	1.35816
N1 O7	0.64617	339.071	16.0434	6.44763	1.51125
O10 S1	0.574915	444.192	18.733	4.28402	1.70092
N1 O4	0.499247	248.02	12.9662	6.44127	1.41561
O11	0.495858	482.023	22.7649	7.41141	1.56944
N1 O8	0.396887	359.637	16.422	6.30309	1.5317
O11 S1	0.29772	478.702	20.0769	4.83228	1.65899
O12	0.25135	514.515	23.7958	6.18452	1.63845
N1 O9	0.196589	388.638	17.3349	5.83158	1.539
Total	69.8937	336.39	17.4957	6.21341	1.70488

## Sheet: No Hit
% Total =	23.6842
	Experimental m/z	Recalibrated m/z	Rel. Abudance	Signal 2 Noise
1	721.305	721.305	0.14	0
2	749.336	749.336	0.1358	0
3	763.352	763.352	0.1784	0
4	777.367	777.367	0.1167	0
5	791.383	791.383	0.1132	0
6	805.398	805.398	0.1065	0
7	785.372	785.372	0.1094	0
8	799.387	799.387	0.1042	0
9	211.73	211.73	0.0996	0
10	239.762	239.762	0.0888	0
11	205.721	205.721	0.098	0
12	219.736	219.736	0.0953	0
13	325.854	325.854	0.0956	0
14	339.87	339.87	0.217	0
15	353.885	353.885	0.1151	0
16	389.925	389.925	0.1974	0
17	403.941	403.941	0.1857	0
18	417.956	417.956	0.0975	0
19	739.315	739.315	0.1371	0
20	753.331	753.331	0.1843	0
21	781.362	781.362	0.2288	0
22	795.378	795.378	0.0994	0
23	789.367	789.367	0.0917	0
24	803.383	803.383	0.1222	0
25	195.703	195.703	0.0893	0
26	209.718	209.718	0.0985	0
27	799.373	799.373	0.0963	0
28	813.388	813.388	0.1284	0
29	751.315	751.315	0.0898	0
30	765.331	765.331	0.092	0
31	779.346	779.346	0.097	0
32	821.393	821.393	0.1032	0
33	189.685	189.685	0.1016	0
34	231.732	231.732	0.0889	0
35	183.677	183.677	0.0884	0
36	197.692	197.692	0.0886	0
37	219.716	219.716	0.098	0
38	233.731	233.731	0.0902	0
39	797.357	797.357	0.1448	0
40	811.372	811.372	0.1463	0
41	839.404	839.404	0.0907	0
42	231.723	231.723	0.0946	0
43	245.739	245.739	0.0976	0
44	353.858	353.858	0.2112	0
45	367.873	367.873	0.2231	0
46	381.889	381.889	0.3771	0
47	395.905	395.905	0.3891	0
48	409.92	409.92	0.1841	0
49	805.362	805.362	0.091	0
50	833.393	833.393	0.1109	0
51	861.424	861.424	0.0912	0
52	183.661	183.661	0.095	0
53	197.677	197.677	0.098	0
54	205.683	205.683	0.0918	0
55	219.699	219.699	0.0997	0
56	399.899	399.899	0.1214	0
57	413.915	413.915	0.1584	0
58	427.931	427.931	0.1451	0
59	427.931	427.931	0.1358	0
60	441.946	441.946	0.1055	0
61	455.962	455.962	0.0907	0
62	809.357	809.357	0.1048	0
63	837.388	837.388	0.1021	0
64	183.651	183.651	0.0947	0
65	197.667	197.667	0.1005	0
66	233.704	233.704	0.1207	0
67	289.767	289.767	0.09	0
68	827.367	827.367	0.1141	0
69	855.398	855.398	0.12	0
70	897.445	897.445	0.0981	0
71	193.658	193.658	0.1053	0
72	207.674	207.674	0.0916	0
73	189.653	189.653	0.0929	0
74	203.668	203.668	0.0984	0
75	245.715	245.715	0.1042	0
76	187.647	187.647	0.0967	0
77	201.663	201.663	0.0901	0
78	189.633	189.633	0.0995	0
79	203.648	203.648	0.0896	0
80	191.632	191.632	0.0973	0
81	205.648	205.648	0.0971	0
82	201.634	201.634	0.089	0
83	215.649	215.649	0.0953	0
84	195.623	195.623	0.0912	0
85	209.639	209.639	0.0993	0
86	183.603	183.603	0.1081	0
87	197.619	197.619	0.0923	0
88	191.6	191.6	0.0947	0
89	205.616	205.616	0.0921	0
90	197.597	197.597	0.0983	0
91	211.612	211.612	0.0978	0
92	199.595	199.595	0.1032	0
93	213.611	213.611	0.0913	0
94	427.84	427.84	0.1307	0
95	441.856	441.856	0.2369	0
96	455.871	455.871	0.2237	0
97	469.887	469.887	0.1195	0
98	193.577	193.577	0.09	0
99	207.592	207.592	0.1005	0
100	197.579	197.579	0.0929	0
101	211.594	211.594	0.0984	0
102	189.564	189.564	0.0883	0
103	203.581	203.581	0.1072	0
104	473.882	473.882	0.1049	0
105	487.897	487.897	0.1078	0
106	181.553	181.553	0.0954	0
107	195.568	195.568	0.0983	0
108	193.565	193.565	0.0896	0
109	207.581	207.581	0.0957	0
110	185.555	185.555	0.0965	0
111	199.571	199.571	0.0886	0
112	185.55	185.55	0.0971	0
113	213.581	213.581	0.0985	0
114	201.566	201.566	0.0934	0
115	215.581	215.581	0.1001	0
116	201.563	201.563	0.1073	0
117	215.579	215.579	0.0901	0
118	199.559	199.559	0.0916	0
119	213.574	213.574	0.1216	0
120	205.558	205.558	0.0978	0
121	289.651	289.651	0.0915	0
122	199.549	199.549	0.0934	0
123	213.565	213.565	0.0938	0
124	193.539	193.539	0.0962	0
125	207.555	207.555	0.0885	0
126	185.515	185.515	0.1087	0
127	199.531	199.531	0.0984	0
128	199.53	199.53	0.0925	0
129	213.546	213.546	0.0903	0
130	235.564	235.564	0.1249	0
131	249.58	249.58	0.1232	0
132	199.521	199.521	0.0891	0
133	213.537	213.537	0.091	0
134	221.533	221.533	0.0891	0
135	277.595	277.595	0.1044	0
136	183.487	183.487	0.1073	0
137	211.518	211.518	0.0915	0
138	211.516	211.516	0.1104	0
139	225.532	225.532	0.0894	0
140	203.506	203.506	0.1047	0
141	217.522	217.522	0.1068	0
142	181.467	181.467	0.0965	0
143	195.482	195.482	0.0928	0
144	193.477	193.477	0.1058	0
145	207.493	207.493	0.0949	0
146	183.465	183.465	0.1008	0
147	197.481	197.481	0.0925	0
148	211.497	211.497	0.0961	0
149	491.802	491.802	0.1152	0
150	505.817	505.817	0.1013	0
151	519.833	519.833	0.1624	0
152	533.849	533.849	0.1873	0
153	225.504	225.504	0.0933	0
154	253.535	253.535	0.089	0
155	547.864	547.864	0.1896	0
156	561.88	561.88	0.0915	0
157	205.48	205.48	0.102	0
158	233.511	233.511	0.0938	0
159	181.446	181.446	0.09	0
160	195.462	195.462	0.094	0
161	237.505	237.505	0.0921	0
162	419.708	419.708	0.1037	0
163	203.458	203.458	0.0997	0
164	217.473	217.473	0.0995	0
165	195.443	195.443	0.1033	0
166	209.459	209.459	0.0928	0
167	199.446	199.446	0.106	0
168	213.461	213.461	0.0917	0
169	181.416	181.416	0.1096	0
170	195.432	195.432	0.0885	0
171	199.408	199.408	0.0975	0
172	213.423	213.423	0.0948	0
173	197.405	197.405	0.0901	0
174	211.42	211.42	0.0934	0
175	207.414	207.414	0.1026	0
176	249.46	249.46	0.0968	0
177	195.398	195.398	0.0889	0
178	209.414	209.414	0.0905	0
179	187.371	187.371	0.0972	0
180	201.387	201.387	0.0985	0
181	209.396	209.396	0.0915	0
182	223.411	223.411	0.0972	0
183	205.389	205.389	0.0891	0
184	233.421	233.421	0.0961	0
185	187.368	187.368	0.0903	0
186	201.383	201.383	0.0896	0
187	197.376	197.376	0.0898	0
188	225.406	225.406	0.091	0
189	593.815	593.815	0.0997	0
190	607.831	607.831	0.1128	0
191	181.351	181.351	0.0925	0
192	251.43	251.43	0.0967	0
193	203.373	203.373	0.091	0
194	259.436	259.436	0.0976	0
195	183.346	183.346	0.0898	0
196	197.361	197.361	0.0942	0
197	195.355	195.355	0.1027	0
198	237.402	237.402	0.0916	0
199	183.329	183.329	0.0919	0
200	197.345	197.345	0.1184	0
201	203.35	203.35	0.0947	0
202	217.366	217.366	0.1018	0
203	187.325	187.325	0.0892	0
204	201.339	201.339	0.127	0
205	205.341	205.341	0.0924	0
206	219.357	219.357	0.0908	0
207	209.335	209.335	0.106	0
208	237.366	237.366	0.1204	0
209	211.334	211.334	0.0899	0
210	225.35	225.35	0.0963	0
211	207.327	207.327	0.0907	0
212	249.375	249.375	0.0912	0
213	205.324	205.324	0.0888	0
214	219.34	219.34	0.1179	0
215	187.301	187.301	0.113	0
216	215.332	215.332	0.0999	0
217	211.326	211.326	0.0937	0
218	225.341	225.341	0.1203	0
219	185.288	185.288	0.0992	0
220	199.304	199.304	0.1084	0
221	199.302	199.302	0.0914	0
222	213.318	213.318	0.0943	0
223	191.293	191.293	0.1193	0
224	205.308	205.308	0.0902	0
225	185.282	185.282	0.0933	0
226	199.298	199.298	0.0884	0
227	199.296	199.296	0.0948	0
228	213.312	213.312	0.0936	0
229	181.268	181.268	0.1032	0
230	223.315	223.315	0.1055	0
231	219.308	219.308	0.0923	0
232	247.339	247.339	0.0968	0
233	183.265	183.265	0.1224	0
234	197.28	197.28	0.1233	0
235	187.255	187.255	0.0948	0
236	201.271	201.271	0.1043	0
237	215.287	215.287	0.0896	0
238	209.276	209.276	0.1054	0
239	685.808	685.808	0.0939	0
240	699.824	699.824	0.1109	0
241	185.24	185.24	0.0908	0
242	199.256	199.256	0.0977	0
243	199.254	199.254	0.094	0
244	213.269	213.269	0.0912	0
245	193.236	193.236	0.0915	0
246	207.252	207.252	0.0903	0
247	221.268	221.268	0.0889	0
248	189.229	189.229	0.1053	0
249	203.245	203.245	0.1062	0
250	181.192	181.192	0.0919	0
251	195.208	195.208	0.0945	0
252	205.217	205.217	0.1093	0
253	219.233	219.233	0.1451	0
254	185.179	185.179	0.1084	0
255	199.194	199.194	0.1112	0
256	197.191	197.191	0.0987	0
257	211.207	211.207	0.1871	0
258	225.222	225.222	0.316	0
259	223.207	223.207	0.5686	0
260	237.222	237.222	0.1243	0
261	181.155	181.155	0.0914	0
262	195.171	195.171	0.1063	0
263	205.18	205.18	0.1188	0
264	219.195	219.195	0.0936	0
265	205.178	205.178	0.0954	0
266	219.192	219.192	0.0899	0
267	185.152	185.152	0.0911	0
268	199.167	199.167	0.0992	0
269	207.176	207.176	0.0951	0
270	221.191	221.191	0.1633	0
271	201.158	201.158	0.1	0
272	229.189	229.189	0.1073	0
273	219.175	219.175	0.4123	0
274	233.191	233.191	0.1587	0
275	197.149	197.149	0.1024	0
276	211.165	211.165	0.0942	0
277	201.15	201.15	0.1533	0
278	215.165	215.165	0.2451	0
279	425.4	425.4	0.092	0
280	509.494	509.494	0.0963	0
281	183.128	183.128	0.0947	0
282	197.145	197.145	0.1073	0
283	195.139	195.139	0.1047	0
284	209.155	209.155	0.1919	0
285	187.127	187.127	0.1	0
286	201.142	201.142	0.1123	0
287	215.159	215.159	0.0911	0
288	203.144	203.144	0.116	0
289	217.16	217.16	0.1791	0
290	231.175	231.175	0.4532	0
291	245.191	245.191	0.1025	0
292	241.181	241.181	0.0962	0
293	465.432	465.432	0.0992	0
294	229.164	229.164	0.1263	0
295	243.18	243.18	1.3285	0
296	181.104	181.104	0.0939	0
297	195.119	195.119	0.1107	0
298	195.117	195.117	0.0899	0
299	209.133	209.133	0.098	0
300	185.1	185.1	0.0993	0
301	199.116	199.116	0.0944	0
302	201.116	201.116	0.0949	0
303	215.131	215.131	0.095	0
304	209.123	209.123	0.0915	0
305	223.139	223.139	0.0937	0
306	509.457	509.457	0.1523	0
307	523.473	523.473	0.1166	0
308	649.614	649.614	0.0994	0
309	663.629	663.629	0.1306	0
310	677.645	677.645	0.094	0
311	705.676	705.676	0.0922	0
312	319.241	319.241	0.9604	0
313	403.335	403.335	0.1234	0
314	417.351	417.351	0.1883	0
315	431.366	431.366	0.1917	0
316	445.382	445.382	0.1112	0
317	459.398	459.398	0.1113	0
318	473.413	473.413	0.1217	0
319	487.429	487.429	0.1022	0
320	515.46	515.46	0.1097	0
321	205.111	205.111	0.0957	0
322	219.126	219.126	0.091	0
323	195.099	195.099	0.0957	0
324	209.115	209.115	0.0916	0
325	181.081	181.081	0.0977	0
326	195.097	195.097	0.094	0
327	223.128	223.128	0.1106	0
328	321.238	321.238	0.3285	0
329	213.113	213.113	0.1179	0
330	227.129	227.129	0.1759	0
331	241.145	241.145	0.1261	0
332	395.317	395.317	0.1457	0
333	409.332	409.332	0.1221	0
334	183.074	183.074	0.1055	0
335	211.106	211.106	0.0968	0
336	217.108	217.108	0.0985	0
337	455.374	455.374	0.1554	0
338	469.39	469.39	0.1532	0
339	197.085	197.085	0.0909	0
340	225.116	225.116	0.0998	0
341	441.358	441.358	0.1271	0
342	511.436	511.436	0.1115	0
343	581.515	581.515	0.1209	0
344	623.562	623.562	0.1049	0
345	229.119	229.119	0.1143	0
346	243.135	243.135	0.1006	0
347	209.096	209.096	0.0921	0
348	223.112	223.112	0.1465	0
349	307.205	307.205	0.3672	0
350	335.236	335.236	0.4369	0
351	209.095	209.095	0.0889	0
352	223.11	223.11	0.1061	0
353	181.062	181.062	0.0898	0
354	195.078	195.078	0.1078	0
355	189.07	189.07	0.092	0
356	203.086	203.086	0.0979	0
357	181.061	181.061	0.0959	0
358	195.076	195.076	0.0993	0
359	209.091	209.091	0.0976	0
360	209.091	209.091	0.097	0
361	265.153	265.153	0.106	0
362	267.155	267.155	0.3273	0
363	309.202	309.202	0.1306	0
364	337.233	337.233	0.1305	0
365	181.055	181.055	0.0906	0
366	209.085	209.085	0.1954	0
367	215.093	215.093	0.1233	0
368	397.296	397.296	0.2056	0
369	411.311	411.311	0.1701	0
370	439.343	439.343	0.1615	0
371	509.421	509.421	0.1369	0
372	551.468	551.468	0.0947	0
373	565.484	565.484	0.089	0
374	213.088	213.088	0.1173	0
375	227.104	227.104	0.1956	0
376	241.119	241.119	0.1941	0
377	255.135	255.135	0.1081	0
378	265.146	265.146	0.1025	0
379	293.177	293.177	0.0935	0
380	305.189	305.189	0.4265	0
381	319.205	319.205	0.1487	0
382	333.22	333.22	0.3368	0
383	347.236	347.236	0.0983	0
384	361.252	361.252	0.0911	0
385	375.267	375.267	0.1005	0
386	389.283	389.283	0.0908	0
387	403.299	403.299	0.1091	0
388	417.314	417.314	0.1028	0
389	431.33	431.33	0.1001	0
390	445.346	445.346	0.0939	0
391	501.408	501.408	0.0977	0
392	543.455	543.455	0.1065	0
393	585.502	585.502	0.1086	0
394	627.549	627.549	0.1005	0
395	225.099	225.099	0.0913	0
396	239.114	239.114	0.0948	0
397	223.095	223.095	0.1261	0
398	237.111	237.111	0.1379	0
399	293.174	293.174	0.1023	0
400	211.081	211.081	0.1889	0
401	225.097	225.097	0.1654	0
402	237.109	237.109	1.8432	0
403	293.171	293.171	0.0966	0
404	215.082	215.082	0.0986	0
405	229.098	229.098	0.0897	0
406	313.192	313.192	0.2251	0
407	341.223	341.223	0.1319	0
408	187.049	187.049	0.0972	0
409	201.064	201.064	0.098	0
410	197.059	197.059	0.0921	0
411	309.184	309.184	0.2129	0
412	323.199	323.199	0.6188	0
413	337.215	337.215	0.1847	0
414	351.231	351.231	0.1833	0
415	365.246	365.246	0.1787	0
416	393.278	393.278	0.4061	0
417	183.043	183.043	0.11	0
418	197.058	197.058	0.1031	0
419	203.065	203.065	0.0933	0
420	217.08	217.08	0.0886	0
421	225.088	225.088	0.1655	0
422	239.104	239.104	0.1335	0
423	191.049	191.049	0.0901	0
424	233.096	233.096	0.091	0
425	251.114	251.114	0.2406	0
426	307.176	307.176	0.1377	0
427	195.05	195.05	0.1153	0
428	209.066	209.066	0.0943	0
429	269.131	269.131	0.118	0
430	311.178	311.178	0.1752	0
431	203.057	203.057	0.0897	0
432	301.166	301.166	0.1266	0
433	483.369	483.369	0.132	0
434	511.4	511.4	0.1094	0
435	525.416	525.416	0.1116	0
436	539.431	539.431	0.1186	0
437	285.146	285.146	0.1308	0
438	299.161	299.161	0.1598	0
439	313.177	313.177	0.109	0
440	327.192	327.192	0.1071	0
441	369.24	369.24	0.0895	0
442	299.16	299.16	0.5868	0
443	313.175	313.175	1.643	0
444	327.191	327.191	0.8605	0
445	341.207	341.207	0.4734	0
446	185.032	185.032	0.091	0
447	199.048	199.048	0.1006	0
448	335.199	335.199	0.3251	0
449	349.215	349.215	0.3837	0
450	363.231	363.231	0.0907	0
451	377.247	377.247	0.0963	0
452	391.262	391.262	0.1264	0
453	405.278	405.278	0.1364	0
454	419.293	419.293	0.1396	0
455	433.309	433.309	0.1646	0
456	447.325	447.325	0.1243	0
457	461.341	461.341	0.1141	0
458	475.356	475.356	0.0934	0
459	489.372	489.372	0.0922	0
460	517.403	517.403	0.0968	0
461	629.528	629.528	0.0954	0
462	237.089	237.089	0.2117	0
463	251.104	251.104	0.1868	0
464	223.072	223.072	0.188	0
465	237.088	237.088	0.1649	0
466	251.104	251.104	0.131	0
467	313.173	313.173	0.5996	0
468	327.189	327.189	0.3165	0
469	213.06	213.06	0.0952	0
470	227.076	227.076	0.0952	0
471	297.154	297.154	0.1321	0
472	297.154	297.154	0.095	0
473	311.17	311.17	0.1471	0
474	337.197	337.197	0.0995	0
475	351.212	351.212	0.1035	0
476	311.167	311.167	0.1398	0
477	325.182	325.182	0.1784	0
478	227.07	227.07	0.0894	0
479	311.164	311.164	0.1082	0
480	193.032	193.032	0.0904	0
481	207.047	207.047	0.0916	0
482	311.164	311.164	0.1156	0
483	325.179	325.179	0.1336	0
484	325.179	325.179	0.1222	0
485	339.194	339.194	0.1952	0
486	353.21	353.21	0.115	0
487	183.02	183.02	0.1059	0
488	211.05	211.05	0.1071	0
489	313.164	313.164	4.222	0
490	327.18	327.18	2.2628	0
491	341.196	341.196	0.9323	0
492	227.067	227.067	0.0908	0
493	241.083	241.083	0.1596	0
494	269.114	269.114	0.0911	0
495	283.13	283.13	0.1796	0
496	297.146	297.146	0.1676	0
497	311.161	311.161	0.17	0
498	311.161	311.161	0.0986	0
499	325.177	325.177	0.1751	0
500	339.193	339.193	0.0978	0
501	207.043	207.043	0.1089	0
502	221.059	221.059	0.1691	0
503	305.153	305.153	0.5735	0
504	319.168	319.168	0.9564	0
505	333.184	333.184	0.3387	0
506	347.2	347.2	0.5257	0
507	361.215	361.215	0.1391	0
508	375.231	375.231	0.1235	0
509	389.246	389.246	0.1044	0
510	403.262	403.262	0.1204	0
511	515.387	515.387	0.1055	0
512	205.04	205.04	0.0985	0
513	219.056	219.056	0.1157	0
514	221.057	221.057	0.1881	0
515	235.072	235.072	0.2232	0
516	337.187	337.187	0.1084	0
517	351.203	351.203	0.1212	0
518	379.234	379.234	0.0963	0
519	253.092	253.092	0.1357	0
520	309.154	309.154	0.1576	0
521	323.17	323.17	0.1042	0
522	209.04	209.04	0.0936	0
523	307.15	307.15	0.2055	0
524	321.165	321.165	0.3172	0
525	335.181	335.181	0.108	0
526	349.197	349.197	0.1565	0
527	429.286	429.286	0.1234	0
528	457.317	457.317	0.0979	0
529	527.395	527.395	0.1072	0
530	541.411	541.411	0.0902	0
531	301.141	301.141	0.1911	0
532	315.156	315.156	0.2644	0
533	329.172	329.172	0.1552	0
534	343.187	343.187	0.1264	0
535	241.072	241.072	0.5007	0
536	255.088	255.088	0.2964	0
537	329.17	329.17	0.1395	0
538	343.186	343.186	0.1439	0
539	295.132	295.132	0.0942	0
540	309.147	309.147	0.0956	0
541	309.147	309.147	0.2523	0
542	323.163	323.163	0.4991	0
543	337.179	337.179	0.4282	0
544	351.194	351.194	0.2876	0
545	365.21	365.21	0.283	0
546	379.226	379.226	0.1761	0
547	393.241	393.241	0.1253	0
548	407.257	407.257	0.1324	0
549	421.273	421.273	0.1003	0
550	435.288	435.288	0.1011	0
551	311.149	311.149	0.1084	0
552	325.164	325.164	0.1315	0
553	225.052	225.052	0.5409	0
554	239.067	239.067	1.1217	0
555	253.083	253.083	0.2505	0
556	267.099	267.099	0.1162	0
557	281.114	281.114	0.095	0
558	295.13	295.13	0.1847	0
559	309.146	309.146	0.2112	0
560	323.161	323.161	0.0994	0
561	229.055	229.055	0.0935	0
562	243.07	243.07	0.0959	0
563	327.165	327.165	0.2356	0
564	341.18	341.18	0.0977	0
565	317.153	317.153	1.0131	0
566	331.168	331.168	0.2014	0
567	345.184	345.184	0.2624	0
568	359.2	359.2	0.1103	0
569	233.057	233.057	0.1851	0
570	247.072	247.072	0.1345	0
571	297.129	297.129	0.1057	0
572	311.144	311.144	0.1413	0
573	325.16	325.16	0.2395	0
574	339.176	339.176	0.2463	0
575	353.191	353.191	0.2159	0
576	367.207	367.207	0.1632	0
577	381.223	381.223	0.0898	0
578	247.072	247.072	0.0969	0
579	317.15	317.15	0.0999	0
580	345.181	345.181	0.1065	0
581	255.079	255.079	0.1107	0
582	269.095	269.095	0.1134	0
583	325.158	325.158	0.163	0
584	353.189	353.189	0.1636	0
585	327.158	327.158	0.154	0
586	341.174	341.174	0.1541	0
587	355.189	355.189	0.1082	0
588	383.221	383.221	0.1259	0
589	441.286	441.286	0.1742	0
590	455.302	455.302	0.0948	0
591	197.012	197.012	0.0979	0
592	225.043	225.043	0.1011	0
593	329.159	329.159	0.401	0
594	343.175	343.175	0.2775	0
595	223.04	223.04	0.254	0
596	237.056	237.056	0.1802	0
597	299.125	299.125	0.186	0
598	313.141	313.141	0.3836	0
599	327.156	327.156	0.1631	0
600	341.172	341.172	0.1395	0
601	355.187	355.187	0.0947	0
602	197.01	197.01	0.1146	0
603	225.042	225.042	0.0922	0
604	265.085	265.085	0.0977	0
605	293.116	293.116	0.1149	0
606	307.132	307.132	0.4836	0
607	321.147	321.147	0.833	0
608	335.163	335.163	0.6638	0
609	349.179	349.179	0.4151	0
610	363.194	363.194	0.3571	0
611	377.21	377.21	0.2517	0
612	391.226	391.226	0.1812	0
613	405.241	405.241	0.131	0
614	419.257	419.257	0.1035	0
615	433.273	433.273	0.1064	0
616	447.288	447.288	0.0945	0
617	531.382	531.382	0.0905	0
618	209.02	209.02	0.4442	0
619	223.036	223.036	0.4189	0
620	237.052	237.052	0.2007	0
621	251.067	251.067	0.1853	0
622	265.083	265.083	0.1292	0
623	293.114	293.114	0.1314	0
624	227.039	227.039	0.1108	0
625	241.055	241.055	0.0978	0
626	255.071	255.071	0.3024	0
627	269.087	269.087	0.3183	0
628	297.118	297.118	0.3439	0
629	311.134	311.134	0.4601	0
630	325.149	325.149	0.6797	0
631	339.165	339.165	0.4107	0
632	353.18	353.18	0.4869	0
633	367.196	367.196	0.2107	0
634	381.212	381.212	0.0937	0
635	301.121	301.121	0.1143	0
636	315.137	315.137	0.2915	0
637	329.153	329.153	15.9858	0
638	343.168	343.168	0.621	0
639	357.184	357.184	0.1291	0
640	371.199	371.199	0.1421	0
641	309.129	309.129	0.1839	0
642	323.144	323.144	0.2571	0
643	337.16	337.16	0.2241	0
644	351.176	351.176	0.1666	0
645	445.281	445.281	0.1326	0
646	473.312	473.312	0.1193	0
647	203.01	203.01	0.1008	0
648	217.026	217.026	0.1482	0
649	231.041	231.041	0.1761	0
650	231.041	231.041	0.0891	0
651	245.056	245.056	0.1406	0
652	245.057	245.057	0.1349	0
653	301.119	301.119	0.111	0
654	219.027	219.027	0.0929	0
655	233.042	233.042	0.0976	0
656	317.134	317.134	0.1101	0
657	331.15	331.15	5.4096	0
658	345.165	345.165	0.2001	0
659	209.013	209.013	0.0919	0
660	223.028	223.028	0.0919	0
661	255.064	255.064	0.094	0
662	297.111	297.111	0.1121	0
663	311.127	311.127	0.3837	0
664	325.142	325.142	0.6105	0
665	339.158	339.158	0.7426	0
666	353.174	353.174	0.3231	0
667	367.189	367.189	0.2547	0
668	409.236	409.236	0.1378	0
669	423.252	423.252	0.1013	0
670	437.268	437.268	0.0924	0
671	201.003	201.003	0.1238	0
672	313.128	313.128	0.0904	0
673	327.144	327.144	0.2549	0
674	341.159	341.159	0.213	0
675	357.177	357.177	0.1102	0
676	385.209	385.209	0.1185	0
677	213.015	213.015	2.7998	0
678	227.031	227.031	0.2629	0
679	241.047	241.047	0.1173	0
680	255.062	255.062	0.1832	0
681	297.109	297.109	0.1858	0
682	311.125	311.125	0.1906	0
683	325.141	325.141	0.2063	0
684	339.156	339.156	0.1519	0
685	353.172	353.172	0.099	0
686	367.187	367.187	0.0921	0
687	381.203	381.203	0.0961	0
688	347.163	347.163	0.4879	0
689	389.21	389.21	0.2413	0
690	403.226	403.226	0.1213	0
691	249.054	249.054	0.114	0
692	305.116	305.116	0.626	0
693	319.132	319.132	1.0313	0
694	333.147	333.147	0.8343	0
695	361.179	361.179	0.3862	0
696	375.194	375.194	0.2545	0
697	221.02	221.02	0.3126	0
698	235.036	235.036	0.1768	0
699	249.052	249.052	0.1857	0
700	263.067	263.067	0.1202	0
701	291.099	291.099	0.0981	0
702	305.114	305.114	0.0937	0
703	341.155	341.155	0.2659	0
704	355.171	355.171	0.1167	0
705	369.186	369.186	0.1291	0
706	383.202	383.202	0.1349	0
707	393.213	393.213	0.1926	0
708	407.229	407.229	0.2378	0
709	279.085	279.085	0.1001	0
710	307.116	307.116	0.1339	0
711	337.149	337.149	0.0973	0
712	351.165	351.165	0.0995	0
713	365.18	365.18	0.0982	0
714	215.012	215.012	0.0957	0
715	313.121	313.121	0.1432	0
716	327.137	327.137	0.1807	0
717	341.152	341.152	0.1721	0
718	369.184	369.184	0.1944	0
719	383.2	383.2	0.0979	0
720	183.977	183.977	0.1211	0
721	197.992	197.992	0.2408	0
722	215.01	215.01	0.1071	0
723	229.025	229.025	1.6143	0
724	243.041	243.041	0.1068	0
725	257.057	257.057	0.0944	0
726	271.072	271.072	0.0908	0
727	371.184	371.184	0.1372	0
728	385.2	385.2	0.0964	0
729	443.265	443.265	0.2799	0
730	457.281	457.281	0.177	0
731	471.297	471.297	0.1298	0
732	485.312	485.312	0.1234	0
733	499.327	499.327	0.1054	0
734	513.343	513.343	0.1109	0
735	229.025	229.025	0.0928	0
736	243.041	243.041	0.1036	0
737	299.103	299.103	0.1061	0
738	315.12	315.12	0.111	0
739	329.135	329.135	0.1579	0
740	343.151	343.151	0.1194	0
741	357.167	357.167	0.0938	0
742	385.198	385.198	0.1165	0
743	295.095	295.095	0.1218	0
744	309.111	309.111	0.665	0
745	323.127	323.127	0.6991	0
746	337.142	337.142	0.8321	0
747	337.143	337.143	1.1692	0
748	351.158	351.158	0.5841	0
749	365.174	365.174	0.4575	0
750	379.189	379.189	0.4096	0
751	393.205	393.205	0.2913	0
752	407.221	407.221	0.1878	0
753	421.236	421.236	0.1736	0
754	435.252	435.252	0.0947	0
755	449.268	449.268	0.1027	0
756	505.33	505.33	0.0964	0
757	215.005	215.005	0.1586	0
758	229.021	229.021	0.192	0
759	243.036	243.036	0.0957	0
760	299.099	299.099	0.0883	0
761	317.119	317.119	0.0944	0
762	373.181	373.181	0.094	0
763	239.031	239.031	0.5943	0
764	253.047	253.047	0.3751	0
765	267.062	267.062	0.1724	0
766	267.062	267.062	0.0955	0
767	281.078	281.078	0.1113	0
768	295.094	295.094	0.1616	0
769	309.109	309.109	0.238	0
770	323.125	323.125	0.2743	0
771	337.14	337.14	0.1576	0
772	365.172	365.172	0.0926	0
773	379.187	379.187	0.0994	0
774	327.128	327.128	0.2146	0
775	341.144	341.144	0.2153	0
776	355.16	355.16	0.2274	0
777	369.175	369.175	0.2512	0
778	383.191	383.191	0.198	0
779	397.207	397.207	0.0995	0
780	275.069	275.069	0.1245	0
781	303.1	303.1	0.2471	0
782	317.116	317.116	0.0936	0
783	317.116	317.116	0.4024	0
784	331.132	331.132	0.5427	0
785	345.147	345.147	0.8818	0
786	359.163	359.163	0.2414	0
787	373.179	373.179	0.1732	0
788	387.194	387.194	0.1855	0
789	401.21	401.21	0.092	0
790	311.108	311.108	0.202	0
791	325.124	325.124	0.2522	0
792	339.139	339.139	0.2758	0
793	339.14	339.14	0.4094	0
794	353.155	353.155	0.2074	0
795	367.171	367.171	0.1663	0
796	381.186	381.186	0.1673	0
797	395.202	395.202	0.095	0
798	447.26	447.26	0.246	0
799	461.276	461.276	0.1897	0
800	233.02	233.02	0.575	0
801	247.036	247.036	0.3826	0
802	261.051	261.051	0.0916	0
803	261.052	261.052	0.1701	0
804	303.099	303.099	0.1083	0
805	317.114	317.114	0.0893	0
806	317.114	317.114	0.0937	0
807	331.13	331.13	0.1059	0
808	325.121	325.121	0.1043	0
809	339.137	339.137	0.1268	0
810	353.153	353.153	0.1498	0
811	367.168	367.168	0.1158	0
812	219.002	219.002	0.099	0
813	247.032	247.032	0.217	0
814	305.098	305.098	0.0946	0
815	319.113	319.113	0.1537	0
816	333.129	333.129	0.2165	0
817	347.145	347.145	0.2735	0
818	361.16	361.16	0.104	0
819	375.176	375.176	0.1002	0
820	241.026	241.026	0.0913	0
821	255.041	255.041	0.1067	0
822	311.103	311.103	0.1837	0
823	327.122	327.122	0.2755	0
824	341.137	341.137	0.5655	0
825	355.153	355.153	0.6162	0
826	369.169	369.169	0.3532	0
827	383.184	383.184	0.2314	0
828	397.2	397.2	0.2578	0
829	411.216	411.216	0.1782	0
830	425.231	425.231	0.1022	0
831	439.247	439.247	0.1195	0
832	441.249	441.249	0.3026	0
833	483.296	483.296	0.1276	0
834	511.327	511.327	0.0941	0
835	185.963	185.963	0.0911	0
836	199.978	199.978	0.1057	0
837	327.12	327.12	0.1861	0
838	341.135	341.135	0.1811	0
839	369.167	369.167	0.1025	0
840	383.182	383.182	0.107	0
841	271.057	271.057	0.1081	0
842	313.104	313.104	0.1459	0
843	355.151	355.151	0.125	0
844	397.198	397.198	0.0888	0
845	473.283	473.283	0.6135	0
846	585.408	585.408	0.2191	0
847	321.111	321.111	0.9062	0
848	335.127	335.127	1.0304	0
849	349.142	349.142	0.962	0
850	363.158	363.158	0.5379	0
851	377.174	377.174	0.4542	0
852	391.189	391.189	0.3579	0
853	405.205	405.205	0.2743	0
854	419.221	419.221	0.2018	0
855	433.236	433.236	0.1236	0
856	447.252	447.252	0.1241	0
857	237.015	237.015	0.2745	0
858	251.031	251.031	0.1482	0
859	265.047	265.047	0.0898	0
860	307.094	307.094	0.1553	0
861	321.109	321.109	0.1785	0
862	357.15	357.15	0.1987	0
863	385.181	385.181	0.0912	0
864	399.197	399.197	0.0969	0
865	353.144	353.144	0.1248	0
866	367.16	367.16	0.1344	0
867	381.175	381.175	0.139	0
868	395.191	395.191	0.0895	0
869	315.1	315.1	0.1832	0
870	329.116	329.116	0.1339	0
871	343.132	343.132	0.2841	0
872	357.147	357.147	0.0937	0
873	371.163	371.163	0.1578	0
874	385.179	385.179	0.1449	0
875	399.194	399.194	0.0979	0
876	413.21	413.21	0.1008	0
877	231.005	231.005	0.1172	0
878	259.036	259.036	0.4766	0
879	301.083	301.083	0.1364	0
880	323.108	323.108	0.2686	0
881	337.124	337.124	0.3255	0
882	351.139	351.139	0.3023	0
883	365.155	365.155	0.1925	0
884	487.291	487.291	0.1845	0
885	501.307	501.307	0.1153	0
886	301.082	301.082	0.1117	0
887	315.098	315.098	0.2198	0
888	193.962	193.962	0.0955	0
889	207.977	207.977	0.1056	0
890	453.25	453.25	0.2177	0
891	495.297	495.297	0.1274	0
892	215.984	215.984	0.089	0
893	229.999	229.999	0.0971	0
894	311.09	311.09	0.2473	0
895	325.106	325.106	0.4698	0
896	339.122	339.122	0.539	0
897	353.137	353.137	0.9863	0
898	367.153	367.153	0.621	0
899	381.169	381.169	0.6176	0
900	395.184	395.184	0.5636	0
901	409.2	409.2	0.321	0
902	423.216	423.216	0.272	0
903	437.231	437.231	0.146	0
904	451.247	451.247	0.1299	0
905	465.263	465.263	0.1257	0
906	479.279	479.279	0.0928	0
907	521.325	521.325	0.1116	0
908	309.088	309.088	0.0921	0
909	337.119	337.119	0.134	0
910	351.135	351.135	2.682	0
911	183.946	183.946	0.0943	0
912	197.962	197.962	0.0936	0
913	241.01	241.01	0.2184	0
914	255.026	255.026	0.2251	0
915	269.041	269.041	0.1207	0
916	297.073	297.073	0.1155	0
917	311.088	311.088	0.2176	0
918	325.104	325.104	0.1547	0
919	325.104	325.104	0.3056	0
920	339.12	339.12	0.1863	0
921	353.135	353.135	0.1286	0
922	367.151	367.151	0.0976	0
923	381.167	381.167	0.1236	0
924	395.182	395.182	0.0979	0
925	253.022	253.022	0.1608	0
926	267.038	267.038	0.3807	0
927	281.054	281.054	0.095	0
928	385.17	385.17	0.1015	0
929	399.186	399.186	0.1106	0
930	305.08	305.08	0.2698	0
931	319.095	319.095	3.5114	0
932	333.111	333.111	0.7442	0
933	347.127	347.127	0.4854	0
934	361.142	361.142	0.527	0
935	375.158	375.158	0.4474	0
936	389.174	389.174	0.2559	0
937	403.189	403.189	0.2176	0
938	417.205	417.205	0.1546	0
939	431.221	431.221	0.1276	0
940	327.103	327.103	0.1744	0
941	341.119	341.119	0.205	0
942	355.134	355.134	0.3145	0
943	369.15	369.15	0.2252	0
944	383.166	383.166	0.2428	0
945	397.181	397.181	0.1735	0
946	411.197	411.197	0.1648	0
947	425.213	425.213	0.1145	0
948	319.094	319.094	0.1665	0
949	333.109	333.109	0.1418	0
950	347.125	347.125	0.1159	0
951	429.217	429.217	0.098	0
952	457.248	457.248	0.141	0
953	485.279	485.279	0.1244	0
954	181.94	181.94	0.1213	0
955	195.955	195.955	0.1077	0
956	209.971	209.971	0.0937	0
957	355.132	355.132	0.167	0
958	369.147	369.147	0.1358	0
959	383.163	383.163	0.1572	0
960	397.179	397.179	0.1023	0
961	411.195	411.195	0.0988	0
962	181.937	181.937	0.0884	0
963	195.953	195.953	0.1068	0
964	269.034	269.034	0.5063	0
965	297.066	297.066	0.0959	0
966	321.092	321.092	1.0338	0
967	335.108	335.108	0.2478	0
968	349.124	349.124	0.1475	0
969	363.139	363.139	0.2065	0
970	377.155	377.155	0.1227	0
971	391.171	391.171	0.1145	0
972	405.186	405.186	0.1088	0
973	299.067	299.067	0.1173	0
974	313.082	313.082	0.1519	0
975	327.098	327.098	0.1509	0
976	343.117	343.117	0.1217	0
977	357.132	357.132	0.2894	0
978	371.148	371.148	0.5743	0
979	385.164	385.164	0.4398	0
980	399.179	399.179	0.2674	0
981	413.195	413.195	0.4553	0
982	427.21	427.21	0.2734	0
983	441.226	441.226	0.1311	0
984	499.291	499.291	0.1781	0
985	513.307	513.307	0.1099	0
986	527.322	527.322	0.0974	0
987	357.13	357.13	0.1006	0
988	371.146	371.146	0.104	0
989	309.075	309.075	0.1513	0
990	323.09	323.09	0.4325	0
991	337.106	337.106	0.4958	0
992	351.122	351.122	0.7617	0
993	365.137	365.137	0.7434	0
994	379.153	379.153	0.5797	0
995	393.169	393.169	0.6857	0
996	407.184	407.184	0.3833	0
997	421.2	421.2	0.3663	0
998	435.216	435.216	0.292	0
999	449.231	449.231	0.1619	0
1000	463.247	463.247	0.1159	0
1001	477.263	477.263	0.0925	0
1002	295.057	295.057	0.0917	0
1003	309.073	309.073	0.1318	0
1004	323.088	323.088	0.1597	0
1005	337.104	337.104	0.1611	0
1006	351.12	351.12	0.126	0
1007	303.064	303.064	0.1297	0
1008	317.08	317.08	0.1765	0
1009	331.095	331.095	0.2559	0
1010	345.111	345.111	0.209	0
1011	359.127	359.127	0.1854	0
1012	373.142	373.142	0.2	0
1013	387.158	387.158	0.2311	0
1014	401.174	401.174	0.1795	0
1015	417.192	417.192	0.1399	0
1016	431.208	431.208	0.1399	0
1017	303.062	303.062	0.1137	0
1018	317.078	317.078	0.1631	0
1019	325.087	325.087	0.1118	0
1020	339.103	339.103	0.208	0
1021	353.119	353.119	0.2227	0
1022	367.134	367.134	0.2313	0
1023	381.15	381.15	0.222	0
1024	403.174	403.174	0.1888	0
1025	417.19	417.19	0.0915	0
1026	431.205	431.205	0.1518	0
1027	445.221	445.221	0.1147	0
1028	517.302	517.302	0.1256	0
1029	545.333	545.333	0.0969	0
1030	339.101	339.101	0.1313	0
1031	367.133	367.133	0.1107	0
1032	325.085	325.085	0.0932	0
1033	367.132	367.132	0.1072	0
1034	395.163	395.163	0.0976	0
1035	341.101	341.101	0.1627	0
1036	355.117	355.117	0.1593	0
1037	369.132	369.132	0.6618	0
1038	383.148	383.148	1.0051	0
1039	397.164	397.164	0.7647	0
1040	411.179	411.179	0.8684	0
1041	425.195	425.195	0.5588	0
1042	439.211	439.211	0.3804	0
1043	453.226	453.226	0.3232	0
1044	467.242	467.242	0.1472	0
1045	481.257	481.257	0.1348	0
1046	497.275	497.275	0.1906	0
1047	511.291	511.291	0.1773	0
1048	201.944	201.944	0.0973	0
1049	215.96	215.96	0.0909	0
1050	313.068	313.068	0.1	0
1051	341.099	341.099	0.1034	0
1052	369.13	369.13	0.1027	0
1053	383.146	383.146	0.1135	0
1054	397.162	397.162	0.0979	0
1055	307.059	307.059	0.0946	0
1056	321.075	321.075	0.3502	0
1057	335.09	335.09	1.0796	0
1058	349.106	349.106	0.3711	0
1059	363.122	363.122	0.366	0
1060	377.137	377.137	0.3968	0
1061	391.153	391.153	0.3643	0
1062	405.169	405.169	0.317	0
1063	419.184	419.184	0.269	0
1064	433.2	433.2	0.18	0
1065	447.216	447.216	0.1869	0
1066	461.231	461.231	0.0979	0
1067	399.161	399.161	0.2315	0
1068	413.176	413.176	0.2637	0
1069	427.192	427.192	0.1796	0
1070	441.208	441.208	0.1155	0
1071	455.223	455.223	0.1178	0
1072	265.01	265.01	0.0953	0
1073	307.057	307.057	0.1135	0
1074	321.073	321.073	0.1224	0
1075	353.108	353.108	0.098	0
1076	381.139	381.139	0.1235	0
1077	191.927	191.927	0.1139	0
1078	219.958	219.958	0.0893	0
1079	385.142	385.142	0.1409	0
1080	399.158	399.158	0.091	0
1081	399.158	399.158	0.099	0
1082	413.174	413.174	0.1139	0
1083	427.189	427.189	0.097	0
1084	191.926	191.926	0.0904	0
1085	219.957	219.957	0.1131	0
1086	263.005	263.005	0.4935	0
1087	277.021	277.021	0.4314	0
1088	291.036	291.036	0.3678	0
1089	305.052	305.052	0.5113	0
1090	323.072	323.072	0.0913	0
1091	337.087	337.087	0.3058	0
1092	351.103	351.103	0.1126	0
1093	365.119	365.119	0.1165	0
1094	379.134	379.134	0.1279	0
1095	401.159	401.159	0.2267	0
1096	415.174	415.174	0.2793	0
1097	487.255	487.255	0.3171	0
1098	501.27	501.27	0.2467	0
1099	515.286	515.286	0.1937	0
1100	543.317	543.317	0.0919	0
1101	301.047	301.047	0.1043	0
1102	315.062	315.062	0.1319	0
1103	315.062	315.062	0.1237	0
1104	329.077	329.077	0.1153	0
1105	343.093	343.093	0.1202	0
1106	357.109	357.109	0.2589	0
1107	371.124	371.124	0.2828	0
1108	385.14	385.14	0.2032	0
1109	399.156	399.156	0.0895	0
1110	457.221	457.221	0.1374	0
1111	471.237	471.237	0.208	0
1112	485.252	485.252	0.1715	0
1113	189.92	189.92	0.0952	0
1114	203.936	203.936	0.0955	0
1115	333.08	333.08	0.11	0
1116	347.096	347.096	0.1059	0
1117	353.101	353.101	0.1895	0
1118	367.117	367.117	0.2421	0
1119	381.132	381.132	0.5795	0
1120	395.148	395.148	0.4694	0
1121	409.164	409.164	0.8614	0
1122	423.179	423.179	0.4903	0
1123	437.195	437.195	0.5101	0
1124	451.211	451.211	0.3684	0
1125	465.226	465.226	0.1755	0
1126	479.242	479.242	0.1909	0
1127	493.258	493.258	0.1113	0
1128	507.273	507.273	0.0937	0
1129	311.052	311.052	0.1005	0
1130	325.068	325.068	0.1419	0
1131	339.083	339.083	0.1244	0
1132	353.099	353.099	0.1403	0
1133	381.13	381.13	0.0884	0
1134	395.146	395.146	0.0985	0
1135	417.171	417.171	0.1024	0
1136	431.187	431.187	0.2626	0
1137	445.203	445.203	0.1703	0
1138	469.229	469.229	0.0965	0
1139	483.244	483.244	0.1468	0
1140	497.26	497.26	0.2322	0
1141	525.291	525.291	0.0954	0
1142	525.292	525.292	0.1001	0
1143	539.307	539.307	0.1666	0
1144	307.047	307.047	0.2412	0
1145	321.062	321.062	0.0933	0
1146	369.117	369.117	0.0953	0
1147	439.195	439.195	0.097	0
1148	453.211	453.211	0.1622	0
1149	319.059	319.059	0.146	0
1150	333.075	333.075	0.2244	0
1151	347.09	347.09	0.2102	0
1152	361.106	361.106	0.1861	0
1153	375.122	375.122	0.2205	0
1154	389.137	389.137	0.2192	0
1155	403.153	403.153	0.2124	0
1156	417.169	417.169	0.1745	0
1157	431.184	431.184	0.1775	0
1158	445.2	445.2	0.1268	0
1159	461.218	461.218	0.0888	0
1160	475.234	475.234	0.1282	0
1161	489.249	489.249	0.1554	0
1162	195.921	195.921	0.0997	0
1163	209.937	209.937	0.1011	0
1164	383.129	383.129	0.2009	0
1165	397.145	397.145	0.1575	0
1166	411.161	411.161	0.2811	0
1167	425.176	425.176	0.198	0
1168	439.192	439.192	0.1356	0
1169	453.208	453.208	0.1073	0
1170	491.25	491.25	0.1177	0
1171	519.282	519.282	0.117	0
1172	305.041	305.041	0.1127	0
1173	319.057	319.057	0.2142	0
1174	333.073	333.073	0.0999	0
1175	461.216	461.216	0.1229	0
1176	489.247	489.247	0.1144	0
1177	309.044	309.044	0.1083	0
1178	323.059	323.059	0.1062	0
1179	337.075	337.075	0.0959	0
1180	351.091	351.091	0.0932	0
1181	355.095	355.095	0.1089	0
1182	369.111	369.111	0.0926	0
1183	383.127	383.127	0.1031	0
1184	397.142	397.142	0.1217	0
1185	411.158	411.158	0.0929	0
1186	201.923	201.923	0.0951	0
1187	215.938	215.938	0.0926	0
1188	327.062	327.062	0.0991	0
1189	383.124	383.124	0.0913	0
1190	385.127	385.127	0.2324	0
1191	399.143	399.143	0.3326	0
1192	413.158	413.158	0.5881	0
1193	427.174	427.174	0.9035	0
1194	441.19	441.19	0.8138	0
1195	455.206	455.206	0.3984	0
1196	469.221	469.221	0.5251	0
1197	483.236	483.236	0.3298	0
1198	313.046	313.046	0.0921	0
1199	327.062	327.062	0.1639	0
1200	341.077	341.077	0.1166	0
1201	205.925	205.925	0.1112	0
1202	219.941	219.941	0.1045	0
1203	295.025	295.025	0.0895	0
1204	309.04	309.04	0.0912	0
1205	309.04	309.04	0.1287	0
1206	323.056	323.056	0.1011	0
1207	351.085	351.085	0.1463	0
1208	365.101	365.101	0.12	0
1209	365.101	365.101	0.104	0
1210	379.117	379.117	0.2866	0
1211	393.132	393.132	0.2785	0
1212	407.148	407.148	0.292	0
1213	421.164	421.164	0.3463	0
1214	435.179	435.179	0.2688	0
1215	449.195	449.195	0.2237	0
1216	463.21	463.21	0.1762	0
1217	463.211	463.211	0.1908	0
1218	477.226	477.226	0.1547	0
1219	491.242	491.242	0.1267	0
1220	505.257	505.257	0.1199	0
1221	199.916	199.916	0.1132	0
1222	213.931	213.931	0.1207	0
1223	387.124	387.124	0.0976	0
1224	401.14	401.14	0.1169	0
1225	415.156	415.156	0.142	0
1226	429.171	429.171	0.3077	0
1227	443.187	443.187	0.2161	0
1228	457.202	457.202	0.13	0
1229	471.218	471.218	0.1825	0
1230	485.234	485.234	0.1053	0
1231	223.941	223.941	0.125	0
1232	251.972	251.972	0.0895	0
1233	365.099	365.099	0.0964	0
1234	393.13	393.13	0.0924	0
1235	345.075	345.075	0.1041	0
1236	373.106	373.106	0.1291	0
1237	387.122	387.122	0.1273	0
1238	401.137	401.137	0.117	0
1239	415.153	415.153	0.1228	0
1240	487.233	487.233	0.0889	0
1241	501.249	501.249	0.0929	0
1242	329.056	329.056	0.1061	0
1243	357.087	357.087	0.0903	0
1244	409.145	409.145	0.1266	0
1245	423.161	423.161	0.1417	0
1246	431.169	431.169	0.1997	0
1247	445.185	445.185	0.5048	0
1248	303.026	303.026	0.0906	0
1249	387.119	387.119	0.0971	0
1250	401.135	401.135	0.102	0
1251	497.242	497.242	0.1528	0
1252	511.258	511.258	0.1285	0
1253	203.913	203.913	0.0897	0
1254	217.928	217.928	0.0999	0
1255	307.028	307.028	0.1369	0
1256	335.06	335.06	0.0896	0
1257	349.075	349.075	0.104	0
1258	383.112	383.112	0.1241	0
1259	397.127	397.127	0.213	0
1260	411.143	411.143	0.2294	0
1261	425.158	425.158	0.7154	0
1262	439.174	439.174	0.4978	0
1263	467.206	467.206	0.5135	0
1264	481.221	481.221	0.3904	0
1265	495.237	495.237	0.3775	0
1266	509.252	509.252	0.3342	0
1267	537.283	537.283	0.1282	0
1268	551.299	551.299	0.0989	0
1269	447.182	447.182	0.1917	0
1270	475.213	475.213	0.104	0
1271	489.228	489.228	0.1619	0
1272	503.244	503.244	0.1455	0
1273	541.286	541.286	0.1562	0
1274	555.302	555.302	0.1434	0
1275	377.101	377.101	0.1535	0
1276	391.117	391.117	0.1483	0
1277	405.132	405.132	0.1712	0
1278	419.148	419.148	0.2208	0
1279	433.164	433.164	0.1644	0
1280	447.179	447.179	0.1397	0
1281	461.195	461.195	0.1298	0
1282	475.21	475.21	0.1042	0
1283	489.226	489.226	0.1088	0
1284	385.109	385.109	0.1068	0
1285	427.155	427.155	0.2518	0
1286	441.171	441.171	0.1725	0
1287	455.187	455.187	0.1885	0
1288	469.202	469.202	0.1912	0
1289	377.099	377.099	0.0946	0
1290	391.115	391.115	0.0934	0
1291	199.9	199.9	0.1062	0
1292	213.915	213.915	0.0885	0
1293	385.106	385.106	0.1094	0
1294	399.122	399.122	0.0983	0
1295	413.137	413.137	0.1037	0
1296	427.153	427.153	0.1023	0
1297	441.169	441.169	0.1269	0
1298	341.056	341.056	0.1079	0
1299	369.087	369.087	0.0954	0
1300	431.156	431.156	0.1752	0
1301	459.187	459.187	0.1854	0
1302	459.188	459.188	0.0937	0
1303	557.297	557.297	0.0929	0
1304	343.057	343.057	0.0936	0
1305	399.119	399.119	0.1051	0
1306	401.122	401.122	0.0956	0
1307	429.153	429.153	0.1395	0
1308	443.169	443.169	0.3685	0
1309	457.185	457.185	0.6673	0
1310	471.2	471.2	0.4642	0
1311	487.218	487.218	0.2879	0
1312	501.234	501.234	0.2774	0
1313	229.929	229.929	0.0929	0
1314	243.945	243.945	0.1466	0
1315	257.961	257.961	0.1477	0
1316	199.894	199.894	0.1199	0
1317	213.91	213.91	0.091	0
1318	395.112	395.112	0.11	0
1319	409.127	409.127	0.1567	0
1320	423.143	423.143	0.224	0
1321	437.159	437.159	0.2554	0
1322	451.174	451.174	0.2218	0
1323	465.19	465.19	0.293	0
1324	479.205	479.205	0.2474	0
1325	493.221	493.221	0.2528	0
1326	507.237	507.237	0.2398	0
1327	521.252	521.252	0.1704	0
1328	535.268	535.268	0.1326	0
1329	549.283	549.283	0.0938	0
1330	195.888	195.888	0.1154	0
1331	209.903	209.903	0.0911	0
1332	223.919	223.919	0.1173	0
1333	459.182	459.182	0.2243	0
1334	473.197	473.197	0.2202	0
1335	487.213	487.213	0.3466	0
1336	501.228	501.228	0.1697	0
1337	515.244	515.244	0.131	0
1338	529.26	529.26	0.1734	0
1339	539.271	539.271	0.1423	0
1340	581.318	581.318	0.1008	0
1341	335.042	335.042	0.0948	0
1342	377.089	377.089	0.12	0
1343	219.913	219.913	0.098	0
1344	275.975	275.975	0.1387	0
1345	289.991	289.991	0.2061	0
1346	475.198	475.198	0.1034	0
1347	503.228	503.228	0.1457	0
1348	375.085	375.085	0.0924	0
1349	389.101	389.101	0.0972	0
1350	403.117	403.117	0.1137	0
1351	417.132	417.132	0.126	0
1352	431.148	431.148	0.1271	0
1353	439.155	439.155	0.0902	0
1354	453.171	453.171	0.1011	0
1355	415.128	415.128	0.1073	0
1356	429.143	429.143	0.1066	0
1357	485.206	485.206	0.0912	0
1358	513.237	513.237	0.0996	0
1359	247.94	247.94	0.1159	0
1360	261.956	261.956	0.3828	0
1361	275.971	275.971	0.634	0
1362	289.987	289.987	0.6284	0
1363	343.046	343.046	0.1233	0
1364	357.062	357.062	0.1842	0
1365	385.093	385.093	0.1092	0
1366	399.108	399.108	0.1054	0
1367	329.029	329.029	0.2311	0
1368	413.122	413.122	0.0905	0
1369	415.124	415.124	0.095	0
1370	429.14	429.14	0.1137	0
1371	455.169	455.169	0.3635	0
1372	469.185	469.185	0.3	0
1373	471.187	471.187	0.1585	0
1374	485.203	485.203	0.2113	0
1375	499.218	499.218	0.2022	0
1376	513.234	513.234	0.2072	0
1377	527.249	527.249	0.144	0
1378	527.25	527.25	0.1047	0
1379	541.265	541.265	0.1568	0
1380	505.223	505.223	0.217	0
1381	519.239	519.239	0.2441	0
1382	407.111	407.111	0.0919	0
1383	421.127	421.127	0.1233	0
1384	435.143	435.143	0.1114	0
1385	463.174	463.174	0.116	0
1386	477.19	477.19	0.1274	0
1387	491.205	491.205	0.1331	0
1388	505.221	505.221	0.1579	0
1389	519.236	519.236	0.1	0
1390	205.886	205.886	0.0916	0
1391	233.918	233.918	0.1215	0
1392	457.167	457.167	0.102	0
1393	471.182	471.182	0.1421	0
1394	457.166	457.166	0.1174	0
1395	485.197	485.197	0.2271	0
1396	499.213	499.213	0.1917	0
1397	513.228	513.228	0.2198	0
1398	551.271	551.271	0.1272	0
1399	579.302	579.302	0.1081	0
1400	197.874	197.874	0.1011	0
1401	211.889	211.889	0.0947	0
1402	429.132	429.132	0.0948	0
1403	485.195	485.195	0.0925	0
1404	487.197	487.197	0.1075	0
1405	501.213	501.213	0.1154	0
1406	459.164	459.164	0.1186	0
1407	473.18	473.18	0.2095	0
1408	483.19	483.19	0.8106	0
1409	511.222	511.222	0.2641	0
1410	525.237	525.237	0.1866	0
1411	531.244	531.244	0.3443	0
1412	545.26	545.26	0.3281	0
1413	573.291	573.291	0.1963	0
1414	601.323	601.323	0.1277	0
1415	187.86	187.86	0.0984	0
1416	215.891	215.891	0.0961	0
1417	297.983	297.983	0.1405	0
1418	311.999	311.999	0.117	0
1419	197.87	197.87	0.097	0
1420	225.901	225.901	0.1199	0
1421	409.106	409.106	0.2697	0
1422	437.137	437.137	0.7867	0
1423	453.154	453.154	0.1163	0
1424	467.169	467.169	0.1499	0
1425	537.248	537.248	0.1126	0
1426	183.852	183.852	0.0923	0
1427	225.9	225.9	0.0963	0
1428	495.2	495.2	0.2918	0
1429	509.216	509.216	0.3119	0
1430	537.247	537.247	0.2419	0
1431	551.263	551.263	0.2028	0
1432	565.278	565.278	0.1434	0
1433	579.294	579.294	0.1003	0
1434	593.309	593.309	0.0983	0
1435	475.177	475.177	0.098	0
1436	489.192	489.192	0.1345	0
1437	531.24	531.24	0.0941	0
1438	569.281	569.281	0.1203	0
1439	597.313	597.313	0.1111	0
1440	299.98	299.98	0.128	0
1441	313.996	313.996	0.1021	0
1442	503.205	503.205	0.1011	0
1443	517.221	517.221	0.098	0
1444	203.87	203.87	0.1037	0
1445	217.886	217.886	0.1038	0
1446	483.181	483.181	0.0951	0
1447	497.197	497.197	0.1184	0
1448	511.213	511.213	0.1179	0
1449	525.229	525.229	0.1235	0
1450	539.244	539.244	0.0968	0
1451	547.253	547.253	0.1065	0
1452	575.284	575.284	0.2205	0
1453	577.287	577.287	0.0961	0
1454	591.302	591.302	0.0891	0
1455	411.097	411.097	0.1108	0
1456	439.128	439.128	0.1692	0
1457	487.182	487.182	0.1813	0
1458	501.198	501.198	0.2098	0
1459	515.214	515.214	0.1233	0
1460	529.229	529.229	0.177	0
1461	543.245	543.245	0.2097	0
1462	557.26	557.26	0.131	0
1463	203.865	203.865	0.0891	0
1464	217.88	217.88	0.0884	0
1465	507.203	507.203	0.1153	0
1466	535.235	535.235	0.1435	0
1467	181.839	181.839	0.0898	0
1468	195.855	195.855	0.1078	0
1469	409.093	409.093	0.615	0
1470	521.218	521.218	0.2068	0
1471	535.234	535.234	0.2177	0
1472	563.265	563.265	0.1153	0
1473	577.281	577.281	0.0929	0
1474	215.876	215.876	0.0924	0
1475	243.907	243.907	0.1003	0
1476	465.153	465.153	0.0973	0
1477	479.169	479.169	0.1527	0
1478	507.201	507.201	0.0997	0
1479	521.216	521.216	0.1798	0
1480	535.231	535.231	0.1294	0
1481	549.247	549.247	0.1078	0
1482	563.263	563.263	0.1108	0
1483	577.278	577.278	0.0944	0
1484	399.075	399.075	0.1278	0
1485	413.091	413.091	0.0901	0
1486	441.122	441.122	0.0955	0
1487	455.138	455.138	0.097	0
1488	483.169	483.169	0.1002	0
1489	503.192	503.192	0.1399	0
1490	517.208	517.208	0.147	0
1491	531.223	531.223	0.1015	0
1492	187.839	187.839	0.0888	0
1493	215.87	215.87	0.0988	0
1494	519.208	519.208	0.1309	0
1495	561.256	561.256	0.1016	0
1496	589.287	589.287	0.1088	0
1497	471.154	471.154	0.1073	0
1498	485.17	485.17	0.1252	0
1499	499.185	499.185	0.1852	0
1500	513.201	513.201	0.1745	0
1501	527.216	527.216	0.0959	0
1502	547.239	547.239	0.164	0
1503	561.255	561.255	0.1261	0
1504	575.271	575.271	0.1196	0
1505	589.286	589.286	0.1083	0
1506	187.836	187.836	0.1015	0
1507	201.851	201.851	0.0931	0
1508	425.101	425.101	1.6868	0
1509	453.132	453.132	1.9962	0
1510	481.164	481.164	0.1002	0
1511	499.182	499.182	0.1497	0
1512	513.197	513.197	0.1362	0
1513	527.213	527.213	0.1267	0
1514	541.229	541.229	0.1568	0
1515	569.26	569.26	0.1004	0
1516	181.824	181.824	0.0971	0
1517	195.84	195.84	0.1039	0
1518	549.234	549.234	0.1119	0
1519	563.25	563.25	0.1039	0
1520	417.086	417.086	0.0911	0
1521	501.18	501.18	0.1587	0
1522	527.208	527.208	0.1082	0
1523	541.223	541.223	0.1233	0
1524	569.254	569.254	0.1095	0
1525	619.31	619.31	0.1196	0
1526	633.326	633.326	0.0913	0
1527	431.098	431.098	0.1192	0
1528	445.114	445.114	0.145	0
1529	487.161	487.161	0.0914	0
1530	501.176	501.176	0.1026	0
1531	455.123	455.123	0.1288	0
1532	469.139	469.139	0.1399	0
1533	517.192	517.192	0.1267	0
1534	531.208	531.208	0.1171	0
1535	545.224	545.224	0.1078	0
1536	559.239	559.239	0.149	0
1537	573.255	573.255	0.1085	0
1538	587.271	587.271	0.0986	0
1539	601.286	601.286	0.1446	0
1540	615.302	615.302	0.102	0
1541	441.107	441.107	0.1091	0
1542	483.154	483.154	0.1844	0
1543	497.17	497.17	0.2618	0
1544	511.185	511.185	0.2142	0
1545	525.201	525.201	0.1917	0
1546	539.217	539.217	0.1481	0
1547	567.248	567.248	0.1013	0
1548	579.26	579.26	0.0958	0
1549	593.276	593.276	0.1091	0
1550	423.085	423.085	0.1101	0
1551	451.117	451.117	0.2294	0
1552	579.26	579.26	0.127	0
1553	593.276	593.276	0.1513	0
1554	193.829	193.829	0.0948	0
1555	207.845	207.845	0.1213	0
1556	417.078	417.078	0.1147	0
1557	445.109	445.109	0.0932	0
1558	449.114	449.114	0.1058	0
1559	463.129	463.129	0.2316	0
1560	217.855	217.855	0.0945	0
1561	343.995	343.995	0.1221	0
1562	579.257	579.257	0.116	0
1563	593.273	593.273	0.0965	0
1564	191.824	191.824	0.1064	0
1565	303.949	303.949	0.2079	0
1566	317.965	317.965	0.5619	0
1567	331.981	331.981	0.3489	0
1568	531.203	531.203	0.0995	0
1569	545.219	545.219	0.0976	0
1570	587.266	587.266	0.0992	0
1571	215.85	215.85	0.1022	0
1572	313.959	313.959	0.1538	0
1573	413.07	413.07	0.1055	0
1574	427.086	427.086	0.1687	0
1575	545.218	545.218	0.0953	0
1576	559.234	559.234	0.1542	0
1577	601.281	601.281	0.0935	0
1578	193.824	193.824	0.101	0
1579	235.871	235.871	0.0923	0
1580	429.086	429.086	0.1043	0
1581	443.102	443.102	0.0958	0
1582	457.117	457.117	0.12	0
1583	471.133	471.133	0.1004	0
1584	485.149	485.149	0.1054	0
1585	499.164	499.164	0.0955	0
1586	305.946	305.946	0.2106	0
1587	319.962	319.962	0.5829	0
1588	333.978	333.978	0.3542	0
1589	441.096	441.096	0.1255	0
1590	469.127	469.127	0.2069	0
1591	497.158	497.158	0.0942	0
1592	187.811	187.811	0.1072	0
1593	201.826	201.826	0.0952	0
1594	467.123	467.123	0.1166	0
1595	481.138	481.138	0.1237	0
1596	495.154	495.154	0.1243	0
1597	509.17	509.17	0.1878	0
1598	523.186	523.186	0.1311	0
1599	537.201	537.201	0.1633	0
1600	551.217	551.217	0.0982	0
1601	565.232	565.232	0.0983	0
1602	191.814	191.814	0.0989	0
1603	219.845	219.845	0.1159	0
1604	233.861	233.861	0.1943	0
1605	247.877	247.877	0.2183	0
1606	523.183	523.183	0.1063	0
1607	551.213	551.213	0.1357	0
1608	201.821	201.821	0.0982	0
1609	215.836	215.836	0.089	0
1610	235.858	235.858	0.102	0
1611	249.874	249.874	0.1261	0
1612	461.109	461.109	0.1076	0
1613	475.125	475.125	0.0972	0
1614	489.14	489.14	0.1362	0
1615	503.156	503.156	0.0983	0
1616	517.171	517.171	0.1097	0
1617	485.133	485.133	0.1287	0
1618	499.149	499.149	0.1579	0
1619	527.18	527.18	0.2699	0
1620	541.196	541.196	0.2452	0
1621	555.211	555.211	0.1482	0
1622	245.865	245.865	0.0896	0
1623	329.958	329.958	0.1551	0
1624	343.974	343.974	0.1607	0
1625	357.99	357.99	0.095	0
1626	595.255	595.255	0.0962	0
1627	609.27	609.27	0.1335	0
1628	637.302	637.302	0.0951	0
1629	493.138	493.138	0.1306	0
1630	507.154	507.154	0.1168	0
1631	521.17	521.17	0.0991	0
1632	535.185	535.185	0.1195	0
1633	549.201	549.201	0.0904	0
1634	595.253	595.253	0.0986	0
1635	609.268	609.268	0.0955	0
1636	603.261	603.261	0.0931	0
1637	631.291	631.291	0.0952	0
1638	575.229	575.229	0.1115	0
1639	589.244	589.244	0.0916	0
1640	617.276	617.276	0.117	0
1641	445.081	445.081	0.0897	0
1642	473.112	473.112	0.1061	0
1643	487.128	487.128	0.1092	0
1644	501.143	501.143	0.1094	0
1645	515.159	515.159	0.1103	0
1646	529.175	529.175	0.106	0
1647	199.806	199.806	0.1106	0
1648	213.822	213.822	0.0967	0
1649	689.351	689.351	0.1164	0
1650	703.367	703.367	0.1008	0
1651	599.248	599.248	0.0937	0
1652	627.279	627.279	0.1189	0
1653	641.295	641.295	0.0976	0
1654	497.133	497.133	0.0945	0
1655	511.149	511.149	0.1264	0
1656	525.164	525.164	0.144	0
1657	539.18	539.18	0.1487	0
1658	553.196	553.196	0.1136	0
1659	593.239	593.239	0.1197	0
1660	607.255	607.255	0.1541	0
1661	635.286	635.286	0.1379	0
1662	511.145	511.145	0.1126	0
1663	539.177	539.177	0.0958	0
1664	553.192	553.192	0.0893	0
1665	581.224	581.224	0.0917	0
1666	317.929	317.929	0.1101	0
1667	331.944	331.944	0.1953	0
1668	449.075	449.075	0.2177	0
1669	519.154	519.154	0.0905	0
1670	533.17	533.17	0.1012	0
1671	547.185	547.185	0.0882	0
1672	561.201	561.201	0.1004	0
1673	637.284	637.284	0.1059	0
1674	651.3	651.3	0.2403	0
1675	665.315	665.315	0.3086	0
1676	693.346	693.346	0.1149	0
1677	707.362	707.362	0.0983	0
1678	449.072	449.072	0.1379	0
1679	477.104	477.104	0.1229	0
1680	491.119	491.119	0.0893	0
1681	617.258	617.258	0.1433	0
1682	701.352	701.352	0.1009	0
1683	193.784	193.784	0.1092	0
1684	221.816	221.816	0.1154	0
1685	319.926	319.926	0.0902	0
1686	333.941	333.941	0.1529	0
1687	347.957	347.957	0.1037	0
1688	687.336	687.336	0.1469	0
1689	701.351	701.351	0.134	0
1690	715.367	715.367	0.1329	0
1691	189.777	189.777	0.1052	0
1692	217.808	217.808	0.1184	0
1693	219.81	219.81	0.0909	0
1694	233.826	233.826	0.1166	0
1695	251.844	251.844	0.0938	0
1696	307.907	307.907	0.1334	0
1697	321.922	321.922	0.4739	0
1698	335.938	335.938	0.6357	0
1699	349.954	349.954	0.2274	0
1700	633.27	633.27	0.0903	0
1701	661.302	661.302	0.0911	0
1702	675.317	675.317	0.0923	0
1703	503.123	503.123	0.1233	0
1704	531.154	531.154	0.0949	0
1705	705.346	705.346	0.1988	0
1706	733.377	733.377	0.1194	0
1707	629.259	629.259	0.1019	0
1708	671.305	671.305	0.1279	0
1709	513.128	513.128	0.0967	0
1710	527.144	527.144	0.1422	0
1711	541.159	541.159	0.169	0
1712	555.175	555.175	0.1828	0
1713	569.191	569.191	0.1793	0
1714	583.206	583.206	0.1817	0
1715	597.222	597.222	0.1826	0
1716	611.238	611.238	0.1621	0
1717	625.253	625.253	0.1644	0
1718	657.289	657.289	0.1624	0
1719	671.304	671.304	0.1764	0
1720	685.32	685.32	0.1297	0
1721	699.336	699.336	0.1434	0
1722	651.282	651.282	0.0886	0
1723	665.296	665.296	0.0969	0
1724	199.776	199.776	0.1035	0
1725	339.933	339.933	0.0939	0
1726	353.948	353.948	0.1707	0
1727	367.964	367.964	0.1385	0
1728	653.279	653.279	0.102	0
1729	667.294	667.294	0.21	0
1730	681.31	681.31	0.258	0
1731	709.341	709.341	0.123	0
1732	723.357	723.357	0.1229	0
1733	647.268	647.268	0.206	0
1734	661.284	661.284	0.1861	0
1735	675.3	675.3	0.2404	0
1736	689.315	689.315	0.2372	0
1737	703.331	703.331	0.1807	0
1738	717.346	717.346	0.1563	0
1739	731.362	731.362	0.171	0
1740	745.377	745.377	0.1051	0
1741	669.291	669.291	0.0902	0
1742	683.307	683.307	0.1057	0
1743	669.289	669.289	0.1276	0
1744	683.304	683.304	0.0971	0
1745	697.32	697.32	0.1017	0
1746	725.351	725.351	0.1071	0
1747	663.281	663.281	0.1038	0
1748	691.312	691.312	0.0902	0
1749	665.279	665.279	0.1567	0
1750	679.294	679.294	0.2655	0
1751	693.31	693.31	0.1657	0
1752	707.325	707.325	0.3142	0
1753	721.341	721.341	0.1704	0
1754	735.357	735.357	0.0948	0
1755	687.3	687.3	0.1491	0
1756	701.315	701.315	0.1256	0
1757	715.331	715.331	0.1496	0
1758	729.346	729.346	0.1293	0
1759	743.362	743.362	0.1097	0
1760	757.378	757.378	0.1059	0
1761	209.765	209.765	0.0985	0
1762	223.781	223.781	0.1156	0
1763	199.753	199.753	0.0898	0
1764	213.768	213.768	0.0907	0
1765	681.291	681.291	0.0906	0
1766	709.322	709.322	0.098	0
1767	725.336	725.336	0.1445	0
1768	739.352	739.352	0.1862	0
1769	189.733	189.733	0.0944	0
1770	203.749	203.749	0.0906	0
1771	677.279	677.279	0.1402	0
1772	705.31	705.31	0.2276	0
1773	719.325	719.325	0.1368	0
1774	733.341	733.341	0.1708	0
1775	747.357	747.357	0.1557	0
1776	761.372	761.372	0.0999	0
1777	789.403	789.403	0.0965	0
1778	193.738	193.738	0.0969	0
1779	207.753	207.753	0.0907	0
1780	699.299	699.299	0.1067	0
1781	727.331	727.331	0.1118	0
1782	199.741	199.741	0.0888	0
1783	213.756	213.756	0.0901	0
1784	207.748	207.748	0.0906	0
1785	221.764	221.764	0.0957	0
1786	207.746	207.746	0.0917	0
1787	221.761	221.761	0.1126	0
1788	217.756	217.756	0.0934	0
1789	231.772	231.772	0.0935	0
1790	709.305	709.305	0.094	0
1791	723.32	723.32	0.2091	0
1792	737.336	737.336	0.1998	0
1793	751.352	751.352	0.1178	0
1794	765.367	765.367	0.1814	0
1795	731.325	731.325	0.1025	0
1796	745.341	745.341	0.1286	0
1797	759.356	759.356	0.1068	0
1798	773.372	773.372	0.1165	0
1799	197.726	197.726	0.1094	0
1800	211.741	211.741	0.1163	0
1801	233.765	233.765	0.1099	0
1802	275.812	275.812	0.0909	0
1803	741.331	741.331	0.1809	0
1804	755.346	755.346	0.1743	0
1805	783.378	783.378	0.0943	0
1806	797.393	797.393	0.1164	0
1807	198.719	198.719	0.0914	0
1808	226.75	226.75	0.0991	0
1809	198.717	198.717	0.0883	0
1810	212.734	212.734	0.0934	0
1811	218.74	218.74	0.0908	0
1812	260.787	260.787	1.1977	0
1813	374.91	374.91	0.3727	0
1814	388.926	388.926	0.9183	0
1815	402.941	402.941	1.0165	0
1816	416.957	416.957	0.628	0
1817	470.016	470.016	0.4198	0
1818	484.032	484.032	0.1918	0
1819	390.923	390.923	0.2834	0
1820	404.938	404.938	0.2818	0
1821	418.954	418.954	0.1743	0
1822	252.766	252.766	0.0937	0
1823	294.814	294.814	0.1132	0
1824	394.924	394.924	0.1529	0
1825	408.939	408.939	0.1353	0
1826	180.684	180.684	0.1075	0
1827	194.699	194.699	0.1005	0
1828	382.905	382.905	0.1339	0
1829	396.921	396.921	0.3162	0
1830	410.936	410.936	0.2379	0
1831	438.968	438.968	0.1023	0
1832	198.697	198.697	0.0955	0
1833	268.775	268.775	0.1133	0
1834	384.902	384.902	0.098	0
1835	398.918	398.918	0.3133	0
1836	412.933	412.933	0.2779	0
1837	440.964	440.964	0.127	0
1838	400.915	400.915	0.2053	0
1839	414.93	414.93	0.169	0
1840	352.858	352.858	0.6478	0
1841	366.874	366.874	0.7365	0
1842	380.889	380.889	1.3453	0
1843	394.905	394.905	1.5012	0
1844	408.921	408.921	0.7583	0
1845	422.936	422.936	0.2491	0
1846	354.855	354.855	0.0945	0
1847	368.871	368.871	0.1423	0
1848	382.886	382.886	0.2398	0
1849	396.902	396.902	0.2722	0
1850	410.918	410.918	0.1308	0
1851	210.694	210.694	0.0973	0
1852	238.725	238.725	0.096	0
1853	370.869	370.869	0.1683	0
1854	384.884	384.884	0.166	0
1855	398.9	398.9	0.3195	0
1856	412.916	412.916	0.4528	0
1857	426.931	426.931	0.504	0
1858	454.963	454.963	0.124	0
1859	226.705	226.705	0.0984	0
1860	240.72	240.72	0.09	0
1861	282.768	282.768	0.0939	0
1862	414.912	414.912	0.0961	0
1863	428.928	428.928	0.1121	0
1864	192.66	192.66	0.1294	0
1865	206.676	206.676	0.0937	0
1866	186.649	186.649	0.1044	0
1867	200.664	200.664	0.0921	0
1868	200.663	200.663	0.1041	0
1869	214.679	214.679	0.0941	0
1870	208.655	208.655	0.098	0
1871	222.671	222.671	0.0939	0
1872	208.652	208.652	0.0894	0
1873	292.746	292.746	0.0927	0
1874	192.631	192.631	0.1117	0
1875	220.662	220.662	0.0941	0
1876	220.662	220.662	0.0932	0
1877	416.88	416.88	0.1049	0
1878	184.613	184.613	0.096	0
1879	198.629	198.629	0.0961	0
1880	414.869	414.869	0.098	0
1881	428.885	428.885	0.1752	0
1882	442.9	442.9	0.0889	0
1883	204.633	204.633	0.0943	0
1884	218.649	218.649	0.0901	0
1885	200.628	200.628	0.1085	0
1886	214.644	214.644	0.0939	0
1887	416.866	416.866	0.1962	0
1888	430.882	430.882	0.381	0
1889	444.897	444.897	0.2178	0
1890	186.607	186.607	0.0964	0
1891	214.638	214.638	0.0966	0
1892	418.863	418.863	0.2113	0
1893	432.879	432.879	0.4042	0
1894	446.894	446.894	0.2172	0
1895	184.6	184.6	0.0892	0
1896	198.616	198.616	0.0912	0
1897	200.619	200.619	0.0883	0
1898	214.633	214.633	0.0975	0
1899	204.619	204.619	0.1475	0
1900	316.745	316.745	0.1038	0
1901	530.984	530.984	0.0982	0
1902	545	545	0.1579	0
1903	420.86	420.86	0.1474	0
1904	434.876	434.876	0.2846	0
1905	448.891	448.891	0.1216	0
1906	190.598	190.598	0.0991	0
1907	204.613	204.613	0.0948	0
1908	210.619	210.619	0.1126	0
1909	238.65	238.65	0.0887	0
1910	480.919	480.919	0.1331	0
1911	494.935	494.935	0.115	0
1912	508.95	508.95	0.1618	0
1913	522.966	522.966	0.109	0
1914	220.627	220.627	0.0893	0
1915	234.643	234.643	0.0988	0
1916	196.599	196.599	0.0955	0
1917	266.676	266.676	0.115	0
1918	322.74	322.74	0.8497	0
1919	200.596	200.596	0.0959	0
1920	214.612	214.612	0.0939	0
1921	248.647	248.647	0.0888	0
1922	346.757	346.757	0.242	0
1923	200.592	200.592	0.0906	0
1924	214.607	214.607	0.0905	0
1925	208.597	208.597	0.0916	0
1926	348.754	348.754	0.1255	0
1927	412.825	412.825	0.1315	0
1928	426.84	426.84	0.2978	0
1929	440.856	440.856	0.6753	0
1930	454.872	454.872	0.7932	0
1931	468.887	468.887	0.478	0
1932	482.903	482.903	0.1086	0
1933	188.574	188.574	0.0926	0
1934	202.589	202.589	0.1016	0
1935	252.645	252.645	0.0924	0
1936	420.833	420.833	0.1507	0
1937	182.558	182.558	0.1007	0
1938	196.574	196.574	0.0925	0
1939	226.607	226.607	0.0898	0
1940	254.638	254.638	0.0914	0
1941	458.867	458.867	0.1528	0
1942	472.882	472.882	0.3043	0
1943	486.898	486.898	0.3202	0
1944	500.913	500.913	0.2136	0
1945	184.557	184.557	0.0897	0
1946	198.573	198.573	0.1005	0
1947	222.595	222.595	0.0929	0
1948	348.736	348.736	0.204	0
1949	204.565	204.565	0.097	0
1950	246.613	246.613	0.0958	0
1951	198.557	198.557	0.0906	0
1952	212.572	212.572	0.0929	0
1953	180.532	180.532	0.098	0
1954	194.547	194.547	0.0882	0
1955	250.61	250.61	0.0951	0
1956	182.528	182.528	0.0903	0
1957	196.543	196.543	0.0891	0
1958	194.538	194.538	0.0924	0
1959	208.554	208.554	0.0894	0
1960	218.565	218.565	0.109	0
1961	246.596	246.596	0.0919	0
1962	200.542	200.542	0.0947	0
1963	214.557	214.557	0.0925	0
1964	452.824	452.824	0.1256	0
1965	466.84	466.84	0.111	0
1966	192.529	192.529	0.0926	0
1967	206.545	206.545	0.0914	0
1968	208.545	208.545	0.0914	0
1969	222.562	222.562	0.1093	0
1970	192.525	192.525	0.1184	0
1971	486.854	486.854	0.108	0
1972	500.869	500.869	0.1861	0
1973	190.517	190.517	0.0952	0
1974	204.533	204.533	0.0896	0
1975	186.507	186.507	0.0885	0
1976	200.523	200.523	0.0967	0
1977	204.524	204.524	0.0936	0
1978	218.539	218.539	0.1017	0
1979	182.497	182.497	0.0906	0
1980	196.513	196.513	0.0923	0
1981	232.549	232.549	0.0898	0
1982	372.706	372.706	0.0969	0
1983	238.555	238.555	0.092	0
1984	266.586	266.586	0.0901	0
1985	196.506	196.506	0.1176	0
1986	210.521	210.521	0.1015	0
1987	252.568	252.568	0.0903	0
1988	540.886	540.886	0.1385	0
1989	554.901	554.901	0.1763	0
1990	526.869	526.869	0.1094	0
1991	540.885	540.885	0.218	0
1992	554.901	554.901	0.2521	0
1993	568.916	568.916	0.1835	0
1994	200.504	200.504	0.0952	0
1995	214.52	214.52	0.093	0
1996	210.513	210.513	0.1063	0
1997	378.701	378.701	0.2787	0
1998	542.882	542.882	0.1081	0
[truncated: 880 more rows]

## Sheet: O2 
O2 (2.94%)	A.M.W. average :					A.W. average DBE :			A.W. average C# :												A.W. averageH/C	A.W. averageO/C
	239.953					4.58002			15.2007												1.77777	0.139696
	Exp. m/z	Recal m/z	Theor. Mass	Error	Rel. Abundance	Signal2Noise	DBE	Molecular Formula													H/C	O/C
1	185.155	185.155	185.155	0.0188631	0.159	0	1		C	11	H	22	N	0	O	2	S	0	13C	0	2	0.181818
2	199.17	199.17	199.17	0.0178577	3.4617	0	1		C	12	H	24	N	0	O	2	S	0	13C	0	2	0.166667
3	213.186	213.186	213.186	0.0169846	1.0099	0	1		C	13	H	26	N	0	O	2	S	0	13C	0	2	0.153846
4	227.202	227.202	227.202	0.0162191	1.4838	0	1		C	14	H	28	N	0	O	2	S	0	13C	0	2	0.142857
5	241.217	241.217	241.217	-0.0259138	1.0704	0	1		C	15	H	30	N	0	O	2	S	0	13C	0	2	0.133333
6	255.233	255.233	255.233	-0.0634194	19.2577	0	1		C	16	H	32	N	0	O	2	S	0	13C	0	2	0.125
7	269.249	269.249	269.249	0.0515413	0.7018	0	1		C	17	H	34	N	0	O	2	S	0	13C	0	2	0.117647
8	283.264	283.264	283.264	-0.0213879	1.3825	0	1		C	18	H	36	N	0	O	2	S	0	13C	0	2	0.111111
9	297.28	297.28	297.28	-0.0201638	0.4426	0	1		C	19	H	38	N	0	O	2	S	0	13C	0	2	0.105263
10	311.296	311.296	311.296	0.0130739	0.6549	0	1		C	20	H	40	N	0	O	2	S	0	13C	0	2	0.1
11	325.311	325.311	325.311	0.0434476	0.5064	0	1		C	21	H	42	N	0	O	2	S	0	13C	0	2	0.0952381
12	339.327	339.327	339.327	0.0713122	0.3423	0	1		C	22	H	44	N	0	O	2	S	0	13C	0	2	0.0909091
13	353.343	353.343	353.343	-0.0728407	0.2141	0	1		C	23	H	46	N	0	O	2	S	0	13C	0	2	0.0869565
14	367.358	367.358	367.358	-0.0698871	0.2453	0	1		C	24	H	48	N	0	O	2	S	0	13C	0	2	0.0833333
15	381.374	381.374	381.374	0.142617	0.1673	0	1		C	25	H	50	N	0	O	2	S	0	13C	0	2	0.08
16	395.39	395.39	395.389	-0.292232	0.1283	0	1		C	26	H	52	N	0	O	2	S	0	13C	0	2	0.0769231
17	409.405	409.405	409.405	-0.306496	0.1063	0	1		C	27	H	54	N	0	O	2	S	0	13C	0	2	0.0740741
18	423.421	423.421	423.421	-0.2962	0.1242	0	1		C	28	H	56	N	0	O	2	S	0	13C	0	2	0.0714286
19	183.139	183.139	183.139	-0.145089	0.196	0	2		C	11	H	20	N	0	O	2	S	0	13C	0	1.81818	0.181818
20	197.155	197.155	197.155	-0.0330066	0.9929	0	2		C	12	H	22	N	0	O	2	S	0	13C	0	1.83333	0.166667
21	211.17	211.17	211.17	0.0168429	0.5266	0	2		C	13	H	24	N	0	O	2	S	0	13C	0	1.84615	0.153846
22	225.186	225.186	225.186	0.0160795	0.7985	0	2		C	14	H	26	N	0	O	2	S	0	13C	0	1.85714	0.142857
23	239.202	239.202	239.202	-0.0264003	0.5587	0	2		C	15	H	28	N	0	O	2	S	0	13C	0	1.86667	0.133333
24	253.217	253.217	253.217	-0.0641775	0.3737	0	2		C	16	H	30	N	0	O	2	S	0	13C	0	1.875	0.125
25	267.233	267.233	267.233	-0.023151	0.1364	0	2		C	17	H	32	N	0	O	2	S	0	13C	0	1.88235	0.117647
26	281.249	281.249	281.249	0.191565	0.112	0	2		C	18	H	34	N	0	O	2	S	0	13C	0	1.88889	0.111111
27	309.28	309.28	309.28	0.0129517	0.1356	0	2		C	20	H	38	N	0	O	2	S	0	13C	0	1.9	0.1
28	323.296	323.296	323.296	-0.0492743	0.1056	0	2		C	21	H	40	N	0	O	2	S	0	13C	0	1.90476	0.0952381
29	337.311	337.311	337.311	0.0715481	0.1203	0	2		C	22	H	42	N	0	O	2	S	0	13C	0	1.90909	0.0909091
30	181.123	181.123	181.123	0.0185747	0.2993	0	3		C	11	H	18	N	0	O	2	S	0	13C	0	1.63636	0.181818
31	195.139	195.139	195.139	0.0175693	2.3241	0	3		C	12	H	20	N	0	O	2	S	0	13C	0	1.66667	0.166667
32	209.155	209.155	209.155	-0.0311129	5.5223	0	3		C	13	H	22	N	0	O	2	S	0	13C	0	1.69231	0.153846
33	223.17	223.17	223.17	0.0159373	0.8981	0	3		C	14	H	24	N	0	O	2	S	0	13C	0	1.71429	0.142857
34	237.186	237.186	237.186	0.015266	0.3773	0	3		C	15	H	26	N	0	O	2	S	0	13C	0	1.73333	0.133333
35	251.202	251.202	251.202	-0.0251391	0.2426	0	3		C	16	H	28	N	0	O	2	S	0	13C	0	1.75	0.125
36	193.123	193.123	193.123	0.120981	0.2012	0	4		C	12	H	18	N	0	O	2	S	0	13C	0	1.5	0.166667
37	207.139	207.139	207.139	0.0165514	1.7038	0	4		C	13	H	20	N	0	O	2	S	0	13C	0	1.53846	0.153846
38	221.155	221.155	221.155	0.0157925	8.6123	0	4		C	14	H	22	N	0	O	2	S	0	13C	0	1.57143	0.142857
39	235.17	235.17	235.17	0.0151241	1.2394	0	4		C	15	H	24	N	0	O	2	S	0	13C	0	1.6	0.133333
40	249.186	249.186	249.186	-0.0657305	0.2519	0	4		C	16	H	26	N	0	O	2	S	0	13C	0	1.625	0.125
41	263.202	263.202	263.202	-0.0619867	0.1211	0	4		C	17	H	28	N	0	O	2	S	0	13C	0	1.64706	0.117647
42	191.108	191.108	191.108	0.0695951	0.1825	0	5		C	12	H	16	N	0	O	2	S	0	13C	0	1.33333	0.166667
43	205.123	205.123	205.123	0.0164014	1.0235	0	5		C	13	H	18	N	0	O	2	S	0	13C	0	1.38462	0.153846
44	219.139	219.139	219.139	0.0156451	0.9194	0	5		C	14	H	20	N	0	O	2	S	0	13C	0	1.42857	0.142857
45	233.155	233.155	233.155	0.0149797	5.5817	0	5		C	15	H	22	N	0	O	2	S	0	13C	0	1.46667	0.133333
46	247.17	247.17	247.17	-0.0665261	0.6859	0	5		C	16	H	24	N	0	O	2	S	0	13C	0	1.5	0.125
47	261.186	261.186	261.186	-0.0627106	0.165	0	5		C	17	H	26	N	0	O	2	S	0	13C	0	1.52941	0.117647
48	303.233	303.233	303.233	0.0125754	0.1473	0	5		C	20	H	32	N	0	O	2	S	0	13C	0	1.6	0.1
49	189.092	189.092	189.092	-0.0886551	0.1292	0	6		C	12	H	14	N	0	O	2	S	0	13C	0	1.16667	0.166667
50	203.108	203.108	203.108	-0.0329866	0.3503	0	6		C	13	H	16	N	0	O	2	S	0	13C	0	1.23077	0.153846
51	217.123	217.123	217.123	0.0154949	0.4225	0	6		C	14	H	18	N	0	O	2	S	0	13C	0	1.28571	0.142857
52	231.139	231.139	231.139	0.0148328	0.5776	0	6		C	15	H	20	N	0	O	2	S	0	13C	0	1.33333	0.133333
53	245.155	245.155	245.155	0.0142465	0.2073	0	6		C	16	H	22	N	0	O	2	S	0	13C	0	1.375	0.125
54	259.17	259.17	259.17	0.0137235	0.1395	0	6		C	17	H	24	N	0	O	2	S	0	13C	0	1.41176	0.117647
55	187.076	187.076	187.076	0.016955	0.105	0	7		C	12	H	12	N	0	O	2	S	0	13C	0	1	0.166667
56	201.092	201.092	201.092	0.115549	0.2119	0	7		C	13	H	14	N	0	O	2	S	0	13C	0	1.07692	0.153846
57	215.108	215.108	215.108	0.0153419	0.1893	0	7		C	14	H	16	N	0	O	2	S	0	13C	0	1.14286	0.142857
58	229.123	229.123	229.123	0.0146834	0.2401	0	7		C	15	H	18	N	0	O	2	S	0	13C	0	1.2	0.133333
59	243.139	243.139	243.139	-0.0270279	0.1467	0	7		C	16	H	20	N	0	O	2	S	0	13C	0	1.25	0.125
60	257.155	257.155	257.155	-0.0641925	0.1252	0	7		C	17	H	22	N	0	O	2	S	0	13C	0	1.29412	0.117647
61	299.202	299.202	299.202	0.0123161	0.3597	0	7		C	20	H	28	N	0	O	2	S	0	13C	0	1.4	0.1
62	185.061	185.061	185.061	-0.0912795	0.1089	0	8		C	12	H	10	N	0	O	2	S	0	13C	0	0.833333	0.166667
63	199.076	199.076	199.076	0.015933	0.127	0	8		C	13	H	12	N	0	O	2	S	0	13C	0	0.923077	0.153846
64	213.092	213.092	213.092	0.0621141	0.1373	0	8		C	14	H	14	N	0	O	2	S	0	13C	0	1	0.142857
65	227.108	227.108	227.108	-0.0295007	0.1668	0	8		C	15	H	16	N	0	O	2	S	0	13C	0	1.06667	0.133333
66	241.123	241.123	241.123	-0.110465	0.113	0	8		C	16	H	18	N	0	O	2	S	0	13C	0	1.125	0.125
67	255.139	255.139	255.139	0.209409	0.0966	0	8		C	17	H	20	N	0	O	2	S	0	13C	0	1.17647	0.117647
68	197.061	197.061	197.061	0.0157705	2.5116	0	9		C	13	H	10	N	0	O	2	S	0	13C	0	0.769231	0.153846
69	211.076	211.076	211.076	0.157156	0.1759	0	9		C	14	H	12	N	0	O	2	S	0	13C	0	0.857143	0.142857
70	225.092	225.092	225.092	0.0143765	0.1934	0	9		C	15	H	14	N	0	O	2	S	0	13C	0	0.933333	0.133333
71	239.108	239.108	239.108	-0.0698423	0.1555	0	9		C	16	H	16	N	0	O	2	S	0	13C	0	1	0.125
72	253.123	253.123	253.123	-0.0262152	0.1373	0	9		C	17	H	18	N	0	O	2	S	0	13C	0	1.05882	0.117647
73	267.139	267.139	267.139	-0.286636	0.0895	0	9		C	18	H	20	N	0	O	2	S	0	13C	0	1.11111	0.111111

## Sheet: O3 
O3 (2.88%)	A.M.W. average :					A.W. average DBE :			A.W. average C# :												A.W. averageH/C	A.W. averageO/C
	254.718					4.84961			15.2848												1.74504	0.225317
	Exp. m/z	Recal m/z	Theor. Mass	Error	Rel. Abundance	Signal2Noise	DBE	Molecular Formula													H/C	O/C
1	187.134	187.134	187.134	-0.010431	2.1401	0	1		C	10	H	20	N	0	O	3	S	0	13C	0	2	0.3
2	201.15	201.15	201.15	-0.0093853	3.6834	0	1		C	11	H	22	N	0	O	3	S	0	13C	0	2	0.272727
3	215.165	215.165	215.165	-0.00847586	4.5772	0	1		C	12	H	24	N	0	O	3	S	0	13C	0	2	0.25
4	229.181	229.181	229.181	-0.00767765	2.3814	0	1		C	13	H	26	N	0	O	3	S	0	13C	0	2	0.230769
5	243.197	243.197	243.197	-0.00697144	2.1122	0	1		C	14	H	28	N	0	O	3	S	0	13C	0	2	0.214286
6	257.212	257.212	257.212	-0.00634219	1.2099	0	1		C	15	H	30	N	0	O	3	S	0	13C	0	2	0.2
7	271.228	271.228	271.228	-0.00577798	1.0304	0	1		C	16	H	32	N	0	O	3	S	0	13C	0	2	0.1875
8	285.244	285.244	285.244	0.0297885	0.1629	0	1		C	17	H	34	N	0	O	3	S	0	13C	0	2	0.176471
9	299.259	299.259	299.259	-0.00480811	1.8049	0	1		C	18	H	36	N	0	O	3	S	0	13C	0	2	0.166667
10	313.275	313.275	313.275	0.0275326	0.4388	0	1		C	19	H	38	N	0	O	3	S	0	13C	0	2	0.157895
11	327.29	327.29	327.29	0.0265495	0.338	0	1		C	20	H	40	N	0	O	3	S	0	13C	0	2	0.15
12	341.306	341.306	341.306	-0.0329512	0.32	0	1		C	21	H	42	N	0	O	3	S	0	13C	0	2	0.142857
13	355.322	355.322	355.322	-0.00332743	0.2575	0	1		C	22	H	44	N	0	O	3	S	0	13C	0	2	0.136364
14	369.337	369.337	369.337	-0.11133	0.1936	0	1		C	23	H	46	N	0	O	3	S	0	13C	0	2	0.130435
15	383.353	383.353	383.353	-0.0810063	0.3252	0	1		C	24	H	48	N	0	O	3	S	0	13C	0	2	0.125
16	397.369	397.369	397.369	0.04784	0.195	0	1		C	25	H	50	N	0	O	3	S	0	13C	0	2	0.12
17	411.384	411.384	411.384	-0.172407	0.1764	0	1		C	26	H	52	N	0	O	3	S	0	13C	0	2	0.115385
18	425.4	425.4	425.4	0.374091	0.0996	0	1		C	27	H	54	N	0	O	3	S	0	13C	0	2	0.111111
19	439.416	439.416	439.416	-0.0700873	0.1127	0	1		C	28	H	56	N	0	O	3	S	0	13C	0	2	0.107143
20	453.431	453.431	453.431	-0.0457254	0.0897	0	1		C	29	H	58	N	0	O	3	S	0	13C	0	2	0.103448
21	467.447	467.447	467.447	0.148318	0.1076	0	1		C	30	H	60	N	0	O	3	S	0	13C	0	2	0.1
22	185.118	185.118	185.118	-0.010891	0.3655	0	2		C	10	H	18	N	0	O	3	S	0	13C	0	1.8	0.3
23	199.134	199.134	199.134	-0.0098024	1.3046	0	2		C	11	H	20	N	0	O	3	S	0	13C	0	1.81818	0.272727
24	213.15	213.15	213.15	0.0380585	1.8273	0	2		C	12	H	22	N	0	O	3	S	0	13C	0	1.83333	0.25
25	227.165	227.165	227.165	0.0359927	1.3679	0	2		C	13	H	24	N	0	O	3	S	0	13C	0	1.84615	0.230769
26	241.181	241.181	241.181	-0.0487583	1.6116	0	2		C	14	H	26	N	0	O	3	S	0	13C	0	1.85714	0.214286
27	255.197	255.197	255.197	-0.0458291	1.5708	0	2		C	15	H	28	N	0	O	3	S	0	13C	0	1.86667	0.2
28	269.212	269.212	269.212	0.0682313	1.3197	0	2		C	16	H	30	N	0	O	3	S	0	13C	0	1.875	0.1875
29	283.228	283.228	283.228	-0.00553318	0.1335	0	2		C	17	H	32	N	0	O	3	S	0	13C	0	1.88235	0.176471
30	297.244	297.244	297.244	-0.00505649	1.0453	0	2		C	18	H	34	N	0	O	3	S	0	13C	0	1.88889	0.166667
31	311.259	311.259	311.259	0.0275048	0.3358	0	2		C	19	H	36	N	0	O	3	S	0	13C	0	1.89474	0.157895
32	325.275	325.275	325.275	0.0572601	0.3863	0	2		C	20	H	38	N	0	O	3	S	0	13C	0	1.9	0.15
33	339.29	339.29	339.29	0.0550838	0.4305	0	2		C	21	H	40	N	0	O	3	S	0	13C	0	1.90476	0.142857
34	353.306	353.306	353.306	-0.286569	0.1782	0	2		C	22	H	42	N	0	O	3	S	0	13C	0	1.90909	0.136364
35	367.322	367.322	367.322	0.241798	0.1695	0	2		C	23	H	44	N	0	O	3	S	0	13C	0	1.91304	0.130435
36	381.337	381.337	381.337	0.0232913	0.2078	0	2		C	24	H	46	N	0	O	3	S	0	13C	0	1.91667	0.125
37	395.353	395.353	395.353	0.0479216	0.1387	0	2		C	25	H	48	N	0	O	3	S	0	13C	0	1.92	0.12
38	409.369	409.369	409.369	-0.271125	0.0978	0	2		C	26	H	50	N	0	O	3	S	0	13C	0	1.92308	0.115385
39	423.384	423.384	423.384	0.163148	0.1315	0	2		C	27	H	52	N	0	O	3	S	0	13C	0	1.92593	0.111111
40	507.478	507.478	507.478	0.0186394	0.1392	0	2		C	33	H	64	N	0	O	3	S	0	13C	0	1.93939	0.0909091
41	183.103	183.103	183.103	0.0432529	0.3607	0	3		C	10	H	16	N	0	O	3	S	0	13C	0	1.6	0.3
42	197.118	197.118	197.118	-0.010228	1.1719	0	3		C	11	H	18	N	0	O	3	S	0	13C	0	1.63636	0.272727
43	211.134	211.134	211.134	-0.00924527	2.1158	0	3		C	12	H	20	N	0	O	3	S	0	13C	0	1.66667	0.25
44	225.15	225.15	225.15	-0.00838487	2.0791	0	3		C	13	H	22	N	0	O	3	S	0	13C	0	1.69231	0.230769
45	239.165	239.165	239.165	0.0341868	1.1322	0	3		C	14	H	24	N	0	O	3	S	0	13C	0	1.71429	0.214286
46	253.181	253.181	253.181	-0.00694985	1.0402	0	3		C	15	H	26	N	0	O	3	S	0	13C	0	1.73333	0.2
47	267.197	267.197	267.197	-0.00634525	0.6847	0	3		C	16	H	28	N	0	O	3	S	0	13C	0	1.75	0.1875
48	281.212	281.212	281.212	0.0653197	0.1317	0	3		C	17	H	30	N	0	O	3	S	0	13C	0	1.76471	0.176471
49	295.228	295.228	295.228	-0.00530827	0.3321	0	3		C	18	H	32	N	0	O	3	S	0	13C	0	1.77778	0.166667
50	309.243	309.243	309.244	0.0921506	0.2146	0	3		C	19	H	34	N	0	O	3	S	0	13C	0	1.78947	0.157895
51	323.259	323.259	323.259	0.0264838	0.2623	0	3		C	20	H	36	N	0	O	3	S	0	13C	0	1.8	0.15
52	337.275	337.275	337.275	0.20347	0.1548	0	3		C	21	H	38	N	0	O	3	S	0	13C	0	1.80952	0.142857
53	351.291	351.291	351.29	-0.146063	0.104	0	3		C	22	H	40	N	0	O	3	S	0	13C	0	1.81818	0.136364
54	365.306	365.306	365.306	-0.167658	0.0943	0	3		C	23	H	42	N	0	O	3	S	0	13C	0	1.82609	0.130435
55	379.322	379.322	379.322	0.0759716	0.1066	0	3		C	24	H	44	N	0	O	3	S	0	13C	0	1.83333	0.125
56	181.087	181.087	181.087	-0.0670639	0.3002	0	4		C	10	H	14	N	0	O	3	S	0	13C	0	1.4	0.3
57	195.103	195.103	195.103	0.0405926	0.5143	0	4		C	11	H	16	N	0	O	3	S	0	13C	0	1.45455	0.272727
58	209.118	209.118	209.118	-0.0096411	1.0308	0	4		C	12	H	18	N	0	O	3	S	0	13C	0	1.5	0.25
59	223.134	223.134	223.134	-0.00874806	1.6729	0	4		C	13	H	20	N	0	O	3	S	0	13C	0	1.53846	0.230769
60	237.15	237.15	237.15	-0.00796059	1.2011	0	4		C	14	H	22	N	0	O	3	S	0	13C	0	1.57143	0.214286
61	251.165	251.165	251.165	-0.007261	1.3426	0	4		C	15	H	24	N	0	O	3	S	0	13C	0	1.6	0.2
62	265.181	265.181	265.181	-0.0443455	0.5634	0	4		C	16	H	26	N	0	O	3	S	0	13C	0	1.625	0.1875
63	293.212	293.212	293.212	-0.0396685	0.2083	0	4		C	18	H	30	N	0	O	3	S	0	13C	0	1.66667	0.166667
64	307.228	307.228	307.228	0.0599973	0.1707	0	4		C	19	H	32	N	0	O	3	S	0	13C	0	1.68421	0.157895
65	321.244	321.244	321.244	-0.0358078	0.1484	0	4		C	20	H	34	N	0	O	3	S	0	13C	0	1.7	0.15
66	193.087	193.087	193.087	0.0406842	0.3749	0	5		C	11	H	14	N	0	O	3	S	0	13C	0	1.27273	0.272727
67	207.103	207.103	207.103	-0.0100446	0.9421	0	5		C	12	H	16	N	0	O	3	S	0	13C	0	1.33333	0.25
68	221.118	221.118	221.118	-0.00911788	0.7825	0	5		C	13	H	18	N	0	O	3	S	0	13C	0	1.38462	0.230769
69	235.134	235.134	235.134	-0.00830161	2.302	0	5		C	14	H	20	N	0	O	3	S	0	13C	0	1.42857	0.214286
70	249.15	249.15	249.15	-0.00757717	2.4697	0	5		C	15	H	22	N	0	O	3	S	0	13C	0	1.46667	0.2
71	263.165	263.165	263.165	-0.0069299	0.6799	0	5		C	16	H	24	N	0	O	3	S	0	13C	0	1.5	0.1875
72	277.181	277.181	277.181	-0.00634809	0.125	0	5		C	17	H	26	N	0	O	3	S	0	13C	0	1.52941	0.176471
73	291.197	291.197	291.197	-0.00582229	0.2167	0	5		C	18	H	28	N	0	O	3	S	0	13C	0	1.55556	0.166667
74	305.212	305.212	305.212	0.0274193	0.1877	0	5		C	19	H	30	N	0	O	3	S	0	13C	0	1.57895	0.157895
75	319.228	319.228	319.228	-0.00490919	0.1514	0	5		C	20	H	32	N	0	O	3	S	0	13C	0	1.6	0.15
76	191.071	191.071	191.071	0.0407777	0.1537	0	6		C	11	H	12	N	0	O	3	S	0	13C	0	1.09091	0.272727
77	205.087	205.087	205.087	-0.0104561	0.7807	0	6		C	12	H	14	N	0	O	3	S	0	13C	0	1.16667	0.25
78	219.103	219.103	219.103	0.0361462	0.8143	0	6		C	13	H	16	N	0	O	3	S	0	13C	0	1.23077	0.230769
79	233.118	233.118	233.118	0.0342481	0.7568	0	6		C	14	H	18	N	0	O	3	S	0	13C	0	1.28571	0.214286
80	247.134	247.134	247.134	-0.00789851	0.6529	0	6		C	15	H	20	N	0	O	3	S	0	13C	0	1.33333	0.2
81	261.15	261.15	261.15	-0.0455212	0.378	0	6		C	16	H	22	N	0	O	3	S	0	13C	0	1.375	0.1875
82	275.165	275.165	275.165	0.138739	0.2577	0	6		C	17	H	24	N	0	O	3	S	0	13C	0	1.41176	0.176471
83	289.181	289.181	289.181	0.132237	0.1165	0	6		C	18	H	26	N	0	O	3	S	0	13C	0	1.44444	0.166667
84	303.197	303.197	303.197	0.060372	0.2448	0	6		C	19	H	28	N	0	O	3	S	0	13C	0	1.47368	0.157895
85	317.212	317.212	317.212	0.0263821	0.1448	0	6		C	20	H	30	N	0	O	3	S	0	13C	0	1.5	0.15
86	331.228	331.228	331.228	0.146222	0.0975	0	6		C	21	H	32	N	0	O	3	S	0	13C	0	1.52381	0.142857
87	189.056	189.056	189.056	0.0408732	0.1778	0	7		C	11	H	10	N	0	O	3	S	0	13C	0	0.909091	0.272727
88	203.071	203.071	203.071	0.038368	0.4646	0	7		C	12	H	12	N	0	O	3	S	0	13C	0	1	0.25
89	217.087	217.087	217.087	0.0361864	0.4993	0	7		C	13	H	14	N	0	O	3	S	0	13C	0	1.07692	0.230769
90	231.103	231.103	231.103	-0.0090015	0.445	0	7		C	14	H	16	N	0	O	3	S	0	13C	0	1.14286	0.214286
91	245.118	245.118	245.118	0.0325715	0.276	0	7		C	15	H	18	N	0	O	3	S	0	13C	0	1.2	0.2
92	259.134	259.134	259.134	-0.00753274	0.2261	0	7		C	16	H	20	N	0	O	3	S	0	13C	0	1.25	0.1875
93	273.15	273.15	273.15	0.102919	0.1431	0	7		C	17	H	22	N	0	O	3	S	0	13C	0	1.29412	0.176471
94	287.165	287.165	287.165	-0.00635073	0.0951	0	7		C	18	H	24	N	0	O	3	S	0	13C	0	1.33333	0.166667
95	301.181	301.181	301.181	0.160171	0.177	0	7		C	19	H	26	N	0	O	3	S	0	13C	0	1.36842	0.157895
96	315.197	315.197	315.197	0.0580735	0.3988	0	7		C	20	H	28	N	0	O	3	S	0	13C	0	1.4	0.15
97	329.212	329.212	329.212	0.0254204	0.1205	0	7		C	21	H	30	N	0	O	3	S	0	13C	0	1.42857	0.142857
98	187.04	187.04	187.04	-0.0124937	0.108	0	8		C	11	H	8	N	0	O	3	S	0	13C	0	0.727273	0.272727
99	201.056	201.056	201.056	-0.0113038	0.2127	0	8		C	12	H	10	N	0	O	3	S	0	13C	0	0.833333	0.25
100	215.071	215.071	215.071	0.0362273	0.2068	0	8		C	13	H	12	N	0	O	3	S	0	13C	0	0.923077	0.230769
101	229.087	229.087	229.087	0.0342909	0.2876	0	8		C	14	H	14	N	0	O	3	S	0	13C	0	1	0.214286
102	243.103	243.103	243.103	-0.00855717	0.2018	0	8		C	15	H	16	N	0	O	3	S	0	13C	0	1.06667	0.2
103	257.118	257.118	257.118	-0.0467339	0.1581	0	8		C	16	H	18	N	0	O	3	S	0	13C	0	1.125	0.1875
104	271.134	271.134	271.134	-0.117846	0.1165	0	8		C	17	H	20	N	0	O	3	S	0	13C	0	1.17647	0.176471
105	299.165	299.165	299.165	0.094183	0.1424	0	8		C	19	H	24	N	0	O	3	S	0	13C	0	1.26316	0.157895
106	313.181	313.181	313.181	0.026312	0.3304	0	8		C	20	H	26	N	0	O	3	S	0	13C	0	1.3	0.15
107	327.197	327.197	327.197	0.147632	0.0908	0	8		C	21	H	28	N	0	O	3	S	0	13C	0	1.33333	0.142857
108	199.04	199.04	199.04	0.138983	0.1097	0	9		C	12	H	8	N	0	O	3	S	0	13C	0	0.666667	0.25
109	213.056	213.056	213.056	0.036269	0.3166	0	9		C	13	H	10	N	0	O	3	S	0	13C	0	0.769231	0.230769
110	227.071	227.071	227.071	0.0783518	0.2169	0	9		C	14	H	12	N	0	O	3	S	0	13C	0	0.857143	0.214286
111	241.087	241.087	241.087	0.032584	0.124	0	9		C	15	H	14	N	0	O	3	S	0	13C	0	0.933333	0.2
112	255.103	255.103	255.103	0.0310453	0.099	0	9		C	16	H	16	N	0	O	3	S	0	13C	0	1	0.1875
113	269.118	269.118	269.118	-0.156125	0.0948	0	9		C	17	H	18	N	0	O	3	S	0	13C	0	1.05882	0.176471
114	297.15	297.15	297.15	-0.0063532	0.1023	0	9		C	19	H	22	N	0	O	3	S	0	13C	0	1.15789	0.157895
115	311.165	311.165	311.165	-0.0701354	0.1461	0	9		C	20	H	24	N	0	O	3	S	0	13C	0	1.2	0.15
116	325.181	325.181	325.181	-0.220676	0.0937	0	9		C	21	H	26	N	0	O	3	S	0	13C	0	1.2381	0.142857
117	183.009	183.009	183.009	-0.395965	0.0962	0	10		C	11	H	4	N	0	O	3	S	0	13C	0	0.363636	0.272727
118	211.04	211.04	211.04	-0.0584573	0.1542	0	10		C	13	H	8	N	0	O	3	S	0	13C	0	0.615385	0.230769
119	225.056	225.056	225.056	-0.0545318	0.3453	0	10		C	14	H	10	N	0	O	3	S	0	13C	0	0.714286	0.214286
120	239.071	239.071	239.071	-0.0510666	0.2314	0	10		C	15	H	12	N	0	O	3	S	0	13C	0	0.8	0.2
121	253.087	253.087	253.087	-0.00847301	0.1958	0	10		C	16	H	14	N	0	O	3	S	0	13C	0	0.875	0.1875
122	267.103	267.103	267.103	-0.0826659	0.1171	0	10		C	17	H	16	N	0	O	3	S	0	13C	0	0.941176	0.176471

## Sheet: O4 
O4 (9.37%)	A.M.W. average :					A.W. average DBE :			A.W. average C# :												A.W. averageH/C	A.W. averageO/C
	277.574					4.88691			15.9303												1.63358	0.292112
	Exp. m/z	Recal m/z	Theor. Mass	Error	Rel. Abundance	Signal2Noise	DBE	Molecular Formula													H/C	O/C
1	189.113	189.113	189.113	0.0137665	0.2275	0	1		C	9	H	18	N	0	O	4	S	0	13C	0	2	0.444444
2	203.129	203.129	203.129	0.0131324	1.8933	0	1		C	10	H	20	N	0	O	4	S	0	13C	0	2	0.4
3	217.145	217.145	217.145	0.0125801	2.1226	0	1		C	11	H	22	N	0	O	4	S	0	13C	0	2	0.363636
4	231.16	231.16	231.16	0.0120949	2.1004	0	1		C	12	H	24	N	0	O	4	S	0	13C	0	2	0.333333
5	245.176	245.176	245.176	0.0116651	1.1208	0	1		C	13	H	26	N	0	O	4	S	0	13C	0	2	0.307692
6	259.191	259.191	259.191	-0.0272998	1.5442	0	1		C	14	H	28	N	0	O	4	S	0	13C	0	2	0.285714
7	273.207	273.207	273.207	-0.0256645	0.7145	0	1		C	15	H	30	N	0	O	4	S	0	13C	0	2	0.266667
8	287.223	287.223	287.223	0.0106273	2.3884	0	1		C	16	H	32	N	0	O	4	S	0	13C	0	2	0.25
9	301.238	301.238	301.238	0.0103458	0.9882	0	1		C	17	H	34	N	0	O	4	S	0	13C	0	2	0.235294
10	315.254	315.254	315.254	-0.0216312	1.1146	0	1		C	18	H	36	N	0	O	4	S	0	13C	0	2	0.222222
11	329.27	329.27	329.27	0.0402249	0.3207	0	1		C	19	H	38	N	0	O	4	S	0	13C	0	2	0.210526
12	343.285	343.285	343.285	-0.0777517	0.1539	0	1		C	20	H	40	N	0	O	4	S	0	13C	0	2	0.2
13	357.301	357.301	357.301	0.00944053	0.154	0	1		C	21	H	42	N	0	O	4	S	0	13C	0	2	0.190476
14	371.317	371.317	371.317	0.0900505	0.1337	0	1		C	22	H	44	N	0	O	4	S	0	13C	0	2	0.181818
15	385.332	385.332	385.332	-0.120671	0.1037	0	1		C	23	H	46	N	0	O	4	S	0	13C	0	2	0.173913
16	399.348	399.348	399.348	-0.24148	0.1102	0	1		C	24	H	48	N	0	O	4	S	0	13C	0	2	0.166667
17	413.364	413.364	413.364	-0.13637	0.0975	0	1		C	25	H	50	N	0	O	4	S	0	13C	0	2	0.16
18	187.098	187.098	187.098	0.013572	4.7699	0	2		C	9	H	16	N	0	O	4	S	0	13C	0	1.77778	0.444444
19	201.113	201.113	201.113	0.0129451	7.5797	0	2		C	10	H	18	N	0	O	4	S	0	13C	0	1.8	0.4
20	215.129	215.129	215.129	0.0123999	6.7933	0	2		C	11	H	20	N	0	O	4	S	0	13C	0	1.81818	0.363636
21	229.145	229.145	229.145	0.0119213	6.7384	0	2		C	12	H	22	N	0	O	4	S	0	13C	0	1.83333	0.333333
22	243.16	243.16	243.16	0.011498	5.2661	0	2		C	13	H	24	N	0	O	4	S	0	13C	0	1.84615	0.307692
23	257.176	257.176	257.176	0.0111208	3.3738	0	2		C	14	H	26	N	0	O	4	S	0	13C	0	1.85714	0.285714
24	271.191	271.191	271.191	0.0107825	1.4881	0	2		C	15	H	28	N	0	O	4	S	0	13C	0	1.86667	0.266667
25	285.207	285.207	285.207	0.0104775	2.3119	0	2		C	16	H	30	N	0	O	4	S	0	13C	0	1.875	0.25
26	299.223	299.223	299.223	0.0102011	1.9832	0	2		C	17	H	32	N	0	O	4	S	0	13C	0	1.88235	0.235294
27	313.238	313.238	313.238	0.00994945	3.2386	0	2		C	18	H	34	N	0	O	4	S	0	13C	0	1.88889	0.222222
28	327.254	327.254	327.254	0.00971933	1.1118	0	2		C	19	H	36	N	0	O	4	S	0	13C	0	1.89474	0.210526
29	341.27	341.27	341.27	0.00950811	1.0527	0	2		C	20	H	38	N	0	O	4	S	0	13C	0	1.9	0.2
30	355.285	355.285	355.285	0.00931356	0.5784	0	2		C	21	H	40	N	0	O	4	S	0	13C	0	1.90476	0.190476
31	369.301	369.301	369.301	0.00913377	0.5647	0	2		C	22	H	42	N	0	O	4	S	0	13C	0	1.90909	0.181818
32	383.317	383.317	383.317	0.00896713	0.4775	0	2		C	23	H	44	N	0	O	4	S	0	13C	0	1.91304	0.173913
33	397.332	397.332	397.332	0.00881225	0.5796	0	2		C	24	H	46	N	0	O	4	S	0	13C	0	1.91667	0.166667
34	411.348	411.348	411.348	0.00866792	0.3723	0	2		C	25	H	48	N	0	O	4	S	0	13C	0	1.92	0.16
35	425.364	425.364	425.364	0.0085331	0.3376	0	2		C	26	H	50	N	0	O	4	S	0	13C	0	1.92308	0.153846
36	439.379	439.379	439.379	0.00840688	0.2567	0	2		C	27	H	52	N	0	O	4	S	0	13C	0	1.92593	0.148148
37	453.395	453.395	453.395	-0.168158	0.2433	0	2		C	28	H	54	N	0	O	4	S	0	13C	0	1.92857	0.142857
38	467.411	467.411	467.411	0.115149	0.2014	0	2		C	29	H	56	N	0	O	4	S	0	13C	0	1.93103	0.137931
39	481.426	481.426	481.426	0.00807233	0.1814	0	2		C	30	H	58	N	0	O	4	S	0	13C	0	1.93333	0.133333
40	495.442	495.442	495.442	0.189629	0.1955	0	2		C	31	H	60	N	0	O	4	S	0	13C	0	1.93548	0.129032
41	509.458	509.458	509.458	0.00787997	0.124	0	2		C	32	H	62	N	0	O	4	S	0	13C	0	1.9375	0.125
42	523.473	523.473	523.473	0.00779152	0.1126	0	2		C	33	H	64	N	0	O	4	S	0	13C	0	1.93939	0.121212
43	537.489	537.489	537.489	0.156548	0.1843	0	2		C	34	H	66	N	0	O	4	S	0	13C	0	1.94118	0.117647
44	565.52	565.52	565.52	0.308161	0.11	0	2		C	36	H	70	N	0	O	4	S	0	13C	0	1.94444	0.111111
45	579.536	579.536	579.536	0.00748049	0.0927	0	2		C	37	H	72	N	0	O	4	S	0	13C	0	1.94595	0.108108
46	607.567	607.567	607.567	0.188396	0.089	0	2		C	39	H	76	N	0	O	4	S	0	13C	0	1.94872	0.102564
47	185.082	185.082	185.082	0.0133733	0.4679	0	3		C	9	H	14	N	0	O	4	S	0	13C	0	1.55556	0.444444
48	199.098	199.098	199.098	-0.0374726	2.5738	0	3		C	10	H	16	N	0	O	4	S	0	13C	0	1.6	0.4
49	213.113	213.113	213.113	0.0122162	2.473	0	3		C	11	H	18	N	0	O	4	S	0	13C	0	1.63636	0.363636
50	227.129	227.129	227.129	0.0117447	4.5721	0	3		C	12	H	20	N	0	O	4	S	0	13C	0	1.66667	0.333333
51	241.145	241.145	241.145	0.0113281	3.2612	0	3		C	13	H	22	N	0	O	4	S	0	13C	0	1.69231	0.307692
52	255.16	255.16	255.16	0.0109572	2.3158	0	3		C	14	H	24	N	0	O	4	S	0	13C	0	1.71429	0.285714
53	269.176	269.176	269.176	0.010625	1.1027	0	3		C	15	H	26	N	0	O	4	S	0	13C	0	1.73333	0.266667
54	283.191	283.191	283.191	-0.0249862	1.5979	0	3		C	16	H	28	N	0	O	4	S	0	13C	0	1.75	0.25
55	297.207	297.207	297.207	0.0100545	1.364	0	3		C	17	H	30	N	0	O	4	S	0	13C	0	1.76471	0.235294
56	311.223	311.223	311.223	0.0098078	2.4005	0	3		C	18	H	32	N	0	O	4	S	0	13C	0	1.77778	0.222222
57	325.238	325.238	325.238	0.00958235	0.7598	0	3		C	19	H	34	N	0	O	4	S	0	13C	0	1.78947	0.210526
58	339.254	339.254	339.254	0.00937554	0.4636	0	3		C	20	H	36	N	0	O	4	S	0	13C	0	1.8	0.2
59	353.27	353.27	353.27	-0.0191218	0.2465	0	3		C	21	H	38	N	0	O	4	S	0	13C	0	1.80952	0.190476
60	367.285	367.285	367.285	0.00900926	0.2129	0	3		C	22	H	40	N	0	O	4	S	0	13C	0	1.81818	0.181818
61	381.301	381.301	381.301	0.297332	0.1241	0	3		C	23	H	42	N	0	O	4	S	0	13C	0	1.82609	0.173913
62	395.317	395.317	395.317	0.0845835	0.1424	0	3		C	24	H	44	N	0	O	4	S	0	13C	0	1.83333	0.166667
63	493.426	493.426	493.426	0.0889418	0.0942	0	3		C	31	H	58	N	0	O	4	S	0	13C	0	1.87097	0.129032
64	183.066	183.066	183.066	-0.0414549	0.2424	0	4		C	9	H	12	N	0	O	4	S	0	13C	0	1.33333	0.444444
65	197.082	197.082	197.082	0.012559	0.9482	0	4		C	10	H	14	N	0	O	4	S	0	13C	0	1.4	0.4
66	211.098	211.098	211.098	0.012029	3.2271	0	4		C	11	H	16	N	0	O	4	S	0	13C	0	1.45455	0.363636
67	225.113	225.113	225.113	-0.0328571	4.0351	0	4		C	12	H	18	N	0	O	4	S	0	13C	0	1.5	0.333333
68	239.129	239.129	239.129	0.0111554	3.5789	0	4		C	13	H	20	N	0	O	4	S	0	13C	0	1.53846	0.307692
69	253.145	253.145	253.145	0.0107911	5.0957	0	4		C	14	H	22	N	0	O	4	S	0	13C	0	1.57143	0.285714
70	267.16	267.16	267.16	-0.0269657	1.1545	0	4		C	15	H	24	N	0	O	4	S	0	13C	0	1.6	0.266667
71	281.176	281.176	281.176	0.0101715	0.9073	0	4		C	16	H	26	N	0	O	4	S	0	13C	0	1.625	0.25
72	295.191	295.191	295.191	0.00990588	0.597	0	4		C	17	H	28	N	0	O	4	S	0	13C	0	1.64706	0.235294
73	309.207	309.207	309.207	0.0420051	1.173	0	4		C	18	H	30	N	0	O	4	S	0	13C	0	1.66667	0.222222
74	323.223	323.223	323.223	0.0403821	0.5717	0	4		C	19	H	32	N	0	O	4	S	0	13C	0	1.68421	0.210526
75	337.238	337.238	337.238	0.038894	0.3512	0	4		C	20	H	34	N	0	O	4	S	0	13C	0	1.7	0.2
76	351.254	351.254	351.254	-0.104822	0.1572	0	4		C	21	H	36	N	0	O	4	S	0	13C	0	1.71429	0.190476
77	365.27	365.27	365.27	-0.0732477	0.1256	0	4		C	22	H	38	N	0	O	4	S	0	13C	0	1.72727	0.181818
78	181.051	181.051	181.051	-0.20797	0.1188	0	5		C	9	H	10	N	0	O	4	S	0	13C	0	1.11111	0.444444
79	195.066	195.066	195.066	0.01236	0.3596	0	5		C	10	H	12	N	0	O	4	S	0	13C	0	1.2	0.4
80	209.082	209.082	209.082	0.0118382	0.7575	0	5		C	11	H	14	N	0	O	4	S	0	13C	0	1.27273	0.363636
81	223.098	223.098	223.098	0.011382	1.174	0	5		C	12	H	16	N	0	O	4	S	0	13C	0	1.33333	0.333333
82	237.113	237.113	237.113	0.0109797	1.4308	0	5		C	13	H	18	N	0	O	4	S	0	13C	0	1.38462	0.307692
83	251.129	251.129	251.129	0.0106223	1.5703	0	5		C	14	H	20	N	0	O	4	S	0	13C	0	1.42857	0.285714
84	265.145	265.145	265.145	0.0103027	0.7455	0	5		C	15	H	22	N	0	O	4	S	0	13C	0	1.46667	0.266667
85	279.16	279.16	279.16	0.0100152	0.626	0	5		C	16	H	24	N	0	O	4	S	0	13C	0	1.5	0.25
86	293.176	293.176	293.176	0.0097552	81.7527	0	5		C	17	H	26	N	0	O	4	S	0	13C	0	1.52941	0.235294
87	307.191	307.191	307.191	0.0420719	0.8239	0	5		C	18	H	28	N	0	O	4	S	0	13C	0	1.55556	0.222222
88	321.207	321.207	321.207	0.00930325	0.5627	0	5		C	19	H	30	N	0	O	4	S	0	13C	0	1.57895	0.210526
89	335.223	335.223	335.223	0.00910562	0.4308	0	5		C	20	H	32	N	0	O	4	S	0	13C	0	1.6	0.2
90	349.238	349.238	349.238	0.00892385	0.1541	0	5		C	21	H	34	N	0	O	4	S	0	13C	0	1.61905	0.190476
91	193.051	193.051	193.051	0.0639566	0.3456	0	6		C	10	H	10	N	0	O	4	S	0	13C	0	1	0.4
92	207.066	207.066	207.066	0.0116437	0.9848	0	6		C	11	H	12	N	0	O	4	S	0	13C	0	1.09091	0.363636
93	221.082	221.082	221.082	0.0111956	6.3784	0	6		C	12	H	14	N	0	O	4	S	0	13C	0	1.16667	0.333333
94	235.098	235.098	235.098	0.010801	1.0101	0	6		C	13	H	16	N	0	O	4	S	0	13C	0	1.23077	0.307692
95	249.113	249.113	249.113	0.0104508	0.9308	0	6		C	14	H	18	N	0	O	4	S	0	13C	0	1.28571	0.285714
96	263.129	263.129	263.129	-0.0278663	0.6891	0	6		C	15	H	20	N	0	O	4	S	0	13C	0	1.33333	0.266667
97	277.145	277.145	277.145	-0.0262256	0.3185	0	6		C	16	H	22	N	0	O	4	S	0	13C	0	1.375	0.25
98	291.16	291.16	291.16	0.00960245	0.4182	0	6		C	17	H	24	N	0	O	4	S	0	13C	0	1.41176	0.235294
99	305.176	305.176	305.176	-0.0233964	3.9808	0	6		C	18	H	26	N	0	O	4	S	0	13C	0	1.44444	0.222222
100	319.191	319.191	319.191	0.00916105	0.7326	0	6		C	19	H	28	N	0	O	4	S	0	13C	0	1.47368	0.210526
101	333.207	333.207	333.207	-0.0510545	0.4309	0	6		C	20	H	30	N	0	O	4	S	0	13C	0	1.5	0.2
102	347.223	347.223	347.223	-0.135209	0.1953	0	6		C	21	H	32	N	0	O	4	S	0	13C	0	1.52381	0.190476
103	361.238	361.238	361.238	0.119358	0.0952	0	6		C	22	H	34	N	0	O	4	S	0	13C	0	1.54545	0.181818
104	191.035	191.035	191.035	0.0119493	0.1477	0	7		C	10	H	8	N	0	O	4	S	0	13C	0	0.8	0.4
105	205.051	205.051	205.051	0.0114453	1.0356	0	7		C	11	H	10	N	0	O	4	S	0	13C	0	0.909091	0.363636
106	219.066	219.066	219.066	0.0110058	0.894	0	7		C	12	H	12	N	0	O	4	S	0	13C	0	1	0.333333
107	233.082	233.082	233.082	0.0106192	0.7725	0	7		C	13	H	14	N	0	O	4	S	0	13C	0	1.07692	0.307692
108	247.098	247.098	247.098	0.0102765	0.5685	0	7		C	14	H	16	N	0	O	4	S	0	13C	0	1.14286	0.285714
109	261.113	261.113	261.113	-0.0283271	0.4312	0	7		C	15	H	18	N	0	O	4	S	0	13C	0	1.2	0.266667
110	275.129	275.129	275.129	-0.0266509	0.2097	0	7		C	16	H	20	N	0	O	4	S	0	13C	0	1.25	0.25
111	289.145	289.145	289.145	0.00944756	0.206	0	7		C	17	H	22	N	0	O	4	S	0	13C	0	1.29412	0.235294
112	303.16	303.16	303.16	0.00922235	0.5953	0	7		C	18	H	24	N	0	O	4	S	0	13C	0	1.33333	0.222222
113	317.176	317.176	317.176	0.00901705	0.5484	0	7		C	19	H	26	N	0	O	4	S	0	13C	0	1.36842	0.210526
114	331.191	331.191	331.191	0.00882912	0.5397	0	7		C	20	H	28	N	0	O	4	S	0	13C	0	1.4	0.2
115	345.207	345.207	345.207	0.00865645	0.2256	0	7		C	21	H	30	N	0	O	4	S	0	13C	0	1.42857	0.190476
116	359.223	359.223	359.223	0.064173	0.0979	0	7		C	22	H	32	N	0	O	4	S	0	13C	0	1.45455	0.181818
117	203.035	203.035	203.035	0.0604956	0.2701	0	8		C	11	H	8	N	0	O	4	S	0	13C	0	0.727273	0.363636
118	217.051	217.051	217.051	0.0108125	0.272	0	8		C	12	H	10	N	0	O	4	S	0	13C	0	0.833333	0.333333
119	231.066	231.066	231.066	0.0537119	0.3716	0	8		C	13	H	12	N	0	O	4	S	0	13C	0	0.923077	0.307692
120	245.082	245.082	245.082	0.050902	0.2702	0	8		C	14	H	14	N	0	O	4	S	0	13C	0	1	0.285714
121	259.098	259.098	259.098	0.00980052	0.24	0	8		C	15	H	16	N	0	O	4	S	0	13C	0	1.06667	0.266667
122	273.113	273.113	273.113	0.00953242	0.1403	0	8		C	16	H	18	N	0	O	4	S	0	13C	0	1.125	0.25
123	287.129	287.129	287.129	0.0092905	0.1454	0	8		C	17	H	20	N	0	O	4	S	0	13C	0	1.17647	0.235294
124	301.145	301.145	301.145	0.0422777	0.3079	0	8		C	18	H	22	N	0	O	4	S	0	13C	0	1.22222	0.222222
125	315.16	315.16	315.16	-0.0228587	0.3939	0	8		C	19	H	24	N	0	O	4	S	0	13C	0	1.26316	0.210526
126	329.176	329.176	329.176	0.0694461	0.4932	0	8		C	20	H	26	N	0	O	4	S	0	13C	0	1.3	0.2
127	343.192	343.192	343.191	-0.253724	0.1388	0	8		C	21	H	28	N	0	O	4	S	0	13C	0	1.33333	0.190476
128	215.035	215.035	215.035	0.0106156	0.2406	0	9		C	12	H	8	N	0	O	4	S	0	13C	0	0.666667	0.333333
129	229.051	229.051	229.051	0.0539045	0.3283	0	9		C	13	H	10	N	0	O	4	S	0	13C	0	0.769231	0.307692
130	243.066	243.066	243.066	0.0510602	0.2251	0	9		C	14	H	12	N	0	O	4	S	0	13C	0	0.857143	0.285714
131	257.082	257.082	257.082	0.00962786	0.2044	0	9		C	15	H	14	N	0	O	4	S	0	13C	0	0.933333	0.266667
132	271.098	271.098	271.098	-0.138182	0.1054	0	9		C	16	H	16	N	0	O	4	S	0	13C	0	1	0.25
133	285.113	285.113	285.113	0.00913121	0.097	0	9		C	17	H	18	N	0	O	4	S	0	13C	0	1.05882	0.235294
134	299.129	299.129	299.129	-0.0245126	0.1955	0	9		C	18	H	20	N	0	O	4	S	0	13C	0	1.11111	0.222222
135	313.145	313.145	313.145	0.00872348	0.4477	0	9		C	19	H	22	N	0	O	4	S	0	13C	0	1.15789	0.210526
136	327.16	327.16	327.16	0.0391119	0.1758	0	9		C	20	H	24	N	0	O	4	S	0	13C	0	1.2	0.2
137	341.176	341.176	341.176	-0.0795485	0.1221	0	9		C	21	H	26	N	0	O	4	S	0	13C	0	1.2381	0.190476
138	227.035	227.035	227.035	0.0541006	0.1198	0	10		C	13	H	8	N	0	O	4	S	0	13C	0	0.615385	0.307692
139	241.051	241.051	241.051	-0.0317491	0.4571	0	10		C	14	H	10	N	0	O	4	S	0	13C	0	0.714286	0.285714
140	255.066	255.066	255.066	0.00945248	0.4076	0	10		C	15	H	12	N	0	O	4	S	0	13C	0	0.8	0.266667
141	269.082	269.082	269.082	0.0463619	0.1679	0	10		C	16	H	14	N	0	O	4	S	0	13C	0	0.875	0.25
142	297.113	297.113	297.113	0.00876242	0.172	0	10		C	18	H	18	N	0	O	4	S	0	13C	0	1	0.222222
143	311.129	311.129	311.129	-0.0235672	0.1945	0	10		C	19	H	20	N	0	O	4	S	0	13C	0	1.05263	0.210526
144	325.145	325.145	325.145	-0.022354	0.237	0	10		C	20	H	22	N	0	O	4	S	0	13C	0	1.1	0.2
145	339.16	339.16	339.16	0.332574	0.1019	0	10		C	21	H	24	N	0	O	4	S	0	13C	0	1.14286	0.190476
146	239.035	239.035	239.035	-0.0322851	0.3031	0	11		C	14	H	8	N	0	O	4	S	0	13C	0	0.571429	0.285714
147	253.051	253.051	253.051	-0.0302435	0.1845	0	11		C	15	H	10	N	0	O	4	S	0	13C	0	0.666667	0.266667
148	267.066	267.066	267.066	0.0839155	0.1261	0	11		C	16	H	12	N	0	O	4	S	0	13C	0	0.75	0.25
149	295.098	295.098	295.098	0.110266	0.0976	0	11		C	18	H	16	N	0	O	4	S	0	13C	0	0.888889	0.222222
150	309.113	309.113	309.113	0.137825	0.1142	0	11		C	19	H	18	N	0	O	4	S	0	13C	0	0.947368	0.210526
151	323.129	323.129	323.129	-0.239324	0.0913	0	11		C	20	H	20	N	0	O	4	S	0	13C	0	1	0.2

## Sheet: O5 
O5 (5.68%)	A.M.W. average :					A.W. average DBE :			A.W. average C# :												A.W. averageH/C	A.W. averageO/C
	293.352					5.08225			16.0024												1.61572	0.376023
	Exp. m/z	Recal m/z	Theor. Mass	Error	Rel. Abundance	Signal2Noise	DBE	Molecular Formula													H/C	O/C
1	205.108	205.108	205.108	-0.062294	0.2096	0	1		C	9	H	18	N	0	O	5	S	0	13C	0	2	0.555556
2	219.124	219.124	219.124	0.0332558	0.2421	0	1		C	10	H	20	N	0	O	5	S	0	13C	0	2	0.5
3	233.139	233.139	233.139	0.0315316	0.3467	0	1		C	11	H	22	N	0	O	5	S	0	13C	0	2	0.454545
4	247.155	247.155	247.155	-0.0104574	0.3723	0	1		C	12	H	24	N	0	O	5	S	0	13C	0	2	0.416667
5	261.171	261.171	261.171	-0.00965058	0.2342	0	1		C	13	H	26	N	0	O	5	S	0	13C	0	2	0.384615
6	275.186	275.186	275.186	0.027413	0.1956	0	1		C	14	H	28	N	0	O	5	S	0	13C	0	2	0.357143
7	289.202	289.202	289.202	0.0263063	0.2757	0	1		C	15	H	30	N	0	O	5	S	0	13C	0	2	0.333333
8	303.218	303.218	303.218	-0.00767775	1.4938	0	1		C	16	H	32	N	0	O	5	S	0	13C	0	2	0.3125
9	317.233	317.233	317.233	-0.00713636	0.4161	0	1		C	17	H	34	N	0	O	5	S	0	13C	0	2	0.294118
10	331.249	331.249	331.249	-0.00664077	0.8259	0	1		C	18	H	36	N	0	O	5	S	0	13C	0	2	0.277778
11	345.265	345.265	345.265	0.109668	0.1909	0	1		C	19	H	38	N	0	O	5	S	0	13C	0	2	0.263158
12	359.28	359.28	359.28	-0.033599	0.109	0	1		C	20	H	40	N	0	O	5	S	0	13C	0	2	0.25
13	373.296	373.296	373.296	-0.192896	0.0913	0	1		C	21	H	42	N	0	O	5	S	0	13C	0	2	0.238095
14	189.077	189.077	189.077	0.0375229	0.1662	0	2		C	8	H	14	N	0	O	5	S	0	13C	0	1.75	0.625
15	203.092	203.092	203.092	0.0352492	1.5654	0	2		C	9	H	16	N	0	O	5	S	0	13C	0	1.77778	0.555556
16	217.108	217.108	217.108	0.0332691	2.1362	0	2		C	10	H	18	N	0	O	5	S	0	13C	0	1.8	0.5
17	231.124	231.124	231.124	0.0315291	3.0296	0	2		C	11	H	20	N	0	O	5	S	0	13C	0	1.81818	0.454545
18	245.139	245.139	245.139	-0.010805	2.8693	0	2		C	12	H	22	N	0	O	5	S	0	13C	0	1.83333	0.416667
19	259.155	259.155	259.155	-0.00997314	1.5093	0	2		C	13	H	24	N	0	O	5	S	0	13C	0	1.84615	0.384615
20	273.171	273.171	273.171	-0.00922665	0.6322	0	2		C	14	H	26	N	0	O	5	S	0	13C	0	1.85714	0.357143
21	287.186	287.186	287.186	-0.00855302	0.859	0	2		C	15	H	28	N	0	O	5	S	0	13C	0	1.86667	0.333333
22	301.202	301.202	301.202	0.0252582	2.6725	0	2		C	16	H	30	N	0	O	5	S	0	13C	0	1.875	0.3125
23	315.218	315.218	315.218	-0.00738547	1.8479	0	2		C	17	H	32	N	0	O	5	S	0	13C	0	1.88235	0.294118
24	329.233	329.233	329.233	-0.00687625	2.902	0	2		C	18	H	34	N	0	O	5	S	0	13C	0	1.88889	0.277778
25	343.249	343.249	343.249	-0.0646754	0.827	0	2		C	19	H	36	N	0	O	5	S	0	13C	0	1.89474	0.263158
26	357.265	357.265	357.265	0.133975	0.4626	0	2		C	20	H	38	N	0	O	5	S	0	13C	0	1.9	0.25
27	371.28	371.28	371.28	-0.00557926	0.3389	0	2		C	21	H	40	N	0	O	5	S	0	13C	0	1.90476	0.238095
28	385.296	385.296	385.296	-0.0830721	0.3363	0	2		C	22	H	42	N	0	O	5	S	0	13C	0	1.90909	0.227273
29	399.312	399.312	399.312	-0.155125	0.1986	0	2		C	23	H	44	N	0	O	5	S	0	13C	0	1.91304	0.217391
30	413.327	413.327	413.327	-0.052934	0.2329	0	2		C	24	H	46	N	0	O	5	S	0	13C	0	1.91667	0.208333
31	427.343	427.343	427.343	-0.308452	0.1652	0	2		C	25	H	48	N	0	O	5	S	0	13C	0	1.92	0.2
32	441.359	441.359	441.359	-0.139911	0.1394	0	2		C	26	H	50	N	0	O	5	S	0	13C	0	1.92308	0.192308
33	483.405	483.405	483.405	0.120896	0.1343	0	2		C	29	H	56	N	0	O	5	S	0	13C	0	1.93103	0.172414
34	497.421	497.421	497.421	0.39907	0.1313	0	2		C	30	H	58	N	0	O	5	S	0	13C	0	1.93333	0.166667
35	525.452	525.452	525.452	0.378025	0.1135	0	2		C	32	H	62	N	0	O	5	S	0	13C	0	1.9375	0.15625
36	553.484	553.484	553.484	0.178438	0.1186	0	2		C	34	H	66	N	0	O	5	S	0	13C	0	1.94118	0.147059
37	187.061	187.061	187.061	-0.0158741	0.1857	0	3		C	8	H	12	N	0	O	5	S	0	13C	0	1.5	0.625
38	201.077	201.077	201.077	-0.0144487	2.1917	0	3		C	9	H	14	N	0	O	5	S	0	13C	0	1.55556	0.555556
39	215.093	215.093	215.092	-0.013209	3.7067	0	3		C	10	H	16	N	0	O	5	S	0	13C	0	1.6	0.5
40	229.108	229.108	229.108	-0.012121	4.3961	0	3		C	11	H	18	N	0	O	5	S	0	13C	0	1.63636	0.454545
41	243.124	243.124	243.124	-0.0111584	4.4237	0	3		C	12	H	20	N	0	O	5	S	0	13C	0	1.66667	0.416667
42	257.139	257.139	257.139	0.0285887	2.8885	0	3		C	13	H	22	N	0	O	5	S	0	13C	0	1.69231	0.384615
43	271.155	271.155	271.155	-0.00953178	1.1929	0	3		C	14	H	24	N	0	O	5	S	0	13C	0	1.71429	0.357143
44	285.171	285.171	285.171	0.0262283	0.9989	0	3		C	15	H	26	N	0	O	5	S	0	13C	0	1.73333	0.333333
45	299.186	299.186	299.186	-0.00820997	3.51	0	3		C	16	H	28	N	0	O	5	S	0	13C	0	1.75	0.3125
46	313.202	313.202	313.202	-0.00763779	2.67	0	3		C	17	H	30	N	0	O	5	S	0	13C	0	1.76471	0.294118
47	327.218	327.218	327.218	-0.00711462	2.9999	0	3		C	18	H	32	N	0	O	5	S	0	13C	0	1.77778	0.277778
48	341.233	341.233	341.233	0.022671	1.3514	0	3		C	19	H	34	N	0	O	5	S	0	13C	0	1.78947	0.263158
49	355.249	355.249	355.249	-0.00619214	0.7929	0	3		C	20	H	36	N	0	O	5	S	0	13C	0	1.8	0.25
50	369.265	369.265	369.265	0.0212974	0.3826	0	3		C	21	H	38	N	0	O	5	S	0	13C	0	1.80952	0.238095
51	383.28	383.28	383.28	-0.0836763	0.3951	0	3		C	22	H	40	N	0	O	5	S	0	13C	0	1.81818	0.227273
52	397.296	397.296	397.296	0.221479	0.211	0	3		C	23	H	42	N	0	O	5	S	0	13C	0	1.82609	0.217391
53	411.312	411.312	411.312	-0.247849	0.196	0	3		C	24	H	44	N	0	O	5	S	0	13C	0	1.83333	0.208333
54	425.327	425.327	425.327	0.113139	0.2235	0	3		C	25	H	46	N	0	O	5	S	0	13C	0	1.84	0.2
55	453.359	453.359	453.359	-0.0259194	0.1394	0	3		C	27	H	50	N	0	O	5	S	0	13C	0	1.85185	0.185185
56	467.374	467.374	467.374	0.210353	0.1469	0	3		C	28	H	52	N	0	O	5	S	0	13C	0	1.85714	0.178571
57	481.39	481.39	481.39	-0.12801	0.1167	0	3		C	29	H	54	N	0	O	5	S	0	13C	0	1.86207	0.172414
58	495.405	495.405	495.405	0.259266	0.1176	0	3		C	30	H	56	N	0	O	5	S	0	13C	0	1.86667	0.166667
59	537.452	537.452	537.452	0.202128	0.0996	0	3		C	33	H	62	N	0	O	5	S	0	13C	0	1.87879	0.151515
60	199.061	199.061	199.061	-0.0149172	0.5807	0	4		C	9	H	12	N	0	O	5	S	0	13C	0	1.33333	0.555556
61	213.077	213.077	213.077	-0.0136349	1.9249	0	4		C	10	H	14	N	0	O	5	S	0	13C	0	1.4	0.5
62	227.093	227.093	227.092	-0.012511	3.8251	0	4		C	11	H	16	N	0	O	5	S	0	13C	0	1.45455	0.454545
63	241.108	241.108	241.108	-0.0115177	3.9736	0	4		C	12	H	18	N	0	O	5	S	0	13C	0	1.5	0.416667
64	255.124	255.124	255.124	-0.0106335	3.1226	0	4		C	13	H	20	N	0	O	5	S	0	13C	0	1.53846	0.384615
65	269.139	269.139	269.139	-0.00984148	2.0591	0	4		C	14	H	22	N	0	O	5	S	0	13C	0	1.57143	0.357143
66	283.155	283.155	283.155	-0.00912782	1.6108	0	4		C	15	H	24	N	0	O	5	S	0	13C	0	1.6	0.333333
67	297.171	297.171	297.171	-0.00848149	3.9115	0	4		C	16	H	26	N	0	O	5	S	0	13C	0	1.625	0.3125
68	311.186	311.186	311.186	-0.00789337	4.0172	0	4		C	17	H	28	N	0	O	5	S	0	13C	0	1.64706	0.294118
69	325.202	325.202	325.202	-0.00735595	4.6912	0	4		C	18	H	30	N	0	O	5	S	0	13C	0	1.66667	0.277778
70	339.218	339.218	339.218	0.0226167	1.5697	0	4		C	19	H	32	N	0	O	5	S	0	13C	0	1.68421	0.263158
71	353.233	353.233	353.233	-0.00640905	0.8914	0	4		C	20	H	34	N	0	O	5	S	0	13C	0	1.7	0.25
72	367.249	367.249	367.249	-0.00598981	0.3519	0	4		C	21	H	36	N	0	O	5	S	0	13C	0	1.71429	0.238095
73	381.265	381.265	381.265	-0.00560138	0.2597	0	4		C	22	H	38	N	0	O	5	S	0	13C	0	1.72727	0.227273
74	395.28	395.28	395.28	-0.00524051	0.1595	0	4		C	23	H	40	N	0	O	5	S	0	13C	0	1.73913	0.217391
75	409.296	409.296	409.296	-0.371387	0.1027	0	4		C	24	H	42	N	0	O	5	S	0	13C	0	1.75	0.208333
76	423.312	423.312	423.312	-0.00459045	0.1128	0	4		C	25	H	44	N	0	O	5	S	0	13C	0	1.76	0.2
77	183.03	183.03	183.03	-0.0715605	0.0887	0	5		C	8	H	8	N	0	O	5	S	0	13C	0	1	0.625
78	197.046	197.046	197.046	0.0353544	0.2027	0	5		C	9	H	10	N	0	O	5	S	0	13C	0	1.11111	0.555556
79	211.061	211.061	211.061	-0.014069	0.5989	0	5		C	10	H	12	N	0	O	5	S	0	13C	0	1.2	0.5
80	225.077	225.077	225.077	-0.012908	1.2067	0	5		C	11	H	14	N	0	O	5	S	0	13C	0	1.27273	0.454545
81	239.093	239.093	239.092	-0.0118831	2.1998	0	5		C	12	H	16	N	0	O	5	S	0	13C	0	1.33333	0.416667
82	253.108	253.108	253.108	-0.0109716	1.5631	0	5		C	13	H	18	N	0	O	5	S	0	13C	0	1.38462	0.384615
83	267.124	267.124	267.124	-0.0101559	0.8855	0	5		C	14	H	20	N	0	O	5	S	0	13C	0	1.42857	0.357143
84	281.139	281.139	281.139	0.0261481	0.5957	0	5		C	15	H	22	N	0	O	5	S	0	13C	0	1.46667	0.333333
85	295.155	295.155	295.155	-0.00875672	1.6869	0	5		C	16	H	24	N	0	O	5	S	0	13C	0	1.5	0.3125
86	309.171	309.171	309.171	-0.00815229	3.9655	0	5		C	17	H	26	N	0	O	5	S	0	13C	0	1.52941	0.294118
87	323.186	323.186	323.186	-0.00760029	1.2931	0	5		C	18	H	28	N	0	O	5	S	0	13C	0	1.55556	0.277778
88	337.202	337.202	337.202	0.0225616	0.9723	0	5		C	19	H	30	N	0	O	5	S	0	13C	0	1.57895	0.263158
89	351.218	351.218	351.218	-0.0920456	0.5607	0	5		C	20	H	32	N	0	O	5	S	0	13C	0	1.6	0.25
90	365.233	365.233	365.233	-0.0335782	0.2474	0	5		C	21	H	34	N	0	O	5	S	0	13C	0	1.61905	0.238095
91	379.249	379.249	379.249	0.0469355	0.1815	0	5		C	22	H	36	N	0	O	5	S	0	13C	0	1.63636	0.227273
92	393.265	393.265	393.265	0.223423	0.0933	0	5		C	23	H	38	N	0	O	5	S	0	13C	0	1.65217	0.217391
93	407.28	407.28	407.28	0.338658	0.0999	0	5		C	24	H	40	N	0	O	5	S	0	13C	0	1.66667	0.208333
94	195.03	195.03	195.03	0.0866651	0.1224	0	6		C	9	H	8	N	0	O	5	S	0	13C	0	0.888889	0.555556
95	209.046	209.046	209.046	-0.0145115	0.3832	0	6		C	10	H	10	N	0	O	5	S	0	13C	0	1	0.5
96	223.061	223.061	223.061	0.0315186	0.5972	0	6		C	11	H	12	N	0	O	5	S	0	13C	0	1.09091	0.454545
97	237.077	237.077	237.077	-0.0122546	1.7972	0	6		C	12	H	14	N	0	O	5	S	0	13C	0	1.16667	0.416667
98	251.093	251.093	251.092	-0.0113152	0.8257	0	6		C	13	H	16	N	0	O	5	S	0	13C	0	1.23077	0.384615
99	265.108	265.108	265.108	-0.0481955	0.538	0	6		C	14	H	18	N	0	O	5	S	0	13C	0	1.28571	0.357143
100	279.124	279.124	279.124	-0.00971924	0.3634	0	6		C	15	H	20	N	0	O	5	S	0	13C	0	1.33333	0.333333
101	293.139	293.139	293.139	0.0250777	0.6504	0	6		C	16	H	22	N	0	O	5	S	0	13C	0	1.375	0.3125
102	307.155	307.155	307.155	0.0241422	1.2263	0	6		C	17	H	24	N	0	O	5	S	0	13C	0	1.41176	0.294118
103	321.171	321.171	321.171	-0.0389838	2.4529	0	6		C	18	H	26	N	0	O	5	S	0	13C	0	1.44444	0.277778
104	335.186	335.186	335.186	-0.00732819	0.749	0	6		C	19	H	28	N	0	O	5	S	0	13C	0	1.47368	0.263158
105	349.202	349.202	349.202	-0.178671	0.5612	0	6		C	20	H	30	N	0	O	5	S	0	13C	0	1.5	0.25
106	363.218	363.218	363.218	0.0761856	0.244	0	6		C	21	H	32	N	0	O	5	S	0	13C	0	1.52381	0.238095
107	377.233	377.233	377.233	0.153051	0.2135	0	6		C	22	H	34	N	0	O	5	S	0	13C	0	1.54545	0.227273
108	391.249	391.249	391.249	0.0966143	0.1597	0	6		C	23	H	36	N	0	O	5	S	0	13C	0	1.56522	0.217391
109	405.265	405.265	405.265	0.0934313	0.1943	0	6		C	24	H	38	N	0	O	5	S	0	13C	0	1.58333	0.208333
110	207.03	207.03	207.03	0.0333396	0.4267	0	7		C	10	H	8	N	0	O	5	S	0	13C	0	0.8	0.5
111	221.046	221.046	221.046	0.0315158	0.5987	0	7		C	11	H	10	N	0	O	5	S	0	13C	0	0.909091	0.454545
112	235.061	235.061	235.061	-0.0126326	0.8013	0	7		C	12	H	12	N	0	O	5	S	0	13C	0	1	0.416667
113	249.077	249.077	249.077	0.028484	0.8562	0	7		C	13	H	14	N	0	O	5	S	0	13C	0	1.07692	0.384615
114	263.093	263.093	263.092	-0.0488085	0.6082	0	7		C	14	H	16	N	0	O	5	S	0	13C	0	1.14286	0.357143
115	277.108	277.108	277.108	-0.0100214	0.3661	0	7		C	15	H	18	N	0	O	5	S	0	13C	0	1.2	0.333333
116	291.124	291.124	291.124	0.025031	0.5584	0	7		C	16	H	20	N	0	O	5	S	0	13C	0	1.25	0.3125
117	305.139	305.139	305.139	-0.00868039	1.0361	0	7		C	17	H	22	N	0	O	5	S	0	13C	0	1.29412	0.294118
118	319.155	319.155	319.155	-0.039431	2.296	0	7		C	18	H	24	N	0	O	5	S	0	13C	0	1.33333	0.277778
119	333.171	333.171	333.171	0.0224496	0.8043	0	7		C	19	H	26	N	0	O	5	S	0	13C	0	1.36842	0.263158
120	347.186	347.186	347.186	-0.0934838	0.5377	0	7		C	20	H	28	N	0	O	5	S	0	13C	0	1.4	0.25
121	361.202	361.202	361.202	0.131804	0.2291	0	7		C	21	H	30	N	0	O	5	S	0	13C	0	1.42857	0.238095
122	375.218	375.218	375.218	0.127051	0.1872	0	7		C	22	H	32	N	0	O	5	S	0	13C	0	1.45455	0.227273
123	389.233	389.233	389.233	0.148333	0.1222	0	7		C	23	H	34	N	0	O	5	S	0	13C	0	1.47826	0.217391
124	205.014	205.014	205.014	-0.0641997	0.1706	0	8		C	10	H	6	N	0	O	5	S	0	13C	0	0.6	0.5
125	219.03	219.03	219.03	0.0771689	0.3836	0	8		C	11	H	8	N	0	O	5	S	0	13C	0	0.727273	0.454545
126	233.046	233.046	233.046	0.029893	0.4275	0	8		C	12	H	10	N	0	O	5	S	0	13C	0	0.833333	0.416667
127	247.061	247.061	247.061	0.0284568	0.3868	0	8		C	13	H	12	N	0	O	5	S	0	13C	0	0.923077	0.384615
128	261.077	261.077	261.077	-0.0111281	0.2971	0	8		C	14	H	14	N	0	O	5	S	0	13C	0	1	0.357143
129	275.093	275.093	275.092	-0.0466794	0.225	0	8		C	15	H	16	N	0	O	5	S	0	13C	0	1.06667	0.333333
130	289.108	289.108	289.108	-0.00960544	0.2264	0	8		C	16	H	18	N	0	O	5	S	0	13C	0	1.125	0.3125
131	303.124	303.124	303.124	-0.00894971	0.5223	0	8		C	17	H	20	N	0	O	5	S	0	13C	0	1.17647	0.294118
132	317.139	317.139	317.139	-0.00835194	0.6688	0	8		C	18	H	22	N	0	O	5	S	0	13C	0	1.22222	0.277778
133	331.155	331.155	331.155	0.0223926	0.5863	0	8		C	19	H	24	N	0	O	5	S	0	13C	0	1.26316	0.263158
134	345.171	345.171	345.171	0.0506403	0.4585	0	8		C	20	H	26	N	0	O	5	S	0	13C	0	1.3	0.25
135	359.186	359.186	359.186	0.0766836	0.1942	0	8		C	21	H	28	N	0	O	5	S	0	13C	0	1.33333	0.238095
136	373.202	373.202	373.202	-0.00640985	0.1608	0	8		C	22	H	30	N	0	O	5	S	0	13C	0	1.36364	0.227273
137	387.218	387.218	387.218	0.0714636	0.1009	0	8		C	23	H	32	N	0	O	5	S	0	13C	0	1.3913	0.217391
138	217.014	217.014	217.014	-0.0145698	0.0921	0	9		C	11	H	6	N	0	O	5	S	0	13C	0	0.545455	0.454545
139	231.03	231.03	231.03	0.0298762	0.2155	0	9		C	12	H	8	N	0	O	5	S	0	13C	0	0.666667	0.416667
140	245.046	245.046	245.046	0.0284291	0.2094	0	9		C	13	H	10	N	0	O	5	S	0	13C	0	0.769231	0.384615
141	259.061	259.061	259.061	-0.0886641	0.2158	0	9		C	14	H	12	N	0	O	5	S	0	13C	0	0.857143	0.357143
142	273.077	273.077	273.077	-0.0472588	0.0978	0	9		C	15	H	14	N	0	O	5	S	0	13C	0	0.933333	0.333333
143	287.092	287.092	287.092	0.0249357	0.1337	0	9		C	16	H	16	N	0	O	5	S	0	13C	0	1	0.3125
144	301.108	301.108	301.108	0.0571987	0.2876	0	9		C	17	H	18	N	0	O	5	S	0	13C	0	1.05882	0.294118
145	315.124	315.124	315.124	0.0231247	0.3824	0	9		C	18	H	20	N	0	O	5	S	0	13C	0	1.11111	0.277778
146	329.139	329.139	329.139	0.0223348	0.3965	0	9		C	19	H	22	N	0	O	5	S	0	13C	0	1.15789	0.263158
147	343.155	343.155	343.155	-0.124097	0.2601	0	9		C	20	H	24	N	0	O	5	S	0	13C	0	1.2	0.25
148	357.171	357.171	357.171	0.0489389	0.1612	0	9		C	21	H	26	N	0	O	5	S	0	13C	0	1.2381	0.238095
149	371.186	371.186	371.186	0.208908	0.0984	0	9		C	22	H	28	N	0	O	5	S	0	13C	0	1.27273	0.227273
150	257.046	257.046	257.046	0.0271019	0.1429	0	10		C	14	H	10	N	0	O	5	S	0	13C	0	0.714286	0.357143
151	271.061	271.061	271.061	0.284181	0.0913	0	10		C	15	H	12	N	0	O	5	S	0	13C	0	0.8	0.333333
152	299.092	299.092	299.092	-0.00949924	0.14	0	10		C	17	H	16	N	0	O	5	S	0	13C	0	0.941176	0.294118
153	313.108	313.108	313.108	-0.00886917	0.2746	0	10		C	18	H	18	N	0	O	5	S	0	13C	0	1	0.277778
154	327.124	327.124	327.124	0.0222764	0.3249	0	10		C	19	H	20	N	0	O	5	S	0	13C	0	1.05263	0.263158
155	341.139	341.139	341.139	0.138803	0.1858	0	10		C	20	H	22	N	0	O	5	S	0	13C	0	1.1	0.25
156	355.155	355.155	355.155	0.27429	0.1202	0	10		C	21	H	24	N	0	O	5	S	0	13C	0	1.14286	0.238095
157	255.03	255.03	255.03	-0.12978	0.1557	0	11		C	14	H	8	N	0	O	5	S	0	13C	0	0.571429	0.357143
158	269.046	269.046	269.046	0.10023	0.1182	0	11		C	15	H	10	N	0	O	5	S	0	13C	0	0.666667	0.333333
159	283.061	283.061	283.061	0.0954937	0.1037	0	11		C	16	H	12	N	0	O	5	S	0	13C	0	0.75	0.3125
160	297.077	297.077	297.077	-0.0434409	0.1392	0	11		C	17	H	14	N	0	O	5	S	0	13C	0	0.823529	0.294118
161	311.092	311.092	311.092	0.119446	0.1855	0	11		C	18	H	16	N	0	O	5	S	0	13C	0	0.888889	0.277778
162	325.108	325.108	325.108	-0.100819	0.158	0	11		C	19	H	18	N	0	O	5	S	0	13C	0	0.947368	0.263158
163	339.124	339.124	339.124	0.0509759	0.1329	0	11		C	20	H	20	N	0	O	5	S	0	13C	0	1	0.25
164	367.155	367.155	367.155	0.210852	0.0898	0	11		C	22	H	24	N	0	O	5	S	0	13C	0	1.09091	0.227273

## Sheet: O6 
O6 (4.61%)	A.M.W. average :					A.W. average DBE :			A.W. average C# :												A.W. averageH/C	A.W. averageO/C
	321.078					5.50204			16.8431												1.59823	0.407586
	Exp. m/z	Recal m/z	Theor. Mass	Error	Rel. Abundance	Signal2Noise	DBE	Molecular Formula													H/C	O/C
1	207.087	207.087	207.087	-0.0879898	0.1097	0	1		C	8	H	16	N	0	O	6	S	0	13C	0	2	0.75
2	249.134	249.134	249.134	0.00791071	0.3619	0	1		C	11	H	22	N	0	O	6	S	0	13C	0	2	0.545455
3	263.15	263.15	263.15	-0.030268	0.125	0	1		C	12	H	24	N	0	O	6	S	0	13C	0	2	0.5
4	305.197	305.197	305.197	0.105595	0.1187	0	1		C	15	H	30	N	0	O	6	S	0	13C	0	2	0.4
5	319.213	319.213	319.213	0.0385058	0.259	0	1		C	16	H	32	N	0	O	6	S	0	13C	0	2	0.375
6	333.228	333.228	333.228	-0.0229402	0.104	0	1		C	17	H	34	N	0	O	6	S	0	13C	0	2	0.352941
7	347.244	347.244	347.244	-0.309812	0.1773	0	1		C	18	H	36	N	0	O	6	S	0	13C	0	2	0.333333
8	219.087	219.087	219.087	0.00811735	0.5564	0	2		C	9	H	16	N	0	O	6	S	0	13C	0	1.77778	0.666667
9	233.103	233.103	233.103	0.00790444	0.766	0	2		C	10	H	18	N	0	O	6	S	0	13C	0	1.8	0.6
10	247.119	247.119	247.119	0.00771568	1.243	0	2		C	11	H	20	N	0	O	6	S	0	13C	0	1.81818	0.545455
11	261.134	261.134	261.134	-0.0307473	1.8147	0	2		C	12	H	22	N	0	O	6	S	0	13C	0	1.83333	0.5
12	275.15	275.15	275.15	-0.0652918	0.4483	0	2		C	13	H	24	N	0	O	6	S	0	13C	0	1.84615	0.461538
13	289.166	289.166	289.166	0.0072592	0.5145	0	2		C	14	H	26	N	0	O	6	S	0	13C	0	1.85714	0.428571
14	303.181	303.181	303.181	0.00713517	1.0982	0	2		C	15	H	28	N	0	O	6	S	0	13C	0	1.86667	0.4
15	317.197	317.197	317.197	-0.024504	1.2757	0	2		C	16	H	30	N	0	O	6	S	0	13C	0	1.875	0.375
16	331.213	331.213	331.213	-0.0232735	1.099	0	2		C	17	H	32	N	0	O	6	S	0	13C	0	1.88235	0.352941
17	345.228	345.228	345.228	-0.0800755	1.0358	0	2		C	18	H	34	N	0	O	6	S	0	13C	0	1.88889	0.333333
18	359.244	359.244	359.244	0.118081	0.5261	0	2		C	19	H	36	N	0	O	6	S	0	13C	0	1.89474	0.315789
19	373.26	373.26	373.26	0.0870278	0.3135	0	2		C	20	H	38	N	0	O	6	S	0	13C	0	1.9	0.3
20	387.275	387.275	387.275	0.00657953	0.2553	0	2		C	21	H	40	N	0	O	6	S	0	13C	0	1.90476	0.285714
21	401.291	401.291	401.291	-0.267606	0.1536	0	2		C	22	H	42	N	0	O	6	S	0	13C	0	1.90909	0.272727
22	415.306	415.306	415.307	0.319466	0.1175	0	2		C	23	H	44	N	0	O	6	S	0	13C	0	1.91304	0.26087
23	429.322	429.322	429.322	0.355771	0.0932	0	2		C	24	H	46	N	0	O	6	S	0	13C	0	1.91667	0.25
24	203.056	203.056	203.056	0.106621	0.142	0	3		C	8	H	12	N	0	O	6	S	0	13C	0	1.5	0.75
25	217.072	217.072	217.072	0.00789725	0.3103	0	3		C	9	H	14	N	0	O	6	S	0	13C	0	1.55556	0.666667
26	231.087	231.087	231.087	0.0509695	0.9359	0	3		C	10	H	16	N	0	O	6	S	0	13C	0	1.6	0.6
27	245.103	245.103	245.103	0.0483166	1.3048	0	3		C	11	H	18	N	0	O	6	S	0	13C	0	1.63636	0.545455
28	259.119	259.119	259.119	0.00735836	1.691	0	3		C	12	H	20	N	0	O	6	S	0	13C	0	1.66667	0.5
29	273.134	273.134	273.134	-0.0293964	0.9685	0	3		C	13	H	22	N	0	O	6	S	0	13C	0	1.69231	0.461538
30	287.15	287.15	287.15	0.00708678	1.2335	0	3		C	14	H	24	N	0	O	6	S	0	13C	0	1.71429	0.428571
31	301.166	301.166	301.166	-0.0262344	5.0292	0	3		C	15	H	26	N	0	O	6	S	0	13C	0	1.73333	0.4
32	315.181	315.181	315.181	-0.0248643	6.7297	0	3		C	16	H	28	N	0	O	6	S	0	13C	0	1.75	0.375
33	329.197	329.197	329.197	-0.0236108	4.424	0	3		C	17	H	30	N	0	O	6	S	0	13C	0	1.76471	0.352941
34	343.213	343.213	343.213	-0.0807327	4.2968	0	3		C	18	H	32	N	0	O	6	S	0	13C	0	1.77778	0.333333
35	357.228	357.228	357.228	-0.021399	1.5493	0	3		C	19	H	34	N	0	O	6	S	0	13C	0	1.78947	0.315789
36	371.244	371.244	371.244	0.00651811	1.0195	0	3		C	20	H	36	N	0	O	6	S	0	13C	0	1.8	0.3
37	385.26	385.26	385.26	-0.0973786	0.6366	0	3		C	21	H	38	N	0	O	6	S	0	13C	0	1.80952	0.285714
38	399.275	399.275	399.275	0.256836	0.3612	0	3		C	22	H	40	N	0	O	6	S	0	13C	0	1.81818	0.272727
39	413.291	413.291	413.291	0.151497	0.2412	0	3		C	23	H	42	N	0	O	6	S	0	13C	0	1.82609	0.26087
40	427.307	427.307	427.307	-0.297968	0.1704	0	3		C	24	H	44	N	0	O	6	S	0	13C	0	1.83333	0.25
41	441.322	441.322	441.322	-0.084427	0.1558	0	3		C	25	H	46	N	0	O	6	S	0	13C	0	1.84	0.24
42	455.338	455.338	455.338	0.00615949	0.1357	0	3		C	26	H	48	N	0	O	6	S	0	13C	0	1.84615	0.230769
43	483.369	483.369	483.369	-0.283566	0.1192	0	3		C	28	H	52	N	0	O	6	S	0	13C	0	1.85714	0.214286
44	497.385	497.385	497.385	0.367919	0.092	0	3		C	29	H	54	N	0	O	6	S	0	13C	0	1.86207	0.206897
45	201.04	201.04	201.04	0.00788891	0.1756	0	4		C	8	H	10	N	0	O	6	S	0	13C	0	1.25	0.75
46	215.056	215.056	215.056	0.00767302	0.2655	0	4		C	9	H	12	N	0	O	6	S	0	13C	0	1.33333	0.666667
47	229.072	229.072	229.072	0.00748355	0.7581	0	4		C	10	H	14	N	0	O	6	S	0	13C	0	1.4	0.6
48	243.087	243.087	243.087	0.00731593	0.9278	0	4		C	11	H	16	N	0	O	6	S	0	13C	0	1.45455	0.545455
49	257.103	257.103	257.103	0.00716658	1.6042	0	4		C	12	H	18	N	0	O	6	S	0	13C	0	1.5	0.5
50	271.119	271.119	271.119	-0.0298515	1.0782	0	4		C	13	H	20	N	0	O	6	S	0	13C	0	1.53846	0.461538
51	285.134	285.134	285.134	0.00691193	1.2565	0	4		C	14	H	22	N	0	O	6	S	0	13C	0	1.57143	0.428571
52	299.15	299.15	299.15	0.00680251	3.4658	0	4		C	15	H	24	N	0	O	6	S	0	13C	0	1.6	0.4
53	313.166	313.166	313.166	-0.0252291	4.7526	0	4		C	16	H	26	N	0	O	6	S	0	13C	0	1.625	0.375
54	327.181	327.181	327.181	-0.0239523	3.0635	0	4		C	17	H	28	N	0	O	6	S	0	13C	0	1.64706	0.352941
55	341.197	341.197	341.197	0.00652816	2.6287	0	4		C	18	H	30	N	0	O	6	S	0	13C	0	1.66667	0.333333
56	355.213	355.213	355.213	-0.0498532	1.2748	0	4		C	19	H	32	N	0	O	6	S	0	13C	0	1.68421	0.315789
57	369.228	369.228	369.228	0.168881	0.8773	0	4		C	20	H	34	N	0	O	6	S	0	13C	0	1.7	0.3
58	383.244	383.244	383.244	-0.0980582	0.6628	0	4		C	21	H	36	N	0	O	6	S	0	13C	0	1.71429	0.285714
59	397.26	397.26	397.26	0.0817701	0.3847	0	4		C	22	H	38	N	0	O	6	S	0	13C	0	1.72727	0.272727
60	411.275	411.275	411.275	0.0548248	0.2031	0	4		C	23	H	40	N	0	O	6	S	0	13C	0	1.73913	0.26087
61	425.291	425.291	425.291	0.0766822	0.1711	0	4		C	24	H	42	N	0	O	6	S	0	13C	0	1.75	0.25
62	439.307	439.307	439.307	0.00609226	0.1165	0	4		C	25	H	44	N	0	O	6	S	0	13C	0	1.76	0.24
63	467.338	467.338	467.338	-0.0153965	0.1035	0	4		C	27	H	48	N	0	O	6	S	0	13C	0	1.77778	0.222222
64	213.04	213.04	213.04	0.101323	0.0951	0	5		C	9	H	10	N	0	O	6	S	0	13C	0	1.11111	0.666667
65	227.056	227.056	227.056	0.0072675	0.303	0	5		C	10	H	12	N	0	O	6	S	0	13C	0	1.2	0.6
66	241.072	241.072	241.072	0.0485925	0.6479	0	5		C	11	H	14	N	0	O	6	S	0	13C	0	1.27273	0.545455
67	255.087	255.087	255.087	0.00697177	1.5393	0	5		C	12	H	16	N	0	O	6	S	0	13C	0	1.33333	0.5
68	269.103	269.103	269.103	0.006847	1.1143	0	5		C	13	H	18	N	0	O	6	S	0	13C	0	1.38462	0.461538
69	283.119	283.119	283.119	0.0067346	1.0372	0	5		C	14	H	20	N	0	O	6	S	0	13C	0	1.42857	0.428571
70	297.134	297.134	297.134	0.0402876	1.9325	0	5		C	15	H	22	N	0	O	6	S	0	13C	0	1.46667	0.4
71	311.15	311.15	311.15	-0.0255987	3.0107	0	5		C	16	H	24	N	0	O	6	S	0	13C	0	1.5	0.375
72	325.166	325.166	325.166	0.00645551	2.6256	0	5		C	17	H	26	N	0	O	6	S	0	13C	0	1.52941	0.352941
73	339.181	339.181	339.181	0.0358606	2.0629	0	5		C	18	H	28	N	0	O	6	S	0	13C	0	1.55556	0.333333
74	353.197	353.197	353.197	0.00630637	1.1536	0	5		C	19	H	30	N	0	O	6	S	0	13C	0	1.57895	0.315789
75	367.213	367.213	367.213	0.0607047	0.8345	0	5		C	20	H	32	N	0	O	6	S	0	13C	0	1.6	0.3
76	381.228	381.228	381.228	0.0586412	0.5553	0	5		C	21	H	34	N	0	O	6	S	0	13C	0	1.61905	0.285714
77	395.244	395.244	395.244	0.056724	0.3739	0	5		C	22	H	36	N	0	O	6	S	0	13C	0	1.63636	0.272727
78	409.26	409.26	409.26	-0.311577	0.1975	0	5		C	23	H	38	N	0	O	6	S	0	13C	0	1.65217	0.26087
79	423.275	423.275	423.275	-0.39561	0.149	0	5		C	24	H	40	N	0	O	6	S	0	13C	0	1.66667	0.25
80	451.306	451.306	451.307	0.0502461	0.0997	0	5		C	26	H	44	N	0	O	6	S	0	13C	0	1.69231	0.230769
81	211.025	211.025	211.025	0.00721171	0.1642	0	6		C	9	H	8	N	0	O	6	S	0	13C	0	0.888889	0.666667
82	225.04	225.04	225.04	0.00704758	0.1966	0	6		C	10	H	10	N	0	O	6	S	0	13C	0	1	0.6
83	239.056	239.056	239.056	0.0487339	0.3014	0	6		C	11	H	12	N	0	O	6	S	0	13C	0	1.09091	0.545455
84	253.072	253.072	253.072	0.00677385	0.6068	0	6		C	12	H	14	N	0	O	6	S	0	13C	0	1.16667	0.5
85	267.087	267.087	267.087	0.00665853	0.4617	0	6		C	13	H	16	N	0	O	6	S	0	13C	0	1.23077	0.461538
86	281.103	281.103	281.103	0.00655471	0.3738	0	6		C	14	H	18	N	0	O	6	S	0	13C	0	1.28571	0.428571
87	295.119	295.119	295.119	0.00646076	0.7334	0	6		C	15	H	20	N	0	O	6	S	0	13C	0	1.33333	0.4
88	309.134	309.134	309.134	0.00637532	1.2926	0	6		C	16	H	22	N	0	O	6	S	0	13C	0	1.375	0.375
89	323.15	323.15	323.15	-0.0246481	1.293	0	6		C	17	H	24	N	0	O	6	S	0	13C	0	1.41176	0.352941
90	337.166	337.166	337.166	-0.0234333	1.317	0	6		C	18	H	26	N	0	O	6	S	0	13C	0	1.44444	0.333333
91	351.181	351.181	351.181	-0.136217	0.7375	0	6		C	19	H	28	N	0	O	6	S	0	13C	0	1.47368	0.315789
92	365.197	365.197	365.197	0.170394	0.5934	0	6		C	20	H	30	N	0	O	6	S	0	13C	0	1.5	0.3
93	379.213	379.213	379.213	0.111525	0.3713	0	6		C	21	H	32	N	0	O	6	S	0	13C	0	1.52381	0.285714
94	393.228	393.228	393.228	0.0822822	0.2866	0	6		C	22	H	34	N	0	O	6	S	0	13C	0	1.54545	0.272727
95	407.244	407.244	407.244	-0.067724	0.1688	0	6		C	23	H	36	N	0	O	6	S	0	13C	0	1.56522	0.26087
96	421.26	421.26	421.26	-0.0415802	0.1355	0	6		C	24	H	38	N	0	O	6	S	0	13C	0	1.58333	0.25
97	435.275	435.275	435.275	0.166672	0.0997	0	6		C	25	H	40	N	0	O	6	S	0	13C	0	1.6	0.24
98	209.009	209.009	209.009	0.00697438	0.1199	0	7		C	9	H	6	N	0	O	6	S	0	13C	0	0.666667	0.666667
99	223.025	223.025	223.025	0.0964998	0.2441	0	7		C	10	H	8	N	0	O	6	S	0	13C	0	0.8	0.6
100	237.04	237.04	237.04	0.0066908	0.2691	0	7		C	11	H	10	N	0	O	6	S	0	13C	0	0.909091	0.545455
101	251.056	251.056	251.056	0.00657275	0.3439	0	7		C	12	H	12	N	0	O	6	S	0	13C	0	1	0.5
102	265.072	265.072	265.072	-0.0312584	0.4109	0	7		C	13	H	14	N	0	O	6	S	0	13C	0	1.07692	0.461538
103	279.087	279.087	279.087	0.00637223	0.269	0	7		C	14	H	16	N	0	O	6	S	0	13C	0	1.14286	0.428571
104	293.103	293.103	293.103	0.040404	0.441	0	7		C	15	H	18	N	0	O	6	S	0	13C	0	1.2	0.4
105	307.119	307.119	307.119	0.00620832	1.0685	0	7		C	16	H	20	N	0	O	6	S	0	13C	0	1.25	0.375
106	321.134	321.134	321.134	-0.0561421	1.1053	0	7		C	17	H	22	N	0	O	6	S	0	13C	0	1.29412	0.352941
107	335.15	335.15	335.15	-0.0834403	1.4134	0	7		C	18	H	24	N	0	O	6	S	0	13C	0	1.33333	0.333333
108	349.166	349.166	349.166	-0.280385	0.7176	0	7		C	19	H	26	N	0	O	6	S	0	13C	0	1.36842	0.315789
109	363.181	363.181	363.181	0.00595639	0.5103	0	7		C	20	H	28	N	0	O	6	S	0	13C	0	1.4	0.3
110	377.197	377.197	377.197	-0.0736289	0.3207	0	7		C	21	H	30	N	0	O	6	S	0	13C	0	1.42857	0.285714
111	391.213	391.213	391.213	0.0569806	0.2721	0	7		C	22	H	32	N	0	O	6	S	0	13C	0	1.45455	0.272727
112	405.228	405.228	405.228	0.178555	0.1852	0	7		C	23	H	34	N	0	O	6	S	0	13C	0	1.47826	0.26087
113	419.244	419.244	419.244	-0.0419331	0.13	0	7		C	24	H	36	N	0	O	6	S	0	13C	0	1.5	0.25
114	461.291	461.291	461.291	0.265802	0.1247	0	7		C	27	H	42	N	0	O	6	S	0	13C	0	1.55556	0.222222
115	221.009	221.009	221.009	0.0970897	0.0979	0	8		C	10	H	6	N	0	O	6	S	0	13C	0	0.6	0.6
116	235.025	235.025	235.025	0.00647527	0.1888	0	8		C	11	H	8	N	0	O	6	S	0	13C	0	0.727273	0.545455
117	249.04	249.04	249.04	0.0063684	0.2739	0	8		C	12	H	10	N	0	O	6	S	0	13C	0	0.833333	0.5
118	263.056	263.056	263.056	-0.0317418	0.2563	0	8		C	13	H	12	N	0	O	6	S	0	13C	0	0.923077	0.461538
119	277.072	277.072	277.072	-0.102088	0.2113	0	8		C	14	H	14	N	0	O	6	S	0	13C	0	1	0.428571
120	291.087	291.087	291.087	0.00610954	0.3081	0	8		C	15	H	16	N	0	O	6	S	0	13C	0	1.06667	0.4
121	305.103	305.103	305.103	0.00603911	0.7198	0	8		C	16	H	18	N	0	O	6	S	0	13C	0	1.125	0.375
122	319.119	319.119	319.119	-0.0566977	0.8228	0	8		C	17	H	20	N	0	O	6	S	0	13C	0	1.17647	0.352941
123	333.134	333.134	333.134	-0.0241019	1.0163	0	8		C	18	H	22	N	0	O	6	S	0	13C	0	1.22222	0.333333
124	347.15	347.15	347.15	-0.109362	0.5406	0	8		C	19	H	24	N	0	O	6	S	0	13C	0	1.26316	0.315789
125	361.166	361.166	361.166	-0.0218761	0.3621	0	8		C	20	H	26	N	0	O	6	S	0	13C	0	1.3	0.3
126	375.181	375.181	375.181	0.00576588	0.2957	0	8		C	21	H	28	N	0	O	6	S	0	13C	0	1.33333	0.285714
127	389.197	389.197	389.197	-0.0713588	0.2534	0	8		C	22	H	30	N	0	O	6	S	0	13C	0	1.36364	0.272727
128	403.213	403.213	403.213	-0.167923	0.1558	0	8		C	23	H	32	N	0	O	6	S	0	13C	0	1.3913	0.26087
129	417.228	417.228	417.228	-0.162128	0.154	0	8		C	24	H	34	N	0	O	6	S	0	13C	0	1.41667	0.25
130	233.009	233.009	233.009	-0.0366607	0.1188	0	9		C	11	H	6	N	0	O	6	S	0	13C	0	0.545455	0.545455
131	247.025	247.025	247.025	0.00616072	0.152	0	9		C	12	H	8	N	0	O	6	S	0	13C	0	0.666667	0.5
132	261.04	261.04	261.04	0.00607565	0.1391	0	9		C	13	H	10	N	0	O	6	S	0	13C	0	0.769231	0.461538
133	289.072	289.072	289.072	-0.0286632	0.1293	0	9		C	15	H	14	N	0	O	6	S	0	13C	0	0.933333	0.4
134	303.087	303.087	303.087	0.0388614	0.3314	0	9		C	16	H	16	N	0	O	6	S	0	13C	0	1	0.375
135	317.103	317.103	317.103	-0.0257249	0.4211	0	9		C	17	H	18	N	0	O	6	S	0	13C	0	1.05882	0.352941
136	331.119	331.119	331.119	-0.0244423	0.488	0	9		C	18	H	20	N	0	O	6	S	0	13C	0	1.11111	0.333333
137	345.134	345.134	345.134	0.0636588	0.3328	0	9		C	19	H	22	N	0	O	6	S	0	13C	0	1.15789	0.315789
138	359.15	359.15	359.15	0.200571	0.2795	0	9		C	20	H	24	N	0	O	6	S	0	13C	0	1.2	0.3
139	373.166	373.166	373.166	0.193209	0.1849	0	9		C	21	H	26	N	0	O	6	S	0	13C	0	1.2381	0.285714
140	387.181	387.181	387.181	0.186381	0.1877	0	9		C	22	H	28	N	0	O	6	S	0	13C	0	1.27273	0.272727
141	401.197	401.197	401.197	-0.368329	0.1185	0	9		C	23	H	30	N	0	O	6	S	0	13C	0	1.30435	0.26087
142	415.213	415.213	415.213	0.029603	0.1136	0	9		C	24	H	32	N	0	O	6	S	0	13C	0	1.33333	0.25
143	429.228	429.228	429.228	0.121976	0.0975	0	9		C	25	H	34	N	0	O	6	S	0	13C	0	1.36	0.24
144	259.025	259.025	259.025	0.083088	0.1194	0	10		C	13	H	8	N	0	O	6	S	0	13C	0	0.615385	0.461538
145	301.072	301.072	301.072	0.00569389	0.211	0	10		C	16	H	14	N	0	O	6	S	0	13C	0	0.875	0.375
146	315.087	315.087	315.087	0.0373814	0.3134	0	10		C	17	H	16	N	0	O	6	S	0	13C	0	0.941176	0.352941
147	329.103	329.103	329.103	-0.0551725	0.2974	0	10		C	18	H	18	N	0	O	6	S	0	13C	0	1	0.333333
148	343.119	343.119	343.119	-0.0527319	0.3002	0	10		C	19	H	20	N	0	O	6	S	0	13C	0	1.05263	0.315789
149	357.134	357.134	357.134	0.00551846	0.1587	0	10		C	20	H	22	N	0	O	6	S	0	13C	0	1.1	0.3
150	371.15	371.15	371.15	0.328802	0.1411	0	10		C	21	H	24	N	0	O	6	S	0	13C	0	1.14286	0.285714
151	385.166	385.166	385.166	-0.254179	0.1251	0	10		C	22	H	26	N	0	O	6	S	0	13C	0	1.18182	0.272727
152	299.056	299.056	299.056	0.0389563	0.1294	0	11		C	16	H	12	N	0	O	6	S	0	13C	0	0.75	0.375
153	313.072	313.072	313.072	0.00547565	0.224	0	11		C	17	H	14	N	0	O	6	S	0	13C	0	0.823529	0.352941
154	327.087	327.087	327.087	-0.0557086	0.2123	0	11		C	18	H	16	N	0	O	6	S	0	13C	0	0.888889	0.333333
155	341.103	341.103	341.103	-0.199815	0.1797	0	11		C	19	H	18	N	0	O	6	S	0	13C	0	0.947368	0.315789
156	355.119	355.119	355.119	0.174327	0.139	0	11		C	20	H	20	N	0	O	6	S	0	13C	0	1	0.3
157	369.134	369.134	369.134	0.249153	0.0997	0	11		C	21	H	22	N	0	O	6	S	0	13C	0	1.04762	0.285714
158	383.15	383.15	383.15	-0.0468877	0.1143	0	11		C	22	H	24	N	0	O	6	S	0	13C	0	1.09091	0.272727
159	297.04	297.04	297.04	-0.0619916	0.0924	0	12		C	16	H	10	N	0	O	6	S	0	13C	0	0.625	0.375
160	311.056	311.056	311.056	0.00530493	0.1401	0	12		C	17	H	12	N	0	O	6	S	0	13C	0	0.705882	0.352941
161	325.072	325.072	325.072	0.0667984	0.1634	0	12		C	18	H	14	N	0	O	6	S	0	13C	0	0.777778	0.333333
162	339.087	339.087	339.087	0.00524469	0.1031	0	12		C	19	H	16	N	0	O	6	S	0	13C	0	0.842105	0.315789
163	395.15	395.15	395.15	-0.273225	0.0981	0	12		C	23	H	24	N	0	O	6	S	0	13C	0	1.04348	0.26087

## Sheet: O7 
O7 (3.18%)	A.M.W. average :					A.W. average DBE :			A.W. average C# :												A.W. averageH/C	A.W. averageO/C
	358.678					6.65974			18.6146												1.54485	0.429959
	Exp. m/z	Recal m/z	Theor. Mass	Error	Rel. Abundance	Signal2Noise	DBE	Molecular Formula													H/C	O/C
1	277.129	277.129	277.129	-0.120556	0.1103	0	2		C	12	H	22	N	0	O	7	S	0	13C	0	1.83333	0.583333
2	291.145	291.145	291.145	-0.0114907	0.2465	0	2		C	13	H	24	N	0	O	7	S	0	13C	0	1.84615	0.538462
3	305.161	305.161	305.161	-0.0107528	0.5873	0	2		C	14	H	26	N	0	O	7	S	0	13C	0	1.85714	0.5
4	319.176	319.176	319.176	-0.072741	0.5551	0	2		C	15	H	28	N	0	O	7	S	0	13C	0	1.86667	0.466667
5	333.192	333.192	333.192	-0.00946317	0.5089	0	2		C	16	H	30	N	0	O	7	S	0	13C	0	1.875	0.4375
6	347.208	347.208	347.208	-0.181704	0.3416	0	2		C	17	H	32	N	0	O	7	S	0	13C	0	1.88235	0.411765
7	361.223	361.223	361.223	0.0746775	0.3829	0	2		C	18	H	34	N	0	O	7	S	0	13C	0	1.88889	0.388889
8	375.239	375.239	375.239	-0.167788	0.2876	0	2		C	19	H	36	N	0	O	7	S	0	13C	0	1.89474	0.368421
9	389.254	389.254	389.254	0.1467	0.276	0	2		C	20	H	38	N	0	O	7	S	0	13C	0	1.9	0.35
10	403.27	403.27	403.27	-0.254996	0.1636	0	2		C	21	H	40	N	0	O	7	S	0	13C	0	1.90476	0.333333
11	205.035	205.035	205.035	0.0790378	0.1031	0	3		C	7	H	10	N	0	O	7	S	0	13C	0	1.42857	1
12	233.067	233.067	233.067	-0.0157301	0.1735	0	3		C	9	H	14	N	0	O	7	S	0	13C	0	1.55556	0.777778
13	247.082	247.082	247.082	-0.0550506	0.2181	0	3		C	10	H	16	N	0	O	7	S	0	13C	0	1.6	0.7
14	261.098	261.098	261.098	-0.01355	0.1818	0	3		C	11	H	18	N	0	O	7	S	0	13C	0	1.63636	0.636364
15	275.114	275.114	275.114	-0.0126266	0.398	0	3		C	12	H	20	N	0	O	7	S	0	13C	0	1.66667	0.583333
16	289.129	289.129	289.129	0.0227939	0.5704	0	3		C	13	H	22	N	0	O	7	S	0	13C	0	1.69231	0.538462
17	303.145	303.145	303.145	0.0219516	1.4508	0	3		C	14	H	24	N	0	O	7	S	0	13C	0	1.71429	0.5
18	317.161	317.161	317.161	-0.0418757	2.4229	0	3		C	15	H	26	N	0	O	7	S	0	13C	0	1.73333	0.466667
19	331.176	331.176	331.176	-0.0399098	2.5489	0	3		C	16	H	28	N	0	O	7	S	0	13C	0	1.75	0.4375
20	345.192	345.192	345.192	-0.0960424	1.7172	0	3		C	17	H	30	N	0	O	7	S	0	13C	0	1.76471	0.411765
21	359.208	359.208	359.208	0.0192398	1.3483	0	3		C	18	H	32	N	0	O	7	S	0	13C	0	1.77778	0.388889
22	373.223	373.223	373.223	-0.0348981	1.0062	0	3		C	19	H	34	N	0	O	7	S	0	13C	0	1.78947	0.368421
23	387.239	387.239	387.239	-0.136765	0.7983	0	3		C	20	H	36	N	0	O	7	S	0	13C	0	1.8	0.35
24	401.255	401.255	401.254	-0.0570623	0.4668	0	3		C	21	H	38	N	0	O	7	S	0	13C	0	1.80952	0.333333
25	415.27	415.27	415.27	-0.0309012	0.2627	0	3		C	22	H	40	N	0	O	7	S	0	13C	0	1.81818	0.318182
26	429.286	429.286	429.286	0.203202	0.1742	0	3		C	23	H	42	N	0	O	7	S	0	13C	0	1.82609	0.304348
27	443.301	443.301	443.301	0.354828	0.1542	0	3		C	24	H	44	N	0	O	7	S	0	13C	0	1.83333	0.291667
28	457.317	457.317	457.317	-0.0276393	0.1087	0	3		C	25	H	46	N	0	O	7	S	0	13C	0	1.84	0.28
29	471.333	471.333	471.333	0.036968	0.1337	0	3		C	26	H	48	N	0	O	7	S	0	13C	0	1.84615	0.269231
30	499.364	499.364	499.364	0.295481	0.1228	0	3		C	28	H	52	N	0	O	7	S	0	13C	0	1.85714	0.25
31	513.38	513.38	513.38	0.307018	0.108	0	3		C	29	H	54	N	0	O	7	S	0	13C	0	1.86207	0.241379
32	245.067	245.067	245.067	0.0666506	0.1015	0	4		C	10	H	14	N	0	O	7	S	0	13C	0	1.4	0.7
33	259.082	259.082	259.082	0.0246947	0.18	0	4		C	11	H	16	N	0	O	7	S	0	13C	0	1.45455	0.636364
34	273.098	273.098	273.098	-0.0495715	0.247	0	4		C	12	H	18	N	0	O	7	S	0	13C	0	1.5	0.583333
35	287.114	287.114	287.114	0.0227305	0.4961	0	4		C	13	H	20	N	0	O	7	S	0	13C	0	1.53846	0.538462
36	301.129	301.129	301.129	-0.0113227	1.6415	0	4		C	14	H	22	N	0	O	7	S	0	13C	0	1.57143	0.5
37	315.145	315.145	315.145	-0.0106157	2.8619	0	4		C	15	H	24	N	0	O	7	S	0	13C	0	1.6	0.466667
38	329.161	329.161	329.161	-0.0403491	3.1261	0	4		C	16	H	26	N	0	O	7	S	0	13C	0	1.625	0.4375
39	343.176	343.176	343.176	-0.0676538	2.2163	0	4		C	17	H	28	N	0	O	7	S	0	13C	0	1.64706	0.411765
40	357.192	357.192	357.192	-0.00882733	1.6177	0	4		C	18	H	30	N	0	O	7	S	0	13C	0	1.66667	0.388889
41	371.208	371.208	371.208	-0.0352604	1.0701	0	4		C	19	H	32	N	0	O	7	S	0	13C	0	1.68421	0.368421
42	385.223	385.223	385.223	-0.033811	1.0477	0	4		C	20	H	34	N	0	O	7	S	0	13C	0	1.7	0.35
43	399.239	399.239	399.239	-0.0324634	0.6949	0	4		C	21	H	36	N	0	O	7	S	0	13C	0	1.71429	0.333333
44	413.254	413.254	413.254	-0.0312071	0.4662	0	4		C	22	H	38	N	0	O	7	S	0	13C	0	1.72727	0.318182
45	427.27	427.27	427.27	0.321033	0.2629	0	4		C	23	H	40	N	0	O	7	S	0	13C	0	1.73913	0.304348
46	441.286	441.286	441.286	-0.119578	0.1674	0	4		C	24	H	42	N	0	O	7	S	0	13C	0	1.75	0.291667
47	455.301	455.301	455.301	0.103878	0.1581	0	4		C	25	H	44	N	0	O	7	S	0	13C	0	1.76	0.28
48	469.317	469.317	469.317	0.313988	0.0935	0	4		C	26	H	46	N	0	O	7	S	0	13C	0	1.76923	0.269231
49	483.333	483.333	483.333	0.118809	0.1007	0	4		C	27	H	48	N	0	O	7	S	0	13C	0	1.77778	0.259259
50	511.364	511.364	511.364	0.210325	0.0908	0	4		C	29	H	52	N	0	O	7	S	0	13C	0	1.7931	0.241379
51	215.02	215.02	215.02	0.0750694	0.097	0	5		C	8	H	8	N	0	O	7	S	0	13C	0	1	0.875
52	243.051	243.051	243.051	0.231514	0.1096	0	5		C	10	H	12	N	0	O	7	S	0	13C	0	1.2	0.7
53	257.067	257.067	257.067	-0.053162	0.1724	0	5		C	11	H	14	N	0	O	7	S	0	13C	0	1.27273	0.636364
54	271.082	271.082	271.082	-0.0132876	0.1649	0	5		C	12	H	16	N	0	O	7	S	0	13C	0	1.33333	0.583333
55	285.098	285.098	285.098	0.0226663	0.395	0	5		C	13	H	18	N	0	O	7	S	0	13C	0	1.38462	0.538462
56	299.114	299.114	299.114	-0.0116135	1.3738	0	5		C	14	H	20	N	0	O	7	S	0	13C	0	1.42857	0.5
57	313.129	313.129	313.129	-0.0108888	2.2133	0	5		C	15	H	22	N	0	O	7	S	0	13C	0	1.46667	0.466667
58	327.145	327.145	327.145	-0.0102263	2.3238	0	5		C	16	H	24	N	0	O	7	S	0	13C	0	1.5	0.4375
59	341.161	341.161	341.161	-0.00961814	3.0306	0	5		C	17	H	26	N	0	O	7	S	0	13C	0	1.52941	0.411765
60	355.176	355.176	355.176	-0.037213	1.4189	0	5		C	18	H	28	N	0	O	7	S	0	13C	0	1.55556	0.388889
61	369.192	369.192	369.192	0.0998043	1.0704	0	5		C	19	H	30	N	0	O	7	S	0	13C	0	1.57895	0.368421
62	383.208	383.208	383.208	-0.0602517	0.9885	0	5		C	20	H	32	N	0	O	7	S	0	13C	0	1.6	0.35
63	397.223	397.223	397.223	-0.0831391	0.7401	0	5		C	21	H	34	N	0	O	7	S	0	13C	0	1.61905	0.333333
64	411.239	411.239	411.239	-0.104466	0.4799	0	5		C	22	H	36	N	0	O	7	S	0	13C	0	1.63636	0.318182
65	425.254	425.254	425.254	0.0872501	0.2895	0	5		C	23	H	38	N	0	O	7	S	0	13C	0	1.65217	0.304348
66	439.27	439.27	439.27	0.152907	0.2092	0	5		C	24	H	40	N	0	O	7	S	0	13C	0	1.66667	0.291667
67	453.286	453.286	453.286	-0.138474	0.1292	0	5		C	25	H	42	N	0	O	7	S	0	13C	0	1.68	0.28
68	467.301	467.301	467.301	0.14401	0.1122	0	5		C	26	H	44	N	0	O	7	S	0	13C	0	1.69231	0.269231
69	255.051	255.051	255.051	-0.0146257	0.1451	0	6		C	11	H	12	N	0	O	7	S	0	13C	0	1.09091	0.636364
70	269.067	269.067	269.067	-0.050791	0.1237	0	6		C	12	H	14	N	0	O	7	S	0	13C	0	1.16667	0.583333
71	283.082	283.082	283.082	0.128577	0.2199	0	6		C	13	H	16	N	0	O	7	S	0	13C	0	1.23077	0.538462
72	297.098	297.098	297.098	0.0217508	0.5972	0	6		C	14	H	18	N	0	O	7	S	0	13C	0	1.28571	0.5
73	311.114	311.114	311.114	-0.0111655	1.1813	0	6		C	15	H	20	N	0	O	7	S	0	13C	0	1.33333	0.466667
74	325.129	325.129	325.129	-0.0104869	1.2611	0	6		C	16	H	22	N	0	O	7	S	0	13C	0	1.375	0.4375
75	339.145	339.145	339.145	-0.00986443	1.2771	0	6		C	17	H	24	N	0	O	7	S	0	13C	0	1.41176	0.411765
76	353.161	353.161	353.161	-0.00929133	0.9659	0	6		C	18	H	26	N	0	O	7	S	0	13C	0	1.44444	0.388889
77	367.176	367.176	367.176	0.0184729	0.7391	0	6		C	19	H	28	N	0	O	7	S	0	13C	0	1.47368	0.368421
78	381.192	381.192	381.192	-0.0607386	0.7002	0	6		C	20	H	30	N	0	O	7	S	0	13C	0	1.5	0.35
79	395.208	395.208	395.208	-0.0331191	0.573	0	6		C	21	H	32	N	0	O	7	S	0	13C	0	1.52381	0.333333
80	409.223	409.223	409.223	-0.30063	0.3567	0	6		C	22	H	34	N	0	O	7	S	0	13C	0	1.54545	0.318182
81	423.239	423.239	423.239	0.205651	0.2996	0	6		C	23	H	36	N	0	O	7	S	0	13C	0	1.56522	0.304348
82	437.255	437.255	437.254	-0.0752342	0.198	0	6		C	24	H	38	N	0	O	7	S	0	13C	0	1.58333	0.291667
83	451.27	451.27	451.27	0.0158833	0.1528	0	6		C	25	H	40	N	0	O	7	S	0	13C	0	1.6	0.28
84	465.286	465.286	465.286	0.144496	0.1006	0	6		C	26	H	42	N	0	O	7	S	0	13C	0	1.61538	0.269231
85	225.004	225.004	225.004	-0.017434	0.1111	0	7		C	9	H	6	N	0	O	7	S	0	13C	0	0.666667	0.777778
86	239.02	239.02	239.02	-0.0161434	0.1353	0	7		C	10	H	8	N	0	O	7	S	0	13C	0	0.8	0.7
87	267.051	267.051	267.051	-0.0139685	0.1418	0	7		C	12	H	12	N	0	O	7	S	0	13C	0	1	0.583333
88	281.067	281.067	281.067	0.022535	0.1261	0	7		C	13	H	14	N	0	O	7	S	0	13C	0	1.07692	0.538462
89	295.082	295.082	295.082	0.0555708	0.3016	0	7		C	14	H	16	N	0	O	7	S	0	13C	0	1.14286	0.5
90	309.098	309.098	309.098	0.0532585	0.6173	0	7		C	15	H	18	N	0	O	7	S	0	13C	0	1.2	0.466667
91	323.114	323.114	323.114	-0.0107509	0.8777	0	7		C	16	H	20	N	0	O	7	S	0	13C	0	1.25	0.4375
92	337.129	337.129	337.129	-0.0101137	0.8905	0	7		C	17	H	22	N	0	O	7	S	0	13C	0	1.29412	0.411765
93	351.145	351.145	351.145	-0.151919	0.7843	0	7		C	18	H	24	N	0	O	7	S	0	13C	0	1.33333	0.388889
94	365.161	365.161	365.161	0.0457844	0.6373	0	7		C	19	H	26	N	0	O	7	S	0	13C	0	1.36842	0.368421
95	379.176	379.176	379.176	-0.00848468	0.5893	0	7		C	20	H	28	N	0	O	7	S	0	13C	0	1.4	0.35
96	393.192	393.192	393.192	0.0682795	0.5164	0	7		C	21	H	30	N	0	O	7	S	0	13C	0	1.42857	0.333333
97	407.208	407.208	407.208	0.0169719	0.3085	0	7		C	22	H	32	N	0	O	7	S	0	13C	0	1.45455	0.318182
98	421.223	421.223	421.223	-0.149623	0.2286	0	7		C	23	H	34	N	0	O	7	S	0	13C	0	1.47826	0.304348
99	435.239	435.239	435.239	0.199981	0.1939	0	7		C	24	H	36	N	0	O	7	S	0	13C	0	1.5	0.291667
100	449.254	449.254	449.254	0.171625	0.1576	0	7		C	25	H	38	N	0	O	7	S	0	13C	0	1.52	0.28
101	463.27	463.27	463.27	0.209743	0.1376	0	7		C	26	H	40	N	0	O	7	S	0	13C	0	1.53846	0.269231
102	477.286	477.286	477.286	0.182766	0.0986	0	7		C	27	H	42	N	0	O	7	S	0	13C	0	1.55556	0.259259
103	293.067	293.067	293.067	0.0557342	0.2122	0	8		C	14	H	14	N	0	O	7	S	0	13C	0	1	0.5
104	307.082	307.082	307.082	0.0208347	0.4781	0	8		C	15	H	16	N	0	O	7	S	0	13C	0	1.06667	0.466667
105	321.098	321.098	321.098	-0.0421612	0.6396	0	8		C	16	H	18	N	0	O	7	S	0	13C	0	1.125	0.4375
106	335.114	335.114	335.114	-0.0700471	0.6306	0	8		C	17	H	20	N	0	O	7	S	0	13C	0	1.17647	0.411765
107	349.129	349.129	349.129	-0.152979	0.6454	0	8		C	18	H	22	N	0	O	7	S	0	13C	0	1.22222	0.388889
108	363.145	363.145	363.145	-0.00921249	0.4462	0	8		C	19	H	24	N	0	O	7	S	0	13C	0	1.26316	0.368421
109	377.161	377.161	377.161	-0.0617279	0.5094	0	8		C	20	H	26	N	0	O	7	S	0	13C	0	1.3	0.35
110	391.176	391.176	391.176	0.119595	0.4265	0	8		C	21	H	28	N	0	O	7	S	0	13C	0	1.33333	0.333333
111	405.192	405.192	405.192	0.115617	0.267	0	8		C	22	H	30	N	0	O	7	S	0	13C	0	1.36364	0.318182
112	419.208	419.208	419.208	0.0164861	0.2338	0	8		C	23	H	32	N	0	O	7	S	0	13C	0	1.3913	0.304348
113	433.223	433.223	433.223	0.246929	0.1772	0	8		C	24	H	34	N	0	O	7	S	0	13C	0	1.41667	0.291667
114	447.239	447.239	447.239	0.39585	0.1075	0	8		C	25	H	36	N	0	O	7	S	0	13C	0	1.44	0.28
115	461.254	461.254	461.254	0.0804404	0.1101	0	8		C	26	H	38	N	0	O	7	S	0	13C	0	1.46154	0.269231
116	475.27	475.27	475.27	0.120285	0.1233	0	8		C	27	H	40	N	0	O	7	S	0	13C	0	1.48148	0.259259
117	263.02	263.02	263.02	-0.0526903	0.0965	0	9		C	12	H	8	N	0	O	7	S	0	13C	0	0.666667	0.583333
118	291.051	291.051	291.051	0.0558998	0.1039	0	9		C	14	H	12	N	0	O	7	S	0	13C	0	0.857143	0.5
119	305.067	305.067	305.067	-0.0120176	0.2793	0	9		C	15	H	14	N	0	O	7	S	0	13C	0	0.933333	0.466667
120	319.082	319.082	319.082	0.0200512	0.3707	0	9		C	16	H	16	N	0	O	7	S	0	13C	0	1	0.4375
121	333.098	333.098	333.098	-0.0106212	0.4016	0	9		C	17	H	18	N	0	O	7	S	0	13C	0	1.05882	0.411765
122	347.114	347.114	347.114	-0.24048	0.4177	0	9		C	18	H	20	N	0	O	7	S	0	13C	0	1.11111	0.388889
123	361.129	361.129	361.129	-0.0371324	0.3061	0	9		C	19	H	22	N	0	O	7	S	0	13C	0	1.15789	0.368421
124	375.145	375.145	375.145	-0.0355742	0.2868	0	9		C	20	H	24	N	0	O	7	S	0	13C	0	1.2	0.35
125	389.161	389.161	389.161	0.0686572	0.2623	0	9		C	21	H	26	N	0	O	7	S	0	13C	0	1.2381	0.333333
126	403.176	403.176	403.176	0.0168234	0.2132	0	9		C	22	H	28	N	0	O	7	S	0	13C	0	1.27273	0.318182
127	417.192	417.192	417.192	-0.343135	0.1458	0	9		C	23	H	30	N	0	O	7	S	0	13C	0	1.30435	0.304348
128	431.207	431.207	431.208	0.387078	0.1509	0	9		C	24	H	32	N	0	O	7	S	0	13C	0	1.33333	0.291667
129	445.223	445.223	445.223	0.285195	0.1194	0	9		C	25	H	34	N	0	O	7	S	0	13C	0	1.36	0.28
130	459.239	459.239	459.239	0.167754	0.1131	0	9		C	26	H	36	N	0	O	7	S	0	13C	0	1.38462	0.269231
131	303.051	303.051	303.051	0.086684	0.184	0	10		C	15	H	12	N	0	O	7	S	0	13C	0	0.8	0.466667
132	317.067	317.067	317.067	-0.0431019	0.206	0	10		C	16	H	14	N	0	O	7	S	0	13C	0	0.875	0.4375
133	331.082	331.082	331.082	0.0797323	0.2114	0	10		C	17	H	16	N	0	O	7	S	0	13C	0	0.941176	0.411765
134	345.098	345.098	345.098	-0.0682064	0.2355	0	10		C	18	H	18	N	0	O	7	S	0	13C	0	1	0.388889
135	359.114	359.114	359.114	0.0460196	0.2001	0	10		C	19	H	20	N	0	O	7	S	0	13C	0	1.05263	0.368421
136	373.129	373.129	373.129	0.0176625	0.2195	0	10		C	20	H	22	N	0	O	7	S	0	13C	0	1.1	0.35
137	387.145	387.145	387.145	-0.137792	0.1955	0	10		C	21	H	24	N	0	O	7	S	0	13C	0	1.14286	0.333333
138	401.161	401.161	401.161	0.141386	0.1471	0	10		C	22	H	26	N	0	O	7	S	0	13C	0	1.18182	0.318182
139	415.176	415.176	415.176	0.329457	0.1223	0	10		C	23	H	28	N	0	O	7	S	0	13C	0	1.21739	0.304348
140	429.192	429.192	429.192	0.22565	0.0899	0	10		C	24	H	30	N	0	O	7	S	0	13C	0	1.25	0.291667
141	457.223	457.223	457.223	-0.0284867	0.1036	0	10		C	26	H	34	N	0	O	7	S	0	13C	0	1.30769	0.269231
142	471.239	471.239	471.239	-0.176048	0.0901	0	10		C	27	H	36	N	0	O	7	S	0	13C	0	1.33333	0.259259
143	301.035	301.035	301.035	0.020614	0.1174	0	11		C	15	H	10	N	0	O	7	S	0	13C	0	0.666667	0.466667
144	315.051	315.051	315.051	0.0516414	0.1746	0	11		C	16	H	12	N	0	O	7	S	0	13C	0	0.75	0.4375
145	329.067	329.067	329.067	0.110415	0.1831	0	11		C	17	H	14	N	0	O	7	S	0	13C	0	0.823529	0.411765
146	343.082	343.082	343.082	-0.0687941	0.1916	0	11		C	18	H	16	N	0	O	7	S	0	13C	0	0.888889	0.388889
147	357.098	357.098	357.098	-0.00990734	0.1459	0	11		C	19	H	18	N	0	O	7	S	0	13C	0	0.947368	0.368421
148	371.114	371.114	371.114	0.0984234	0.1318	0	11		C	20	H	20	N	0	O	7	S	0	13C	0	1	0.35
149	385.129	385.129	385.129	0.0950081	0.1671	0	11		C	21	H	22	N	0	O	7	S	0	13C	0	1.04762	0.333333
150	399.145	399.145	399.145	-0.158703	0.1331	0	11		C	22	H	24	N	0	O	7	S	0	13C	0	1.09091	0.318182
151	503.208	503.208	503.208	-0.324099	0.3373	0	15		C	30	H	32	N	0	O	7	S	0	13C	0	1.06667	0.233333
152	517.223	517.223	517.223	-0.295858	0.2569	0	15		C	31	H	34	N	0	O	7	S	0	13C	0	1.09677	0.225806
153	531.239	531.239	531.239	-0.306756	0.1404	0	15		C	32	H	36	N	0	O	7	S	0	13C	0	1.125	0.21875
154	545.255	545.255	545.254	-0.170373	0.2561	0	15		C	33	H	38	N	0	O	7	S	0	13C	0	1.15152	0.212121
155	559.27	559.27	559.27	0.0306965	0.0979	0	15		C	34	H	40	N	0	O	7	S	0	13C	0	1.17647	0.205882
156	501.192	501.192	501.192	-0.106053	0.1658	0	16		C	30	H	30	N	0	O	7	S	0	13C	0	1	0.233333
157	515.208	515.208	515.208	-0.103044	0.1406	0	16		C	31	H	32	N	0	O	7	S	0	13C	0	1.03226	0.225806
158	529.223	529.223	529.223	-0.28915	0.1959	0	16		C	32	H	34	N	0	O	7	S	0	13C	0	1.0625	0.21875
159	543.239	543.239	543.239	-0.115899	0.25	0	16		C	33	H	36	N	0	O	7	S	0	13C	0	1.09091	0.212121
160	571.27	571.27	571.27	-0.127492	0.1112	0	16		C	35	H	40	N	0	O	7	S	0	13C	0	1.14286	0.2

## Sheet: O8 
O8 (2.06%)	A.M.W. average :					A.W. average DBE :			A.W. average C# :												A.W. averageH/C	A.W. averageO/C
	382.567					6.93845			19.227												1.50981	0.476719
	Exp. m/z	Recal m/z	Theor. Mass	Error	Rel. Abundance	Signal2Noise	DBE	Molecular Formula													H/C	O/C
1	209.03	209.03	209.03	0.195307	0.0974	0	2		C	6	H	10	N	0	O	8	S	0	13C	0	1.66667	1.33333
2	307.14	307.14	307.14	0.00414824	0.1327	0	2		C	13	H	24	N	0	O	8	S	0	13C	0	1.84615	0.615385
3	321.155	321.155	321.155	0.00416692	0.2954	0	2		C	14	H	26	N	0	O	8	S	0	13C	0	1.85714	0.571429
4	335.171	335.171	335.171	0.0638551	0.2638	0	2		C	15	H	28	N	0	O	8	S	0	13C	0	1.86667	0.533333
5	349.187	349.187	349.187	-0.110352	0.3237	0	2		C	16	H	30	N	0	O	8	S	0	13C	0	1.875	0.5
6	363.202	363.202	363.202	0.05928	0.1307	0	2		C	17	H	32	N	0	O	8	S	0	13C	0	1.88235	0.470588
7	377.218	377.218	377.218	-0.048792	0.1969	0	2		C	18	H	34	N	0	O	8	S	0	13C	0	1.88889	0.444444
8	405.25	405.25	405.249	-0.390567	0.1018	0	2		C	20	H	38	N	0	O	8	S	0	13C	0	1.9	0.4
9	419.265	419.265	419.265	0.0758165	0.0988	0	2		C	21	H	40	N	0	O	8	S	0	13C	0	1.90476	0.380952
10	433.281	433.281	433.281	0.21199	0.0984	0	2		C	22	H	42	N	0	O	8	S	0	13C	0	1.90909	0.363636
11	192.999	192.999	192.999	-0.151831	0.0909	0	3		C	5	H	6	N	0	O	8	S	0	13C	0	1.2	1.6
12	305.124	305.124	305.124	0.00396543	0.3314	0	3		C	13	H	22	N	0	O	8	S	0	13C	0	1.69231	0.615385
13	319.14	319.14	319.14	-0.0586762	0.5017	0	3		C	14	H	24	N	0	O	8	S	0	13C	0	1.71429	0.571429
14	333.156	333.156	333.155	-0.0259992	0.8916	0	3		C	15	H	26	N	0	O	8	S	0	13C	0	1.73333	0.533333
15	347.171	347.171	347.171	-0.19759	0.815	0	3		C	16	H	28	N	0	O	8	S	0	13C	0	1.75	0.5
16	361.187	361.187	361.187	0.0871198	0.5484	0	3		C	17	H	30	N	0	O	8	S	0	13C	0	1.76471	0.470588
17	375.202	375.202	375.202	-0.0758773	0.6507	0	3		C	18	H	32	N	0	O	8	S	0	13C	0	1.77778	0.444444
18	389.218	389.218	389.218	-0.0986727	0.7485	0	3		C	19	H	34	N	0	O	8	S	0	13C	0	1.78947	0.421053
19	403.234	403.234	403.234	-0.194282	0.5115	0	3		C	20	H	36	N	0	O	8	S	0	13C	0	1.8	0.4
20	417.249	417.249	417.249	-0.211569	0.313	0	3		C	21	H	38	N	0	O	8	S	0	13C	0	1.80952	0.380952
21	431.265	431.265	431.265	0.0273317	0.2247	0	3		C	22	H	40	N	0	O	8	S	0	13C	0	1.81818	0.363636
22	445.281	445.281	445.281	0.385939	0.1687	0	3		C	23	H	42	N	0	O	8	S	0	13C	0	1.82609	0.347826
23	459.296	459.296	459.296	0.113033	0.1266	0	3		C	24	H	44	N	0	O	8	S	0	13C	0	1.83333	0.333333
24	515.359	515.359	515.359	0.217658	0.091	0	3		C	28	H	52	N	0	O	8	S	0	13C	0	1.85714	0.285714
25	289.093	289.093	289.093	-0.100031	0.1258	0	4		C	12	H	18	N	0	O	8	S	0	13C	0	1.5	0.666667
26	303.109	303.109	303.109	0.0037802	0.5029	0	4		C	13	H	20	N	0	O	8	S	0	13C	0	1.53846	0.615385
27	317.124	317.124	317.124	-0.0592514	1.0663	0	4		C	14	H	22	N	0	O	8	S	0	13C	0	1.57143	0.571429
28	331.14	331.14	331.14	-0.0565499	1.1443	0	4		C	15	H	24	N	0	O	8	S	0	13C	0	1.6	0.533333
29	345.156	345.156	345.155	-0.112013	1.465	0	4		C	16	H	26	N	0	O	8	S	0	13C	0	1.625	0.5
30	359.171	359.171	359.171	-0.0239374	1.0266	0	4		C	17	H	28	N	0	O	8	S	0	13C	0	1.64706	0.470588
31	373.187	373.187	373.187	0.0307259	1.1517	0	4		C	18	H	30	N	0	O	8	S	0	13C	0	1.66667	0.444444
32	387.202	387.202	387.202	0.0556057	1.1661	0	4		C	19	H	32	N	0	O	8	S	0	13C	0	1.68421	0.421053
33	401.218	401.218	401.218	0.103671	0.7602	0	4		C	20	H	34	N	0	O	8	S	0	13C	0	1.7	0.4
34	415.234	415.234	415.234	0.0762436	0.5812	0	4		C	21	H	36	N	0	O	8	S	0	13C	0	1.71429	0.380952
35	429.249	429.249	429.249	-0.135765	0.4223	0	4		C	22	H	38	N	0	O	8	S	0	13C	0	1.72727	0.363636
36	457.281	457.281	457.281	0.178996	0.1886	0	4		C	24	H	42	N	0	O	8	S	0	13C	0	1.75	0.333333
37	471.296	471.296	471.296	0.301117	0.1516	0	4		C	25	H	44	N	0	O	8	S	0	13C	0	1.76	0.32
38	301.093	301.093	301.093	0.0368048	0.4033	0	5		C	13	H	18	N	0	O	8	S	0	13C	0	1.38462	0.615385
39	315.109	315.109	315.109	0.00363624	0.7832	0	5		C	14	H	20	N	0	O	8	S	0	13C	0	1.42857	0.571429
40	329.124	329.124	329.124	-0.0267074	1.1159	0	5		C	15	H	22	N	0	O	8	S	0	13C	0	1.46667	0.533333
41	343.14	343.14	343.14	-0.0545722	1.2734	0	5		C	16	H	24	N	0	O	8	S	0	13C	0	1.5	0.5
42	357.155	357.155	357.155	0.0317459	0.9575	0	5		C	17	H	26	N	0	O	8	S	0	13C	0	1.52941	0.470588
43	371.171	371.171	371.171	0.00377823	0.9274	0	5		C	18	H	28	N	0	O	8	S	0	13C	0	1.55556	0.444444
44	385.187	385.187	385.187	0.107653	0.9372	0	5		C	19	H	30	N	0	O	8	S	0	13C	0	1.57895	0.421053
45	399.202	399.202	399.202	0.0789841	0.7814	0	5		C	20	H	32	N	0	O	8	S	0	13C	0	1.6	0.4
46	413.218	413.218	413.218	0.0280597	0.693	0	5		C	21	H	34	N	0	O	8	S	0	13C	0	1.61905	0.380952
47	427.234	427.234	427.234	-0.136555	0.4463	0	5		C	22	H	36	N	0	O	8	S	0	13C	0	1.63636	0.363636
48	441.249	441.249	441.249	-0.0640838	0.2993	0	5		C	23	H	38	N	0	O	8	S	0	13C	0	1.65217	0.347826
49	455.265	455.265	455.265	0.00392565	0.2549	0	5		C	24	H	40	N	0	O	8	S	0	13C	0	1.66667	0.333333
50	469.281	469.281	469.281	0.0252543	0.1582	0	5		C	25	H	42	N	0	O	8	S	0	13C	0	1.68	0.32
51	299.077	299.077	299.077	-0.0969063	0.1971	0	6		C	13	H	16	N	0	O	8	S	0	13C	0	1.23077	0.615385
52	313.093	313.093	313.093	0.0353942	0.5741	0	6		C	14	H	18	N	0	O	8	S	0	13C	0	1.28571	0.571429
53	327.109	327.109	327.109	-0.0576389	0.7415	0	6		C	15	H	20	N	0	O	8	S	0	13C	0	1.33333	0.533333
54	341.124	341.124	341.124	-0.0257679	0.8962	0	6		C	16	H	22	N	0	O	8	S	0	13C	0	1.375	0.5
55	355.14	355.14	355.14	-0.0808862	0.7034	0	6		C	17	H	24	N	0	O	8	S	0	13C	0	1.41176	0.470588
56	369.155	369.155	369.155	0.0578028	0.7636	0	6		C	18	H	26	N	0	O	8	S	0	13C	0	1.44444	0.444444
57	383.171	383.171	383.171	-0.12683	0.8281	0	6		C	19	H	28	N	0	O	8	S	0	13C	0	1.47368	0.421053
58	397.187	397.187	397.187	0.0792235	0.7212	0	6		C	20	H	30	N	0	O	8	S	0	13C	0	1.5	0.4
59	411.202	411.202	411.202	-0.0935533	0.4726	0	6		C	21	H	32	N	0	O	8	S	0	13C	0	1.52381	0.380952
60	425.218	425.218	425.218	0.191889	0.3727	0	6		C	22	H	34	N	0	O	8	S	0	13C	0	1.54545	0.363636
61	439.234	439.234	439.234	0.299747	0.3178	0	6		C	23	H	36	N	0	O	8	S	0	13C	0	1.56522	0.347826
62	467.265	467.265	467.265	0.0466271	0.1609	0	6		C	25	H	40	N	0	O	8	S	0	13C	0	1.6	0.32
63	481.281	481.281	481.281	0.128514	0.1656	0	6		C	26	H	42	N	0	O	8	S	0	13C	0	1.61538	0.307692
64	495.296	495.296	495.296	0.185577	0.1282	0	6		C	27	H	44	N	0	O	8	S	0	13C	0	1.62963	0.296296
65	240.999	240.999	240.999	-0.0800965	0.0921	0	7		C	9	H	6	N	0	O	8	S	0	13C	0	0.666667	0.888889
66	297.062	297.062	297.062	0.0368725	0.1026	0	7		C	13	H	14	N	0	O	8	S	0	13C	0	1.07692	0.615385
67	311.077	311.077	311.077	-0.0288754	0.3786	0	7		C	14	H	16	N	0	O	8	S	0	13C	0	1.14286	0.571429
68	325.093	325.093	325.093	0.00332726	0.4821	0	7		C	15	H	18	N	0	O	8	S	0	13C	0	1.2	0.533333
69	339.109	339.109	339.109	0.032868	0.5864	0	7		C	16	H	20	N	0	O	8	S	0	13C	0	1.25	0.5
70	353.124	353.124	353.124	0.0600637	0.488	0	7		C	17	H	22	N	0	O	8	S	0	13C	0	1.29412	0.470588
71	367.14	367.14	367.14	0.194133	0.5023	0	7		C	18	H	24	N	0	O	8	S	0	13C	0	1.33333	0.444444
72	381.155	381.155	381.155	0.029747	0.5702	0	7		C	19	H	26	N	0	O	8	S	0	13C	0	1.36842	0.421053
73	395.171	395.171	395.171	0.0541597	0.5641	0	7		C	20	H	28	N	0	O	8	S	0	13C	0	1.4	0.4
74	409.187	409.187	409.187	0.0769001	0.3937	0	7		C	21	H	30	N	0	O	8	S	0	13C	0	1.42857	0.380952
75	423.202	423.202	423.202	0.0981342	0.3153	0	7		C	22	H	32	N	0	O	8	S	0	13C	0	1.45455	0.363636
76	437.218	437.218	437.218	-0.362303	0.2669	0	7		C	23	H	34	N	0	O	8	S	0	13C	0	1.47826	0.347826
77	451.234	451.234	451.234	0.0701608	0.2383	0	7		C	24	H	36	N	0	O	8	S	0	13C	0	1.5	0.333333
78	465.249	465.249	465.249	0.0251974	0.2076	0	7		C	25	H	38	N	0	O	8	S	0	13C	0	1.52	0.32
79	493.281	493.281	493.281	-0.0165193	0.1389	0	7		C	27	H	42	N	0	O	8	S	0	13C	0	1.55556	0.296296
80	309.062	309.062	309.062	0.00308479	0.4027	0	8		C	14	H	14	N	0	O	8	S	0	13C	0	1	0.571429
81	323.077	323.077	323.077	-0.0278029	0.3792	0	8		C	15	H	16	N	0	O	8	S	0	13C	0	1.06667	0.533333
82	337.093	337.093	337.093	-0.0264566	0.4636	0	8		C	16	H	18	N	0	O	8	S	0	13C	0	1.125	0.5
83	351.109	351.109	351.109	-0.167624	0.405	0	8		C	17	H	20	N	0	O	8	S	0	13C	0	1.17647	0.470588
84	365.124	365.124	365.124	0.195029	0.5057	0	8		C	18	H	22	N	0	O	8	S	0	13C	0	1.22222	0.444444
85	379.14	379.14	379.14	-0.023015	0.5071	0	8		C	19	H	24	N	0	O	8	S	0	13C	0	1.26316	0.421053
86	393.155	393.155	393.155	0.13058	0.535	0	8		C	20	H	26	N	0	O	8	S	0	13C	0	1.3	0.4
87	407.171	407.171	407.171	-0.242153	0.3795	0	8		C	21	H	28	N	0	O	8	S	0	13C	0	1.33333	0.380952
88	421.187	421.187	421.187	0.0984516	0.3431	0	8		C	22	H	30	N	0	O	8	S	0	13C	0	1.36364	0.363636
89	435.203	435.203	435.202	-0.249239	0.2766	0	8		C	23	H	32	N	0	O	8	S	0	13C	0	1.3913	0.347826
90	449.218	449.218	449.218	-0.397146	0.2322	0	8		C	24	H	34	N	0	O	8	S	0	13C	0	1.41667	0.333333
91	463.234	463.234	463.234	0.154693	0.1909	0	8		C	25	H	36	N	0	O	8	S	0	13C	0	1.44	0.32
92	477.249	477.249	477.249	0.0245638	0.1891	0	8		C	26	H	38	N	0	O	8	S	0	13C	0	1.46154	0.307692
93	491.265	491.265	491.265	0.370039	0.1373	0	8		C	27	H	40	N	0	O	8	S	0	13C	0	1.48148	0.296296
94	307.046	307.046	307.046	0.00289615	0.1593	0	9		C	14	H	12	N	0	O	8	S	0	13C	0	0.857143	0.571429
95	321.062	321.062	321.062	-0.0593239	0.241	0	9		C	15	H	14	N	0	O	8	S	0	13C	0	0.933333	0.533333
96	335.077	335.077	335.077	-0.146183	0.2605	0	9		C	16	H	16	N	0	O	8	S	0	13C	0	1	0.5
97	349.093	349.093	349.093	-0.254713	0.2521	0	9		C	17	H	18	N	0	O	8	S	0	13C	0	1.05882	0.470588
98	363.109	363.109	363.109	-0.0794644	0.3097	0	9		C	18	H	20	N	0	O	8	S	0	13C	0	1.11111	0.444444
99	377.124	377.124	377.124	0.188824	0.2993	0	9		C	19	H	22	N	0	O	8	S	0	13C	0	1.15789	0.421053
100	391.14	391.14	391.14	0.0799563	0.3473	0	9		C	20	H	24	N	0	O	8	S	0	13C	0	1.2	0.4
101	405.156	405.156	405.155	-0.243516	0.3052	0	9		C	21	H	26	N	0	O	8	S	0	13C	0	1.2381	0.380952
102	419.171	419.171	419.171	-0.139794	0.2307	0	9		C	22	H	28	N	0	O	8	S	0	13C	0	1.27273	0.363636
103	433.187	433.187	433.187	0.164979	0.1978	0	9		C	23	H	30	N	0	O	8	S	0	13C	0	1.30435	0.347826
104	447.202	447.202	447.202	0.204674	0.1774	0	9		C	24	H	32	N	0	O	8	S	0	13C	0	1.33333	0.333333
105	461.218	461.218	461.218	0.350365	0.0946	0	9		C	25	H	34	N	0	O	8	S	0	13C	0	1.36	0.32
106	475.234	475.234	475.234	0.0876599	0.1454	0	9		C	26	H	36	N	0	O	8	S	0	13C	0	1.38462	0.307692
107	503.265	503.265	503.265	0.381086	0.0933	0	9		C	28	H	40	N	0	O	8	S	0	13C	0	1.42857	0.285714
108	319.046	319.046	319.046	0.00278722	0.1395	0	10		C	15	H	12	N	0	O	8	S	0	13C	0	0.8	0.533333
109	333.062	333.062	333.062	0.152985	0.1821	0	10		C	16	H	14	N	0	O	8	S	0	13C	0	0.875	0.5
110	347.077	347.077	347.077	-0.198753	0.1617	0	10		C	17	H	16	N	0	O	8	S	0	13C	0	0.941176	0.470588
111	361.093	361.093	361.093	-0.0800856	0.1948	0	10		C	18	H	18	N	0	O	8	S	0	13C	0	1	0.444444
112	375.109	375.109	375.109	-0.0769222	0.1795	0	10		C	19	H	20	N	0	O	8	S	0	13C	0	1.05263	0.421053
113	389.124	389.124	389.124	0.00310942	0.381	0	10		C	20	H	22	N	0	O	8	S	0	13C	0	1.1	0.4
114	403.14	403.14	403.14	0.151992	0.1856	0	10		C	21	H	24	N	0	O	8	S	0	13C	0	1.14286	0.380952
115	417.156	417.156	417.155	-0.0687076	0.3277	0	10		C	22	H	26	N	0	O	8	S	0	13C	0	1.18182	0.363636
116	431.171	431.171	431.171	-0.228674	0.1252	0	10		C	23	H	28	N	0	O	8	S	0	13C	0	1.21739	0.347826
117	445.187	445.187	445.187	-0.176406	0.1163	0	10		C	24	H	30	N	0	O	8	S	0	13C	0	1.25	0.333333
118	459.202	459.202	459.202	0.0468871	0.0898	0	10		C	25	H	32	N	0	O	8	S	0	13C	0	1.28	0.32
119	473.218	473.218	473.218	0.0667658	0.1157	0	10		C	26	H	34	N	0	O	8	S	0	13C	0	1.30769	0.307692
120	331.046	331.046	331.046	0.0631008	0.1344	0	11		C	16	H	12	N	0	O	8	S	0	13C	0	0.75	0.5
121	345.062	345.062	345.062	-0.0551977	0.127	0	11		C	17	H	14	N	0	O	8	S	0	13C	0	0.823529	0.470588
122	359.077	359.077	359.077	-0.0250154	0.1047	0	11		C	18	H	16	N	0	O	8	S	0	13C	0	0.888889	0.444444
123	373.093	373.093	373.093	-0.0239038	0.197	0	11		C	19	H	18	N	0	O	8	S	0	13C	0	0.947368	0.421053
124	387.108	387.108	387.109	0.235453	0.1555	0	11		C	20	H	20	N	0	O	8	S	0	13C	0	1	0.4
125	401.124	401.124	401.124	-0.0468435	0.1664	0	11		C	21	H	22	N	0	O	8	S	0	13C	0	1.04762	0.380952
126	415.14	415.14	415.14	0.0512456	0.3351	0	11		C	22	H	24	N	0	O	8	S	0	13C	0	1.09091	0.363636
127	519.203	519.203	519.202	-0.324477	0.1441	0	15		C	30	H	32	N	0	O	8	S	0	13C	0	1.06667	0.266667
128	533.218	533.218	533.218	-0.297074	0.2458	0	15		C	31	H	34	N	0	O	8	S	0	13C	0	1.09677	0.258065
129	561.249	561.249	561.249	-0.121652	0.2348	0	15		C	33	H	38	N	0	O	8	S	0	13C	0	1.15152	0.242424
130	575.265	575.265	575.265	-0.0142765	0.1293	0	15		C	34	H	40	N	0	O	8	S	0	13C	0	1.17647	0.235294
131	603.296	603.296	603.296	-0.146005	0.1238	0	15		C	36	H	44	N	0	O	8	S	0	13C	0	1.22222	0.222222

[truncated: 32 more sheets: O9 , O10 , O11 , O12 , N1 O3 , N1 O4 , N1 O5 , N1 O6 , N1 O7 , N1 O8 , N1 O9 , O3 S1 , O4 S1 , O5 S1 , O6 S1 , O7 S1 , O8 S1 , O9 S1 , O10 S1 , O11 S1  …]
