# Supplementary material for: Radiolytically reworked Archean organic matter in a habitable deep ancient high-temperature brine
Source: Nat Commun. 2023 Oct 3;14:6163. doi: 10.1038/s41467-023-41900-8 (PMC10547683; doi:10.1038/s41467-023-41900-8)
Supplement: Supplementary file 4 — Supplementary Dataset 1 [file 41467_2023_41900_MOESM4_ESM.zip › Supplementary Data/1200Level_NegESIFTICRMS.xls]

## Sheet: General
Average Noise	Noise std
0	0
Class	Number of peaks	% R.A.	% R.A. (No Hits discarded)	A.M.W. average	A.W. average C#	A.W. average DBE	A.W. average H/C	Sum R.A.	RMS Error
Isolated	10771	17.4853	0
No Hit	6146	10.9021	0
O1	12	0.0738729	0.103156	226.61	15.5788	4.33248	1.57173	21.6731	0.038687
O2	157	1.51031	2.109	323.691	21.2615	4.79901	1.86532	443.101	0.048768
O3	223	1.39202	1.94382	376.693	24.1086	5.8011	1.74812	408.395	0.03909
O4	282	2.69827	3.76788	395.146	24.4397	6.52047	1.70626	791.629	0.037602
O5	295	2.99693	4.18492	417.015	24.9813	7.12038	1.64667	879.25	0.038674
O6	316	3.43485	4.79644	428.246	24.7964	7.62781	1.5767	1007.73	0.03959
O7	310	3.69498	5.15968	439.319	24.5335	7.86059	1.52969	1084.05	0.0437
O8	323	3.97628	5.55249	456.11	24.6739	7.97027	1.51825	1166.57	0.049421
O9	326	3.70342	5.17147	476.321	24.9835	8.03832	1.53335	1086.52	0.045725
O10	326	2.89958	4.04898	507.33	26.0589	8.21691	1.55741	850.69	0.041053
O11	332	2.16889	3.02864	543.931	27.5453	8.3172	1.59022	636.315	0.052417
O12	311	1.55572	2.17241	582.81	29.1692	8.3171	1.61998	456.422	0.054037
O13	301	1.1044	1.54218	627.595	31.2092	8.46348	1.64465	324.012	0.065137
O14	261	0.797458	1.11357	667.046	32.8129	8.39346	1.66498	233.961	0.073123
O15	222	0.576133	0.804513	703.459	34.2382	8.27326	1.68457	169.028	0.083201
O16	174	0.4172	0.582579	735.892	35.3244	7.58356	1.71845	122.4	0.084905
O17	123	0.245492	0.342806	781.049	37.3788	7.15244	1.7232	72.0234	0.093779
N1 O3	12	0.0150499	0.0210158	243.78	13.8405	6.54328	1.25443	4.4154	0.055194
N1 O5	74	0.154166	0.215278	401.95	23.2481	8.72001	1.44475	45.2297	0.060337
N1 O6	79	0.219455	0.306447	391.173	21.2176	8.86545	1.40352	64.3844	0.037963
N1 O7	100	0.314656	0.439386	410.555	21.489	9.01856	1.4578	92.3148	0.047177
N1 O8	129	0.331234	0.462537	441.502	22.6038	9.13596	1.41872	97.1787	0.055302
N1 O9	169	0.363357	0.507392	469.579	23.4811	8.81208	1.51205	106.603	0.077576
N1 O10	185	0.408541	0.570488	482.685	23.2975	8.12194	1.63116	119.859	0.080471
N1 O11	188	0.499156	0.697023	491.532	22.663	7.2044	1.70441	146.444	0.084883
N1 O12	169	0.506557	0.707357	512.712	22.8007	5.8644	1.77586	148.615	0.090119
N1 O13	136	0.47975	0.669924	545.862	23.8871	4.33446	1.82553	140.751	0.094226
N1 O14	105	0.41664	0.581798	579.775	25.068	4.1416	1.83894	122.235	0.084657
N1 O15	100	0.378708	0.528829	620.465	26.7993	4.32412	1.83998	111.107	0.088677
N1 O16	93	0.342935	0.478875	658.676	28.367	4.54007	1.83356	100.612	0.082002
N1 O17	91	0.303595	0.423941	693.452	29.7191	4.60148	1.84127	89.0698	0.074852
N1 O18	77	0.226867	0.316798	727.175	30.9596	4.68205	1.84516	66.559	0.07235
N1 O19	74	0.169333	0.236457	761.702	32.3064	4.73779	1.85197	49.6796	0.078393
O3 S1	97	0.76837	1.07295	328.435	18.5659	5.84237	1.54317	225.427	0.058809
O4 35Cl1	49	0.198617	0.277349	417.436	23.3642	2.36203	1.8327	58.2709	0.075635
O4 S1	113	0.584258	0.81586	359.397	19.9468	7.4338	1.52295	171.412	0.036744
O5 35Cl1	135	0.306872	0.428517	476.548	26.6738	5.50355	1.71202	90.0313	0.053195
O5 S1	163	0.78921	1.10206	384.428	20.6391	7.76401	1.46465	231.541	0.057977
O6 35Cl1	197	0.622208	0.868853	476.021	25.6892	5.92373	1.66655	182.545	0.048875
O6 37Cl1	117	0.196108	0.273845	450.252	23.6095	6.03152	1.62702	57.5347	0.060132
O6 S1	151	0.918409	1.28247	396.418	20.2033	7.42175	1.50528	269.446	0.038982
O7 35Cl1	221	1.1529	1.60992	462.97	23.6502	5.6277	1.66166	338.243	0.048365
O7 37Cl1	129	0.33989	0.474623	443.635	21.9489	5.37968	1.64741	99.718	0.051939
O7 S1	154	1.13021	1.57823	413.928	20.131	7.07651	1.63771	331.585	0.042707
O8 35Cl1	234	1.79658	2.50875	473.144	23.1777	5.66705	1.65991	527.088	0.046456
O8 37Cl1	142	0.547126	0.764008	461.038	22.0292	5.36721	1.65682	160.518	0.060538
O8 S1	155	0.782688	1.09295	435.312	20.7486	7.58016	1.52071	229.628	0.041143
O9 35Cl1	241	1.99619	2.78749	502.53	24.0288	4.9825	1.6977	585.65	0.061911
O9 37Cl1	123	0.581149	0.811518	489.752	22.7844	4.40957	1.70382	170.5	0.057712
O9 S1	141	0.529047	0.738762	458.178	21.3637	7.61473	1.46326	155.214	0.049801
O10 35Cl1	199	1.86634	2.60616	535.774	25.1587	4.58886	1.7211	547.554	0.061052
O10 37Cl1	109	0.561987	0.784761	527.227	24.3026	4.3533	1.71839	164.878	0.0585
O10 S1	128	0.424862	0.593278	468.118	21.1339	7.93047	1.66468	124.647	0.057192
O11 35Cl1	178	1.58714	2.21629	574.751	26.782	4.59296	1.73815	465.642	0.06215
O11 37Cl1	101	0.460846	0.643526	567.616	26.0364	4.48541	1.73215	135.205	0.064187
O11 S1	92	0.303249	0.423458	478.487	20.6296	8.09905	1.82323	88.9683	0.060949
O12 35Cl1	163	1.342	1.87397	615.268	28.5044	4.82339	1.74206	393.72	0.061265
O12 37Cl1	103	0.39315	0.548995	615.36	28.3216	4.80338	1.73344	115.344	0.0716
O12 S1	56	0.221969	0.309958	490.024	19.9703	8.37806	1.95564	65.1221	0.084562
O13 35Cl1	151	1.14677	1.60135	653.513	30.0823	4.98407	1.74657	336.443	0.070285
O13 37Cl1	87	0.328264	0.458388	650.772	29.689	4.91651	1.74135	96.3071	0.071061
O13 S1	20	0.0342514	0.0478288	731.717	39.8467	16.2915	1.77058	10.0488	0.098467
O14 35Cl1	145	0.975823	1.36264	685.024	31.2504	5.07772	1.76005	286.29	0.074056
O14 37Cl1	82	0.278645	0.3891	679.002	30.6506	5.07656	1.73694	81.7497	0.079459
O15 35Cl1	135	0.73215	1.02238	725.226	32.9188	5.21125	1.76235	214.801	0.077705
O15 37Cl1	69	0.184972	0.258295	725.995	32.7767	5.11424	1.75172	54.2676	0.08853
O16 35Cl1	116	0.532979	0.744253	759.478	34.2549	5.25188	1.77005	156.367	0.076161
O17 35Cl1	108	0.365407	0.510256	803.516	36.2527	5.42506	1.77585	107.205	0.090384
O18 35Cl1	90	0.241092	0.336661	844.251	38.0392	5.62395	1.77655	70.7323	0.075845
O19 35Cl1	69	0.152478	0.212921	875.398	39.123	5.21987	1.79294	44.7346	0.068119
O2 13C1	56	0.291827	0.407507	339.912	21.3429	3.61419	2.02205	85.6171	0.042112
O3 13C1	81	0.250252	0.349453	407.947	25.1293	4.16148	1.92143	73.4199	0.038956
O4 13C1	173	0.613285	0.856393	419.883	25.0936	6.34043	1.82255	179.928	0.038975
O5 13C1	193	0.740165	1.03357	436.541	25.3052	6.8665	1.75386	217.152	0.047228
O6 13C1	210	0.82581	1.15316	447.111	25.0824	7.55273	1.66702	242.279	0.046724
O7 13C1	219	0.900214	1.25706	452.994	24.4572	7.80888	1.61316	264.108	0.04692
O8 13C1	219	0.960153	1.34076	469.095	24.569	7.94394	1.59504	281.693	0.04527
O9 13C1	223	0.904085	1.26247	486.237	24.6416	8.02871	1.60226	265.244	0.05177
O10 13C1	215	0.727686	1.01614	519.445	25.855	8.06016	1.62404	213.491	0.043059
O11 13C1	202	0.53846	0.751907	550.985	26.9431	8.07169	1.64885	157.975	0.057838
O12 13C1	187	0.401785	0.561054	588.389	28.42	7.90568	1.67894	117.877	0.064257
O13 13C1	161	0.276344	0.385888	631.996	30.3214	7.78204	1.70751	81.0748	0.080778
O14 13C1	101	0.177667	0.248095	668.877	31.6491	6.38285	1.76808	52.1247	0.071868
O6 S1 13C1	57	0.138622	0.193573	399.459	19.3447	7.21051	1.51461	40.6695	0.05498
O7 S1 13C1	57	0.1162	0.162262	420.843	19.8166	7.4668	1.48069	34.0912	0.056275
Total	30109	100	100	519.697	25.9979	7.09952		29338.3

## Sheet: Combined R. Abundances
Class	R. Abundance	A.M.W. average	A.W. average C#	A.W. average DBE	A.W. average H/C
O8	3.97628	456.11	24.6739	7.97027	1.51825
O9	3.70342	476.321	24.9835	8.03832	1.53335
O7	3.69498	439.319	24.5335	7.86059	1.52969
O6	3.43485	428.246	24.7964	7.62781	1.5767
O5	2.99693	417.015	24.9813	7.12038	1.64667
O10	2.89958	507.33	26.0589	8.21691	1.55741
O4	2.69827	395.146	24.4397	6.52047	1.70626
O11	2.16889	543.931	27.5453	8.3172	1.59022
O9 35Cl1	1.99619	502.53	24.0288	4.9825	1.6977
O10 35Cl1	1.86634	535.774	25.1587	4.58886	1.7211
O8 35Cl1	1.79658	473.144	23.1777	5.66705	1.65991
O11 35Cl1	1.58714	574.751	26.782	4.59296	1.73815
O12	1.55572	582.81	29.1692	8.3171	1.61998
O2	1.51031	323.691	21.2615	4.79901	1.86532
O3	1.39202	376.693	24.1086	5.8011	1.74812
O12 35Cl1	1.342	615.268	28.5044	4.82339	1.74206
O7 35Cl1	1.1529	462.97	23.6502	5.6277	1.66166
O13 35Cl1	1.14677	653.513	30.0823	4.98407	1.74657
O7 S1	1.13021	413.928	20.131	7.07651	1.63771
O13	1.1044	627.595	31.2092	8.46348	1.64465
O14 35Cl1	0.975823	685.024	31.2504	5.07772	1.76005
O6 S1	0.918409	396.418	20.2033	7.42175	1.50528
O14	0.797458	667.046	32.8129	8.39346	1.66498
O5 S1	0.78921	384.428	20.6391	7.76401	1.46465
O8 S1	0.782688	435.312	20.7486	7.58016	1.52071
O3 S1	0.76837	328.435	18.5659	5.84237	1.54317
O15 35Cl1	0.73215	725.226	32.9188	5.21125	1.76235
O6 35Cl1	0.622208	476.021	25.6892	5.92373	1.66655
O4 S1	0.584258	359.397	19.9468	7.4338	1.52295
O9 37Cl1	0.581149	489.752	22.7844	4.40957	1.70382
O15	0.576133	703.459	34.2382	8.27326	1.68457
O10 37Cl1	0.561987	527.227	24.3026	4.3533	1.71839
O8 37Cl1	0.547126	461.038	22.0292	5.36721	1.65682
O16 35Cl1	0.532979	759.478	34.2549	5.25188	1.77005
O9 S1	0.529047	458.178	21.3637	7.61473	1.46326
N1 O12	0.506557	512.712	22.8007	5.8644	1.77586
N1 O11	0.499156	491.532	22.663	7.2044	1.70441
N1 O13	0.47975	545.862	23.8871	4.33446	1.82553
O11 37Cl1	0.460846	567.616	26.0364	4.48541	1.73215
O10 S1	0.424862	468.118	21.1339	7.93047	1.66468
O16	0.4172	735.892	35.3244	7.58356	1.71845
N1 O14	0.41664	579.775	25.068	4.1416	1.83894
N1 O10	0.408541	482.685	23.2975	8.12194	1.63116
O12 37Cl1	0.39315	615.36	28.3216	4.80338	1.73344
N1 O15	0.378708	620.465	26.7993	4.32412	1.83998
O17 35Cl1	0.365407	803.516	36.2527	5.42506	1.77585
N1 O9	0.363357	469.579	23.4811	8.81208	1.51205
N1 O16	0.342935	658.676	28.367	4.54007	1.83356
O7 37Cl1	0.33989	443.635	21.9489	5.37968	1.64741
N1 O8	0.331234	441.502	22.6038	9.13596	1.41872
O13 37Cl1	0.328264	650.772	29.689	4.91651	1.74135
N1 O7	0.314656	410.555	21.489	9.01856	1.4578
O5 35Cl1	0.306872	476.548	26.6738	5.50355	1.71202
N1 O17	0.303595	693.452	29.7191	4.60148	1.84127
O11 S1	0.303249	478.487	20.6296	8.09905	1.82323
O14 37Cl1	0.278645	679.002	30.6506	5.07656	1.73694
O17	0.245492	781.049	37.3788	7.15244	1.7232
O18 35Cl1	0.241092	844.251	38.0392	5.62395	1.77655
N1 O18	0.226867	727.175	30.9596	4.68205	1.84516
O12 S1	0.221969	490.024	19.9703	8.37806	1.95564
N1 O6	0.219455	391.173	21.2176	8.86545	1.40352
O4 35Cl1	0.198617	417.436	23.3642	2.36203	1.8327
O6 37Cl1	0.196108	450.252	23.6095	6.03152	1.62702
O15 37Cl1	0.184972	725.995	32.7767	5.11424	1.75172
N1 O19	0.169333	761.702	32.3064	4.73779	1.85197
N1 O5	0.154166	401.95	23.2481	8.72001	1.44475
O19 35Cl1	0.152478	875.398	39.123	5.21987	1.79294
O1	0.0738729	226.61	15.5788	4.33248	1.57173
O13 S1	0.0342514	731.717	39.8467	16.2915	1.77058
N1 O3	0.0150499	243.78	13.8405	6.54328	1.25443
Total	63.75	523.419	26.059	7.03474	1.65046

## Sheet: No Hit
% Total =	10.9021
	Experimental m/z	Recalibrated m/z	Rel. Abudance	Signal 2 Noise
1	451.003	451.003	0.2787	0
2	493.05	493.05	0.3386	0
3	487.043	487.043	0.5006	0
4	501.059	501.059	0.378	0
5	757.344	757.344	0.5902	0
6	799.391	799.391	0.4962	0
7	487.042	487.042	1.6657	0
8	501.057	501.057	1.0062	0
9	579.145	579.145	0.2912	0
10	593.16	593.16	0.3429	0
11	607.176	607.176	0.4541	0
12	649.223	649.223	0.4199	0
13	663.239	663.239	0.2938	0
14	201.722	201.722	0.3244	0
15	215.738	215.738	0.3132	0
16	657.231	657.231	0.6632	0
17	671.247	671.247	0.942	0
18	685.263	685.263	0.6138	0
19	625.193	625.193	0.3186	0
20	653.224	653.224	0.2777	0
21	667.24	667.24	0.269	0
22	695.271	695.271	0.3322	0
23	709.287	709.287	0.2689	0
24	723.303	723.303	0.6096	0
25	737.318	737.318	0.6355	0
26	751.334	751.334	0.7464	0
27	765.349	765.349	0.7207	0
28	779.365	779.365	0.3767	0
29	793.381	793.381	0.5216	0
30	807.397	807.397	0.5629	0
31	817.407	817.407	0.28	0
32	831.423	831.423	0.3103	0
33	845.439	845.439	0.3219	0
34	887.486	887.486	0.3395	0
35	901.501	901.501	0.2753	0
36	595.158	595.158	0.4009	0
37	609.174	609.174	0.383	0
38	623.189	623.189	0.3538	0
39	637.205	637.205	0.2823	0
40	651.221	651.221	0.3514	0
41	795.381	795.381	0.3339	0
42	823.412	823.412	0.3629	0
43	631.197	631.197	0.2992	0
44	645.213	645.213	0.4694	0
45	659.228	659.228	0.4931	0
46	673.244	673.244	0.3259	0
47	687.26	687.26	0.5626	0
48	701.275	701.275	0.6636	0
49	715.291	715.291	0.354	0
50	729.307	729.307	0.2652	0
51	743.322	743.322	0.3696	0
52	703.276	703.276	0.3535	0
53	717.292	717.292	0.3858	0
54	731.308	731.308	0.7858	0
55	745.323	745.323	0.7436	0
56	759.339	759.339	0.7426	0
57	773.354	773.354	0.9926	0
58	787.37	787.37	1.0763	0
59	801.386	801.386	0.7009	0
60	815.402	815.402	0.6769	0
61	853.444	853.444	0.4536	0
62	867.459	867.459	0.5169	0
63	881.475	881.475	0.4115	0
64	895.491	895.491	0.3631	0
65	909.507	909.507	0.3382	0
66	923.522	923.522	0.3961	0
67	937.538	937.538	0.3192	0
68	483.03	483.03	0.4527	0
69	497.045	497.045	0.2778	0
70	511.061	511.061	0.2931	0
71	525.077	525.077	0.3393	0
72	521.071	521.071	0.3535	0
73	703.274	703.274	0.2645	0
74	717.29	717.29	0.2619	0
75	745.321	745.321	0.3035	0
76	199.711	199.711	0.3155	0
77	241.758	241.758	0.4309	0
78	483.027	483.027	0.3945	0
79	497.043	497.043	0.2951	0
80	511.058	511.058	0.4694	0
81	597.155	597.155	0.3092	0
82	611.171	611.171	0.4542	0
83	625.186	625.186	0.6534	0
84	639.202	639.202	0.845	0
85	709.28	709.28	0.3955	0
86	723.296	723.296	0.3428	0
87	205.717	205.717	0.265	0
88	219.733	219.733	0.2854	0
89	467.009	467.009	0.7927	0
90	481.025	481.025	1.9743	0
91	495.04	495.04	1.3876	0
92	509.056	509.056	1.0896	0
93	735.308	735.308	0.273	0
94	749.324	749.324	0.6245	0
95	763.339	763.339	0.2869	0
96	777.355	777.355	0.5115	0
97	791.371	791.371	0.5919	0
98	805.386	805.386	0.5791	0
99	819.402	819.402	0.7909	0
100	833.418	833.418	0.7205	0
101	847.433	847.433	0.4322	0
102	861.449	861.449	0.6453	0
103	875.465	875.465	0.5099	0
104	889.48	889.48	0.531	0
105	903.496	903.496	0.4809	0
106	931.527	931.527	0.2649	0
107	755.329	755.329	0.5328	0
108	769.344	769.344	0.4052	0
109	783.36	783.36	0.6256	0
110	797.376	797.376	0.4492	0
111	811.391	811.391	0.2618	0
112	835.418	835.418	0.2657	0
113	849.434	849.434	0.3015	0
114	877.465	877.465	0.2838	0
115	189.696	189.696	0.2691	0
116	203.712	203.712	0.2603	0
117	641.2	641.2	0.6876	0
118	655.216	655.216	0.5692	0
119	669.231	669.231	0.7356	0
120	683.247	683.247	0.5605	0
121	697.263	697.263	0.3308	0
122	711.278	711.278	0.3208	0
123	677.239	677.239	0.4825	0
124	691.254	691.254	0.261	0
125	757.329	757.329	0.3601	0
126	771.344	771.344	0.4261	0
127	883.47	883.47	0.2862	0
128	895.483	895.483	0.4813	0
129	909.499	909.499	0.3499	0
130	205.712	205.712	0.2639	0
131	219.727	219.727	0.2688	0
132	469.006	469.006	0.3847	0
133	483.022	483.022	0.6115	0
134	497.037	497.037	0.4405	0
135	791.365	791.365	0.6914	0
136	805.381	805.381	0.6574	0
137	819.396	819.396	0.5069	0
138	833.412	833.412	0.5885	0
139	847.428	847.428	0.485	0
140	665.224	665.224	0.28	0
141	749.318	749.318	0.4671	0
142	763.334	763.334	0.535	0
143	777.349	777.349	0.4951	0
144	885.47	885.47	0.338	0
145	899.486	899.486	0.3772	0
146	211.716	211.716	0.2575	0
147	267.778	267.778	0.2657	0
148	531.072	531.072	0.5215	0
149	545.087	545.087	0.3372	0
150	559.103	559.103	0.266	0
151	629.182	629.182	0.2807	0
152	643.197	643.197	0.4197	0
153	657.213	657.213	0.5303	0
154	671.228	671.228	0.5842	0
155	685.244	685.244	0.7916	0
156	699.26	699.26	0.8031	0
157	713.275	713.275	0.5471	0
158	727.291	727.291	0.4103	0
159	741.307	741.307	0.6051	0
160	755.322	755.322	0.2704	0
161	769.338	769.338	0.3517	0
162	729.292	729.292	0.3395	0
163	743.308	743.308	0.5525	0
164	757.323	757.323	0.5459	0
165	771.339	771.339	0.5982	0
166	785.354	785.354	0.745	0
167	799.37	799.37	0.6483	0
168	813.386	813.386	0.6763	0
169	827.402	827.402	0.4883	0
170	841.417	841.417	0.3875	0
171	855.433	855.433	0.3094	0
172	869.449	869.449	0.2812	0
173	495.03	495.03	0.3013	0
174	523.061	523.061	0.4367	0
175	621.171	621.171	0.2727	0
176	809.381	809.381	0.2764	0
177	823.397	823.397	0.3721	0
178	837.413	837.413	0.5363	0
179	851.428	851.428	0.4437	0
180	865.444	865.444	0.5251	0
181	879.46	879.46	0.6403	0
182	893.475	893.475	0.4656	0
183	907.491	907.491	0.5203	0
184	935.522	935.522	0.363	0
185	949.538	949.538	0.3031	0
186	211.712	211.712	0.2843	0
187	225.728	225.728	0.2724	0
188	395.917	395.917	0.5904	0
189	409.933	409.933	0.6183	0
190	423.948	423.948	0.4285	0
191	539.077	539.077	0.2626	0
192	623.171	623.171	0.3614	0
193	637.187	637.187	0.4364	0
194	759.323	759.323	0.338	0
195	773.339	773.339	0.2883	0
196	193.69	193.69	0.3641	0
197	347.862	347.862	0.2764	0
198	547.085	547.085	0.3523	0
199	561.1	561.1	0.4129	0
200	715.273	715.273	0.4521	0
201	743.304	743.304	0.3133	0
202	757.32	757.32	0.2611	0
203	761.324	761.324	0.2756	0
204	789.355	789.355	0.5019	0
205	803.371	803.371	0.491	0
206	817.386	817.386	0.5034	0
207	831.402	831.402	0.5426	0
208	845.418	845.418	0.4748	0
209	859.433	859.433	0.4898	0
210	873.449	873.449	0.4	0
211	887.465	887.465	0.3923	0
212	901.48	901.48	0.4347	0
213	957.543	957.543	0.283	0
214	189.683	189.683	0.3213	0
215	217.715	217.715	0.2576	0
216	711.266	711.266	0.2922	0
217	739.297	739.297	0.2612	0
218	753.313	753.313	0.3372	0
219	767.329	767.329	0.4427	0
220	781.344	781.344	0.5622	0
221	795.36	795.36	0.3893	0
222	809.376	809.376	0.4333	0
223	823.391	823.391	0.3945	0
224	837.407	837.407	0.3298	0
225	851.423	851.423	0.3564	0
226	865.438	865.438	0.3404	0
227	879.453	879.453	0.2744	0
228	513.044	513.044	0.5466	0
229	527.06	527.06	0.5371	0
230	555.091	555.091	0.3529	0
231	667.216	667.216	0.4391	0
232	681.231	681.231	0.2855	0
233	695.247	695.247	0.2865	0
234	741.297	741.297	0.3277	0
235	811.376	811.376	0.3815	0
236	839.407	839.407	0.3423	0
237	867.438	867.438	0.2867	0
238	881.454	881.454	0.3438	0
239	477.001	477.001	0.266	0
240	505.033	505.033	0.3422	0
241	661.208	661.208	0.2621	0
242	689.239	689.239	0.2593	0
243	703.255	703.255	0.4679	0
244	717.27	717.27	0.3983	0
245	731.286	731.286	0.27	0
246	745.301	745.301	0.2688	0
247	283.785	283.785	0.2703	0
248	297.8	297.8	0.3433	0
249	593.13	593.13	0.4419	0
250	733.287	733.287	0.2598	0
251	761.318	761.318	0.3434	0
252	775.334	775.334	0.4185	0
253	789.349	789.349	0.5769	0
254	803.365	803.365	0.6563	0
255	817.381	817.381	0.6413	0
256	831.397	831.397	0.7582	0
257	845.412	845.412	0.5084	0
258	897.47	897.47	0.399	0
259	911.486	911.486	0.311	0
260	925.501	925.501	0.2887	0
261	515.041	515.041	0.2944	0
262	529.057	529.057	0.4966	0
263	557.088	557.088	0.4217	0
264	641.181	641.181	0.3743	0
265	669.213	669.213	0.5197	0
266	705.253	705.253	0.3102	0
267	789.347	789.347	0.2851	0
268	683.228	683.228	0.6244	0
269	697.244	697.244	0.7443	0
270	725.275	725.275	0.4332	0
271	739.291	739.291	0.3543	0
272	489.01	489.01	0.4436	0
273	755.308	755.308	0.3109	0
274	769.323	769.323	0.4389	0
275	783.339	783.339	0.3916	0
276	797.355	797.355	0.4389	0
277	811.37	811.37	0.3937	0
278	835.397	835.397	0.3618	0
279	849.413	849.413	0.348	0
280	863.428	863.428	0.4209	0
281	877.444	877.444	0.467	0
282	891.459	891.459	0.5373	0
283	905.475	905.475	0.5626	0
284	919.491	919.491	0.3524	0
285	933.506	933.506	0.4418	0
286	975.553	975.553	0.2674	0
287	1017.6	1017.6	0.3428	0
288	201.688	201.688	0.3172	0
289	229.719	229.719	0.3214	0
290	299.797	299.797	0.268	0
291	735.285	735.285	0.2708	0
292	763.316	763.316	0.3564	0
293	931.504	931.504	0.4433	0
294	945.519	945.519	0.3343	0
295	183.667	183.667	0.2742	0
296	197.683	197.683	0.2936	0
297	799.355	799.355	0.4111	0
298	813.371	813.371	0.4153	0
299	827.386	827.386	0.3961	0
300	841.402	841.402	0.4206	0
301	487.005	487.005	0.3398	0
302	501.021	501.021	0.276	0
303	521.043	521.043	1.8735	0
304	549.074	549.074	0.8346	0
305	605.137	605.137	0.2602	0
306	671.211	671.211	0.4259	0
307	685.226	685.226	0.6785	0
308	699.242	699.242	0.6076	0
309	713.258	713.258	0.4785	0
310	727.273	727.273	0.4627	0
311	741.289	741.289	0.3497	0
312	755.304	755.304	0.3051	0
313	745.292	745.292	0.2607	0
314	773.324	773.324	0.2623	0
315	787.339	787.339	0.3132	0
316	801.355	801.355	0.3506	0
317	815.371	815.371	0.3349	0
318	829.386	829.386	0.4035	0
319	843.402	843.402	0.4479	0
320	857.418	857.418	0.264	0
321	885.449	885.449	0.3156	0
322	899.465	899.465	0.2623	0
323	913.48	913.48	0.266	0
324	941.512	941.512	0.3456	0
325	569.095	569.095	0.3799	0
326	793.344	793.344	0.3072	0
327	807.36	807.36	0.4215	0
328	821.376	821.376	0.4423	0
329	835.391	835.391	0.3685	0
330	863.423	863.423	0.5545	0
331	877.438	877.438	0.297	0
332	891.454	891.454	0.3505	0
333	815.368	815.368	0.5466	0
334	829.384	829.384	0.6922	0
335	857.416	857.416	0.3665	0
336	871.431	871.431	0.4861	0
337	523.04	523.04	2.1712	0
338	551.071	551.071	1.1069	0
339	687.223	687.223	0.3025	0
340	701.239	701.239	0.4582	0
341	715.255	715.255	0.4297	0
342	729.27	729.27	0.4938	0
343	743.286	743.286	0.5468	0
344	757.301	757.301	0.4913	0
345	771.317	771.317	0.2977	0
346	759.302	759.302	0.2614	0
347	787.334	787.334	0.4248	0
348	801.349	801.349	0.4537	0
349	815.365	815.365	0.5573	0
350	829.381	829.381	0.6199	0
351	843.396	843.396	0.4275	0
352	857.412	857.412	0.3889	0
353	871.428	871.428	0.2872	0
354	881.439	881.439	0.3775	0
355	895.454	895.454	0.4359	0
356	909.47	909.47	0.427	0
357	937.501	937.501	0.3125	0
358	951.517	951.517	0.2856	0
359	979.548	979.548	0.2837	0
360	635.162	635.162	0.2791	0
361	677.209	677.209	0.2924	0
362	705.24	705.24	0.4472	0
363	707.243	707.243	0.3249	0
364	721.258	721.258	0.2722	0
365	749.29	749.29	0.2641	0
366	789.334	789.334	0.2604	0
367	817.365	817.365	0.3589	0
368	667.197	667.197	0.2602	0
369	681.213	681.213	0.5134	0
370	695.228	695.228	0.5064	0
371	759.299	759.299	0.3616	0
372	773.315	773.315	0.2911	0
373	525.037	525.037	1.2908	0
374	539.053	539.053	0.2703	0
375	717.252	717.252	0.4529	0
376	745.284	745.284	0.4568	0
377	833.381	833.381	0.276	0
378	847.397	847.397	0.3995	0
379	861.413	861.413	0.3903	0
380	875.428	875.428	0.4445	0
381	889.444	889.444	0.3953	0
382	903.46	903.46	0.3937	0
383	917.475	917.475	0.3445	0
384	931.491	931.491	0.3484	0
385	497.005	497.005	0.5585	0
386	525.036	525.036	0.4601	0
387	553.067	553.067	0.2956	0
388	945.506	945.506	0.3794	0
389	685.214	685.214	0.2648	0
390	741.276	741.276	0.265	0
391	811.355	811.355	0.3541	0
392	839.386	839.386	0.3947	0
393	895.449	895.449	0.2824	0
394	683.211	683.211	0.3718	0
395	697.226	697.226	0.3897	0
396	711.242	711.242	0.2815	0
397	813.355	813.355	0.2743	0
398	827.371	827.371	0.2901	0
399	911.464	911.464	0.2791	0
400	719.249	719.249	0.2971	0
401	733.265	733.265	0.2648	0
402	761.297	761.297	0.2837	0
403	783.321	783.321	0.6022	0
404	951.509	951.509	0.3153	0
405	685.208	685.208	0.3302	0
406	699.223	699.223	0.4178	0
407	713.239	713.239	0.5592	0
408	727.254	727.254	0.4199	0
409	741.27	741.27	0.4971	0
410	755.286	755.286	0.5097	0
411	783.317	783.317	0.2901	0
412	519.02	519.02	1.3406	0
413	533.036	533.036	0.4924	0
414	547.051	547.051	0.4959	0
415	799.334	799.334	0.321	0
416	827.365	827.365	0.2926	0
417	841.381	841.381	0.2999	0
418	869.412	869.412	0.3071	0
419	879.423	879.423	0.3294	0
420	893.439	893.439	0.411	0
421	907.454	907.454	0.4116	0
422	921.47	921.47	0.4384	0
423	935.486	935.486	0.3478	0
424	949.501	949.501	0.4218	0
425	991.548	991.548	0.3174	0
426	731.256	731.256	0.2784	0
427	857.397	857.397	0.2949	0
428	701.221	701.221	0.4202	0
429	715.237	715.237	0.3611	0
430	729.252	729.252	0.4476	0
431	743.268	743.268	0.453	0
432	757.284	757.284	0.4308	0
433	901.444	901.444	0.3639	0
434	915.46	915.46	0.332	0
435	929.475	929.475	0.2693	0
436	957.506	957.506	0.2875	0
437	225.688	225.688	0.2837	0
438	239.703	239.703	0.2982	0
439	865.402	865.402	0.3446	0
440	879.418	879.418	0.3096	0
441	521.017	521.017	0.8264	0
442	535.033	535.033	0.4537	0
443	873.41	873.41	0.4246	0
444	887.426	887.426	0.5202	0
445	915.457	915.457	0.2917	0
446	731.249	731.249	0.2786	0
447	759.281	759.281	0.3613	0
448	773.296	773.296	0.2807	0
449	831.36	831.36	0.2664	0
450	845.376	845.376	0.3069	0
451	859.391	859.391	0.3644	0
452	873.407	873.407	0.4206	0
453	887.423	887.423	0.2839	0
454	901.438	901.438	0.3683	0
455	915.454	915.454	0.364	0
456	183.636	183.636	0.2908	0
457	225.683	225.683	0.2714	0
458	825.353	825.353	0.3775	0
459	839.369	839.369	0.5503	0
460	853.384	853.384	0.5534	0
461	867.4	867.4	0.471	0
462	881.415	881.415	0.5326	0
463	895.431	895.431	0.7989	0
464	909.447	909.447	0.4698	0
465	923.462	923.462	0.3293	0
466	937.478	937.478	0.4851	0
467	965.509	965.509	0.3137	0
468	683.192	683.192	0.2904	0
469	711.223	711.223	0.3179	0
470	725.239	725.239	0.3467	0
471	739.255	739.255	0.4104	0
472	753.27	753.27	0.4079	0
473	891.423	891.423	0.3363	0
474	905.439	905.439	0.3894	0
475	919.454	919.454	0.2699	0
476	933.47	933.47	0.3657	0
477	947.486	947.486	0.3071	0
478	961.501	961.501	0.3389	0
479	975.517	975.517	0.2928	0
480	959.499	959.499	0.5315	0
481	973.514	973.514	0.3916	0
482	549.038	549.038	0.701	0
483	563.054	563.054	0.3698	0
484	577.069	577.069	0.4367	0
485	703.21	703.21	0.2776	0
486	713.221	713.221	0.2608	0
487	741.252	741.252	0.3478	0
488	769.284	769.284	0.2979	0
489	191.638	191.638	0.3182	0
490	289.747	289.747	0.2736	0
491	871.397	871.397	0.2601	0
492	899.428	899.428	0.281	0
493	927.46	927.46	0.2588	0
494	941.473	941.473	0.2742	0
495	955.489	955.489	0.3149	0
496	551.035	551.035	0.7946	0
497	565.051	565.051	0.3543	0
498	579.066	579.066	0.3943	0
499	757.265	757.265	0.3592	0
500	799.312	799.312	0.3401	0
501	821.337	821.337	0.2661	0
502	877.4	877.4	0.2681	0
503	771.28	771.28	0.3168	0
504	785.296	785.296	0.3071	0
505	865.384	865.384	0.3383	0
506	879.4	879.4	0.4817	0
507	907.431	907.431	0.5874	0
508	921.447	921.447	0.542	0
509	935.462	935.462	0.6324	0
510	949.478	949.478	0.373	0
511	963.494	963.494	0.3251	0
512	1005.54	1005.54	0.3368	0
513	1019.56	1019.56	0.3205	0
514	529.005	529.005	0.2609	0
515	543.021	543.021	0.3392	0
516	553.032	553.032	0.5771	0
517	567.048	567.048	0.3684	0
518	999.53	999.53	0.2955	0
519	1027.56	1027.56	0.2891	0
520	547.023	547.023	0.8487	0
521	575.054	575.054	0.5587	0
522	889.405	889.405	0.3575	0
523	903.421	903.421	0.2929	0
524	945.468	945.468	0.3433	0
525	889.402	889.402	0.2765	0
526	903.418	903.418	0.4225	0
527	917.433	917.433	0.2908	0
528	931.449	931.449	0.3675	0
529	813.316	813.316	0.5192	0
530	869.379	869.379	0.403	0
531	883.395	883.395	0.3441	0
532	897.41	897.41	0.473	0
533	911.426	911.426	0.478	0
534	925.442	925.442	0.3755	0
535	939.457	939.457	0.4654	0
536	953.473	953.473	0.4193	0
537	967.488	967.488	0.2652	0
538	981.504	981.504	0.2816	0
539	921.434	921.434	0.3177	0
540	949.465	949.465	0.323	0
541	991.512	991.512	0.2703	0
542	1005.53	1005.53	0.2893	0
543	563.033	563.033	0.443	0
544	591.064	591.064	0.3477	0
545	757.25	757.25	0.2857	0
546	785.281	785.281	0.2606	0
547	863.368	863.368	0.3247	0
548	877.384	877.384	0.3645	0
549	891.4	891.4	0.5064	0
550	905.415	905.415	0.5404	0
551	919.431	919.431	0.6922	0
552	933.447	933.447	0.6642	0
553	947.462	947.462	0.5801	0
554	961.478	961.478	0.7109	0
555	975.494	975.494	0.5895	0
556	989.509	989.509	0.4891	0
557	1003.52	1003.52	0.4095	0
558	1017.54	1017.54	0.411	0
559	815.314	815.314	0.2646	0
560	927.439	927.439	0.2991	0
561	541.006	541.006	3.0289	0
562	569.037	569.037	1.6955	0
563	913.42	913.42	0.5983	0
564	941.452	941.452	0.6476	0
565	955.467	955.467	0.5205	0
566	969.483	969.483	0.3901	0
567	943.452	943.452	0.2605	0
568	971.484	971.484	0.355	0
569	915.421	915.421	0.2866	0
570	929.436	929.436	0.4876	0
571	543.003	543.003	3.016	0
572	557.019	557.019	0.9067	0
573	879.379	879.379	0.267	0
574	921.426	921.426	0.3122	0
575	227.65	227.65	0.275	0
576	479.932	479.932	0.4444	0
577	909.41	909.41	0.428	0
578	937.442	937.442	0.5074	0
579	951.457	951.457	0.446	0
580	965.473	965.473	0.3496	0
581	979.489	979.489	0.4504	0
582	993.504	993.504	0.3616	0
583	1007.52	1007.52	0.3494	0
584	557.016	557.016	0.3285	0
585	585.047	585.047	0.3176	0
586	707.183	707.183	0.4727	0
587	721.199	721.199	0.3348	0
588	545	545	2.3895	0
589	559.016	559.016	1.1745	0
590	707.181	707.181	0.4801	0
591	889.384	889.384	0.3383	0
592	903.4	903.4	0.4857	0
593	917.415	917.415	0.525	0
594	931.431	931.431	0.6855	0
595	945.447	945.447	0.5748	0
596	959.462	959.462	0.6564	0
597	973.478	973.478	0.6293	0
598	987.494	987.494	0.6056	0
599	1001.51	1001.51	0.5455	0
600	1015.52	1015.52	0.42	0
601	1029.54	1029.54	0.3138	0
602	1057.57	1057.57	0.3855	0
603	209.623	209.623	0.2851	0
604	251.67	251.67	0.2617	0
605	695.164	695.164	0.2912	0
606	709.18	709.18	0.4875	0
607	723.196	723.196	0.3568	0
608	737.211	737.211	0.273	0
609	551.002	551.002	0.9339	0
610	565.018	565.018	0.9452	0
611	869.358	869.358	0.27	0
612	897.389	897.389	0.3623	0
613	911.405	911.405	0.4626	0
614	925.421	925.421	0.383	0
615	939.436	939.436	0.5457	0
616	953.452	953.452	0.3685	0
617	967.467	967.467	0.3532	0
618	981.483	981.483	0.2858	0
619	561.013	561.013	0.4747	0
620	575.029	575.029	0.3774	0
621	927.421	927.421	0.3064	0
622	941.437	941.437	0.2791	0
623	955.452	955.452	0.3813	0
624	969.468	969.468	0.3961	0
625	983.483	983.483	0.2797	0
626	997.499	997.499	0.3794	0
627	561.01	561.01	0.2866	0
628	813.291	813.291	0.2702	0
629	935.426	935.426	0.3241	0
630	949.442	949.442	0.3977	0
631	189.593	189.593	0.2732	0
632	259.671	259.671	0.2583	0
633	587.036	587.036	0.4459	0
634	601.052	601.052	0.7421	0
635	963.457	963.457	0.4697	0
636	977.473	977.473	0.4707	0
637	991.488	991.488	0.5368	0
638	1005.5	1005.5	0.4632	0
639	1019.52	1019.52	0.4485	0
640	1033.54	1033.54	0.3936	0
641	929.415	929.415	0.3266	0
642	957.447	957.447	0.3709	0
643	999.494	999.494	0.5144	0
644	183.58	183.58	0.265	0
645	197.595	197.595	0.319	0
646	951.436	951.436	0.2803	0
647	993.483	993.483	0.2641	0
648	575.014	575.014	0.4301	0
649	967.452	967.452	0.3157	0
650	981.468	981.468	0.2989	0
651	995.484	995.484	0.4356	0
652	1009.5	1009.5	0.4151	0
653	1023.51	1023.51	0.2675	0
654	591.027	591.027	0.2944	0
655	605.043	605.043	0.2782	0
656	947.426	947.426	0.2954	0
657	961.441	961.441	0.2809	0
658	975.457	975.457	0.4422	0
659	989.473	989.473	0.5377	0
660	1003.49	1003.49	0.4813	0
661	1017.5	1017.5	0.6276	0
662	1031.52	1031.52	0.3573	0
663	1045.54	1045.54	0.3773	0
664	1059.55	1059.55	0.2709	0
665	235.628	235.628	0.3807	0
666	487.91	487.91	0.289	0
667	501.926	501.926	0.3927	0
668	515.941	515.941	0.3884	0
669	557.988	557.988	0.3372	0
670	941.415	941.415	0.3653	0
671	955.431	955.431	0.3303	0
672	969.447	969.447	0.4065	0
673	983.462	983.462	0.3243	0
674	997.478	997.478	0.4761	0
675	1011.49	1011.49	0.3534	0
676	1025.51	1025.51	0.3798	0
677	999.478	999.478	0.2955	0
678	1013.49	1013.49	0.2789	0
679	1027.51	1027.51	0.3054	0
680	993.468	993.468	0.3873	0
681	1007.48	1007.48	0.366	0
682	1049.53	1049.53	0.2651	0
683	199.581	199.581	0.2689	0
684	213.596	213.596	0.2575	0
685	1021.5	1021.5	0.288	0
686	1035.51	1035.51	0.3121	0
687	585.011	585.011	0.2967	0
688	599.026	599.026	0.3992	0
689	613.042	613.042	0.3322	0
690	579.002	579.002	0.5395	0
691	607.033	607.033	0.4233	0
692	749.191	749.191	0.2976	0
693	945.41	945.41	0.2771	0
694	1001.47	1001.47	0.4071	0
695	1043.52	1043.52	0.2825	0
696	1085.57	1085.57	0.2911	0
697	213.593	213.593	0.2957	0
698	227.608	227.608	0.2976	0
699	973.441	973.441	0.4638	0
700	987.457	987.457	0.388	0
701	1015.49	1015.49	0.5128	0
702	1029.5	1029.5	0.4341	0
703	1057.54	1057.54	0.3286	0
704	587.008	587.008	0.3086	0
705	601.023	601.023	0.2635	0
706	991.452	991.452	0.3537	0
707	1019.48	1019.48	0.3249	0
708	1033.5	1033.5	0.509	0
709	1047.51	1047.51	0.3357	0
710	1061.53	1061.53	0.3501	0
711	1075.55	1075.55	0.2647	0
712	1089.56	1089.56	0.323	0
713	999.457	999.457	0.416	0
714	1013.47	1013.47	0.3871	0
715	1027.49	1027.49	0.4139	0
716	1041.5	1041.5	0.3155	0
717	187.547	187.547	0.2694	0
718	201.562	201.562	0.2889	0
719	201.56	201.56	0.2769	0
720	215.576	215.576	0.2711	0
721	229.591	229.591	0.258	0
722	1017.47	1017.47	0.3189	0
723	1045.5	1045.5	0.3471	0
724	1087.55	1087.55	0.2582	0
725	1101.56	1101.56	0.3195	0
726	1031.48	1031.48	0.2893	0
727	1059.51	1059.51	0.268	0
728	1073.53	1073.53	0.3553	0
729	191.542	191.542	0.2959	0
730	205.557	205.557	0.2742	0
731	185.534	185.534	0.261	0
732	227.58	227.58	0.2585	0
733	791.202	791.202	0.346	0
734	1029.47	1029.47	0.3317	0
735	189.516	189.516	0.3051	0
736	217.547	217.547	0.2767	0
737	211.529	211.529	0.2576	0
738	239.56	239.56	0.2657	0
739	183.494	183.494	0.2814	0
740	197.51	197.51	0.3114	0
741	187.494	187.494	0.3185	0
742	201.509	201.509	0.3137	0
743	217.525	217.525	0.2693	0
744	231.54	231.54	0.2886	0
745	187.488	187.488	0.2788	0
746	229.535	229.535	0.2648	0
747	193.485	193.485	0.3061	0
748	207.5	207.5	0.2916	0
749	533.861	533.861	0.3357	0
750	547.877	547.877	0.7148	0
751	561.893	561.893	0.5295	0
752	575.908	575.908	0.3318	0
753	195.482	195.482	0.2773	0
754	251.545	251.545	0.2866	0
755	307.608	307.608	0.279	0
756	209.484	209.484	0.2627	0
757	307.593	307.593	0.2739	0
758	191.46	191.46	0.264	0
759	261.538	261.538	0.2853	0
760	513.82	513.82	0.369	0
761	193.46	193.46	0.3426	0
762	207.476	207.476	0.2583	0
763	197.463	197.463	0.2796	0
764	253.525	253.525	0.278	0
765	189.449	189.449	0.2657	0
766	203.464	203.464	0.2644	0
767	217.475	217.475	0.2598	0
768	231.49	231.49	0.2654	0
769	189.439	189.439	0.2668	0
770	203.455	203.455	0.284	0
771	233.484	233.484	0.2774	0
772	247.5	247.5	0.2735	0
773	183.428	183.428	0.2629	0
774	197.443	197.443	0.3514	0
775	225.475	225.475	0.2638	0
776	219.462	219.462	0.267	0
777	247.493	247.493	0.2764	0
778	189.428	189.428	0.2642	0
779	203.443	203.443	0.2629	0
780	759.056	759.056	0.2666	0
781	773.072	773.072	0.511	0
782	209.441	209.441	0.274	0
783	265.504	265.504	0.269	0
784	189.399	189.399	0.2702	0
785	203.415	203.415	0.3189	0
786	191.39	191.39	0.2597	0
787	205.405	205.405	0.2908	0
788	209.399	209.399	0.2939	0
789	223.415	223.415	0.2641	0
790	293.492	293.492	0.2644	0
791	607.844	607.844	0.3521	0
792	621.859	621.859	0.3198	0
793	221.405	221.405	0.2721	0
794	235.421	235.421	0.2938	0
795	625.854	625.854	0.3767	0
796	639.87	639.87	0.3697	0
797	653.886	653.886	0.4159	0
798	181.346	181.346	0.2658	0
799	195.362	195.362	0.2617	0
800	209.378	209.378	0.3085	0
801	197.356	197.356	0.288	0
802	267.434	267.434	0.2946	0
803	191.332	191.332	0.2671	0
804	401.567	401.567	0.2962	0
805	205.339	205.339	0.2799	0
806	233.37	233.37	0.2677	0
807	209.324	209.324	0.2742	0
808	251.371	251.371	0.3118	0
809	223.322	223.322	0.2724	0
810	237.338	237.338	0.2754	0
811	181.274	181.274	0.2635	0
812	195.289	195.289	0.2816	0
813	181.263	181.263	0.3237	0
814	195.279	195.279	0.2654	0
815	223.293	223.293	0.2977	0
816	237.308	237.308	0.2787	0
817	189.245	189.245	0.3739	0
818	217.277	217.277	0.265	0
819	197.245	197.245	0.2628	0
820	211.261	211.261	0.3029	0
821	211.255	211.255	0.272	0
822	253.302	253.302	0.4578	0
823	191.23	191.23	0.2633	0
824	205.245	205.245	0.3083	0
825	529.604	529.604	0.2676	0
826	669.76	669.76	0.3122	0
827	193.222	193.222	0.2821	0
828	235.268	235.268	0.288	0
829	189.213	189.213	0.2977	0
830	203.228	203.228	0.3001	0
831	185.204	185.204	0.264	0
832	227.251	227.251	0.2702	0
833	193.206	193.206	0.2824	0
834	221.237	221.237	0.274	0
835	189.196	189.196	0.288	0
836	203.211	203.211	0.2918	0
837	185.189	185.189	0.3072	0
838	213.22	213.22	0.2757	0
839	189.193	189.193	0.2611	0
840	203.208	203.208	0.2598	0
841	215.221	215.221	0.2859	0
842	243.253	243.253	0.2636	0
843	189.186	189.186	0.2817	0
844	203.201	203.201	0.2696	0
845	183.178	183.178	0.2623	0
846	253.256	253.256	0.3373	0
847	187.181	187.181	0.2673	0
848	201.197	201.197	0.262	0
849	183.171	183.171	0.2696	0
850	253.249	253.249	0.2885	0
851	191.169	191.169	0.3074	0
852	205.184	205.184	0.2791	0
853	243.224	243.224	0.6254	0
854	257.24	257.24	0.4466	0
855	271.255	271.255	1.1695	0
856	285.271	285.271	0.5815	0
857	355.349	355.349	0.4418	0
858	369.365	369.365	0.5823	0
859	383.381	383.381	0.5119	0
860	397.396	397.396	0.5247	0
861	411.412	411.412	0.3915	0
862	425.428	425.428	0.2815	0
863	439.443	439.443	0.3436	0
864	271.253	271.253	0.2806	0
865	383.378	383.378	0.2678	0
866	283.265	283.265	0.4921	0
867	689.718	689.718	0.2796	0
868	235.207	235.207	0.8462	0
869	249.222	249.222	0.5909	0
870	277.254	277.254	0.4241	0
871	187.146	187.146	0.2671	0
872	243.208	243.208	0.2875	0
873	187.132	187.132	0.2918	0
874	215.163	215.163	0.3648	0
875	239.189	239.189	0.2901	0
876	267.22	267.22	0.2728	0
877	271.219	271.219	0.3317	0
878	355.313	355.313	0.3293	0
879	369.329	369.329	0.302	0
880	383.344	383.344	0.3821	0
881	397.36	397.36	0.4543	0
882	411.375	411.375	0.2649	0
883	425.391	425.391	0.4726	0
884	453.422	453.422	0.283	0
885	467.438	467.438	0.3632	0
886	495.469	495.469	0.2751	0
887	509.485	509.485	0.3281	0
888	191.126	191.126	0.3474	0
889	275.22	275.22	0.2753	0
890	243.18	243.18	2.3145	0
891	271.211	271.211	0.3432	0
892	191.116	191.116	0.295	0
893	219.148	219.148	0.2996	0
894	201.124	201.124	0.295	0
895	215.139	215.139	0.2691	0
896	187.107	187.107	0.2624	0
897	201.122	201.122	0.2604	0
898	197.117	197.117	0.2929	0
899	211.132	211.132	0.3107	0
900	309.241	309.241	0.4288	0
901	323.257	323.257	0.3629	0
902	337.272	337.272	0.5477	0
903	343.276	343.276	0.3158	0
904	357.292	357.292	0.4331	0
905	371.308	371.308	0.4596	0
906	385.323	385.323	0.4973	0
907	399.339	399.339	0.6792	0
908	413.355	413.355	0.5197	0
909	427.37	427.37	0.437	0
910	441.386	441.386	0.5407	0
911	455.402	455.402	0.4626	0
912	469.417	469.417	0.2722	0
913	483.433	483.433	0.5354	0
914	497.449	497.449	0.4805	0
915	511.464	511.464	0.3527	0
916	525.48	525.48	0.3634	0
917	539.495	539.495	0.3303	0
918	595.558	595.558	0.2827	0
919	207.123	207.123	0.2738	0
920	221.139	221.139	0.311	0
921	185.097	185.097	0.4329	0
922	199.113	199.113	0.7414	0
923	241.16	241.16	1.2167	0
924	269.191	269.191	0.3135	0
925	221.129	221.129	0.2577	0
926	375.301	375.301	0.2743	0
927	355.276	355.276	0.2928	0
928	369.292	369.292	0.3004	0
929	383.308	383.308	0.2756	0
930	397.323	397.323	0.3642	0
931	439.37	439.37	0.3062	0
932	467.402	467.402	0.3089	0
933	495.433	495.433	0.2946	0
934	235.137	235.137	0.3385	0
935	249.153	249.153	1.0193	0
936	277.184	277.184	1.8653	0
937	291.2	291.2	1.0221	0
938	305.216	305.216	0.3197	0
939	331.24	331.24	0.8585	0
940	359.271	359.271	0.2623	0
941	387.303	387.303	0.339	0
942	401.318	401.318	0.2645	0
943	415.334	415.334	0.3494	0
944	457.381	457.381	0.2652	0
945	471.397	471.397	0.2635	0
946	499.428	499.428	0.3621	0
947	513.444	513.444	0.3063	0
948	569.506	569.506	0.2819	0
949	207.1	207.1	0.259	0
950	291.194	291.194	0.3793	0
951	189.077	189.077	0.5644	0
952	203.092	203.092	0.8157	0
953	203.092	203.092	0.2655	0
954	231.123	231.123	0.2611	0
955	195.082	195.082	0.3984	0
956	237.128	237.128	0.7985	0
957	265.16	265.16	0.2814	0
958	411.323	411.323	0.4461	0
959	621.558	621.558	0.4135	0
960	649.589	649.589	0.3156	0
961	203.09	203.09	0.3342	0
962	217.106	217.106	0.2701	0
963	231.121	231.121	0.4752	0
964	245.137	245.137	0.3496	0
965	273.168	273.168	0.2702	0
966	247.138	247.138	0.2692	0
967	751.702	751.702	0.2719	0
968	247.137	247.137	0.3177	0
969	275.169	275.169	1.1227	0
970	303.2	303.2	0.3212	0
971	321.22	321.22	1.2389	0
972	377.283	377.283	0.546	0
973	489.408	489.408	0.2622	0
974	337.236	337.236	0.2888	0
975	351.252	351.252	2.3226	0
976	365.267	365.267	1.5775	0
977	379.283	379.283	0.2641	0
978	393.299	393.299	0.464	0
979	421.33	421.33	0.2893	0
980	435.346	435.346	0.4759	0
981	449.361	449.361	0.4086	0
982	463.377	463.377	0.424	0
983	477.393	477.393	0.6178	0
984	505.424	505.424	0.7819	0
985	519.439	519.439	0.5512	0
986	533.455	533.455	2.9111	0
987	547.471	547.471	0.4135	0
988	561.486	561.486	2.9202	0
989	589.518	589.518	1.141	0
990	357.256	357.256	0.3407	0
991	385.287	385.287	0.4533	0
992	413.318	413.318	0.4294	0
993	427.334	427.334	0.3817	0
994	441.35	441.35	0.3716	0
995	455.365	455.365	0.3754	0
996	469.381	469.381	0.3741	0
997	483.397	483.397	0.3368	0
998	497.412	497.412	0.2886	0
999	511.428	511.428	0.4066	0
1000	201.077	201.077	1.7031	0
1001	761.703	761.703	0.3379	0
1002	221.097	221.097	0.3058	0
1003	235.113	235.113	0.6451	0
1004	243.121	243.121	0.4234	0
1005	271.153	271.153	0.3023	0
1006	277.16	277.16	0.4867	0
1007	291.175	291.175	0.326	0
1008	183.054	183.054	0.2715	0
1009	197.069	197.069	0.2742	0
1010	231.107	231.107	0.2674	0
1011	343.232	343.232	0.3616	0
1012	203.075	203.075	0.2642	0
1013	217.091	217.091	0.2635	0
1014	231.106	231.106	0.3383	0
1015	245.122	245.122	0.3454	0
1016	333.22	333.22	1.9619	0
1017	417.314	417.314	0.269	0
1018	487.392	487.392	0.3	0
1019	501.408	501.408	0.3319	0
1020	529.439	529.439	0.385	0
1021	571.486	571.486	0.2679	0
1022	237.111	237.111	0.2977	0
1023	279.158	279.158	0.2678	0
1024	335.22	335.22	0.3879	0
1025	349.236	349.236	0.8848	0
1026	363.252	363.252	0.7483	0
1027	377.267	377.267	0.5397	0
1028	391.283	391.283	0.6764	0
1029	405.299	405.299	0.3341	0
1030	419.314	419.314	0.4546	0
1031	433.33	433.33	0.3643	0
1032	447.346	447.346	0.3232	0
1033	461.361	461.361	0.2816	0
1034	517.424	517.424	0.2863	0
1035	559.471	559.471	0.3383	0
1036	183.05	183.05	0.3034	0
1037	267.144	267.144	0.3709	0
1038	425.318	425.318	0.2587	0
1039	439.334	439.334	0.2727	0
1040	271.145	271.145	0.4214	0
1041	285.16	285.16	0.3798	0
1042	299.176	299.176	0.447	0
1043	313.192	313.192	4.8185	0
1044	327.207	327.207	0.2872	0
1045	341.223	341.223	6.3377	0
1046	355.239	355.239	0.8341	0
1047	369.254	369.254	0.5438	0
1048	383.27	383.27	0.456	0
1049	397.285	397.285	0.3678	0
1050	425.317	425.317	0.2841	0
1051	233.101	233.101	0.5468	0
1052	247.116	247.116	0.3442	0
1053	361.243	361.243	5.162	0
1054	389.274	389.274	0.7214	0
1055	193.053	193.053	0.3278	0
1056	235.101	235.101	0.6507	0
1057	249.117	249.117	0.2878	0
1058	277.148	277.148	0.407	0
1059	291.164	291.164	0.4501	0
1060	191.05	191.05	0.2771	0
1061	275.144	275.144	0.356	0
1062	315.189	315.189	1.8664	0
1063	343.22	343.22	7.2888	0
1064	357.236	357.236	0.3545	0
1065	427.314	427.314	0.2852	0
1066	377.258	377.258	0.6055	0
1067	405.289	405.289	0.2985	0
1068	243.106	243.106	0.6164	0
1069	271.137	271.137	0.7282	0
1070	345.219	345.219	0.2908	0
1071	401.282	401.282	0.3432	0
1072	415.298	415.298	0.2845	0
1073	443.329	443.329	0.2601	0
1074	485.376	485.376	0.3131	0
1075	499.391	499.391	0.3484	0
1076	513.407	513.407	0.3044	0
1077	291.158	291.158	0.3303	0
1078	305.173	305.173	0.4538	0
1079	333.205	333.205	0.3034	0
1080	347.22	347.22	0.3476	0
1081	201.056	201.056	0.297	0
1082	229.088	229.088	0.2668	0
1083	353.224	353.224	0.3113	0
1084	367.24	367.24	0.2596	0
1085	183.034	183.034	0.2594	0
1086	197.049	197.049	0.2798	0
1087	203.056	203.056	0.3392	0
1088	217.072	217.072	0.5243	0
1089	309.174	309.174	0.8703	0
1090	337.205	337.205	0.2669	0
1091	351.221	351.221	2.4061	0
1092	365.237	365.237	1.908	0
1093	393.268	393.268	0.5006	0
1094	791.713	791.713	0.3733	0
1095	889.823	889.823	0.2993	0
1096	231.085	231.085	0.2594	0
1097	245.101	245.101	0.4239	0
1098	273.132	273.132	0.4293	0
1099	299.16	299.16	0.3221	0
1100	313.175	313.175	0.4738	0
1101	327.191	327.191	0.4967	0
1102	341.207	341.207	1.2111	0
1103	233.085	233.085	0.6099	0
1104	247.101	247.101	0.4105	0
1105	275.132	275.132	0.5119	0
1106	303.163	303.163	0.2702	0
1107	345.21	345.21	0.6969	0
1108	213.061	213.061	0.2744	0
1109	283.139	283.139	0.296	0
1110	313.173	313.173	0.3701	0
1111	341.204	341.204	0.3921	0
1112	351.215	351.215	0.6655	0
1113	365.231	365.231	0.343	0
1114	407.278	407.278	0.3468	0
1115	421.294	421.294	0.3806	0
1116	449.325	449.325	0.4653	0
1117	477.356	477.356	0.367	0
1118	491.372	491.372	0.4499	0
1119	505.387	505.387	0.3226	0
1120	185.028	185.028	4.1218	0
1121	199.043	199.043	1.2959	0
1122	189.031	189.031	0.2929	0
1123	217.063	217.063	0.2726	0
1124	413.282	413.282	0.3773	0
1125	427.298	427.298	0.2662	0
1126	441.313	441.313	0.2999	0
1127	455.329	455.329	0.2823	0
1128	483.36	483.36	0.2815	0
1129	511.392	511.392	0.2885	0
1130	725.63	725.63	0.3385	0
1131	739.645	739.645	0.4023	0
1132	205.048	205.048	0.2751	0
1133	275.126	275.126	0.5177	0
1134	289.142	289.142	0.5703	0
1135	303.158	303.158	0.4902	0
1136	317.173	317.173	0.2915	0
1137	331.189	331.189	0.3449	0
1138	401.266	401.266	0.2914	0
1139	415.282	415.282	0.2812	0
1140	235.08	235.08	0.3835	0
1141	249.095	249.095	0.2725	0
1142	277.127	277.127	0.3402	0
1143	291.142	291.142	0.4257	0
1144	305.158	305.158	0.307	0
1145	333.189	333.189	0.2945	0
1146	347.205	347.205	0.2879	0
1147	351.209	351.209	0.4836	0
1148	407.271	407.271	0.2603	0
1149	349.206	349.206	0.7141	0
1150	377.237	377.237	0.7098	0
1151	195.033	195.033	0.3566	0
1152	237.08	237.08	0.5085	0
1153	271.117	271.117	0.3093	0
1154	299.149	299.149	0.898	0
1155	313.164	313.164	1.4681	0
1156	327.18	327.18	1.2922	0
1157	341.196	341.196	2.5002	0
1158	355.211	355.211	0.673	0
1159	381.241	381.241	3.3427	0
1160	423.288	423.288	0.2818	0
1161	205.042	205.042	0.259	0
1162	219.057	219.057	0.3102	0
1163	243.085	243.085	0.3307	0
1164	271.116	271.116	0.2625	0
1165	217.054	217.054	0.2788	0
1166	357.211	357.211	0.298	0
1167	237.074	237.074	0.2675	0
1168	349.2	349.2	0.5287	0
1169	363.215	363.215	0.2768	0
1170	391.247	391.247	0.3617	0
1171	405.262	405.262	0.3334	0
1172	355.205	355.205	0.4908	0
1173	565.439	565.439	0.2866	0
1174	355.204	355.204	0.26	0
1175	369.219	369.219	0.4029	0
1176	369.219	369.219	0.2941	0
1177	383.235	383.235	0.3349	0
1178	397.251	397.251	0.3016	0
1179	273.111	273.111	0.312	0
1180	343.189	343.189	0.4303	0
1181	219.049	219.049	0.3681	0
1182	233.064	233.064	0.9173	0
1183	247.08	247.08	0.8666	0
1184	275.111	275.111	0.9239	0
1185	289.127	289.127	0.7573	0
1186	303.142	303.142	0.7277	0
1187	317.158	317.158	0.4306	0
1188	331.174	331.174	0.2931	0
1189	345.189	345.189	0.3809	0
1190	371.219	371.219	0.3963	0
1191	399.25	399.25	0.2692	0
1192	377.224	377.224	0.3818	0
1193	391.24	391.24	0.296	0
1194	275.108	275.108	0.375	0
1195	303.139	303.139	0.288	0
1196	395.241	395.241	0.2647	0
1197	423.273	423.273	0.3114	0
1198	437.288	437.288	0.3067	0
1199	479.335	479.335	0.3191	0
1200	493.351	493.351	0.2651	0
1201	507.367	507.367	0.3212	0
1202	535.398	535.398	1.1337	0
1203	563.429	563.429	0.5987	0
1204	187.007	187.007	1.4967	0
1205	201.022	201.022	0.2724	0
1206	345.184	345.184	0.5407	0
1207	359.199	359.199	0.2763	0
1208	401.246	401.246	0.3143	0
1209	443.293	443.293	0.2755	0
1210	457.308	457.308	0.2816	0
1211	485.339	485.339	0.3168	0
1212	653.527	653.527	0.2878	0
1213	275.104	275.104	0.3726	0
1214	289.119	289.119	0.3319	0
1215	331.166	331.166	0.2819	0
1216	385.227	385.227	1.1199	0
1217	399.243	399.243	0.7245	0
1218	423.27	423.27	0.2677	0
1219	465.317	465.317	0.2946	0
1220	479.332	479.332	0.4162	0
1221	507.364	507.364	0.259	0
1222	521.379	521.379	0.261	0
1223	567.431	567.431	0.3036	0
1224	595.462	595.462	0.5441	0
1225	609.478	609.478	0.2654	0
1226	189.007	189.007	0.2906	0
1227	231.054	231.054	0.2925	0
1228	275.103	275.103	0.4323	0
1229	345.181	345.181	0.2687	0
1230	347.184	347.184	0.5353	0
1231	361.2	361.2	0.3148	0
1232	373.213	373.213	0.6804	0
1233	387.228	387.228	0.3027	0
1234	191.008	191.008	0.2811	0
1235	205.024	205.024	0.2721	0
1236	195.012	195.012	1.6333	0
1237	209.027	209.027	0.2722	0
1238	353.189	353.189	0.2841	0
1239	367.204	367.204	0.4974	0
1240	381.219	381.219	0.2906	0
1241	395.235	395.235	0.2932	0
1242	369.205	369.205	0.3557	0
1243	383.22	383.22	0.2986	0
1244	231.049	231.049	0.3451	0
1245	245.064	245.064	0.2624	0
1246	273.095	273.095	0.6805	0
1247	301.127	301.127	0.3655	0
1248	315.142	315.142	0.2672	0
1249	343.174	343.174	0.3429	0
1250	357.189	357.189	0.4315	0
1251	361.193	361.193	0.2763	0
1252	375.209	375.209	0.3169	0
1253	365.195	365.195	0.6386	0
1254	379.21	379.21	0.3221	0
1255	393.226	393.226	0.4567	0
1256	421.257	421.257	0.3984	0
1257	435.273	435.273	0.2789	0
1258	449.288	449.288	0.2695	0
1259	491.335	491.335	0.3074	0
1260	505.351	505.351	0.2796	0
1261	365.191	365.191	0.399	0
1262	379.207	379.207	0.4111	0
1263	407.238	407.238	0.3371	0
1264	421.254	421.254	0.2702	0
1265	449.285	449.285	0.3575	0
1266	463.301	463.301	0.283	0
1267	477.317	477.317	0.4194	0
1268	491.332	491.332	0.3933	0
1269	505.348	505.348	0.3096	0
1270	519.364	519.364	0.3137	0
1271	533.379	533.379	0.4544	0
1272	617.473	617.473	0.2893	0
1273	645.504	645.504	0.2726	0
1274	317.137	317.137	0.3819	0
1275	331.153	331.153	0.3137	0
1276	399.228	399.228	0.4787	0
1277	427.26	427.26	0.4011	0
1278	455.291	455.291	0.3013	0
1279	347.169	347.169	0.3547	0
1280	361.185	361.185	0.2971	0
1281	371.196	371.196	0.2812	0
1282	385.212	385.212	0.2677	0
1283	291.105	291.105	0.2967	0
1284	305.12	305.12	0.2662	0
1285	379.204	379.204	0.4137	0
1286	393.219	393.219	0.4551	0
1287	421.251	421.251	0.3533	0
1288	209.012	209.012	0.2791	0
1289	237.044	237.044	0.2703	0
1290	319.136	319.136	0.353	0
1291	333.151	333.151	0.3638	0
1292	347.167	347.167	5.917	0
1293	361.183	361.183	1.6197	0
1294	271.08	271.08	0.3835	0
1295	313.127	313.127	0.2796	0
1296	355.174	355.174	0.3933	0
1297	369.189	369.189	0.2827	0
1298	387.209	387.209	0.3318	0
1299	401.224	401.224	0.2651	0
1300	375.193	375.193	0.333	0
1301	389.209	389.209	0.4021	0
1302	417.24	417.24	0.3459	0
1303	501.334	501.334	0.2866	0
1304	641.491	641.491	0.2812	0
1305	363.18	363.18	0.4925	0
1306	377.195	377.195	1.2721	0
1307	391.211	391.211	0.3973	0
1308	601.445	601.445	0.2595	0
1309	349.163	349.163	0.3947	0
1310	363.179	363.179	0.4755	0
1311	377.194	377.194	0.7667	0
1312	391.21	391.21	0.4539	0
1313	405.226	405.226	0.3849	0
1314	447.273	447.273	0.2849	0
1315	207.003	207.003	0.2785	0
1316	347.16	347.16	0.2725	0
1317	355.168	355.168	2.6963	0
1318	369.183	369.183	0.342	0
1319	383.199	383.199	0.3587	0
1320	397.214	397.214	0.3038	0
1321	411.23	411.23	0.2637	0
1322	425.245	425.245	0.2629	0
1323	363.176	363.176	1.1068	0
1324	377.191	377.191	0.311	0
1325	391.207	391.207	0.2702	0
1326	405.222	405.222	2.5881	0
1327	379.192	379.192	0.4775	0
1328	393.208	393.208	0.3617	0
1329	359.169	359.169	0.3901	0
1330	373.185	373.185	0.3175	0
1331	387.201	387.201	0.3191	0
1332	363.172	363.172	0.4758	0
1333	377.188	377.188	0.3903	0
1334	391.204	391.204	0.5758	0
1335	405.219	405.219	0.3308	0
1336	419.235	419.235	0.3912	0
1337	433.251	433.251	0.3377	0
1338	785.643	785.643	0.2582	0
1339	799.659	799.659	0.3107	0
1340	359.166	359.166	0.4454	0
1341	373.181	373.181	0.4445	0
1342	401.213	401.213	0.3628	0
1343	415.228	415.228	0.3223	0
1344	443.26	443.26	0.378	0
1345	309.109	309.109	0.2961	0
1346	351.156	351.156	0.4976	0
1347	395.205	395.205	0.2588	0
1348	465.283	465.283	0.2763	0
1349	479.299	479.299	0.3132	0
1350	493.315	493.315	0.3892	0
1351	521.346	521.346	0.3193	0
1352	413.222	413.222	0.5986	0
1353	427.238	427.238	0.3427	0
1354	595.425	595.425	0.2626	0
1355	623.457	623.457	0.4459	0
1356	833.692	833.692	0.2995	0
1357	769.62	769.62	0.4243	0
1358	783.635	783.635	0.3803	0
1359	363.164	363.164	0.4034	0
1360	377.18	377.18	0.3725	0
1361	405.211	405.211	0.28	0
1362	419.227	419.227	0.2944	0
1363	197.979	197.979	0.2662	0
1364	211.995	211.995	0.2898	0
1365	353.153	353.153	0.5118	0
1366	367.168	367.168	0.7112	0
1367	381.184	381.184	0.2847	0
1368	395.199	395.199	0.3644	0
1369	423.231	423.231	1.0028	0
1370	395.199	395.199	0.5705	0
1371	409.214	409.214	0.4281	0
1372	423.23	423.23	0.3117	0
1373	437.246	437.246	0.2704	0
1374	451.261	451.261	0.2958	0
1375	367.166	367.166	0.3122	0
1376	395.197	395.197	0.288	0
1377	385.185	385.185	0.3576	0
1378	399.201	399.201	0.3119	0
1379	221	221	0.2601	0
1380	249.032	249.032	1.6338	0
1381	369.167	369.167	0.3487	0
1382	383.182	383.182	0.4187	0
1383	389.189	389.189	0.9535	0
1384	403.205	403.205	0.2678	0
1385	181.956	181.956	0.2573	0
1386	195.972	195.972	0.3243	0
1387	203.981	203.981	0.2714	0
1388	217.997	217.997	0.2592	0
1389	245.026	245.026	0.4413	0
1390	273.058	273.058	0.3383	0
1391	287.073	287.073	0.2679	0
1392	343.136	343.136	0.3517	0
1393	371.167	371.167	0.5911	0
1394	385.183	385.183	0.4013	0
1395	417.219	417.219	0.3573	0
1396	431.235	431.235	0.3075	0
1397	563.382	563.382	0.2617	0
1398	591.414	591.414	0.8478	0
1399	619.445	619.445	1.0882	0
1400	647.476	647.476	0.3689	0
1401	347.14	347.14	0.2866	0
1402	361.155	361.155	0.2691	0
1403	405.204	405.204	0.3911	0
1404	419.22	419.22	0.3562	0
1405	433.235	433.235	0.6265	0
1406	447.251	447.251	0.464	0
1407	517.329	517.329	0.2857	0
1408	349.14	349.14	0.5687	0
1409	363.156	363.156	0.7461	0
1410	377.172	377.172	0.4301	0
1411	391.187	391.187	0.4779	0
1412	405.203	405.203	0.3403	0
1413	419.219	419.219	0.281	0
1414	365.158	365.158	0.3757	0
1415	379.174	379.174	0.3042	0
1416	393.189	393.189	0.4479	0
1417	435.236	435.236	0.3094	0
1418	449.252	449.252	0.2906	0
1419	353.143	353.143	0.3286	0
1420	367.159	367.159	0.3429	0
1421	381.175	381.175	0.404	0
1422	433.233	433.233	0.4218	0
1423	447.248	447.248	0.2925	0
1424	399.193	399.193	0.3548	0
1425	413.209	413.209	0.2959	0
1426	427.225	427.225	0.2755	0
1427	593.411	593.411	0.3085	0
1428	621.442	621.442	0.3754	0
1429	317.101	317.101	0.2666	0
1430	331.116	331.116	0.307	0
1431	345.132	345.132	1.0244	0
1432	425.221	425.221	0.5048	0
1433	439.238	439.238	0.3259	0
1434	453.253	453.253	0.2886	0
1435	467.269	467.269	0.2669	0
1436	481.285	481.285	0.3864	0
1437	495.3	495.3	0.3465	0
1438	245.02	245.02	0.2744	0
1439	273.051	273.051	0.4758	0
1440	323.107	323.107	2.81	0
1441	351.138	351.138	0.4856	0
1442	357.145	357.145	0.3983	0
1443	385.176	385.176	0.7307	0
1444	399.192	399.192	0.5094	0
1445	413.208	413.208	0.264	0
1446	427.223	427.223	0.3874	0
1447	441.239	441.239	0.3123	0
1448	555.367	555.367	0.4319	0
1449	583.398	583.398	0.2752	0
1450	193.962	193.962	0.2635	0
1451	207.978	207.978	0.2751	0
1452	403.196	403.196	0.3864	0
1453	417.211	417.211	0.4169	0
1454	345.13	345.13	1.2894	0
1455	359.145	359.145	1.7206	0
1456	379.167	379.167	0.5024	0
1457	393.183	393.183	0.498	0
1458	407.199	407.199	0.3273	0
1459	421.214	421.214	0.4431	0
1460	435.23	435.23	0.4771	0
1461	449.246	449.246	0.2926	0
1462	491.292	491.292	0.3057	0
1463	249.021	249.021	0.2653	0
1464	333.115	333.115	0.2666	0
1465	431.225	431.225	0.3549	0
1466	445.24	445.24	0.2993	0
1467	501.303	501.303	0.3839	0
1468	529.334	529.334	0.2897	0
1469	557.366	557.366	0.3076	0
1470	585.397	585.397	1.2537	0
1471	613.428	613.428	1.8551	0
1472	627.444	627.444	0.2639	0
1473	641.459	641.459	0.7993	0
1474	325.104	325.104	0.9036	0
1475	353.135	353.135	0.4922	0
1476	367.151	367.151	0.4959	0
1477	381.167	381.167	0.5667	0
1478	395.182	395.182	0.6049	0
1479	409.198	409.198	0.3538	0
1480	181.942	181.942	0.2956	0
1481	195.957	195.957	0.3161	0
1482	205.968	205.968	0.2711	0
1483	219.984	219.984	0.2996	0
1484	363.143	363.143	0.27	0
1485	377.159	377.159	1.679	0
1486	391.175	391.175	1.1254	0
1487	405.19	405.19	1.3132	0
1488	419.206	419.206	0.3404	0
1489	431.22	431.22	0.3419	0
1490	445.235	445.235	0.3026	0
1491	473.267	473.267	0.2895	0
1492	587.394	587.394	0.4052	0
1493	615.425	615.425	0.6609	0
1494	663.478	663.478	0.3108	0
1495	677.494	677.494	0.3257	0
1496	181.94	181.94	0.2634	0
1497	195.956	195.956	0.2943	0
1498	333.109	333.109	0.2846	0
1499	347.125	347.125	0.659	0
1500	419.205	419.205	0.3413	0
1501	447.236	447.236	0.3261	0
1502	457.248	457.248	0.2951	0
1503	485.279	485.279	4.2525	0
1504	499.295	499.295	0.4804	0
1505	513.31	513.31	1.1755	0
1506	365.144	365.144	0.2607	0
1507	379.159	379.159	0.4563	0
1508	393.175	393.175	0.6091	0
1509	407.19	407.19	0.5015	0
1510	421.206	421.206	0.4573	0
1511	435.222	435.222	0.3627	0
1512	449.237	449.237	0.3166	0
1513	397.178	397.178	0.4318	0
1514	411.193	411.193	0.3033	0
1515	425.209	425.209	0.4613	0
1516	575.375	575.375	0.5259	0
1517	589.391	589.391	0.7	0
1518	603.406	603.406	0.8305	0
1519	617.422	617.422	0.7705	0
1520	631.438	631.438	0.4023	0
1521	185.938	185.938	0.2821	0
1522	199.955	199.955	0.2811	0
1523	261.023	261.023	0.2911	0
1524	373.147	373.147	0.7004	0
1525	405.183	405.183	0.355	0
1526	419.199	419.199	0.3408	0
1527	433.214	433.214	0.3834	0
1528	447.23	447.23	0.3354	0
1529	461.246	461.246	0.3403	0
1530	275.037	275.037	0.2863	0
1531	303.068	303.068	0.3399	0
1532	317.084	317.084	0.3057	0
1533	331.099	331.099	0.3013	0
1534	345.115	345.115	0.4395	0
1535	415.193	415.193	0.5278	0
1536	429.209	429.209	0.2692	0
1537	443.225	443.225	0.4476	0
1538	457.24	457.24	0.2869	0
1539	193.945	193.945	0.2692	0
1540	207.961	207.961	0.2783	0
1541	335.103	335.103	0.9243	0
1542	349.119	349.119	0.917	0
1543	391.166	391.166	0.917	0
1544	405.181	405.181	0.2859	0
1545	411.188	411.188	0.9485	0
1546	425.204	425.204	0.5815	0
1547	449.23	449.23	0.3246	0
1548	491.277	491.277	0.3896	0
1549	505.293	505.293	0.3687	0
1550	519.309	519.309	0.2805	0
1551	743.56	743.56	0.4148	0
1552	189.94	189.94	0.264	0
1553	203.955	203.955	0.2907	0
1554	365.135	365.135	0.6779	0
1555	379.151	379.151	0.6011	0
1556	393.167	393.167	0.8135	0
1557	407.182	407.182	0.4388	0
1558	421.198	421.198	0.3617	0
1559	435.214	435.214	0.4497	0
1560	477.261	477.261	0.329	0
1561	491.276	491.276	0.273	0
1562	367.137	367.137	0.7384	0
1563	381.153	381.153	0.4527	0
1564	437.216	437.216	0.2886	0
1565	451.231	451.231	0.2791	0
1566	493.278	493.278	0.2775	0
1567	309.071	309.071	0.3843	0
1568	337.102	337.102	0.488	0
1569	351.118	351.118	1.527	0
1570	365.133	365.133	23.1436	0
1571	379.149	379.149	1.0117	0
1572	421.196	421.196	0.3864	0
1573	435.212	435.212	0.3442	0
1574	463.243	463.243	0.3232	0
1575	491.275	491.275	0.2742	0
1576	185.932	185.932	0.2746	0
1577	213.964	213.964	0.528	0
1578	227.98	227.98	0.2624	0
1579	371.14	371.14	0.5031	0
1580	399.171	399.171	0.2755	0
1581	401.173	401.173	0.2997	0
1582	415.188	415.188	0.3146	0
1583	429.204	429.204	0.2646	0
1584	443.22	443.22	0.3663	0
1585	457.235	457.235	0.2873	0
1586	471.251	471.251	0.2638	0
1587	441.217	441.217	0.2646	0
1588	455.233	455.233	0.3697	0
1589	469.248	469.248	0.305	0
1590	497.28	497.28	0.2903	0
1591	783.599	783.599	0.4825	0
1592	825.646	825.646	0.3179	0
1593	303.062	303.062	0.2747	0
1594	317.077	317.077	0.2731	0
1595	331.093	331.093	0.4336	0
1596	345.109	345.109	0.3095	0
1597	359.124	359.124	0.3536	0
1598	373.14	373.14	0.3177	0
1599	401.171	401.171	0.6109	0
1600	415.187	415.187	0.5726	0
1601	429.203	429.203	0.3366	0
1602	443.218	443.218	0.4076	0
1603	485.265	485.265	0.2792	0
1604	363.128	363.128	0.3124	0
1605	377.144	377.144	0.289	0
1606	391.159	391.159	0.4265	0
1607	433.206	433.206	0.3522	0
1608	447.222	447.222	0.3069	0
1609	461.238	461.238	0.2677	0
1610	475.253	475.253	0.2843	0
1611	601.393	601.393	9.0069	0
1612	437.209	437.209	0.553	0
1613	451.225	451.225	0.4334	0
1614	465.24	465.24	0.3183	0
1615	479.256	479.256	0.3616	0
1616	493.272	493.272	0.2847	0
1617	339.099	339.099	0.3756	0
1618	353.115	353.115	0.9878	0
1619	367.13	367.13	15.3541	0
1620	405.173	405.173	0.3633	0
1621	419.188	419.188	0.3258	0
1622	307.062	307.062	0.3725	0
1623	321.078	321.078	0.5442	0
1624	335.093	335.093	0.9126	0
1625	349.109	349.109	0.9018	0
1626	409.176	409.176	0.5878	0
1627	423.192	423.192	0.3481	0
1628	183.923	183.923	0.3182	0
1629	197.939	197.939	0.2731	0
1630	355.113	355.113	0.4098	0
1631	369.129	369.129	0.5188	0
1632	383.144	383.144	0.4743	0
1633	397.16	397.16	0.4509	0
1634	411.176	411.176	0.3733	0
1635	439.207	439.207	0.2854	0
1636	481.254	481.254	0.4097	0
1637	495.27	495.27	0.3351	0
1638	509.285	509.285	0.3011	0
1639	287.037	287.037	0.274	0
1640	343.099	343.099	0.5319	0
1641	361.119	361.119	0.4183	0
1642	375.134	375.134	0.2762	0
1643	355.112	355.112	11.4288	0
1644	369.127	369.127	22.8458	0
1645	383.143	383.143	19.0116	0
1646	397.159	397.159	14.8338	0
1647	433.199	433.199	0.2697	0
1648	447.215	447.215	0.2932	0
1649	461.23	461.23	0.2963	0
1650	475.246	475.246	0.3162	0
1651	489.262	489.262	0.3569	0
1652	503.277	503.277	0.2692	0
1653	601.387	601.387	0.6128	0
1654	377.135	377.135	0.7192	0
1655	391.151	391.151	0.9939	0
1656	419.182	419.182	0.511	0
1657	433.198	433.198	0.4267	0
1658	447.214	447.214	0.4475	0
1659	395.154	395.154	0.6198	0
1660	409.17	409.17	0.5201	0
1661	423.185	423.185	0.4523	0
1662	437.201	437.201	0.445	0
1663	347.099	347.099	0.2851	0
1664	361.115	361.115	0.3745	0
1665	375.131	375.131	0.3353	0
1666	277.021	277.021	0.6919	0
1667	291.036	291.036	0.5502	0
1668	355.108	355.108	0.3047	0
1669	383.139	383.139	0.3008	0
1670	397.155	397.155	0.3348	0
1671	411.17	411.17	0.4796	0
1672	425.186	425.186	0.4422	0
1673	439.201	439.201	0.4082	0
1674	795.599	795.599	0.5734	0
1675	809.615	809.615	0.3282	0
1676	837.646	837.646	0.2694	0
1677	357.109	357.109	4.3067	0
1678	371.124	371.124	7.9321	0
1679	413.171	413.171	0.4362	0
1680	427.187	427.187	0.2692	0
1681	427.187	427.187	0.3058	0
1682	441.203	441.203	0.6339	0
1683	357.107	357.107	0.5405	0
1684	371.123	371.123	0.8298	0
1685	385.139	385.139	0.9755	0
1686	425.183	425.183	0.443	0
1687	439.199	439.199	0.3448	0
1688	449.209	449.209	0.4585	0
1689	463.225	463.225	0.34	0
1690	477.24	477.24	0.3908	0
1691	491.256	491.256	0.3964	0
1692	319.062	319.062	0.5938	0
1693	333.078	333.078	1.1626	0
1694	347.093	347.093	1.004	0
1695	479.241	479.241	0.2694	0
1696	507.272	507.272	0.3153	0
1697	801.602	801.602	0.3058	0
1698	347.093	347.093	0.3015	0
1699	361.108	361.108	0.4049	0
1700	423.177	423.177	0.5141	0
1701	437.193	437.193	0.4028	0
1702	451.209	451.209	0.2927	0
1703	465.224	465.224	0.3489	0
1704	493.255	493.255	0.4102	0
1705	355.099	355.099	0.6803	0
1706	369.115	369.115	0.3913	0
1707	413.165	413.165	0.3498	0
1708	427.18	427.18	0.3538	0
1709	507.27	507.27	0.3408	0
1710	521.285	521.285	0.2655	0
1711	557.326	557.326	0.324	0
1712	669.45	669.45	0.2711	0
1713	415.166	415.166	0.4006	0
1714	429.182	429.182	0.2743	0
1715	205.931	205.931	0.334	0
1716	233.962	233.962	0.2659	0
1717	361.104	361.104	0.5298	0
1718	375.12	375.12	0.6125	0
1719	471.228	471.228	0.3637	0
1720	485.243	485.243	0.3596	0
1721	513.275	513.275	0.2969	0
1722	527.29	527.29	0.2771	0
1723	375.119	375.119	0.2756	0
1724	389.135	389.135	0.5506	0
1725	403.151	403.151	0.3272	0
1726	417.166	417.166	0.3023	0
1727	431.182	431.182	0.3031	0
1728	393.138	393.138	0.395	0
1729	407.154	407.154	0.3555	0
1730	449.201	449.201	0.4978	0
1731	463.217	463.217	0.3218	0
1732	345.084	345.084	0.2905	0
1733	359.099	359.099	0.2762	0
1734	453.204	453.204	0.4217	0
1735	467.22	467.22	0.2665	0
1736	481.235	481.235	0.2951	0
1737	495.251	495.251	0.3886	0
1738	509.267	509.267	0.3816	0
1739	357.096	357.096	0.2995	0
1740	371.111	371.111	0.3799	0
1741	383.125	383.125	0.333	0
1742	397.14	397.14	0.3763	0
1743	425.172	425.172	0.2941	0
1744	439.187	439.187	0.3096	0
1745	383.123	383.123	0.2698	0
1746	397.138	397.138	0.2936	0
1747	427.172	427.172	0.349	0
1748	441.188	441.188	0.279	0
1749	455.204	455.204	0.3138	0
1750	193.911	193.911	0.2955	0
1751	207.926	207.926	0.2974	0
1752	437.183	437.183	0.3672	0
1753	451.198	451.198	0.2863	0
1754	461.209	461.209	0.3048	0
1755	475.225	475.225	0.2588	0
1756	489.24	489.24	0.2864	0
1757	503.256	503.256	0.3668	0
1758	331.063	331.063	0.2982	0
1759	345.078	345.078	0.3143	0
1760	425.167	425.167	0.9478	0
1761	439.183	439.183	0.558	0
1762	481.23	481.23	0.2735	0
1763	181.895	181.895	0.2919	0
1764	195.911	195.911	0.2903	0
1765	331.061	331.061	1.3375	0
1766	359.093	359.093	0.3575	0
1767	493.242	493.242	0.5828	0
1768	633.399	633.399	0.3794	0
1769	353.084	353.084	0.5791	0
1770	367.099	367.099	0.536	0
1771	381.115	381.115	0.4377	0
1772	395.131	395.131	0.4393	0
1773	411.149	411.149	0.3796	0
1774	425.165	425.165	0.3874	0
1775	439.18	439.18	0.281	0
1776	453.196	453.196	0.366	0
1777	467.212	467.212	0.2761	0
1778	469.212	469.212	0.5724	0
1779	483.228	483.228	0.4456	0
1780	497.243	497.243	0.6723	0
1781	511.259	511.259	0.5073	0
1782	525.275	525.275	0.3391	0
1783	539.29	539.29	0.3019	0
1784	553.306	553.306	0.3457	0
1785	443.182	443.182	0.3734	0
1786	457.197	457.197	0.2844	0
1787	391.123	391.123	0.3638	0
1788	405.138	405.138	0.416	0
1789	419.154	419.154	0.3683	0
1790	483.225	483.225	0.3337	0
1791	497.241	497.241	0.4221	0
1792	511.257	511.257	0.302	0
1793	451.188	451.188	0.3277	0
1794	465.204	465.204	0.5034	0
1795	479.22	479.22	0.4033	0
1796	493.235	493.235	0.2756	0
1797	507.251	507.251	0.2735	0
1798	201.909	201.909	0.2767	0
1799	229.94	229.94	0.2968	0
1800	363.089	363.089	0.2675	0
1801	377.105	377.105	1.2674	0
1802	461.199	461.199	0.2806	0
1803	475.215	475.215	0.2879	0
1804	489.23	489.23	0.3371	0
1805	517.261	517.261	0.3676	0
1806	587.34	587.34	0.4541	0
1807	615.371	615.371	0.3298	0
1808	423.156	423.156	0.6908	0
1809	437.171	437.171	0.4512	0
1810	357.079	357.079	0.4239	0
1811	371.094	371.094	0.3068	0
1812	385.11	385.11	0.4038	0
1813	409.137	409.137	0.3188	0
1814	423.152	423.152	4.0003	0
1815	443.175	443.175	0.3765	0
1816	471.207	471.207	0.3145	0
1817	499.238	499.238	0.2757	0
1818	417.145	417.145	0.3215	0
1819	431.161	431.161	0.3584	0
1820	487.223	487.223	0.5256	0
1821	515.254	515.254	0.3495	0
1822	529.27	529.27	0.4946	0
1823	185.886	185.886	0.2725	0
1824	199.901	199.901	0.2694	0
1825	475.209	475.209	0.5102	0
1826	489.224	489.224	0.3209	0
1827	371.092	371.092	0.3151	0
1828	385.107	385.107	0.3678	0
1829	405.13	405.13	0.3257	0
1830	419.145	419.145	0.2806	0
1831	437.165	437.165	0.3898	0
1832	451.18	451.18	0.4209	0
1833	465.196	465.196	0.3226	0
1834	479.212	479.212	0.3587	0
1835	493.227	493.227	0.3282	0
1836	365.084	365.084	0.302	0
1837	379.099	379.099	0.3439	0
1838	393.115	393.115	0.3262	0
1839	421.146	421.146	0.3051	0
1840	435.162	435.162	0.4008	0
1841	449.178	449.178	0.2775	0
1842	487.22	487.22	0.3642	0
1843	501.236	501.236	0.312	0
1844	333.047	333.047	0.3387	0
1845	347.062	347.062	0.2651	0
1846	347.063	347.063	0.4451	0
1847	361.079	361.079	0.5581	0
1848	389.11	389.11	0.6078	0
1849	403.125	403.125	0.6454	0
1850	417.141	417.141	0.447	0
1851	453.181	453.181	0.3099	0
1852	467.196	467.196	0.372	0
1853	509.243	509.243	0.446	0
1854	523.259	523.259	0.3495	0
1855	537.275	537.275	0.2825	0
1856	593.337	593.337	0.278	0
1857	371.088	371.088	0.2606	0
1858	385.104	385.104	0.6523	0
1859	441.167	441.167	0.3008	0
1860	455.182	455.182	0.3504	0
1861	779.544	779.544	0.3485	0
1862	793.56	793.56	0.2646	0
1863	445.17	445.17	0.3374	0
1864	473.201	473.201	0.3494	0
1865	487.217	487.217	0.3081	0
1866	385.102	385.102	0.2704	0
1867	399.118	399.118	0.3697	0
1868	413.133	413.133	0.3418	0
1869	427.149	427.149	0.3462	0
1870	467.194	467.194	0.3262	0
1871	481.21	481.21	0.3013	0
1872	495.225	495.225	0.2828	0
1873	463.188	463.188	0.4315	0
1874	477.204	477.204	0.3419	0
1875	491.22	491.22	0.3706	0
1876	505.235	505.235	0.296	0
1877	519.251	519.251	0.445	0
1878	449.172	449.172	0.2843	0
1879	463.187	463.187	0.2929	0
1880	501.23	501.23	0.2631	0
1881	515.246	515.246	0.3021	0
1882	403.119	403.119	0.2726	0
1883	417.134	417.134	0.3591	0
1884	195.886	195.886	0.2617	0
1885	251.95	251.95	0.293	0
1886	395.11	395.11	0.373	0
1887	409.125	409.125	0.3319	0
1888	423.141	423.141	0.5407	0
1889	451.172	451.172	0.5045	0
1890	465.188	465.188	0.4065	0
1891	479.204	479.204	0.3711	0
1892	493.219	493.219	0.35	0
1893	507.235	507.235	0.276	0
1894	537.268	537.268	0.8818	0
1895	691.44	691.44	0.3528	0
1896	355.063	355.063	0.498	0
1897	369.079	369.079	0.4749	0
1898	383.094	383.094	0.5809	0
1899	441.16	441.16	0.3618	0
1900	455.175	455.175	0.2903	0
1901	483.207	483.207	0.3247	0
1902	451.17	451.17	0.2885	0
1903	465.186	465.186	0.2655	0
1904	493.217	493.217	0.2788	0
1905	507.233	507.233	0.3035	0
1906	535.264	535.264	0.2816	0
1907	367.075	367.075	0.2737	0
1908	381.09	381.09	0.2636	0
1909	403.115	403.115	0.3286	0
1910	417.13	417.13	0.4939	0
1911	417.131	417.131	1.047	0
1912	431.146	431.146	0.6003	0
1913	485.207	485.207	0.6319	0
1914	499.223	499.223	0.5204	0
1915	513.238	513.238	0.7439	0
1916	527.254	527.254	0.6875	0
1917	541.27	541.27	0.3792	0
1918	555.285	555.285	0.4433	0
1919	569.301	569.301	0.4138	0
1920	197.885	197.885	0.2955	0
1921	211.901	211.901	0.2911	0
1922	349.052	349.052	0.3733	0
1923	363.068	363.068	0.3505	0
1924	513.236	513.236	0.4267	0
1925	527.251	527.251	0.3739	0
1926	345.047	345.047	0.3212	0
1927	359.063	359.063	0.5147	0
1928	387.094	387.094	0.5593	0
1929	401.11	401.11	0.5691	0
1930	467.183	467.183	0.3337	0
1931	495.215	495.215	0.3477	0
1932	411.12	411.12	0.3081	0
1933	425.135	425.135	0.3436	0
1934	453.167	453.167	0.343	0
1935	467.182	467.182	0.3062	0
1936	479.196	479.196	0.2718	0
1937	493.212	493.212	0.3186	0
1938	507.228	507.228	0.3704	0
1939	535.259	535.259	0.2622	0
1940	333.032	333.032	0.3245	0
1941	347.048	347.048	0.2637	0
1942	439.151	439.151	0.5931	0
1943	453.166	453.166	0.3569	0
1944	467.182	467.182	0.303	0
1945	193.875	193.875	0.2649	0
1946	207.892	207.892	0.2707	0
1947	383.086	383.086	0.3061	0
1948	411.118	411.118	0.9439	0
1949	505.223	505.223	0.666	0
1950	533.254	533.254	0.3307	0
1951	423.13	423.13	0.3313	0
1952	451.162	451.162	0.2926	0
1953	345.042	345.042	0.3158	0
1954	359.058	359.058	0.4557	0
1955	373.074	373.074	0.4504	0
1956	387.089	387.089	0.4233	0
1957	401.105	401.105	0.4129	0
1958	415.121	415.121	0.5444	0
1959	433.14	433.14	0.3665	0
1960	447.156	447.156	0.2647	0
1961	461.171	461.171	0.2629	0
1962	475.187	475.187	0.2824	0
1963	503.218	503.218	0.287	0
1964	545.264	545.264	0.3793	0
1965	601.327	601.327	0.3249	0
1966	349.045	349.045	0.2791	0
1967	363.06	363.06	0.5426	0
1968	209.888	209.888	0.2588	0
1969	251.935	251.935	0.3112	0
1970	425.128	425.128	0.3016	0
1971	439.144	439.144	0.3949	0
1972	453.16	453.16	0.3973	0
1973	467.175	467.175	0.3297	0
1974	435.139	435.139	0.417	0
1975	477.186	477.186	0.2891	0
1976	363.058	363.058	0.5714	0
1977	377.073	377.073	0.5977	0
1978	391.089	391.089	0.8261	0
1979	405.105	405.105	0.5923	0
1980	419.12	419.12	0.5751	0
1981	433.136	433.136	0.4373	0
1982	447.152	447.152	0.5192	0
1983	455.16	455.16	0.2673	0
1984	469.176	469.176	0.2867	0
1985	483.191	483.191	0.4862	0
1986	497.207	497.207	0.6311	0
1987	511.223	511.223	0.5726	0
1988	525.238	525.238	0.5997	0
1989	539.254	539.254	0.4789	0
1990	553.27	553.27	0.3685	0
1991	567.285	567.285	0.413	0
1992	595.316	595.316	0.2935	0
1993	373.067	373.067	0.3732	0
1994	387.083	387.083	0.3689	0
1995	411.11	411.11	0.2763	0
1996	425.125	425.125	1.3334	0
1997	447.149	447.149	0.2889	0
1998	461.165	461.165	0.3286	0
[truncated: 4,148 more rows]

## Sheet: Isolated
% Total =	17.4853
	Experimental m/z	Recalibrated m/z	Rel. Abundance	Signal 2 Noise
1	433.984	433.984	6.8008	0
2	499.057	499.057	0.36	0
3	507.066	507.066	0.4074	0
4	515.075	515.075	0.2761	0
5	527.088	527.088	0.2707	0
6	183.705	183.705	0.2779	0
7	633.206	633.206	0.2833	0
8	837.434	837.434	0.273	0
9	181.701	181.701	0.3008	0
10	207.73	207.73	0.2776	0
11	215.739	215.739	0.3009	0
12	459.01	459.01	0.298	0
13	463.015	463.015	0.2661	0
14	473.026	473.026	0.5793	0
15	477.031	477.031	3.1327	0
16	505.062	505.062	2.0595	0
17	507.064	507.064	0.4121	0
18	511.069	511.069	0.2896	0
19	515.073	515.073	0.9956	0
20	525.085	525.085	0.2783	0
21	611.181	611.181	0.2957	0
22	615.184	615.184	0.4083	0
23	621.192	621.192	0.4261	0
24	629.2	629.2	0.8628	0
25	635.207	635.207	0.4537	0
26	643.216	643.216	0.9015	0
27	851.449	851.449	0.2854	0
28	191.711	191.711	0.3031	0
29	193.714	193.714	0.2624	0
30	239.765	239.765	0.2684	0
31	437.986	437.986	0.2908	0
32	601.169	601.169	0.292	0
33	605.173	605.173	0.3411	0
34	689.266	689.266	0.2945	0
35	693.271	693.271	0.2978	0
36	699.278	699.278	0.3295	0
37	707.287	707.287	0.345	0
38	713.294	713.294	0.3558	0
39	725.307	725.307	0.3285	0
40	181.699	181.699	0.2636	0
41	187.705	187.705	0.3066	0
42	197.717	197.717	0.2855	0
43	205.726	205.726	0.2788	0
44	897.499	897.499	0.4951	0
45	195.713	195.713	0.2851	0
46	435.981	435.981	3.3249	0
47	501.054	501.054	0.2848	0
48	509.063	509.063	0.3744	0
49	519.074	519.074	0.3827	0
50	849.443	849.443	0.2742	0
51	185.701	185.701	0.2636	0
52	191.708	191.708	0.264	0
53	435.981	435.981	0.2888	0
54	483.034	483.034	0.3452	0
55	495.047	495.047	0.2665	0
56	517.071	517.071	0.2642	0
57	571.131	571.131	0.2966	0
58	581.143	581.143	0.3122	0
59	585.147	585.147	0.2969	0
60	181.696	181.696	0.2825	0
61	189.705	189.705	0.2938	0
62	189.705	189.705	0.2783	0
63	225.745	225.745	0.2587	0
64	231.752	231.752	0.285	0
65	239.76	239.76	0.5419	0
66	465.012	465.012	0.8933	0
67	475.023	475.023	0.2864	0
68	479.028	479.028	2.8021	0
69	489.039	489.039	0.5595	0
70	493.043	493.043	1.4836	0
71	503.054	503.054	0.2803	0
72	507.059	507.059	1.5493	0
73	509.062	509.062	0.2798	0
74	517.07	517.07	0.2653	0
75	523.077	523.077	0.3125	0
76	185.699	185.699	0.2823	0
77	193.709	193.709	0.2776	0
78	205.722	205.722	0.3119	0
79	241.762	241.762	0.2632	0
80	439.983	439.983	0.317	0
81	475.022	475.022	0.2675	0
82	523.076	523.076	0.2754	0
83	245.765	245.765	0.2675	0
84	425.967	425.967	0.6835	0
85	797.381	797.381	0.3324	0
86	825.413	825.413	0.4006	0
87	829.417	829.417	0.6537	0
88	839.428	839.428	0.5494	0
89	843.433	843.433	0.4813	0
90	191.704	191.704	0.261	0
91	207.722	207.722	0.2719	0
92	229.746	229.746	0.2701	0
93	781.363	781.363	2.1348	0
94	221.736	221.736	0.2591	0
95	437.978	437.978	0.7199	0
96	479.023	479.023	0.2672	0
97	497.044	497.044	0.2956	0
98	503.051	503.051	0.2876	0
99	511.059	511.059	0.3232	0
100	775.354	775.354	0.3436	0
101	911.507	911.507	0.3489	0
102	187.698	187.698	0.2601	0
103	193.704	193.704	0.2713	0
104	523.072	523.072	0.2949	0
105	525.074	525.074	0.2912	0
106	647.211	647.211	0.3432	0
107	653.218	653.218	0.7696	0
108	661.226	661.226	0.5155	0
109	667.233	667.233	0.7311	0
110	675.242	675.242	0.3674	0
111	681.249	681.249	0.7191	0
112	689.257	689.257	0.3812	0
113	695.265	695.265	0.4442	0
114	703.273	703.273	0.3809	0
115	731.304	731.304	0.3228	0
116	199.71	199.71	0.2711	0
117	241.757	241.757	0.4388	0
118	785.364	785.364	0.3029	0
119	453.993	453.993	0.2898	0
120	481.023	481.023	0.2622	0
121	485.028	485.028	0.2963	0
122	691.258	691.258	0.2691	0
123	825.407	825.407	0.4419	0
124	187.694	187.694	0.2737	0
125	199.708	199.708	0.3363	0
126	523.069	523.069	0.314	0
127	571.122	571.122	0.4456	0
128	889.478	889.478	0.5252	0
129	891.481	891.481	0.302	0
130	183.689	183.689	0.2732	0
131	513.057	513.057	0.3703	0
132	567.117	567.117	0.2925	0
133	589.142	589.142	0.316	0
134	599.153	599.153	0.277	0
135	603.158	603.158	0.3153	0
136	613.169	613.169	0.4083	0
137	617.173	617.173	0.3017	0
138	627.184	627.184	0.5593	0
139	631.189	631.189	0.3278	0
140	633.192	633.192	0.3368	0
141	661.223	661.223	0.2981	0
142	197.704	197.704	0.2589	0
143	243.755	243.755	0.3273	0
144	515.058	515.058	0.5709	0
145	657.216	657.216	0.2729	0
146	193.698	193.698	0.2873	0
147	223.732	223.732	0.2609	0
148	261.774	261.774	0.2645	0
149	507.048	507.048	0.2873	0
150	511.053	511.053	0.3057	0
151	521.064	521.064	0.2632	0
152	181.684	181.684	0.2862	0
153	197.701	197.701	0.2926	0
154	197.702	197.702	0.2615	0
155	229.738	229.738	0.2669	0
156	259.771	259.771	0.2688	0
157	515.056	515.056	0.2934	0
158	827.405	827.405	0.3272	0
159	857.439	857.439	0.2631	0
160	875.459	875.459	0.2883	0
161	183.686	183.686	0.3032	0
162	203.708	203.708	0.2782	0
163	183.684	183.684	0.2714	0
164	185.686	185.686	0.3004	0
165	193.696	193.696	0.2727	0
166	195.697	195.697	0.2723	0
167	203.707	203.707	0.2705	0
168	349.87	349.87	0.2762	0
169	515.054	515.054	0.4631	0
170	777.347	777.347	0.5597	0
171	779.349	779.349	0.3271	0
172	819.394	819.394	0.4177	0
173	195.697	195.697	0.3038	0
174	203.705	203.705	0.2726	0
175	501.038	501.038	0.3277	0
176	517.055	517.055	0.6654	0
177	679.237	679.237	0.2985	0
178	919.504	919.504	0.2673	0
179	921.507	921.507	0.413	0
180	187.687	187.687	0.2659	0
181	191.691	191.691	0.2702	0
182	213.715	213.715	0.2668	0
183	201.701	201.701	0.2651	0
184	227.73	227.73	0.3063	0
185	253.759	253.759	0.3082	0
186	373.894	373.894	0.2775	0
187	501.035	501.035	0.2709	0
188	663.217	663.217	0.2745	0
189	689.245	689.245	0.3679	0
190	691.248	691.248	0.2729	0
191	257.763	257.763	0.2909	0
192	645.195	645.195	0.333	0
193	651.202	651.202	0.4938	0
194	655.207	655.207	0.2666	0
195	659.211	659.211	0.5887	0
196	665.218	665.218	0.5546	0
197	673.226	673.226	0.4525	0
198	679.233	679.233	0.425	0
199	687.242	687.242	0.7244	0
200	693.249	693.249	0.3359	0
201	701.258	701.258	0.5977	0
202	707.265	707.265	0.431	0
203	729.289	729.289	0.4114	0
204	479.009	479.009	0.267	0
205	509.043	509.043	0.2724	0
206	533.069	533.069	0.5067	0
207	537.074	537.074	0.2783	0
208	519.052	519.052	0.3967	0
209	915.496	915.496	0.263	0
210	493.022	493.022	0.3502	0
211	525.058	525.058	0.4162	0
212	697.25	697.25	0.2659	0
213	703.257	703.257	0.3571	0
214	777.34	777.34	0.2875	0
215	917.496	917.496	0.2906	0
216	189.683	189.683	0.3553	0
217	629.173	629.173	0.3131	0
218	639.184	639.184	0.3562	0
219	643.189	643.189	0.3045	0
220	205.699	205.699	0.2949	0
221	231.729	231.729	0.2685	0
222	237.735	237.735	0.297	0
223	401.919	401.919	0.2677	0
224	711.264	711.264	0.2783	0
225	907.483	907.483	0.2679	0
226	199.692	199.692	0.3065	0
227	233.73	233.73	0.2761	0
228	525.055	525.055	0.3017	0
229	193.684	193.684	0.2622	0
230	211.705	211.705	0.2859	0
231	855.423	855.423	0.3848	0
232	859.428	859.428	0.4678	0
233	869.439	869.439	0.309	0
234	873.443	873.443	0.4014	0
235	883.454	883.454	0.2944	0
236	887.459	887.459	0.3259	0
237	513.04	513.04	0.2608	0
238	521.049	521.049	0.7131	0
239	709.259	709.259	0.3165	0
240	783.342	783.342	0.5554	0
241	183.671	183.671	0.2588	0
242	183.671	183.671	0.3173	0
243	195.685	195.685	0.324	0
244	239.734	239.734	0.2629	0
245	255.752	255.752	0.2606	0
246	441.959	441.959	0.4377	0
247	495.019	495.019	0.3386	0
248	805.365	805.365	0.2892	0
249	817.378	817.378	0.2922	0
250	955.533	955.533	0.3272	0
251	181.668	181.668	0.2612	0
252	181.668	181.668	0.3271	0
253	191.679	191.679	0.2611	0
254	197.685	197.685	0.2598	0
255	199.688	199.688	0.29	0
256	455.975	455.975	0.3148	0
257	513.038	513.038	0.2946	0
258	655.197	655.197	0.5044	0
259	677.221	677.221	0.4132	0
260	705.252	705.252	0.3124	0
261	711.26	711.26	0.5192	0
262	719.268	719.268	0.4021	0
263	747.3	747.3	0.2982	0
264	207.696	207.696	0.2677	0
265	213.703	213.703	0.2648	0
266	217.708	217.708	0.264	0
267	793.35	793.35	0.404	0
268	821.381	821.381	0.2936	0
269	825.386	825.386	0.3501	0
270	181.666	181.666	0.2657	0
271	527.052	527.052	0.3833	0
272	689.232	689.232	0.2771	0
273	183.667	183.667	0.3099	0
274	691.234	691.234	0.278	0
275	715.261	715.261	0.2713	0
276	719.265	719.265	0.2865	0
277	893.46	893.46	0.2778	0
278	933.504	933.504	0.3145	0
279	191.675	191.675	0.286	0
280	643.179	643.179	0.3119	0
281	647.184	647.184	0.3204	0
282	657.195	657.195	0.3799	0
283	661.199	661.199	0.2762	0
284	487.004	487.004	0.2712	0
285	735.281	735.281	0.2764	0
286	743.29	743.29	0.4154	0
287	953.524	953.524	0.3403	0
288	187.668	187.668	0.2659	0
289	191.673	191.673	0.2763	0
290	491.007	491.007	0.5991	0
291	861.421	861.421	0.5924	0
292	201.683	201.683	0.2713	0
293	205.687	205.687	0.2844	0
294	291.783	291.783	0.356	0
295	529.049	529.049	0.4164	0
296	587.113	587.113	0.2773	0
297	849.407	849.407	0.3082	0
298	183.662	183.662	0.2787	0
299	191.671	191.671	0.2602	0
300	195.676	195.676	0.2915	0
301	401.906	401.906	0.2629	0
302	725.266	725.266	0.2691	0
303	209.69	209.69	0.3109	0
304	273.762	273.762	0.2576	0
305	779.326	779.326	0.5826	0
306	781.329	781.329	0.2636	0
307	785.333	785.333	0.3154	0
308	851.407	851.407	0.2832	0
309	863.42	863.42	0.328	0
310	181.658	181.658	0.2675	0
311	193.671	193.671	0.3164	0
312	193.672	193.672	0.3276	0
313	197.675	197.675	0.2718	0
314	523.039	523.039	0.4108	0
315	737.278	737.278	0.2712	0
316	899.459	899.459	0.3506	0
317	201.679	201.679	0.2582	0
318	205.684	205.684	0.273	0
319	215.695	215.695	0.2811	0
320	493.004	493.004	0.3232	0
321	495.006	495.006	0.2971	0
322	525.04	525.04	0.2649	0
323	773.318	773.318	0.292	0
324	921.483	921.483	0.4875	0
325	923.485	923.485	0.3961	0
326	187.662	187.662	0.2666	0
327	293.781	293.781	0.3801	0
328	403.904	403.904	0.3034	0
329	199.675	199.675	0.3016	0
330	205.681	205.681	0.3073	0
331	511.022	511.022	0.2643	0
332	703.237	703.237	0.487	0
333	709.244	709.244	0.4552	0
334	719.255	719.255	0.3037	0
335	723.26	723.26	0.3732	0
336	731.268	731.268	0.3918	0
337	737.275	737.275	0.3112	0
338	775.318	775.318	0.3259	0
339	183.656	183.656	0.2991	0
340	187.66	187.66	0.264	0
341	205.681	205.681	0.2991	0
342	229.707	229.707	0.3042	0
343	233.712	233.712	0.2735	0
344	237.717	237.717	0.2704	0
345	313.801	313.801	0.2686	0
346	515.026	515.026	1.0688	0
347	543.057	543.057	0.5483	0
348	553.068	553.068	0.6278	0
349	185.657	185.657	0.2818	0
350	189.661	189.661	0.2579	0
351	207.682	207.682	0.2839	0
352	183.654	183.654	0.2644	0
353	189.661	189.661	0.3	0
354	201.674	201.674	0.2662	0
355	933.491	933.491	0.2965	0
356	183.653	183.653	0.3059	0
357	213.687	213.687	0.2625	0
358	217.691	217.691	0.2726	0
359	659.184	659.184	0.3583	0
360	853.401	853.401	0.2748	0
361	185.654	185.654	0.2702	0
362	183.651	183.651	0.2576	0
363	201.671	201.671	0.2767	0
364	245.72	245.72	0.2736	0
365	517.023	517.023	1.3368	0
366	527.034	527.034	0.467	0
367	545.054	545.054	0.7129	0
368	203.673	203.673	0.2644	0
369	215.686	215.686	0.2919	0
370	235.708	235.708	0.265	0
371	267.744	267.744	0.2709	0
372	813.353	813.353	0.3483	0
373	819.36	819.36	0.3541	0
374	827.369	827.369	0.8521	0
375	833.376	833.376	0.3419	0
376	841.384	841.384	0.4692	0
377	847.391	847.391	0.4846	0
378	855.4	855.4	0.8834	0
379	861.407	861.407	0.4098	0
380	869.415	869.415	0.5415	0
381	875.423	875.423	0.4058	0
382	883.431	883.431	0.3065	0
383	889.438	889.438	0.2992	0
384	897.447	897.447	0.6714	0
385	903.454	903.454	0.3172	0
386	939.494	939.494	0.282	0
387	941.496	941.496	0.3092	0
388	187.653	187.653	0.2769	0
389	197.664	197.664	0.289	0
390	209.678	209.678	0.2945	0
391	227.698	227.698	0.2767	0
392	403.895	403.895	0.2602	0
393	483.985	483.985	0.35	0
394	527.033	527.033	0.2591	0
395	537.044	537.044	0.3343	0
396	911.462	911.462	0.2895	0
397	983.543	983.543	0.2667	0
398	999.56	999.56	0.2722	0
399	181.646	181.646	0.272	0
400	189.655	189.655	0.267	0
401	195.662	195.662	0.2609	0
402	207.675	207.675	0.2684	0
403	261.735	261.735	0.2765	0
404	793.329	793.329	0.3299	0
405	819.358	819.358	0.2657	0
406	821.36	821.36	0.3147	0
407	833.373	833.373	0.3602	0
408	181.645	181.645	0.3414	0
409	199.665	199.665	0.2926	0
410	207.674	207.674	0.2741	0
411	211.678	211.678	0.2754	0
412	211.679	211.679	0.2806	0
413	227.696	227.696	0.2637	0
414	181.643	181.643	0.3056	0
415	181.644	181.644	0.2903	0
416	199.664	199.664	0.2624	0
417	201.666	201.666	0.2619	0
418	537.04	537.04	0.4639	0
419	181.643	181.643	0.2905	0
420	189.652	189.652	0.313	0
421	485.983	485.983	0.6422	0
422	505.004	505.004	0.5901	0
423	529.031	529.031	0.3224	0
424	705.227	705.227	0.3452	0
425	989.546	989.546	0.294	0
426	181.642	181.642	0.301	0
427	187.648	187.648	0.2959	0
428	191.653	191.653	0.3098	0
429	199.662	199.662	0.3082	0
430	703.224	703.224	0.3048	0
431	707.228	707.228	0.2589	0
432	183.643	183.643	0.2806	0
433	185.645	185.645	0.3043	0
434	845.382	845.382	0.2609	0
435	195.655	195.655	0.2841	0
436	239.705	239.705	0.2593	0
437	245.711	245.711	0.2643	0
438	253.72	253.72	0.2757	0
439	263.731	263.731	0.2684	0
440	273.743	273.743	0.2647	0
441	927.472	927.472	0.672	0
442	969.519	969.519	0.3777	0
443	183.641	183.641	0.2721	0
444	187.645	187.645	0.2598	0
445	213.675	213.675	0.2662	0
446	487.98	487.98	0.3486	0
447	539.037	539.037	0.5216	0
448	189.647	189.647	0.3023	0
449	191.649	191.649	0.2686	0
450	195.653	195.653	0.2878	0
451	507.001	507.001	0.5259	0
452	511.005	511.005	0.3995	0
453	181.637	181.637	0.2807	0
454	181.635	181.635	0.2993	0
455	183.638	183.638	0.2823	0
456	189.645	189.645	0.258	0
457	205.663	205.663	0.2743	0
458	213.672	213.672	0.2726	0
459	567.066	567.066	0.2753	0
460	795.321	795.321	0.4007	0
461	839.371	839.371	0.2603	0
462	183.637	183.637	0.3616	0
463	201.657	201.657	0.275	0
464	219.677	219.677	0.2795	0
465	265.729	265.729	0.2587	0
466	513.005	513.005	1.3571	0
467	953.496	953.496	0.2814	0
468	225.683	225.683	0.2893	0
469	255.716	255.716	0.2595	0
470	911.449	911.449	0.2795	0
471	1023.57	1023.57	0.3121	0
472	191.644	191.644	0.2954	0
473	193.646	193.646	0.2604	0
474	201.655	201.655	0.2926	0
475	513.003	513.003	0.5069	0
476	523.014	523.014	0.263	0
477	531.023	531.023	0.3406	0
478	541.034	541.034	0.2651	0
479	557.052	557.052	0.2846	0
480	693.204	693.204	0.2862	0
481	737.253	737.253	0.284	0
482	817.342	817.342	0.2748	0
483	245.703	245.703	0.261	0
484	761.279	761.279	0.2645	0
485	781.302	781.302	0.3702	0
486	191.642	191.642	0.2822	0
487	227.682	227.682	0.3149	0
488	193.644	193.644	0.2673	0
489	527.015	527.015	0.7438	0
490	989.532	989.532	0.2981	0
491	1001.55	1001.55	0.3406	0
492	1003.55	1003.55	0.2935	0
493	195.645	195.645	0.2709	0
494	205.655	205.655	0.2922	0
495	211.662	211.662	0.2725	0
496	897.428	897.428	0.3957	0
497	183.63	183.63	0.2702	0
498	515	515	0.2998	0
499	533.02	533.02	0.3329	0
500	787.304	787.304	0.2663	0
501	195.641	195.641	0.3014	0
502	203.65	203.65	0.2895	0
503	207.655	207.655	0.2841	0
504	967.504	967.504	0.3085	0
505	205.652	205.652	0.2581	0
506	225.674	225.674	0.2756	0
507	241.692	241.692	0.2722	0
508	529.012	529.012	0.3628	0
509	719.225	719.225	0.4473	0
510	871.395	871.395	0.5486	0
511	877.402	877.402	0.3902	0
512	885.41	885.41	0.6454	0
513	891.417	891.417	0.335	0
514	899.426	899.426	0.394	0
515	905.433	905.433	0.4358	0
516	913.442	913.442	0.6578	0
517	919.449	919.449	0.3569	0
518	927.457	927.457	0.3572	0
519	933.465	933.465	0.3076	0
520	1013.55	1013.55	0.2827	0
521	207.652	207.652	0.281	0
522	479.957	479.957	0.2701	0
523	195.639	195.639	0.261	0
524	199.643	199.643	0.2773	0
525	201.645	201.645	0.2613	0
526	239.688	239.688	0.3137	0
527	187.628	187.628	0.2757	0
528	205.648	205.648	0.2903	0
529	871.392	871.392	0.3438	0
530	187.627	187.627	0.2731	0
531	199.641	199.641	0.2723	0
532	201.643	201.643	0.2712	0
533	205.647	205.647	0.3026	0
534	223.668	223.668	0.2832	0
535	253.701	253.701	0.26	0
536	573.057	573.057	0.3872	0
537	715.217	715.217	0.3534	0
538	851.369	851.369	0.28	0
539	857.376	857.376	0.2882	0
540	881.402	881.402	0.2676	0
541	893.415	893.415	0.8011	0
542	899.423	899.423	0.4029	0
543	937.465	937.465	0.2893	0
544	965.496	965.496	0.3043	0
545	977.509	977.509	0.4168	0
546	979.512	979.512	0.3374	0
547	991.525	991.525	0.3525	0
548	993.527	993.527	0.2953	0
549	181.62	181.62	0.3319	0
550	197.638	197.638	0.2833	0
551	417.884	417.884	0.4211	0
552	545.026	545.026	0.4702	0
553	181.619	181.619	0.2671	0
554	185.623	185.623	0.2698	0
555	187.626	187.626	0.2934	0
556	191.63	191.63	0.2665	0
557	195.634	195.634	0.2925	0
558	765.27	765.27	0.2822	0
559	801.31	801.31	0.3557	0
560	873.391	873.391	0.2936	0
561	183.62	183.62	0.2788	0
562	191.629	191.629	0.268	0
563	191.629	191.629	0.2673	0
564	207.647	207.647	0.3164	0
565	215.656	215.656	0.2759	0
566	581.063	581.063	0.3368	0
567	787.294	787.294	0.2679	0
568	931.455	931.455	0.2705	0
569	181.617	181.617	0.2812	0
570	219.659	219.659	0.2721	0
571	717.215	717.215	0.3746	0
572	831.343	831.343	0.3977	0
573	889.407	889.407	0.2614	0
574	189.625	189.625	0.2772	0
575	199.636	199.636	0.2716	0
576	543.018	543.018	0.2709	0
577	197.631	197.631	0.2895	0
578	205.64	205.64	0.2628	0
579	817.323	817.323	0.2847	0
580	897.412	897.412	0.3036	0
581	951.472	951.472	0.2926	0
582	185.616	185.616	0.3069	0
583	189.621	189.621	0.2706	0
584	545.018	545.018	0.4519	0
585	561.036	561.036	0.2854	0
586	187.617	187.617	0.2866	0
587	197.629	197.629	0.2666	0
588	219.654	219.654	0.2834	0
589	231.667	231.667	0.2787	0
590	247.685	247.685	0.2669	0
591	945.464	945.464	0.3433	0
592	185.614	185.614	0.2652	0
593	187.616	187.616	0.3222	0
594	539.009	539.009	1.9479	0
595	545.016	545.016	0.5529	0
596	549.02	549.02	0.5437	0
597	567.04	567.04	1.0831	0
598	573.047	573.047	0.4197	0
599	577.051	577.051	0.4615	0
600	781.28	781.28	0.3045	0
601	189.618	189.618	0.2901	0
602	197.626	197.626	0.2882	0
603	629.109	629.109	0.6519	0
604	225.657	225.657	0.2928	0
605	475.937	475.937	0.5351	0
606	309.75	309.75	0.2783	0
607	547.015	547.015	0.5086	0
608	557.026	557.026	2.4351	0
609	561.031	561.031	0.3673	0
610	935.449	935.449	0.274	0
611	1019.54	1019.54	0.321	0
612	1031.56	1031.56	0.2999	0
613	191.617	191.617	0.2642	0
614	215.644	215.644	0.263	0
615	231.662	231.662	0.2678	0
616	279.716	279.716	0.2865	0
617	431.885	431.885	0.3207	0
618	187.612	187.612	0.2628	0
619	263.696	263.696	0.2718	0
620	477.935	477.935	0.6077	0
621	195.619	195.619	0.2778	0
622	477.934	477.934	0.4817	0
623	985.501	985.501	0.2702	0
624	1025.54	1025.54	0.2776	0
625	187.609	187.609	0.273	0
626	211.635	211.635	0.269	0
627	249.678	249.678	0.2612	0
628	357.799	357.799	0.3095	0
629	549.012	549.012	0.411	0
630	555.019	555.019	0.2763	0
631	559.023	559.023	0.8145	0
632	563.028	563.028	0.3557	0
633	683.162	683.162	0.6914	0
634	901.406	901.406	0.2717	0
635	921.428	921.428	0.2754	0
636	199.62	199.62	0.2615	0
637	205.627	205.627	0.264	0
638	211.634	211.634	0.2608	0
639	433.882	433.882	0.4158	0
640	561.023	561.023	0.5266	0
641	571.035	571.035	1.4784	0
642	815.307	815.307	0.2984	0
643	185.603	185.603	0.2798	0
644	205.626	205.626	0.2682	0
645	183.6	183.6	0.2711	0
646	185.602	185.602	0.2904	0
647	193.611	193.611	0.2694	0
648	255.68	255.68	0.2666	0
649	359.797	359.797	0.2648	0
650	743.225	743.225	0.3448	0
651	901.402	901.402	0.3305	0
652	1009.52	1009.52	0.2942	0
653	1021.54	1021.54	0.2979	0
654	1023.54	1023.54	0.2688	0
655	233.653	233.653	0.2747	0
656	193.608	193.608	0.2892	0
657	563.02	563.02	0.8568	0
658	573.032	573.032	0.906	0
659	195.609	195.609	0.2765	0
660	229.647	229.647	0.2811	0
661	1003.51	1003.51	0.3305	0
662	181.592	181.592	0.274	0
663	191.604	191.604	0.2777	0
664	209.624	209.624	0.2642	0
665	181.592	181.592	0.3468	0
666	185.596	185.596	0.3351	0
667	189.601	189.601	0.2625	0
668	191.603	191.603	0.2732	0
669	537.99	537.99	0.3833	0
670	181.591	181.591	0.2988	0
671	199.611	199.611	0.2753	0
672	559.013	559.013	0.3164	0
673	189.599	189.599	0.3086	0
674	207.618	207.618	0.2658	0
675	205.616	205.616	0.2945	0
676	211.622	211.622	0.269	0
677	761.236	761.236	0.6446	0
678	947.443	947.443	0.3279	0
679	183.59	183.59	0.3652	0
680	189.596	189.596	0.2661	0
681	193.601	193.601	0.2637	0
682	199.607	199.607	0.2763	0
683	539.987	539.987	0.3839	0
684	855.338	855.338	0.2703	0
685	283.7	283.7	0.2633	0
686	849.332	849.332	0.2628	0
687	859.343	859.343	0.2792	0
688	193.598	193.598	0.3045	0
689	215.623	215.623	0.2723	0
690	567.015	567.015	0.7528	0
691	183.586	183.586	0.2612	0
692	183.585	183.585	0.2612	0
693	183.585	183.585	0.267	0
694	207.612	207.612	0.2645	0
695	569.016	569.016	0.4208	0
696	183.584	183.584	0.2713	0
697	199.602	199.602	0.2952	0
698	209.613	209.613	0.278	0
699	183.583	183.583	0.3013	0
700	187.588	187.588	0.268	0
701	187.588	187.588	0.2654	0
702	187.586	187.586	0.2757	0
703	189.589	189.589	0.2717	0
704	193.593	193.593	0.2921	0
705	197.597	197.597	0.2941	0
706	199.6	199.6	0.2666	0
707	261.669	261.669	0.2622	0
708	199.599	199.599	0.275	0
709	317.73	317.73	0.2652	0
710	433.86	433.86	0.2778	0
711	569.012	569.012	0.3296	0
712	603.049	603.049	0.2973	0
713	987.479	987.479	0.3104	0
714	181.578	181.578	0.286	0
715	183.58	183.58	0.2923	0
716	191.588	191.588	0.2696	0
717	181.575	181.575	0.2657	0
718	255.658	255.658	0.2842	0
719	589.03	589.03	0.2783	0
720	181.575	181.575	0.2814	0
721	189.584	189.584	0.2777	0
722	191.586	191.586	0.2656	0
723	199.595	199.595	0.3179	0
724	205.601	205.601	0.2776	0
725	207.604	207.604	0.3127	0
726	217.615	217.615	0.2758	0
727	219.617	219.617	0.3046	0
728	255.657	255.657	0.2626	0
729	369.785	369.785	0.278	0
730	187.58	187.58	0.2966	0
731	205.601	205.601	0.2692	0
732	213.609	213.609	0.2983	0
733	181.572	181.572	0.2595	0
734	185.578	185.578	0.2801	0
735	555.99	555.99	0.2933	0
736	197.589	197.589	0.2779	0
737	207.601	207.601	0.2921	0
738	1019.51	1019.51	0.2948	0
739	185.574	185.574	0.2681	0
740	189.579	189.579	0.294	0
741	197.587	197.587	0.2753	0
742	199.59	199.59	0.2598	0
743	201.592	201.592	0.2855	0
744	207.599	207.599	0.3113	0
745	269.668	269.668	0.2612	0
746	183.571	183.571	0.2615	0
747	199.589	199.589	0.2593	0
748	207.598	207.598	0.2718	0
749	227.62	227.62	0.3414	0
750	237.631	237.631	0.2584	0
751	199.587	199.587	0.296	0
752	215.606	215.606	0.3053	0
753	927.4	927.4	0.2742	0
754	185.572	185.572	0.285	0
755	197.585	197.585	0.2807	0
756	207.595	207.595	0.3129	0
757	219.608	219.608	0.2591	0
758	721.168	721.168	0.2651	0
759	985.463	985.463	0.3309	0
760	181.564	181.564	0.2725	0
761	183.567	183.567	0.2726	0
762	187.572	187.572	0.2653	0
763	187.572	187.572	0.2665	0
764	221.609	221.609	0.2963	0
765	593.024	593.024	0.2923	0
766	639.076	639.076	0.5533	0
767	189.572	189.572	0.2648	0
768	209.594	209.594	0.3148	0
769	211.596	211.596	0.2619	0
770	181.562	181.562	0.2677	0
771	183.564	183.564	0.2644	0
772	193.575	193.575	0.2801	0
773	203.586	203.586	0.3498	0
774	263.653	263.653	0.2675	0
775	191.572	191.572	0.2875	0
776	189.569	189.569	0.3253	0
777	193.573	193.573	0.2919	0
778	205.587	205.587	0.2665	0
779	191.57	191.57	0.2801	0
780	193.572	193.572	0.3096	0
781	205.586	205.586	0.2763	0
782	189.567	189.567	0.283	0
783	219.6	219.6	0.2835	0
784	219.6	219.6	0.278	0
785	195.572	195.572	0.2908	0
786	235.617	235.617	0.2629	0
787	181.555	181.555	0.2777	0
788	189.564	189.564	0.2739	0
789	199.575	199.575	0.3262	0
790	201.576	201.576	0.3642	0
791	205.581	205.581	0.2812	0
792	231.61	231.61	0.263	0
793	215.591	215.591	0.2939	0
794	335.725	335.725	0.2692	0
795	609.03	609.03	0.6685	0
796	187.559	187.559	0.2944	0
797	241.618	241.618	0.2703	0
798	347.737	347.737	0.2694	0
799	1039.51	1039.51	0.2694	0
800	201.573	201.573	0.2589	0
801	189.559	189.559	0.2763	0
802	205.576	205.576	0.2719	0
803	259.636	259.636	0.2584	0
804	719.149	719.149	0.3214	0
805	189.556	189.556	0.2953	0
806	601.016	601.016	0.2819	0
807	611.027	611.027	0.4283	0
808	629.047	629.047	0.3196	0
809	183.549	183.549	0.2969	0
810	227.598	227.598	0.2619	0
811	187.553	187.553	0.26	0
812	227.597	227.597	0.2614	0
813	229.599	229.599	0.2826	0
814	183.547	183.547	0.3506	0
815	191.556	191.556	0.3026	0
816	183.546	183.546	0.2639	0
817	193.557	193.557	0.2679	0
818	203.568	203.568	0.2731	0
819	211.578	211.578	0.2928	0
820	223.591	223.591	0.2788	0
821	603.014	603.014	0.3095	0
822	189.551	189.551	0.2663	0
823	241.609	241.609	0.2659	0
824	603.013	603.013	0.4969	0
825	183.544	183.544	0.2778	0
826	223.589	223.589	0.26	0
827	599.008	599.008	0.2615	0
828	185.546	185.546	0.2592	0
829	191.552	191.552	0.266	0
830	195.556	195.556	0.2739	0
831	197.559	197.559	0.2795	0
832	181.54	181.54	0.2661	0
833	225.589	225.589	0.2713	0
834	185.543	185.543	0.2718	0
835	185.542	185.542	0.267	0
836	185.542	185.542	0.2769	0
837	605.01	605.01	0.4719	0
838	601.005	601.005	0.2913	0
839	213.571	213.571	0.2759	0
840	235.596	235.596	0.2797	0
841	247.61	247.61	0.3078	0
842	279.645	279.645	0.2624	0
843	1003.45	1003.45	0.2644	0
844	181.535	181.535	0.2915	0
845	183.537	183.537	0.3071	0
846	199.555	199.555	0.2721	0
847	201.556	201.556	0.2952	0
848	205.56	205.56	0.2755	0
849	237.596	237.596	0.2945	0
850	193.546	193.546	0.2638	0
851	191.543	191.543	0.2944	0
852	195.547	195.547	0.2582	0
853	607.007	607.007	0.3717	0
854	185.535	185.535	0.2599	0
855	1025.47	1025.47	0.3214	0
856	183.532	183.532	0.2974	0
857	185.535	185.535	0.2588	0
858	203.554	203.554	0.2994	0
859	233.588	233.588	0.2596	0
860	681.086	681.086	0.285	0
861	181.527	181.527	0.3999	0
862	191.539	191.539	0.2763	0
863	191.539	191.539	0.3103	0
864	181.526	181.526	0.2736	0
865	197.545	197.545	0.3068	0
866	213.562	213.562	0.303	0
867	223.573	223.573	0.2881	0
868	189.534	189.534	0.3225	0
869	191.535	191.535	0.2674	0
870	197.542	197.542	0.2805	0
871	613.005	613.005	0.2585	0
872	1077.52	1077.52	0.2795	0
873	187.53	187.53	0.2675	0
874	191.534	191.534	0.2694	0
875	217.563	217.563	0.2712	0
876	615.007	615.007	0.3291	0
877	181.522	181.522	0.2766	0
878	199.542	199.542	0.2605	0
879	183.522	183.522	0.3433	0
880	363.725	363.725	0.2675	0
881	639.032	639.032	0.2976	0
882	181.519	181.519	0.2613	0
883	205.546	205.546	0.3235	0
884	207.548	207.548	0.2701	0
885	223.566	223.566	0.2919	0
886	257.603	257.603	0.2664	0
887	615.003	615.003	0.2921	0
888	181.518	181.518	0.2656	0
889	191.529	191.529	0.2668	0
890	181.517	181.517	0.2742	0
891	183.519	183.519	0.2995	0
892	193.53	193.53	0.2776	0
893	269.615	269.615	0.2676	0
894	623.009	623.009	0.2792	0
895	183.518	183.518	0.2672	0
896	185.52	185.52	0.3116	0
897	191.526	191.526	0.2691	0
898	347.702	347.702	0.306	0
899	181.514	181.514	0.2652	0
900	197.533	197.533	0.3277	0
901	215.553	215.553	0.3226	0
902	231.571	231.571	0.2911	0
903	193.527	193.527	0.2738	0
904	203.539	203.539	0.2637	0
905	631.016	631.016	0.2865	0
906	183.515	183.515	0.2591	0
907	187.519	187.519	0.269	0
908	217.553	217.553	0.2666	0
909	181.512	181.512	0.2931	0
910	183.514	183.514	0.2719	0
911	187.519	187.519	0.2995	0
912	191.523	191.523	0.3147	0
913	183.513	183.513	0.3332	0
914	195.526	195.526	0.2594	0
915	197.529	197.529	0.2822	0
916	207.54	207.54	0.2845	0
917	639.022	639.022	0.2745	0
918	657.042	657.042	0.2881	0
919	195.526	195.526	0.2645	0
920	197.528	197.528	0.2781	0
921	219.552	219.552	0.2631	0
922	189.518	189.518	0.2606	0
923	199.528	199.528	0.2624	0
924	231.565	231.565	0.2623	0
925	235.569	235.569	0.2776	0
926	241.576	241.576	0.261	0
927	633.013	633.013	0.4561	0
928	245.579	245.579	0.2646	0
929	253.588	253.588	0.2638	0
930	183.509	183.509	0.2768	0
931	251.585	251.585	0.2913	0
932	187.512	187.512	0.317	0
933	217.546	217.546	0.261	0
934	631.008	631.008	0.2676	0
935	181.504	181.504	0.3026	0
936	181.505	181.505	0.2822	0
937	211.539	211.539	0.2844	0
938	233.563	233.563	0.2636	0
939	189.512	189.512	0.2585	0
940	221.548	221.548	0.2687	0
941	221.548	221.548	0.3039	0
942	181.503	181.503	0.3138	0
943	183.505	183.505	0.3041	0
944	187.51	187.51	0.304	0
945	283.617	283.617	0.2738	0
946	187.509	187.509	0.2668	0
947	211.536	211.536	0.2866	0
948	223.549	223.549	0.2604	0
949	689.068	689.068	0.4136	0
950	191.512	191.512	0.2888	0
951	203.525	203.525	0.2801	0
952	599.968	599.968	0.3026	0
953	633.005	633.005	0.3217	0
954	191.511	191.511	0.2581	0
955	195.515	195.515	0.2718	0
956	219.542	219.542	0.2977	0
957	237.562	237.562	0.279	0
958	243.568	243.568	0.3075	0
959	187.505	187.505	0.2823	0
960	193.511	193.511	0.2639	0
961	1087.51	1087.51	0.2928	0
962	181.496	181.496	0.3135	0
963	185.501	185.501	0.2625	0
964	197.514	197.514	0.2852	0
965	199.516	199.516	0.2654	0
966	251.575	251.575	0.2635	0
967	181.495	181.495	0.2668	0
968	185.5	185.5	0.2621	0
969	601.965	601.965	0.2616	0
970	181.495	181.495	0.3247	0
971	183.497	183.497	0.3029	0
972	195.51	195.51	0.2607	0
973	369.705	369.705	0.2666	0
974	183.496	183.496	0.2718	0
975	185.498	185.498	0.2757	0
976	247.568	247.568	0.2926	0
977	197.51	197.51	0.2651	0
978	205.519	205.519	0.2744	0
979	263.585	263.585	0.2656	0
980	181.491	181.491	0.2758	0
981	183.494	183.494	0.3167	0
982	183.494	183.494	0.2616	0
983	185.495	185.495	0.2624	0
984	185.495	185.495	0.2812	0
985	201.513	201.513	0.2745	0
986	211.524	211.524	0.2753	0
987	195.506	195.506	0.2719	0
988	203.514	203.514	0.269	0
989	207.519	207.519	0.2766	0
990	643.005	643.005	0.2703	0
991	213.525	213.525	0.263	0
992	303.625	303.625	0.259	0
993	183.489	183.489	0.2658	0
994	203.512	203.512	0.2613	0
995	185.49	185.49	0.2751	0
996	201.508	201.508	0.2876	0
997	211.519	211.519	0.2697	0
998	793.168	793.168	0.327	0
999	183.486	183.486	0.2651	0
1000	189.493	189.493	0.325	0
1001	199.504	199.504	0.3522	0
1002	237.546	237.546	0.2706	0
1003	181.482	181.482	0.3402	0
1004	183.484	183.484	0.2897	0
1005	187.489	187.489	0.2614	0
1006	183.483	183.483	0.3318	0
1007	235.541	235.541	0.2785	0
1008	245.552	245.552	0.2728	0
1009	181.48	181.48	0.2622	0
1010	189.489	189.489	0.3444	0
1011	205.507	205.507	0.291	0
1012	197.496	197.496	0.2979	0
1013	221.523	221.523	0.2616	0
1014	719.079	719.079	1.1827	0
1015	195.493	195.493	0.2699	0
1016	195.493	195.493	0.3365	0
1017	229.532	229.532	0.2907	0
1018	195.493	195.493	0.2615	0
1019	207.506	207.506	0.2842	0
1020	213.512	213.512	0.2798	0
1021	215.514	215.514	0.3125	0
1022	239.542	239.542	0.2686	0
1023	243.546	243.546	0.2588	0
1024	185.48	185.48	0.2975	0
1025	185.48	185.48	0.2661	0
1026	201.498	201.498	0.2909	0
1027	217.516	217.516	0.2659	0
1028	189.483	189.483	0.2688	0
1029	237.537	237.537	0.3186	0
1030	721.076	721.076	0.2742	0
1031	211.506	211.506	0.3227	0
1032	181.472	181.472	0.2599	0
1033	191.483	191.483	0.2798	0
1034	215.51	215.51	0.2656	0
1035	187.478	187.478	0.2862	0
1036	361.672	361.672	0.2779	0
1037	205.497	205.497	0.2694	0
1038	223.516	223.516	0.2624	0
1039	253.549	253.549	0.276	0
1040	207.497	207.497	0.2669	0
1041	209.499	209.499	0.2648	0
1042	189.475	189.475	0.2666	0
1043	195.481	195.481	0.2631	0
1044	219.508	219.508	0.2703	0
1045	259.552	259.552	0.2633	0
1046	181.463	181.463	0.2706	0
1047	213.499	213.499	0.2595	0
1048	677.017	677.017	0.2823	0
1049	181.462	181.462	0.2628	0
1050	203.487	203.487	0.2653	0
1051	181.462	181.462	0.2615	0
1052	187.469	187.469	0.2919	0
1053	195.477	195.477	0.2611	0
1054	211.495	211.495	0.3054	0
1055	181.46	181.46	0.2902	0
1056	191.47	191.47	0.2664	0
1057	201.482	201.482	0.259	0
1058	217.5	217.5	0.2719	0
1059	187.466	187.466	0.2807	0
1060	195.474	195.474	0.357	0
1061	203.483	203.483	0.2621	0
1062	325.619	325.619	0.2818	0
1063	191.469	191.469	0.2729	0
1064	213.492	213.492	0.2653	0
1065	217.497	217.497	0.265	0
1066	257.541	257.541	0.2778	0
1067	287.576	287.576	0.301	0
1068	401.702	401.702	0.3193	0
1069	673.006	673.006	0.2898	0
1070	185.46	185.46	0.2697	0
1071	195.471	195.471	0.2695	0
1072	199.476	199.476	0.2614	0
1073	211.489	211.489	0.2833	0
1074	187.461	187.461	0.2941	0
1075	187.462	187.462	0.3135	0
1076	191.466	191.466	0.2794	0
1077	199.475	199.475	0.263	0
1078	219.496	219.496	0.2722	0
1079	223.501	223.501	0.2862	0
1080	505.815	505.815	0.2652	0
1081	187.458	187.458	0.2727	0
1082	207.48	207.48	0.2613	0
1083	219.494	219.494	0.2655	0
1084	183.453	183.453	0.3213	0
1085	191.462	191.462	0.2603	0
1086	225.5	225.5	0.2755	0
1087	221.494	221.494	0.2834	0
1088	181.448	181.448	0.2763	0
1089	189.458	189.458	0.3004	0
1090	183.449	183.449	0.2786	0
1091	187.454	187.454	0.3159	0
1092	195.462	195.462	0.3	0
1093	211.479	211.479	0.2821	0
1094	189.454	189.454	0.3006	0
1095	195.46	195.46	0.2614	0
1096	181.443	181.443	0.2825	0
1097	183.446	183.446	0.3783	0
1098	191.455	191.455	0.2588	0
1099	201.466	201.466	0.2737	0
1100	191.453	191.453	0.2659	0
1101	201.464	201.464	0.2767	0
1102	645.96	645.96	0.3282	0
1103	185.444	185.444	0.2748	0
1104	185.444	185.444	0.3074	0
1105	203.464	203.464	0.2698	0
1106	203.465	203.465	0.3007	0
1107	181.438	181.438	0.3028	0
1108	183.441	183.441	0.3015	0
1109	213.474	213.474	0.2766	0
1110	223.484	223.484	0.2991	0
1111	235.498	235.498	0.2631	0
1112	647.958	647.958	0.3399	0
1113	197.454	197.454	0.28	0
1114	209.468	209.468	0.2758	0
1115	181.435	181.435	0.2998	0
1116	183.438	183.438	0.3023	0
1117	191.447	191.447	0.2678	0
1118	197.454	197.454	0.2599	0
1119	251.514	251.514	0.2589	0
1120	257.52	257.52	0.2598	0
1121	187.442	187.442	0.2821	0
1122	199.454	199.454	0.2808	0
1123	635.941	635.941	0.3037	0
1124	181.433	181.433	0.2984	0
1125	191.443	191.443	0.2945	0
1126	213.468	213.468	0.2668	0
1127	213.469	213.469	0.2588	0
1128	249.508	249.508	0.2649	0
1129	197.449	197.449	0.2608	0
1130	201.454	201.454	0.2624	0
1131	357.628	357.628	0.2799	0
1132	189.439	189.439	0.2935	0
1133	209.462	209.462	0.301	0
1134	213.466	213.466	0.3092	0
1135	245.502	245.502	0.2726	0
1136	289.552	289.552	0.2797	0
1137	201.451	201.451	0.2637	0
1138	185.433	185.433	0.2971	0
1139	197.446	197.446	0.3038	0
1140	205.454	205.454	0.2708	0
1141	189.433	189.433	0.2651	0
1142	211.458	211.458	0.2911	0
1143	369.635	369.635	0.2626	0
1144	193.437	193.437	0.2942	0
1145	199.443	199.443	0.2626	0
1146	207.452	207.452	0.2906	0
1147	213.459	213.459	0.287	0
1148	185.427	185.427	0.3092	0
1149	185.427	185.427	0.2588	0
1150	195.438	195.438	0.2922	0
1151	181.421	181.421	0.2928	0
1152	213.457	213.457	0.2966	0
1153	197.438	197.438	0.2609	0
1154	201.443	201.443	0.2914	0
1155	203.445	203.445	0.2618	0
1156	209.452	209.452	0.2822	0
1157	209.449	209.449	0.3057	0
1158	235.478	235.478	0.2627	0
1159	245.49	245.49	0.2846	0
1160	195.433	195.433	0.2787	0
1161	199.437	199.437	0.331	0
1162	185.421	185.421	0.2702	0
1163	195.432	195.432	0.2988	0
1164	201.439	201.439	0.2704	0
1165	223.463	223.463	0.2695	0
1166	187.422	187.422	0.2878	0
1167	765.067	765.067	0.2899	0
1168	191.426	191.426	0.2995	0
1169	199.434	199.434	0.2583	0
1170	199.435	199.435	0.2691	0
1171	193.427	193.427	0.2894	0
1172	189.422	189.422	0.2799	0
1173	209.444	209.444	0.2786	0
1174	191.423	191.423	0.2699	0
1175	195.427	195.427	0.2583	0
1176	197.429	197.429	0.3004	0
1177	203.436	203.436	0.2587	0
1178	207.441	207.441	0.2857	0
1179	183.413	183.413	0.3389	0
1180	187.416	187.416	0.3126	0
1181	181.408	181.408	0.2743	0
1182	181.409	181.409	0.3156	0
1183	185.413	185.413	0.2722	0
1184	193.422	193.422	0.3235	0
1185	191.419	191.419	0.3706	0
1186	211.44	211.44	0.2586	0
1187	181.406	181.406	0.262	0
1188	183.408	183.408	0.304	0
1189	185.41	185.41	0.2959	0
1190	201.428	201.428	0.268	0
1191	201.428	201.428	0.2773	0
1192	249.482	249.482	0.2631	0
1193	183.406	183.406	0.2704	0
1194	183.407	183.407	0.2985	0
1195	191.415	191.415	0.3202	0
1196	203.429	203.429	0.2746	0
1197	183.405	183.405	0.2794	0
1198	189.412	189.412	0.3012	0
1199	193.416	193.416	0.3013	0
1200	197.421	197.421	0.2983	0
1201	181.401	181.401	0.3105	0
1202	185.406	185.406	0.261	0
1203	187.408	187.408	0.2607	0
1204	193.415	193.415	0.2622	0
1205	193.415	193.415	0.2615	0
1206	195.417	195.417	0.2878	0
1207	195.417	195.417	0.2627	0
1208	207.43	207.43	0.2784	0
1209	233.459	233.459	0.2663	0
1210	197.418	197.418	0.3189	0
1211	207.43	207.43	0.2919	0
1212	183.4	183.4	0.2625	0
1213	191.41	191.41	0.2909	0
1214	771.057	771.057	0.3088	0
1215	185.402	185.402	0.2606	0
1216	181.397	181.397	0.3027	0
1217	187.403	187.403	0.2658	0
1218	189.406	189.406	0.2771	0
1219	183.397	183.397	0.2668	0
1220	185.4	185.4	0.2651	0
1221	209.426	209.426	0.2602	0
1222	189.404	189.404	0.2638	0
1223	189.404	189.404	0.2606	0
1224	239.459	239.459	0.2659	0
1225	211.427	211.427	0.2727	0
1226	257.478	257.478	0.2697	0
1227	183.395	183.395	0.2752	0
1228	187.399	187.399	0.2906	0
1229	199.413	199.413	0.3391	0
1230	183.394	183.394	0.2852	0
1231	183.394	183.394	0.2811	0
1232	183.393	183.393	0.2752	0
1233	185.395	185.395	0.2719	0
1234	213.427	213.427	0.2829	0
1235	213.427	213.427	0.3319	0
1236	185.394	185.394	0.2777	0
1237	185.394	185.394	0.2653	0
1238	209.421	209.421	0.2752	0
1239	185.393	185.393	0.2732	0
1240	191.4	191.4	0.3073	0
1241	201.411	201.411	0.2723	0
1242	789.067	789.067	0.3717	0
1243	183.39	183.39	0.2952	0
1244	191.399	191.399	0.2988	0
1245	191.398	191.398	0.2691	0
1246	201.408	201.408	0.2654	0
1247	203.41	203.41	0.2644	0
1248	181.385	181.385	0.2877	0
1249	193.398	193.398	0.2937	0
1250	205.411	205.411	0.2703	0
1251	211.418	211.418	0.2707	0
1252	183.385	183.385	0.2584	0
1253	183.386	183.386	0.2621	0
1254	187.391	187.391	0.3063	0
1255	185.387	185.387	0.2807	0
1256	207.411	207.411	0.2998	0
1257	181.381	181.381	0.2718	0
1258	347.567	347.567	0.2593	0
1259	185.385	185.385	0.2727	0
1260	195.397	195.397	0.3021	0
1261	203.404	203.404	0.2874	0
1262	229.433	229.433	0.3277	0
1263	189.387	189.387	0.2739	0
1264	205.404	205.404	0.3196	0
1265	183.378	183.378	0.2583	0
1266	183.379	183.379	0.2775	0
1267	187.383	187.383	0.3002	0
1268	189.385	189.385	0.2974	0
1269	191.387	191.387	0.2639	0
1270	191.388	191.388	0.3076	0
1271	199.396	199.396	0.2649	0
1272	191.386	191.386	0.2713	0
1273	215.413	215.413	0.2904	0
1274	187.381	187.381	0.2585	0
1275	207.402	207.402	0.2877	0
1276	205.399	205.399	0.2944	0
1277	231.429	231.429	0.266	0
1278	183.374	183.374	0.2997	0
1279	215.409	215.409	0.3039	0
1280	181.37	181.37	0.2612	0
1281	185.375	185.375	0.2806	0
1282	185.375	185.375	0.2717	0
1283	189.379	189.379	0.2844	0
1284	779.038	779.038	0.5104	0
1285	181.369	181.369	0.2787	0
1286	191.381	191.381	0.264	0
1287	193.383	193.383	0.3184	0
1288	185.373	185.373	0.2744	0
1289	187.375	187.375	0.2821	0
1290	237.431	237.431	0.2842	0
1291	181.368	181.368	0.2764	0
1292	185.372	185.372	0.2644	0
1293	187.374	187.374	0.2597	0
1294	197.384	197.384	0.2786	0
1295	201.388	201.388	0.3168	0
1296	201.387	201.387	0.3943	0
1297	221.41	221.41	0.2662	0
1298	181.364	181.364	0.3464	0
1299	185.368	185.368	0.2723	0
1300	185.368	185.368	0.2666	0
1301	1007.29	1007.29	0.3253	0
1302	181.362	181.362	0.2689	0
1303	205.39	205.39	0.2652	0
1304	239.427	239.427	0.2653	0
1305	181.362	181.362	0.2677	0
1306	185.366	185.366	0.2781	0
1307	183.363	183.363	0.2598	0
1308	187.368	187.368	0.2646	0
1309	193.374	193.374	0.3048	0
1310	211.394	211.394	0.2794	0
1311	219.403	219.403	0.2774	0
1312	181.359	181.359	0.2876	0
1313	193.372	193.372	0.2988	0
1314	195.375	195.375	0.286	0
1315	201.382	201.382	0.2643	0
1316	187.366	187.366	0.287	0
1317	189.368	189.368	0.2739	0
1318	183.36	183.36	0.2808	0
1319	187.365	187.365	0.2582	0
1320	221.402	221.402	0.3106	0
1321	225.406	225.406	0.2664	0
1322	229.41	229.41	0.2969	0
1323	181.355	181.355	0.2941	0
1324	181.355	181.355	0.2909	0
1325	181.356	181.356	0.2714	0
1326	193.368	193.368	0.2603	0
1327	201.377	201.377	0.2683	0
1328	233.413	233.413	0.2879	0
1329	1025.3	1025.3	0.294	0
1330	185.358	185.358	0.2774	0
1331	191.365	191.365	0.2665	0
1332	199.374	199.374	0.2779	0
1333	185.357	185.357	0.3602	0
1334	191.363	191.363	0.2641	0
1335	207.382	207.382	0.2629	0
1336	217.393	217.393	0.2759	0
1337	217.393	217.393	0.2661	0
1338	185.356	185.356	0.2827	0
1339	201.374	201.374	0.3438	0
1340	181.35	181.35	0.27	0
1341	183.352	183.352	0.2891	0
1342	243.419	243.419	0.258	0
1343	181.348	181.348	0.2867	0
1344	183.35	183.35	0.2899	0
1345	187.355	187.355	0.2804	0
1346	809.049	809.049	1.7465	0
1347	193.361	193.361	0.2902	0
1348	193.361	193.361	0.3044	0
1349	213.384	213.384	0.2791	0
1350	221.392	221.392	0.298	0
1351	185.35	185.35	0.2607	0
1352	209.377	209.377	0.2673	0
1353	221.389	221.389	0.2767	0
1354	187.35	187.35	0.2758	0
1355	187.35	187.35	0.2742	0
1356	191.355	191.355	0.2733	0
1357	197.362	197.362	0.324	0
1358	401.589	401.589	0.2613	0
1359	181.342	181.342	0.2956	0
1360	185.347	185.347	0.3334	0
1361	193.356	193.356	0.3052	0
1362	199.362	199.362	0.2754	0
1363	223.39	223.39	0.2725	0
1364	227.394	227.394	0.2627	0
1365	811.046	811.046	0.5609	0
1366	187.348	187.348	0.2924	0
1367	275.447	275.447	0.2888	0
1368	187.347	187.347	0.2658	0
1369	189.349	189.349	0.3016	0
1370	195.356	195.356	0.2677	0
1371	197.359	197.359	0.2797	0
1372	201.363	201.363	0.2792	0
1373	203.365	203.365	0.2803	0
1374	203.365	203.365	0.2677	0
1375	235.401	235.401	0.2632	0
1376	181.34	181.34	0.2593	0
1377	187.346	187.346	0.2674	0
1378	191.35	191.35	0.2749	0
1379	335.511	335.511	0.2788	0
1380	181.337	181.337	0.289	0
1381	193.351	193.351	0.3005	0
1382	197.355	197.355	0.305	0
1383	189.346	189.346	0.282	0
1384	191.348	191.348	0.3289	0
1385	187.342	187.342	0.2651	0
1386	205.362	205.362	0.2609	0
1387	195.35	195.35	0.2624	0
1388	221.379	221.379	0.3055	0
1389	229.388	229.388	0.2646	0
1390	233.393	233.393	0.2754	0
1391	197.351	197.351	0.3182	0
1392	229.388	229.388	0.2662	0
1393	237.397	237.397	0.3008	0
1394	239.399	239.399	0.2592	0
1395	325.495	325.495	0.2745	0
1396	237.395	237.395	0.2717	0
1397	241.399	241.399	0.268	0
1398	241.4	241.4	0.2798	0
1399	299.464	299.464	0.2659	0
1400	181.332	181.332	0.2691	0
1401	197.349	197.349	0.3303	0
1402	273.433	273.433	0.3301	0
1403	193.343	193.343	0.2821	0
1404	215.367	215.367	0.3418	0
1405	223.376	223.376	0.263	0
1406	227.381	227.381	0.2801	0
1407	195.344	195.344	0.3148	0
1408	291.45	291.45	0.2783	0
1409	187.334	187.334	0.3107	0
1410	223.373	223.373	0.2832	0
1411	197.343	197.343	0.2835	0
1412	839.06	839.06	0.3559	0
1413	183.327	183.327	0.2731	0
1414	185.329	185.329	0.2679	0
1415	187.331	187.331	0.3152	0
1416	187.331	187.331	0.2861	0
1417	199.345	199.345	0.3979	0
1418	221.369	221.369	0.2776	0
1419	181.323	181.323	0.2671	0
1420	183.326	183.326	0.3041	0
1421	187.33	187.33	0.2857	0
1422	193.337	193.337	0.2749	0
1423	199.344	199.344	0.2779	0
1424	211.357	211.357	0.2685	0
1425	217.364	217.364	0.2788	0
1426	255.406	255.406	0.2692	0
1427	181.322	181.322	0.2627	0
1428	187.329	187.329	0.3387	0
1429	195.338	195.338	0.3561	0
1430	295.45	295.45	0.2784	0
1431	185.325	185.325	0.3134	0
1432	189.329	189.329	0.2632	0
1433	189.329	189.329	0.2647	0
1434	193.334	193.334	0.2739	0
1435	181.32	181.32	0.3006	0
1436	181.32	181.32	0.3123	0
1437	189.328	189.328	0.2894	0
1438	207.348	207.348	0.2711	0
1439	211.353	211.353	0.2602	0
1440	181.318	181.318	0.2654	0
1441	183.32	183.32	0.2868	0
1442	199.338	199.338	0.2992	0
1443	193.331	193.331	0.323	0
1444	205.345	205.345	0.2754	0
1445	231.373	231.373	0.3081	0
1446	369.526	369.526	0.2692	0
1447	185.32	185.32	0.2616	0
1448	187.322	187.322	0.3126	0
1449	227.367	227.367	0.2691	0
1450	181.314	181.314	0.2606	0
1451	187.321	187.321	0.3075	0
1452	211.348	211.348	0.3006	0
1453	213.351	213.351	0.2674	0
1454	239.379	239.379	0.259	0
1455	401.561	401.561	0.2769	0
1456	181.313	181.313	0.2663	0
1457	181.314	181.314	0.2601	0
1458	183.316	183.316	0.2738	0
1459	195.329	195.329	0.2619	0
1460	207.343	207.343	0.2722	0
1461	181.312	181.312	0.2656	0
1462	193.325	193.325	0.2666	0
1463	313.459	313.459	0.2885	0
1464	181.31	181.31	0.2834	0
1465	183.313	183.313	0.3048	0
1466	195.326	195.326	0.2923	0
1467	181.309	181.309	0.3439	0
1468	181.31	181.31	0.3198	0
1469	401.555	401.555	0.2592	0
1470	185.313	185.313	0.2895	0
1471	187.315	187.315	0.2636	0
1472	203.332	203.332	0.2702	0
1473	189.315	189.315	0.2618	0
1474	891.099	891.099	0.2785	0
1475	187.312	187.312	0.2613	0
1476	191.317	191.317	0.3108	0
1477	199.326	199.326	0.2833	0
1478	199.326	199.326	0.3241	0
1479	191.315	191.315	0.2643	0
1480	191.316	191.316	0.2749	0
1481	199.325	199.325	0.2613	0
1482	211.338	211.338	0.2954	0
1483	259.391	259.391	0.2658	0
1484	191.315	191.315	0.2747	0
1485	195.319	195.319	0.3054	0
1486	211.337	211.337	0.2675	0
1487	183.304	183.304	0.2659	0
1488	261.392	261.392	0.2673	0
1489	181.302	181.302	0.3229	0
1490	183.304	183.304	0.2746	0
1491	195.317	195.317	0.264	0
1492	225.351	225.351	0.2704	0
1493	181.299	181.299	0.297	0
1494	181.299	181.299	0.2665	0
1495	185.303	185.303	0.2667	0
1496	185.302	185.302	0.3163	0
1497	189.307	189.307	0.2664	0
1498	191.309	191.309	0.2828	0
1499	193.31	193.31	0.391	0
1500	195.313	195.313	0.3398	0
1501	197.315	197.315	0.2645	0
1502	201.32	201.32	0.3022	0
1503	183.298	183.298	0.2871	0
1504	191.306	191.306	0.2822	0
1505	203.32	203.32	0.2745	0
1506	209.327	209.327	0.2732	0
1507	211.329	211.329	0.2859	0
1508	219.338	219.338	0.26	0
1509	183.297	183.297	0.2957	0
1510	187.301	187.301	0.2765	0
1511	193.308	193.308	0.2771	0
1512	195.311	195.311	0.2638	0
1513	181.293	181.293	0.281	0
1514	189.303	189.303	0.2647	0
1515	193.307	193.307	0.3126	0
1516	503.654	503.654	0.271	0
1517	181.293	181.293	0.2653	0
1518	183.294	183.294	0.2972	0
1519	187.299	187.299	0.2889	0
1520	187.3	187.3	0.2714	0
1521	189.301	189.301	0.3175	0
1522	329.457	329.457	0.2883	0
1523	187.298	187.298	0.2595	0
1524	233.35	233.35	0.2731	0
1525	191.302	191.302	0.2656	0
1526	201.313	201.313	0.2605	0
1527	227.342	227.342	0.288	0
1528	189.298	189.298	0.275	0
1529	195.305	195.305	0.2619	0
1530	217.33	217.33	0.2597	0
1531	185.292	185.292	0.2828	0
1532	183.288	183.288	0.2834	0
1533	187.293	187.293	0.2606	0
1534	193.3	193.3	0.2935	0
1535	199.306	199.306	0.2704	0
1536	207.316	207.316	0.2721	0
1537	209.317	209.317	0.2702	0
1538	217.325	217.325	0.2734	0
1539	225.335	225.335	0.2633	0
1540	189.293	189.293	0.2772	0
1541	215.323	215.323	0.2752	0
1542	235.344	235.344	0.2633	0
1543	265.378	265.378	0.2672	0
1544	197.301	197.301	0.2869	0
1545	193.296	193.296	0.2861	0
1546	219.325	219.325	0.2664	0
1547	193.294	193.294	0.2615	0
1548	193.295	193.295	0.296	0
1549	205.308	205.308	0.2652	0
1550	241.349	241.349	0.2583	0
1551	183.282	183.282	0.2586	0
1552	187.287	187.287	0.3026	0
1553	223.327	223.327	0.2668	0
1554	189.289	189.289	0.2844	0
1555	223.327	223.327	0.2791	0
1556	213.314	213.314	0.2788	0
1557	221.324	221.324	0.2749	0
1558	181.277	181.277	0.3092	0
1559	181.277	181.277	0.2738	0
1560	183.28	183.28	0.304	0
1561	187.284	187.284	0.2797	0
1562	199.298	199.298	0.3445	0
1563	181.276	181.276	0.3187	0
1564	191.287	191.287	0.2767	0
1565	327.439	327.439	0.2602	0
1566	183.277	183.277	0.2786	0
1567	185.279	185.279	0.2697	0
1568	187.281	187.281	0.2801	0
1569	227.326	227.326	0.2582	0
1570	187.279	187.279	0.2914	0
1571	217.313	217.313	0.2945	0
1572	223.319	223.319	0.263	0
1573	225.321	225.321	0.2706	0
1574	285.388	285.388	0.27	0
1575	285.389	285.389	0.2663	0
1576	183.274	183.274	0.2868	0
1577	209.303	209.303	0.2615	0
1578	213.307	213.307	0.338	0
1579	217.311	217.311	0.2669	0
1580	223.318	223.318	0.2636	0
1581	227.322	227.322	0.261	0
1582	181.27	181.27	0.2878	0
1583	215.307	215.307	0.2631	0
1584	189.277	189.277	0.276	0
1585	207.298	207.298	0.2611	0
1586	181.267	181.267	0.2654	0
1587	181.268	181.268	0.261	0
1588	185.272	185.272	0.2699	0
1589	185.272	185.272	0.303	0
1590	187.274	187.274	0.2745	0
1591	255.348	255.348	0.32	0
1592	181.264	181.264	0.2655	0
1593	185.269	185.269	0.2808	0
1594	215.302	215.302	0.2738	0
1595	197.281	197.281	0.2667	0
1596	181.262	181.262	0.296	0
1597	189.271	189.271	0.2602	0
1598	191.274	191.274	0.2785	0
1599	743.891	743.891	0.261	0
1600	207.29	207.29	0.2828	0
1601	225.311	225.311	0.2847	0
1602	197.278	197.278	0.2893	0
1603	199.28	199.28	0.2987	0
1604	189.268	189.268	0.2788	0
1605	189.266	189.266	0.3026	0
1606	193.271	193.271	0.2619	0
1607	699.837	699.837	0.3516	0
1608	195.272	195.272	0.2731	0
1609	181.255	181.255	0.2674	0
1610	183.258	183.258	0.2579	0
1611	193.269	193.269	0.2801	0
1612	233.313	233.313	0.2636	0
1613	187.261	187.261	0.3507	0
1614	717.853	717.853	0.4668	0
1615	181.253	181.253	0.3075	0
1616	183.256	183.256	0.2811	0
1617	195.269	195.269	0.2732	0
1618	183.254	183.254	0.2639	0
1619	187.259	187.259	0.2812	0
1620	207.281	207.281	0.2624	0
1621	217.292	217.292	0.3093	0
1622	187.258	187.258	0.3033	0
1623	191.263	191.263	0.2602	0
1624	185.254	185.254	0.2825	0
1625	261.339	261.339	0.2621	0
1626	257.333	257.333	0.2654	0
1627	283.362	283.362	0.2728	0
1628	185.252	185.252	0.273	0
1629	187.254	187.254	0.2729	0
1630	189.257	189.257	0.3258	0
1631	191.259	191.259	0.2574	0
1632	211.281	211.281	0.2632	0
1633	201.269	201.269	0.2655	0
1634	207.275	207.275	0.2881	0
1635	213.282	213.282	0.2585	0
1636	183.248	183.248	0.2685	0
1637	185.25	185.25	0.2739	0
1638	181.244	181.244	0.276	0
1639	191.255	191.255	0.2781	0
1640	217.284	217.284	0.3149	0
1641	191.254	191.254	0.3119	0
1642	197.261	197.261	0.2755	0
1643	205.27	205.27	0.2623	0
1644	213.279	213.279	0.2614	0
1645	219.285	219.285	0.2848	0
1646	185.246	185.246	0.2632	0
1647	187.248	187.248	0.2844	0
1648	219.284	219.284	0.3055	0
1649	221.286	221.286	0.275	0
1650	199.26	199.26	0.2678	0
1651	211.274	211.274	0.3093	0
1652	185.243	185.243	0.2675	0
1653	187.246	187.246	0.2721	0
1654	193.252	193.252	0.2778	0
1655	259.327	259.327	0.2812	0
1656	439.527	439.527	0.2814	0
1657	223.285	223.285	0.2763	0
1658	181.237	181.237	0.2677	0
1659	191.248	191.248	0.276	0
1660	185.241	185.241	0.2573	0
1661	215.273	215.273	0.2883	0
1662	183.236	183.236	0.2722	0
1663	185.237	185.237	0.2679	0
1664	187.24	187.24	0.2588	0
1665	217.274	217.274	0.2664	0
1666	323.393	323.393	0.2686	0
1667	221.277	221.277	0.2757	0
1668	239.297	239.297	0.2723	0
1669	195.247	195.247	0.2643	0
1670	197.249	197.249	0.266	0
1671	243.301	243.301	0.2627	0
1672	181.23	181.23	0.2586	0
1673	181.231	181.231	0.2704	0
1674	185.235	185.235	0.2847	0
1675	191.242	191.242	0.2965	0
1676	195.246	195.246	0.3182	0
1677	197.248	197.248	0.2906	0
1678	203.255	203.255	0.2642	0
1679	181.229	181.229	0.2714	0
1680	183.232	183.232	0.2738	0
1681	189.239	189.239	0.2671	0
1682	193.243	193.243	0.2827	0
1683	217.27	217.27	0.3072	0
1684	183.231	183.231	0.278	0
1685	185.233	185.233	0.26	0
1686	195.244	195.244	0.2972	0
1687	191.239	191.239	0.2902	0
1688	181.226	181.226	0.3103	0
1689	181.227	181.227	0.2868	0
1690	183.229	183.229	0.2746	0
1691	193.24	193.24	0.3006	0
1692	203.251	203.251	0.2746	0
1693	183.227	183.227	0.2968	0
1694	183.226	183.226	0.2692	0
1695	187.232	187.232	0.2685	0
1696	193.238	193.238	0.2942	0
1697	199.245	199.245	0.2814	0
1698	191.233	191.233	0.2682	0
1699	201.245	201.245	0.2678	0
1700	261.312	261.312	0.2824	0
1701	181.221	181.221	0.2586	0
1702	181.222	181.222	0.2744	0
1703	181.22	181.22	0.2998	0
1704	187.227	187.227	0.2869	0
1705	193.234	193.234	0.27	0
1706	195.236	195.236	0.262	0
1707	215.258	215.258	0.2685	0
1708	247.294	247.294	0.2628	0
1709	339.396	339.396	0.2654	0
1710	971.101	971.101	0.3244	0
1711	185.223	185.223	0.2851	0
1712	185.223	185.223	0.2814	0
1713	207.248	207.248	0.3166	0
1714	213.254	213.254	0.3372	0
1715	185.222	185.222	0.275	0
1716	187.224	187.224	0.2699	0
1717	197.235	197.235	0.2646	0
1718	197.236	197.236	0.3935	0
1719	201.24	201.24	0.2737	0
1720	189.225	189.225	0.2734	0
1721	191.226	191.226	0.2742	0
1722	183.217	183.217	0.274	0
1723	185.217	185.217	0.3011	0
1724	185.217	185.217	0.2864	0
1725	235.274	235.274	0.2617	0
1726	183.214	183.214	0.3019	0
1727	183.214	183.214	0.304	0
1728	207.24	207.24	0.2607	0
1729	209.242	209.242	0.2723	0
1730	187.217	187.217	0.2967	0
1731	197.229	197.229	0.2802	0
1732	201.233	201.233	0.2595	0
1733	183.211	183.211	0.2688	0
1734	187.216	187.216	0.2626	0
1735	203.234	203.234	0.2873	0
1736	235.27	235.27	0.2577	0
1737	195.223	195.223	0.2799	0
1738	199.227	199.227	0.2746	0
1739	193.22	193.22	0.2627	0
1740	223.253	223.253	0.2646	0
1741	185.21	185.21	0.2775	0
1742	187.212	187.212	0.2826	0
1743	187.213	187.213	0.2581	0
1744	199.225	199.225	0.266	0
1745	221.25	221.25	0.2723	0
1746	187.211	187.211	0.3036	0
1747	193.218	193.218	0.276	0
1748	209.234	209.234	0.3023	0
1749	191.213	191.213	0.2897	0
1750	349.39	349.39	0.2612	0
1751	183.204	183.204	0.2627	0
1752	185.205	185.205	0.2774	0
1753	197.22	197.22	0.2777	0
1754	207.23	207.23	0.266	0
1755	183.202	183.202	0.267	0
1756	253.28	253.28	0.2587	0
1757	189.208	189.208	0.3369	0
1758	199.217	199.217	0.2661	0
1759	211.231	211.231	0.2758	0
1760	217.238	217.238	0.2862	0
1761	183.197	183.197	0.3442	0
1762	185.199	185.199	0.2882	0
1763	187.202	187.202	0.2843	0
1764	193.209	193.209	0.2885	0
1765	197.213	197.213	0.2803	0
1766	201.218	201.218	0.278	0
1767	203.22	203.22	0.2604	0
1768	215.234	215.234	0.2753	0
1769	219.238	219.238	0.2653	0
1770	229.249	229.249	0.3172	0
1771	275.3	275.3	0.2808	0
1772	181.194	181.194	0.2888	0
1773	185.199	185.199	0.2966	0
1774	197.212	197.212	0.265	0
1775	215.233	215.233	0.2896	0
1776	185.198	185.198	0.2838	0
1777	215.231	215.231	0.3031	0
1778	393.43	393.43	0.2626	0
1779	191.203	191.203	0.2774	0
1780	183.194	183.194	0.2608	0
1781	207.218	207.218	0.273	0
1782	195.204	195.204	0.2976	0
1783	195.204	195.204	0.2785	0
1784	215.227	215.227	0.3145	0
1785	245.26	245.26	0.2797	0
1786	181.184	181.184	0.2847	0
1787	197.2	197.2	0.2794	0
1788	235.243	235.243	0.2691	0
1789	251.26	251.26	0.2696	0
1790	401.427	401.427	0.2884	0
1791	185.185	185.185	0.2617	0
1792	185.185	185.185	0.2944	0
1793	201.202	201.202	0.2687	0
1794	211.214	211.214	0.2639	0
1795	183.181	183.181	0.2812	0
1796	185.183	185.183	0.2855	0
1797	193.192	193.192	0.3543	0
1798	201.202	201.202	0.2577	0
1799	205.206	205.206	0.2612	0
1800	225.227	225.227	0.2743	0
1801	401.425	401.425	0.2709	0
1802	197.195	197.195	0.2576	0
1803	213.213	213.213	0.2896	0
1804	209.208	209.208	0.2741	0
1805	401.422	401.422	0.2664	0
1806	347.361	347.361	0.2863	0
1807	185.179	185.179	0.3297	0
1808	185.179	185.179	0.2733	0
1809	183.175	183.175	0.31	0
1810	189.182	189.182	0.3132	0
1811	191.184	191.184	0.2793	0
1812	211.207	211.207	0.2656	0
1813	221.218	221.218	0.2685	0
1814	225.221	225.221	0.2995	0
1815	181.171	181.171	0.2657	0
1816	183.174	183.174	0.2982	0
1817	183.173	183.173	0.2931	0
1818	213.206	213.206	0.2594	0
1819	193.182	193.182	0.2632	0
1820	195.184	195.184	0.3212	0
1821	181.168	181.168	0.2804	0
1822	191.179	191.179	0.2888	0
1823	215.205	215.205	0.3153	0
1824	191.177	191.177	0.2773	0
1825	191.176	191.176	0.307	0
1826	215.204	215.204	0.2631	0
1827	187.171	187.171	0.2956	0
1828	189.173	189.173	0.3355	0
1829	191.176	191.176	0.265	0
1830	203.189	203.189	0.2625	0
1831	187.17	187.17	0.2677	0
1832	191.174	191.174	0.2741	0
1833	201.186	201.186	0.3038	0
1834	217.204	217.204	0.2619	0
1835	215.2	215.2	0.2753	0
1836	227.214	227.214	0.3002	0
1837	247.237	247.237	0.2801	0
1838	191.173	191.173	0.2737	0
1839	197.179	197.179	0.3033	0
1840	219.203	219.203	0.3104	0
1841	241.229	241.229	0.27	0
1842	181.16	181.16	0.3599	0
1843	191.171	191.171	0.2754	0
1844	195.175	195.175	0.7169	0
1845	197.178	197.178	0.2886	0
1846	227.212	227.212	0.315	0
1847	237.222	237.222	3.0444	0
1848	187.166	187.166	0.2865	0
1849	189.168	189.168	0.2608	0
1850	191.17	191.17	0.2613	0
1851	181.158	181.158	0.2634	0
1852	285.275	285.275	0.2618	0
1853	181.156	181.156	0.2703	0
1854	205.183	205.183	0.2593	0
1855	205.183	205.183	0.26	0
1856	187.162	187.162	0.3118	0
1857	193.169	193.169	0.2909	0
1858	225.203	225.203	0.3002	0
1859	187.16	187.16	0.2645	0
1860	191.164	191.164	0.3069	0
1861	191.165	191.165	0.2697	0
1862	193.167	193.167	0.2743	0
1863	189.162	189.162	0.3168	0
1864	209.184	209.184	0.2672	0
1865	183.154	183.154	0.2749	0
1866	243.22	243.22	0.2722	0
1867	181.151	181.151	0.2683	0
1868	191.162	191.162	0.2977	0
1869	215.188	215.188	0.2687	0
1870	215.188	215.188	0.2741	0
1871	183.152	183.152	0.3322	0
1872	353.342	353.342	0.2608	0
1873	189.158	189.158	0.282	0
1874	189.156	189.156	0.2806	0
1875	233.205	233.205	0.2677	0
1876	185.151	185.151	0.2622	0
1877	191.157	191.157	0.2921	0
1878	193.16	193.16	0.4612	0
1879	201.168	201.168	0.2609	0
1880	205.173	205.173	0.3021	0
1881	207.176	207.176	0.2672	0
1882	211.18	211.18	0.2638	0
1883	373.361	373.361	0.2723	0
1884	183.148	183.148	0.2799	0
1885	185.15	185.15	0.2934	0
1886	193.159	193.159	0.314	0
1887	189.153	189.153	0.2651	0
1888	207.173	207.173	0.2683	0
1889	227.195	227.195	0.2874	0
1890	239.209	239.209	0.2691	0
1891	183.146	183.146	0.2864	0
1892	199.163	199.163	0.2697	0
1893	219.186	219.186	0.2603	0
1894	225.192	225.192	0.2628	0
1895	181.142	181.142	0.3083	0
1896	197.16	197.16	0.317	0
1897	201.165	201.165	0.2635	0
1898	203.167	203.167	0.266	0
1899	223.189	223.189	0.3059	0
1900	197.159	197.159	0.2661	0
1901	185.145	185.145	0.2974	0
1902	191.152	191.152	0.2645	0
1903	181.138	181.138	0.3144	0
1904	187.145	187.145	0.3319	0
1905	193.151	193.151	0.2629	0
1906	247.212	247.212	0.2628	0
1907	199.157	199.157	0.2608	0
1908	237.199	237.199	0.2709	0
1909	239.202	239.202	0.2689	0
1910	293.263	293.263	0.2674	0
1911	191.147	191.147	0.2789	0
1912	193.148	193.148	0.264	0
1913	197.153	197.153	0.2763	0
1914	185.138	185.138	0.2725	0
1915	195.15	195.15	0.288	0
1916	205.161	205.161	0.2672	0
1917	215.172	215.172	0.2585	0
1918	263.226	263.226	0.2595	0
1919	183.135	183.135	0.2826	0
1920	189.143	189.143	0.4045	0
1921	197.151	197.151	0.2651	0
1922	197.152	197.152	0.2821	0
1923	201.156	201.156	0.2764	0
1924	191.143	191.143	0.305	0
1925	197.15	197.15	0.2882	0
1926	181.131	181.131	0.2609	0
1927	191.143	191.143	0.2969	0
1928	227.182	227.182	0.2855	0
1929	265.225	265.225	0.2782	0
1930	181.13	181.13	0.271	0
1931	191.142	191.142	0.2709	0
1932	199.151	199.151	0.3198	0
1933	199.149	199.149	0.3304	0
1934	193.142	193.142	0.2597	0
1935	201.15	201.15	0.2657	0
1936	185.132	185.132	0.3144	0
1937	203.152	203.152	0.317	0
1938	189.135	189.135	0.272	0
1939	181.125	181.125	0.2771	0
1940	183.127	183.127	0.2602	0
1941	193.137	193.137	0.2777	0
1942	193.138	193.138	0.2692	0
1943	195.139	195.139	0.2602	0
1944	197.141	197.141	0.2712	0
1945	215.162	215.162	0.3437	0
1946	221.168	221.168	0.265	0
1947	261.212	261.212	0.2992	0
1948	185.125	185.125	0.261	0
1949	191.132	191.132	0.278	0
1950	191.132	191.132	0.2913	0
1951	227.172	227.172	0.2697	0
1952	183.123	183.123	0.3213	0
1953	195.136	195.136	0.2632	0
1954	199.14	199.14	0.2938	0
1955	209.151	209.151	0.2811	0
1956	235.18	235.18	0.3008	0
1957	181.119	181.119	0.2717	0
1958	187.125	187.125	0.2697	0
1959	235.179	235.179	0.2686	0
1960	183.12	183.12	0.2738	0
1961	185.12	185.12	0.2606	0
1962	195.132	195.132	0.2749	0
1963	201.138	201.138	0.2735	0
1964	237.178	237.178	0.2668	0
1965	267.213	267.213	0.2734	0
1966	181.115	181.115	0.2961	0
1967	191.125	191.125	0.2857	0
1968	181.113	181.113	0.3049	0
1969	185.117	185.117	0.2979	0
1970	185.117	185.117	0.3238	0
1971	235.173	235.173	0.3309	0
1972	181.112	181.112	0.2686	0
1973	201.133	201.133	0.2726	0
1974	205.138	205.138	0.2631	0
1975	205.138	205.138	0.333	0
1976	365.317	365.317	2.3936	0
1977	183.112	183.112	0.2956	0
1978	187.115	187.115	0.3075	0
1979	245.179	245.179	0.2947	0
1980	185.111	185.111	0.2611	0
1981	187.114	187.114	0.2703	0
1982	197.125	197.125	0.2626	0
1983	203.132	203.132	0.3198	0
1984	185.111	185.111	0.2706	0
1985	187.113	187.113	0.7895	0
1986	195.121	195.121	0.2814	0
1987	201.128	201.128	0.9399	0
1988	203.131	203.131	0.2621	0
1989	243.175	243.175	0.9418	0
1990	251.184	251.184	0.2765	0
1991	271.207	271.207	0.9394	0
1992	181.106	181.106	0.2766	0
1993	183.107	183.107	0.283	0
1994	185.11	185.11	0.2962	0
1995	235.165	235.165	0.3061	0
1996	267.201	267.201	0.2687	0
1997	189.113	189.113	0.7166	0
1998	193.117	193.117	0.2748	0
[truncated: 8,773 more rows]

## Sheet: O1 
O1 (0.07%)	A.M.W. average :					A.W. average DBE :			A.W. average C# :												A.W. averageH/C	A.W. averageO/C
	226.61					4.33248			15.5788												1.57173	0.0664728
	Exp. m/z	Recal m/z	Theor. Mass	Error	Rel. Abundance	Signal2Noise	DBE	Molecular Formula													H/C	O/C
1	191.144	191.144	191.144	-0.058548	0.5928	0	4		C	13	H	20	N	0	O	1	S	0	13C	0	1.53846	0.0769231
2	205.16	205.16	205.16	-0.00549313	6.4219	0	4		C	14	H	22	N	0	O	1	S	0	13C	0	1.57143	0.0714286
3	219.175	219.175	219.175	0.0407763	2.6174	0	4		C	15	H	24	N	0	O	1	S	0	13C	0	1.6	0.0666667
4	233.191	233.191	233.191	-0.00428271	1.981	0	4		C	16	H	26	N	0	O	1	S	0	13C	0	1.625	0.0625
5	247.207	247.207	247.207	-0.0442324	2.2785	0	4		C	17	H	28	N	0	O	1	S	0	13C	0	1.64706	0.0588235
6	275.238	275.238	275.238	-0.00292936	1.6062	0	4		C	19	H	32	N	0	O	1	S	0	13C	0	1.68421	0.0526316
7	189.128	189.128	189.128	-0.00663702	1.0329	0	5		C	13	H	18	N	0	O	1	S	0	13C	0	1.38462	0.0769231
8	203.144	203.144	203.144	0.0433628	0.9843	0	5		C	14	H	20	N	0	O	1	S	0	13C	0	1.42857	0.0714286
9	217.16	217.16	217.16	0.0869085	1.0933	0	5		C	15	H	22	N	0	O	1	S	0	13C	0	1.46667	0.0666667
10	231.175	231.175	231.175	-0.0045975	1.378	0	5		C	16	H	24	N	0	O	1	S	0	13C	0	1.5	0.0625
11	245.191	245.191	245.191	0.0367114	1.0115	0	5		C	17	H	26	N	0	O	1	S	0	13C	0	1.52941	0.0588235
12	273.222	273.222	273.222	-0.00318572	0.6753	0	5		C	19	H	30	N	0	O	1	S	0	13C	0	1.57895	0.0526316

## Sheet: O2 
O2 (1.51%)	A.M.W. average :					A.W. average DBE :			A.W. average C# :												A.W. averageH/C	A.W. averageO/C
	323.691					4.79901			21.2615												1.86532	0.121178
	Exp. m/z	Recal m/z	Theor. Mass	Error	Rel. Abundance	Signal2Noise	DBE	Molecular Formula													H/C	O/C
1	185.155	185.155	185.155	-0.0351458	4.6079	0	1		C	11	H	22	N	0	O	2	S	0	13C	0	2	0.181818
2	199.17	199.17	199.17	-0.0323505	27.0787	0	1		C	12	H	24	N	0	O	2	S	0	13C	0	2	0.166667
3	213.186	213.186	213.186	0.063892	0.3167	0	1		C	13	H	26	N	0	O	2	S	0	13C	0	2	0.153846
4	227.202	227.202	227.202	0.0162191	1.2253	0	1		C	14	H	28	N	0	O	2	S	0	13C	0	2	0.142857
5	241.217	241.217	241.217	-0.0259138	49.5519	0	1		C	15	H	30	N	0	O	2	S	0	13C	0	2	0.133333
6	255.233	255.233	255.233	-0.0242395	29.1775	0	1		C	16	H	32	N	0	O	2	S	0	13C	0	2	0.125
7	269.249	269.249	269.249	-0.0227395	30.3425	0	1		C	17	H	34	N	0	O	2	S	0	13C	0	2	0.117647
8	283.264	283.264	283.264	-0.0566906	35.2477	0	1		C	18	H	36	N	0	O	2	S	0	13C	0	2	0.111111
9	297.28	297.28	297.28	-0.0201638	0.9729	0	1		C	19	H	38	N	0	O	2	S	0	13C	0	2	0.105263
10	311.296	311.296	311.296	0.0130739	0.8885	0	1		C	20	H	40	N	0	O	2	S	0	13C	0	2	0.1
11	325.311	325.311	325.311	-0.018032	0.8457	0	1		C	21	H	42	N	0	O	2	S	0	13C	0	2	0.0952381
12	339.327	339.327	339.327	0.0123719	0.7108	0	1		C	22	H	44	N	0	O	2	S	0	13C	0	2	0.0909091
13	353.343	353.343	353.343	-0.0162384	15.7994	0	1		C	23	H	46	N	0	O	2	S	0	13C	0	2	0.0869565
14	367.358	367.358	367.358	-0.0154443	15.6529	0	1		C	24	H	48	N	0	O	2	S	0	13C	0	2	0.0833333
15	381.374	381.374	381.374	-0.0147085	12.6251	0	1		C	25	H	50	N	0	O	2	S	0	13C	0	2	0.08
16	395.389	395.389	395.389	-0.0140249	12.1077	0	1		C	26	H	52	N	0	O	2	S	0	13C	0	2	0.0769231
17	409.405	409.405	409.405	-0.0133881	7.9653	0	1		C	27	H	54	N	0	O	2	S	0	13C	0	2	0.0740741
18	423.421	423.421	423.421	-0.0127935	5.9795	0	1		C	28	H	56	N	0	O	2	S	0	13C	0	2	0.0714286
19	437.436	437.436	437.436	-0.012237	5.0106	0	1		C	29	H	58	N	0	O	2	S	0	13C	0	2	0.0689655
20	451.452	451.452	451.452	-0.011715	4.6057	0	1		C	30	H	60	N	0	O	2	S	0	13C	0	2	0.0666667
21	465.468	465.468	465.468	-0.0112244	2.7178	0	1		C	31	H	62	N	0	O	2	S	0	13C	0	2	0.0645161
22	479.483	479.483	479.483	-0.0107626	2.312	0	1		C	32	H	64	N	0	O	2	S	0	13C	0	2	0.0625
23	493.499	493.499	493.499	-0.0103269	2.5489	0	1		C	33	H	66	N	0	O	2	S	0	13C	0	2	0.0606061
24	507.515	507.515	507.515	-0.00991536	1.7579	0	1		C	34	H	68	N	0	O	2	S	0	13C	0	2	0.0588235
25	521.53	521.53	521.53	0.0288228	1.2741	0	1		C	35	H	70	N	0	O	2	S	0	13C	0	2	0.0571429
26	535.546	535.546	535.546	-0.0278294	1.1801	0	1		C	36	H	72	N	0	O	2	S	0	13C	0	2	0.0555556
27	549.562	549.562	549.562	-0.0088066	0.7275	0	1		C	37	H	74	N	0	O	2	S	0	13C	0	2	0.0540541
28	563.577	563.577	563.577	0.00927002	0.6088	0	1		C	38	H	76	N	0	O	2	S	0	13C	0	2	0.0526316
29	577.593	577.593	577.593	-0.07741	0.5509	0	1		C	39	H	78	N	0	O	2	S	0	13C	0	2	0.0512821
30	591.609	591.609	591.609	-0.0247585	0.5225	0	1		C	40	H	80	N	0	O	2	S	0	13C	0	2	0.05
31	605.624	605.624	605.624	-0.00756775	0.5578	0	1		C	41	H	82	N	0	O	2	S	0	13C	0	2	0.0487805
32	619.64	619.64	619.64	-0.0557083	0.596	0	1		C	42	H	84	N	0	O	2	S	0	13C	0	2	0.047619
33	633.656	633.656	633.656	-0.00703052	0.5115	0	1		C	43	H	86	N	0	O	2	S	0	13C	0	2	0.0465116
34	647.671	647.671	647.671	-0.114859	0.3328	0	1		C	44	H	88	N	0	O	2	S	0	13C	0	2	0.0454545
35	661.687	661.687	661.687	-0.0216517	0.5223	0	1		C	45	H	90	N	0	O	2	S	0	13C	0	2	0.0444444
36	675.702	675.702	675.702	0.0232906	0.4004	0	1		C	46	H	92	N	0	O	2	S	0	13C	0	2	0.0434783
37	703.734	703.734	703.734	0.0651749	0.3198	0	1		C	48	H	96	N	0	O	2	S	0	13C	0	2	0.0416667
38	717.75	717.75	717.749	-0.17286	0.2589	0	1		C	49	H	98	N	0	O	2	S	0	13C	0	2	0.0408163
39	731.765	731.765	731.765	0.0901848	0.3593	0	1		C	50	H	100	N	0	O	2	S	0	13C	0	2	0.04
40	759.796	759.796	759.796	0.0343807	0.267	0	1		C	52	H	104	N	0	O	2	S	0	13C	0	2	0.0384615
41	815.859	815.859	815.859	0.0445897	0.2921	0	1		C	56	H	112	N	0	O	2	S	0	13C	0	2	0.0357143
42	183.139	183.139	183.139	0.0187205	1.6889	0	2		C	11	H	20	N	0	O	2	S	0	13C	0	1.81818	0.181818
43	197.155	197.155	197.155	0.017715	2.5535	0	2		C	12	H	22	N	0	O	2	S	0	13C	0	1.83333	0.166667
44	239.202	239.202	239.202	0.0154055	4.9639	0	2		C	15	H	28	N	0	O	2	S	0	13C	0	1.86667	0.133333
45	253.217	253.217	253.217	0.0148061	0.5208	0	2		C	16	H	30	N	0	O	2	S	0	13C	0	1.875	0.125
46	267.233	267.233	267.233	-0.0605715	0.3131	0	2		C	17	H	32	N	0	O	2	S	0	13C	0	1.88235	0.117647
47	281.249	281.249	281.249	-0.057325	2.0438	0	2		C	18	H	34	N	0	O	2	S	0	13C	0	1.88889	0.111111
48	295.264	295.264	295.264	-0.0205187	0.3235	0	2		C	19	H	36	N	0	O	2	S	0	13C	0	1.89474	0.105263
49	351.327	351.327	351.327	-0.0165142	2.6068	0	2		C	23	H	44	N	0	O	2	S	0	13C	0	1.91304	0.0869565
50	365.343	365.343	365.343	-0.0157051	2.4192	0	2		C	24	H	46	N	0	O	2	S	0	13C	0	1.91667	0.0833333
51	379.358	379.358	379.358	-0.0149558	1.8719	0	2		C	25	H	48	N	0	O	2	S	0	13C	0	1.92	0.08
52	393.374	393.374	393.374	0.0111613	2.0282	0	2		C	26	H	50	N	0	O	2	S	0	13C	0	1.92308	0.0769231
53	407.389	407.389	407.389	-0.0136118	1.4925	0	2		C	27	H	52	N	0	O	2	S	0	13C	0	1.92593	0.0740741
54	421.405	421.405	421.405	0.0107232	1.3675	0	2		C	28	H	54	N	0	O	2	S	0	13C	0	1.92857	0.0714286
55	435.421	435.421	435.421	-0.0354072	0.9908	0	2		C	29	H	56	N	0	O	2	S	0	13C	0	1.93103	0.0689655
56	449.436	449.436	449.436	-0.0119102	0.8872	0	2		C	30	H	58	N	0	O	2	S	0	13C	0	1.93333	0.0666667
57	463.452	463.452	463.452	-0.0329888	0.6893	0	2		C	31	H	60	N	0	O	2	S	0	13C	0	1.93548	0.0645161
58	477.468	477.468	477.468	-0.0947176	0.5746	0	2		C	32	H	62	N	0	O	2	S	0	13C	0	1.9375	0.0625
59	491.483	491.483	491.483	0.0301934	0.4846	0	2		C	33	H	64	N	0	O	2	S	0	13C	0	1.93939	0.0606061
60	505.499	505.499	505.499	0.00970065	0.4339	0	2		C	34	H	66	N	0	O	2	S	0	13C	0	1.94118	0.0588235
61	519.515	519.515	519.515	-0.00968633	0.2748	0	2		C	35	H	68	N	0	O	2	S	0	13C	0	1.94286	0.0571429
62	533.53	533.53	533.53	0.159376	0.2675	0	2		C	36	H	70	N	0	O	2	S	0	13C	0	1.94444	0.0555556
63	181.123	181.123	181.123	0.0737857	0.7177	0	3		C	11	H	18	N	0	O	2	S	0	13C	0	1.63636	0.181818
64	195.139	195.139	195.139	0.0175693	2.3573	0	3		C	12	H	20	N	0	O	2	S	0	13C	0	1.66667	0.166667
65	237.186	237.186	237.186	0.015266	3.2661	0	3		C	15	H	26	N	0	O	2	S	0	13C	0	1.73333	0.133333
66	279.233	279.233	279.233	0.0852811	0.3434	0	3		C	18	H	32	N	0	O	2	S	0	13C	0	1.77778	0.111111
67	335.296	335.296	335.296	-0.0176863	0.2878	0	3		C	22	H	40	N	0	O	2	S	0	13C	0	1.81818	0.0909091
68	349.311	349.311	349.311	-0.0454208	0.5633	0	3		C	23	H	42	N	0	O	2	S	0	13C	0	1.82609	0.0869565
69	363.327	363.327	363.327	-0.0159687	0.4485	0	3		C	24	H	44	N	0	O	2	S	0	13C	0	1.83333	0.0833333
70	377.343	377.343	377.343	-0.0682079	0.2838	0	3		C	25	H	46	N	0	O	2	S	0	13C	0	1.84	0.08
71	391.358	391.358	391.358	-0.0656013	0.3897	0	3		C	26	H	48	N	0	O	2	S	0	13C	0	1.84615	0.0769231
72	193.123	193.123	193.123	0.0174205	1.1295	0	4		C	12	H	18	N	0	O	2	S	0	13C	0	1.5	0.166667
73	207.139	207.139	207.139	0.0648282	0.4156	0	4		C	13	H	20	N	0	O	2	S	0	13C	0	1.53846	0.153846
74	221.155	221.155	221.155	0.0157925	0.5155	0	4		C	14	H	22	N	0	O	2	S	0	13C	0	1.57143	0.142857
75	235.17	235.17	235.17	0.0151241	4.0616	0	4		C	15	H	24	N	0	O	2	S	0	13C	0	1.6	0.133333
76	249.186	249.186	249.186	0.0145308	2.5631	0	4		C	16	H	26	N	0	O	2	S	0	13C	0	1.625	0.125
77	277.217	277.217	277.217	-0.0225486	2.3866	0	4		C	18	H	30	N	0	O	2	S	0	13C	0	1.66667	0.111111
78	291.233	291.233	291.233	-0.0212432	1.2483	0	4		C	19	H	32	N	0	O	2	S	0	13C	0	1.68421	0.105263
79	305.249	305.249	305.249	0.0127025	3.5635	0	4		C	20	H	34	N	0	O	2	S	0	13C	0	1.7	0.1
80	319.264	319.264	319.264	-0.144264	0.3258	0	4		C	21	H	36	N	0	O	2	S	0	13C	0	1.71429	0.0952381
81	333.28	333.28	333.28	-0.0479906	0.5051	0	4		C	22	H	38	N	0	O	2	S	0	13C	0	1.72727	0.0909091
82	347.296	347.296	347.296	-0.0746631	0.5951	0	4		C	23	H	40	N	0	O	2	S	0	13C	0	1.73913	0.0869565
83	361.311	361.311	361.311	0.0114416	0.2827	0	4		C	24	H	42	N	0	O	2	S	0	13C	0	1.75	0.0833333
84	375.327	375.327	375.327	-0.0421016	0.3237	0	4		C	25	H	44	N	0	O	2	S	0	13C	0	1.76	0.08
85	191.108	191.108	191.108	0.0172686	3.067	0	5		C	12	H	16	N	0	O	2	S	0	13C	0	1.33333	0.166667
86	205.123	205.123	205.123	0.0164014	3.1889	0	5		C	13	H	18	N	0	O	2	S	0	13C	0	1.38462	0.153846
87	219.139	219.139	219.139	0.0612782	2.7624	0	5		C	14	H	20	N	0	O	2	S	0	13C	0	1.42857	0.142857
88	233.155	233.155	233.155	0.0149797	12.5273	0	5		C	15	H	22	N	0	O	2	S	0	13C	0	1.46667	0.133333
89	247.17	247.17	247.17	0.0143898	3.5597	0	5		C	16	H	24	N	0	O	2	S	0	13C	0	1.5	0.125
90	261.186	261.186	261.186	-0.0244237	0.305	0	5		C	17	H	26	N	0	O	2	S	0	13C	0	1.52941	0.117647
91	275.202	275.202	275.202	-0.0229468	4.0278	0	5		C	18	H	28	N	0	O	2	S	0	13C	0	1.55556	0.111111
92	289.217	289.217	289.217	-0.0561891	1.7977	0	5		C	19	H	30	N	0	O	2	S	0	13C	0	1.57895	0.105263
93	303.233	303.233	303.233	0.0125754	6.2648	0	5		C	20	H	32	N	0	O	2	S	0	13C	0	1.6	0.1
94	317.249	317.249	317.249	0.0437431	0.7461	0	5		C	21	H	34	N	0	O	2	S	0	13C	0	1.61905	0.0952381
95	331.264	331.264	331.264	-0.0182888	0.6485	0	5		C	22	H	36	N	0	O	2	S	0	13C	0	1.63636	0.0909091
96	345.28	345.28	345.28	0.0405634	0.4274	0	5		C	23	H	38	N	0	O	2	S	0	13C	0	1.65217	0.0869565
97	359.296	359.296	359.296	0.0113273	0.5135	0	5		C	24	H	40	N	0	O	2	S	0	13C	0	1.66667	0.0833333
98	373.311	373.311	373.311	0.118223	0.2823	0	5		C	25	H	42	N	0	O	2	S	0	13C	0	1.68	0.08
99	387.327	387.327	387.327	0.0366567	0.2943	0	5		C	26	H	44	N	0	O	2	S	0	13C	0	1.69231	0.0769231
100	189.092	189.092	189.092	0.0171135	1.718	0	6		C	12	H	14	N	0	O	2	S	0	13C	0	1.16667	0.166667
101	203.108	203.108	203.108	0.0162484	2.4143	0	6		C	13	H	16	N	0	O	2	S	0	13C	0	1.23077	0.153846
102	217.123	217.123	217.123	0.0615517	2.7689	0	6		C	14	H	18	N	0	O	2	S	0	13C	0	1.28571	0.142857
103	231.139	231.139	231.139	0.0148328	3.4568	0	6		C	15	H	20	N	0	O	2	S	0	13C	0	1.33333	0.133333
104	245.155	245.155	245.155	-0.0265441	3.3985	0	6		C	16	H	22	N	0	O	2	S	0	13C	0	1.375	0.125
105	259.17	259.17	259.17	0.0137235	0.3425	0	6		C	17	H	24	N	0	O	2	S	0	13C	0	1.41176	0.117647
106	273.186	273.186	273.186	-0.0233509	3.8878	0	6		C	18	H	26	N	0	O	2	S	0	13C	0	1.44444	0.111111
107	287.202	287.202	287.202	-0.0568067	0.967	0	6		C	19	H	28	N	0	O	2	S	0	13C	0	1.47368	0.105263
108	301.217	301.217	301.217	-0.020752	12.7312	0	6		C	20	H	30	N	0	O	2	S	0	13C	0	1.5	0.1
109	329.249	329.249	329.249	-0.140084	0.387	0	6		C	22	H	34	N	0	O	2	S	0	13C	0	1.54545	0.0909091
110	343.264	343.264	343.264	-0.0176495	0.407	0	6		C	23	H	36	N	0	O	2	S	0	13C	0	1.56522	0.0869565
111	357.28	357.28	357.28	-0.0167776	0.3716	0	6		C	24	H	38	N	0	O	2	S	0	13C	0	1.58333	0.0833333
112	371.296	371.296	371.296	0.0917594	0.2643	0	6		C	25	H	40	N	0	O	2	S	0	13C	0	1.6	0.08
113	187.076	187.076	187.076	0.016955	0.6092	0	7		C	12	H	12	N	0	O	2	S	0	13C	0	1	0.166667
114	201.092	201.092	201.092	0.0658207	0.9845	0	7		C	13	H	14	N	0	O	2	S	0	13C	0	1.07692	0.153846
115	229.123	229.123	229.123	0.058328	0.5542	0	7		C	15	H	18	N	0	O	2	S	0	13C	0	1.2	0.133333
116	243.139	243.139	243.139	0.0141008	3.0957	0	7		C	16	H	20	N	0	O	2	S	0	13C	0	1.25	0.125
117	257.155	257.155	257.155	-0.10308	0.3858	0	7		C	17	H	22	N	0	O	2	S	0	13C	0	1.29412	0.117647
118	271.17	271.17	271.17	0.0131162	4.9113	0	7		C	18	H	24	N	0	O	2	S	0	13C	0	1.33333	0.111111
119	285.186	285.186	285.186	-0.092498	0.3542	0	7		C	19	H	26	N	0	O	2	S	0	13C	0	1.36842	0.105263
120	299.202	299.202	299.202	0.0123161	1.6058	0	7		C	20	H	28	N	0	O	2	S	0	13C	0	1.4	0.1
121	313.217	313.217	313.217	0.0758232	0.282	0	7		C	21	H	30	N	0	O	2	S	0	13C	0	1.42857	0.0952381
122	355.264	355.264	355.264	-0.0170533	0.5364	0	7		C	24	H	36	N	0	O	2	S	0	13C	0	1.5	0.0833333
123	369.28	369.28	369.28	0.0108474	0.2796	0	7		C	25	H	38	N	0	O	2	S	0	13C	0	1.52	0.08
124	185.061	185.061	185.061	0.124866	0.3707	0	8		C	12	H	10	N	0	O	2	S	0	13C	0	0.833333	0.166667
125	199.076	199.076	199.076	-0.0342989	0.8386	0	8		C	13	H	12	N	0	O	2	S	0	13C	0	0.923077	0.153846
126	241.123	241.123	241.123	0.0139526	1.7086	0	8		C	16	H	18	N	0	O	2	S	0	13C	0	1.125	0.125
127	255.139	255.139	255.139	-0.0257567	0.2945	0	8		C	17	H	20	N	0	O	2	S	0	13C	0	1.17647	0.117647
128	269.155	269.155	269.155	0.0129761	0.9057	0	8		C	18	H	22	N	0	O	2	S	0	13C	0	1.22222	0.111111
129	297.186	297.186	297.186	0.0458328	0.3328	0	8		C	20	H	26	N	0	O	2	S	0	13C	0	1.3	0.1
130	311.202	311.202	311.202	0.0439747	0.3996	0	8		C	21	H	28	N	0	O	2	S	0	13C	0	1.33333	0.0952381
131	353.249	353.249	353.249	0.0392852	0.7331	0	8		C	24	H	34	N	0	O	2	S	0	13C	0	1.41667	0.0833333
132	367.264	367.264	367.264	-0.0164961	0.3596	0	8		C	25	H	36	N	0	O	2	S	0	13C	0	1.44	0.08
133	381.28	381.28	381.28	0.0891883	0.2845	0	8		C	26	H	38	N	0	O	2	S	0	13C	0	1.46154	0.0769231
134	409.311	409.311	409.311	-0.0143314	3.9162	0	8		C	28	H	42	N	0	O	2	S	0	13C	0	1.5	0.0714286
135	183.045	183.045	183.045	0.071259	0.2929	0	9		C	12	H	8	N	0	O	2	S	0	13C	0	0.666667	0.166667
136	197.061	197.061	197.061	-0.0349752	0.4652	0	9		C	13	H	10	N	0	O	2	S	0	13C	0	0.769231	0.153846
137	239.108	239.108	239.108	0.013802	1.1486	0	9		C	16	H	16	N	0	O	2	S	0	13C	0	1	0.125
138	267.139	267.139	267.139	-0.0245997	0.3215	0	9		C	18	H	20	N	0	O	2	S	0	13C	0	1.11111	0.111111
139	281.155	281.155	281.155	-0.0942805	0.3525	0	9		C	19	H	22	N	0	O	2	S	0	13C	0	1.15789	0.105263
140	351.233	351.233	351.233	-0.0176143	0.9868	0	9		C	24	H	32	N	0	O	2	S	0	13C	0	1.33333	0.0833333
141	365.249	365.249	365.249	0.0106159	0.5319	0	9		C	25	H	34	N	0	O	2	S	0	13C	0	1.36	0.08
142	379.264	379.264	379.264	0.0103927	0.2778	0	9		C	26	H	36	N	0	O	2	S	0	13C	0	1.38462	0.0769231
143	195.045	195.045	195.045	0.0156046	0.6007	0	10		C	13	H	8	N	0	O	2	S	0	13C	0	0.615385	0.153846
144	237.092	237.092	237.092	-0.0285289	0.7321	0	10		C	16	H	14	N	0	O	2	S	0	13C	0	0.875	0.125
145	307.17	307.17	307.17	0.011579	0.2687	0	10		C	21	H	24	N	0	O	2	S	0	13C	0	1.14286	0.0952381
146	321.186	321.186	321.186	-0.0198612	0.3615	0	10		C	22	H	26	N	0	O	2	S	0	13C	0	1.18182	0.0909091
147	349.217	349.217	349.217	-0.0178996	0.6214	0	10		C	24	H	30	N	0	O	2	S	0	13C	0	1.25	0.0833333
148	363.233	363.233	363.233	-0.0445629	0.3935	0	10		C	25	H	32	N	0	O	2	S	0	13C	0	1.28	0.08
149	235.076	235.076	235.076	0.013493	0.5179	0	11		C	16	H	12	N	0	O	2	S	0	13C	0	0.75	0.125
150	249.092	249.092	249.092	0.0129913	0.4114	0	11		C	17	H	14	N	0	O	2	S	0	13C	0	0.823529	0.117647
151	277.123	277.123	277.123	-0.0600299	0.5208	0	11		C	19	H	18	N	0	O	2	S	0	13C	0	0.947368	0.105263
152	291.139	291.139	291.139	-0.0225719	0.4255	0	11		C	20	H	20	N	0	O	2	S	0	13C	0	1	0.1
153	305.155	305.155	305.155	-0.0868655	0.4835	0	11		C	21	H	22	N	0	O	2	S	0	13C	0	1.04762	0.0952381
154	319.17	319.17	319.17	-0.0201876	0.2659	0	11		C	22	H	24	N	0	O	2	S	0	13C	0	1.09091	0.0909091
155	333.186	333.186	333.186	0.0708939	0.3785	0	11		C	23	H	26	N	0	O	2	S	0	13C	0	1.13043	0.0869565
156	347.202	347.202	347.202	-0.0757917	0.4064	0	11		C	24	H	28	N	0	O	2	S	0	13C	0	1.16667	0.0833333
157	361.217	361.217	361.217	-0.0449891	0.3648	0	11		C	25	H	30	N	0	O	2	S	0	13C	0	1.2	0.08

## Sheet: O3 
O3 (1.39%)	A.M.W. average :					A.W. average DBE :			A.W. average C# :												A.W. averageH/C	A.W. averageO/C
	376.693					5.8011			24.1086												1.74812	0.162746
	Exp. m/z	Recal m/z	Theor. Mass	Error	Rel. Abundance	Signal2Noise	DBE	Molecular Formula													H/C	O/C
1	187.134	187.134	187.134	-0.010431	1.2939	0	1		C	10	H	20	N	0	O	3	S	0	13C	0	2	0.3
2	201.15	201.15	201.15	0.0403289	1.2	0	1		C	11	H	22	N	0	O	3	S	0	13C	0	2	0.272727
3	243.197	243.197	243.197	-0.00697144	2.7509	0	1		C	14	H	28	N	0	O	3	S	0	13C	0	2	0.214286
4	257.212	257.212	257.212	0.0325362	0.2712	0	1		C	15	H	30	N	0	O	3	S	0	13C	0	2	0.2
5	271.228	271.228	271.228	-0.00577798	9.8694	0	1		C	16	H	32	N	0	O	3	S	0	13C	0	2	0.1875
6	299.259	299.259	299.259	-0.00480811	0.7066	0	1		C	18	H	36	N	0	O	3	S	0	13C	0	2	0.166667
7	341.306	341.306	341.306	0.0549464	0.5568	0	1		C	21	H	42	N	0	O	3	S	0	13C	0	2	0.142857
8	355.322	355.322	355.322	-0.00332743	4.8579	0	1		C	22	H	44	N	0	O	3	S	0	13C	0	2	0.136364
9	369.337	369.337	369.337	-0.030103	4.1991	0	1		C	23	H	46	N	0	O	3	S	0	13C	0	2	0.130435
10	383.353	383.353	383.353	-0.0027495	5.019	0	1		C	24	H	48	N	0	O	3	S	0	13C	0	2	0.125
11	397.369	397.369	397.369	-0.00249111	5.0245	0	1		C	25	H	50	N	0	O	3	S	0	13C	0	2	0.12
12	411.384	411.384	411.384	0.0220578	3.2516	0	1		C	26	H	52	N	0	O	3	S	0	13C	0	2	0.115385
13	425.4	425.4	425.4	-0.00202541	3.4173	0	1		C	27	H	54	N	0	O	3	S	0	13C	0	2	0.111111
14	439.416	439.416	439.416	-0.00181484	3.1139	0	1		C	28	H	56	N	0	O	3	S	0	13C	0	2	0.107143
15	453.431	453.431	453.431	-0.0236713	2.2918	0	1		C	29	H	58	N	0	O	3	S	0	13C	0	2	0.103448
16	467.447	467.447	467.447	-0.0228244	2.2021	0	1		C	30	H	60	N	0	O	3	S	0	13C	0	2	0.1
17	481.463	481.463	481.463	-0.00125669	1.9009	0	1		C	31	H	62	N	0	O	3	S	0	13C	0	2	0.0967742
18	495.478	495.478	495.478	-0.0212742	1.6006	0	1		C	32	H	64	N	0	O	3	S	0	13C	0	2	0.09375
19	509.494	509.494	509.494	0.0186915	1.6483	0	1		C	33	H	66	N	0	O	3	S	0	13C	0	2	0.0909091
20	523.51	523.51	523.51	-0.0580937	1.1554	0	1		C	34	H	68	N	0	O	3	S	0	13C	0	2	0.0882353
21	537.525	537.525	537.525	0.0179555	0.8415	0	1		C	35	H	70	N	0	O	3	S	0	13C	0	2	0.0857143
22	551.541	551.541	551.541	-0.000515556	0.746	0	1		C	36	H	72	N	0	O	3	S	0	13C	0	2	0.0833333
23	565.557	565.557	565.557	-0.0711162	0.5324	0	1		C	37	H	74	N	0	O	3	S	0	13C	0	2	0.0810811
24	579.572	579.572	579.572	-0.0520316	0.3243	0	1		C	38	H	76	N	0	O	3	S	0	13C	0	2	0.0789474
25	593.588	593.588	593.588	0.0335385	0.4589	0	1		C	39	H	78	N	0	O	3	S	0	13C	0	2	0.0769231
26	607.603	607.603	607.603	-0.0165038	0.4409	0	1		C	40	H	80	N	0	O	3	S	0	13C	0	2	0.075
27	635.635	635.635	635.635	0.0630873	0.3239	0	1		C	42	H	84	N	0	O	3	S	0	13C	0	2	0.0714286
28	185.118	185.118	185.118	-0.010891	2.1909	0	2		C	10	H	18	N	0	O	3	S	0	13C	0	1.8	0.3
29	199.134	199.134	199.134	-0.0098024	4.0607	0	2		C	11	H	20	N	0	O	3	S	0	13C	0	1.81818	0.272727
30	213.15	213.15	213.15	0.0380585	0.5405	0	2		C	12	H	22	N	0	O	3	S	0	13C	0	1.83333	0.25
31	227.165	227.165	227.165	0.0800135	0.3222	0	2		C	13	H	24	N	0	O	3	S	0	13C	0	1.84615	0.230769
32	241.181	241.181	241.181	-0.00729564	7.9613	0	2		C	14	H	26	N	0	O	3	S	0	13C	0	1.85714	0.214286
33	255.197	255.197	255.197	-0.0458291	0.5993	0	2		C	15	H	28	N	0	O	3	S	0	13C	0	1.86667	0.2
34	269.212	269.212	269.212	-0.00605949	7.3448	0	2		C	16	H	30	N	0	O	3	S	0	13C	0	1.875	0.1875
35	283.228	283.228	283.228	-0.00553318	0.6661	0	2		C	17	H	32	N	0	O	3	S	0	13C	0	1.88235	0.176471
36	297.244	297.244	297.244	-0.00505649	1.948	0	2		C	18	H	34	N	0	O	3	S	0	13C	0	1.88889	0.166667
37	311.259	311.259	311.259	0.0275048	0.6302	0	2		C	19	H	36	N	0	O	3	S	0	13C	0	1.89474	0.157895
38	325.275	325.275	325.275	0.0265169	0.6068	0	2		C	20	H	38	N	0	O	3	S	0	13C	0	1.9	0.15
39	339.29	339.29	339.29	-0.00386274	1.2024	0	2		C	21	H	40	N	0	O	3	S	0	13C	0	1.90476	0.142857
40	353.306	353.306	353.306	-0.00352796	11.96	0	2		C	22	H	42	N	0	O	3	S	0	13C	0	1.90909	0.136364
41	367.322	367.322	367.322	-0.00321873	10.625	0	2		C	23	H	44	N	0	O	3	S	0	13C	0	1.91304	0.130435
42	381.337	381.337	381.337	-0.00293223	14.2458	0	2		C	24	H	46	N	0	O	3	S	0	13C	0	1.91667	0.125
43	395.353	395.353	395.353	-0.00266605	10.2332	0	2		C	25	H	48	N	0	O	3	S	0	13C	0	1.92	0.12
44	409.369	409.369	409.369	-0.00241809	8.0168	0	2		C	26	H	50	N	0	O	3	S	0	13C	0	1.92308	0.115385
45	423.384	423.384	423.384	-0.00218655	11.0828	0	2		C	27	H	52	N	0	O	3	S	0	13C	0	1.92593	0.111111
46	437.4	437.4	437.4	-0.00196984	5.7215	0	2		C	28	H	54	N	0	O	3	S	0	13C	0	1.92857	0.107143
47	451.416	451.416	451.416	-0.0017666	5.2803	0	2		C	29	H	56	N	0	O	3	S	0	13C	0	1.93103	0.103448
48	465.431	465.431	465.431	-0.00157559	7.103	0	2		C	30	H	58	N	0	O	3	S	0	13C	0	1.93333	0.1
49	479.447	479.447	479.447	-0.00139575	3.4297	0	2		C	31	H	60	N	0	O	3	S	0	13C	0	1.93548	0.0967742
50	493.463	493.463	493.463	-0.00122613	3.745	0	2		C	32	H	62	N	0	O	3	S	0	13C	0	1.9375	0.09375
51	507.478	507.478	507.478	-0.00106588	5.108	0	2		C	33	H	64	N	0	O	3	S	0	13C	0	1.93939	0.0909091
52	521.494	521.494	521.494	-0.0200899	1.9915	0	2		C	34	H	66	N	0	O	3	S	0	13C	0	1.94118	0.0882353
53	535.51	535.51	535.51	-0.0381181	1.5737	0	2		C	35	H	68	N	0	O	3	S	0	13C	0	1.94286	0.0857143
54	549.525	549.525	549.525	-0.0188317	2.1342	0	2		C	36	H	70	N	0	O	3	S	0	13C	0	1.94444	0.0833333
55	563.541	563.541	563.541	0.0349853	0.7864	0	2		C	37	H	72	N	0	O	3	S	0	13C	0	1.94595	0.0810811
56	577.557	577.557	577.557	-0.0350099	0.7905	0	2		C	38	H	74	N	0	O	3	S	0	13C	0	1.94737	0.0789474
57	591.572	591.572	591.572	-0.000263823	1.1372	0	2		C	39	H	76	N	0	O	3	S	0	13C	0	1.94872	0.0769231
58	605.588	605.588	605.588	-0.0992291	0.6191	0	2		C	40	H	78	N	0	O	3	S	0	13C	0	1.95	0.075
59	619.604	619.604	619.603	-0.0484629	0.4218	0	2		C	41	H	80	N	0	O	3	S	0	13C	0	1.95122	0.0731707
60	633.619	633.619	633.619	-0.015725	0.8099	0	2		C	42	H	82	N	0	O	3	S	0	13C	0	1.95238	0.0714286
61	647.635	647.635	647.635	0.139122	0.2901	0	2		C	43	H	84	N	0	O	3	S	0	13C	0	1.95349	0.0697674
62	661.65	661.65	661.65	0.000248817	0.2791	0	2		C	44	H	86	N	0	O	3	S	0	13C	0	1.95455	0.0681818
63	675.666	675.666	675.666	0.029939	0.4915	0	2		C	45	H	88	N	0	O	3	S	0	13C	0	1.95556	0.0666667
64	689.682	689.682	689.682	0.0729219	0.2749	0	2		C	46	H	90	N	0	O	3	S	0	13C	0	1.95652	0.0652174
65	717.713	717.713	717.713	0.0563194	0.2632	0	2		C	48	H	94	N	0	O	3	S	0	13C	0	1.95833	0.0625
66	183.103	183.103	183.103	-0.0113612	0.8405	0	3		C	10	H	16	N	0	O	3	S	0	13C	0	1.6	0.3
67	197.118	197.118	197.118	0.0405029	1.8825	0	3		C	11	H	18	N	0	O	3	S	0	13C	0	1.63636	0.272727
68	211.134	211.134	211.134	0.0854813	0.6403	0	3		C	12	H	20	N	0	O	3	S	0	13C	0	1.66667	0.25
69	225.15	225.15	225.15	0.03603	0.7096	0	3		C	13	H	22	N	0	O	3	S	0	13C	0	1.69231	0.230769
70	239.165	239.165	239.165	-0.00762531	3.899	0	3		C	14	H	24	N	0	O	3	S	0	13C	0	1.71429	0.214286
71	253.181	253.181	253.181	-0.00694985	0.2949	0	3		C	15	H	26	N	0	O	3	S	0	13C	0	1.73333	0.2
72	267.197	267.197	267.197	-0.00634525	0.3508	0	3		C	16	H	28	N	0	O	3	S	0	13C	0	1.75	0.1875
73	281.212	281.212	281.212	-0.0413613	0.4481	0	3		C	17	H	30	N	0	O	3	S	0	13C	0	1.76471	0.176471
74	295.228	295.228	295.228	-0.0391804	1.1423	0	3		C	18	H	32	N	0	O	3	S	0	13C	0	1.77778	0.166667
75	309.243	309.243	309.244	0.0598137	0.5321	0	3		C	19	H	34	N	0	O	3	S	0	13C	0	1.78947	0.157895
76	323.259	323.259	323.259	0.0264838	0.8111	0	3		C	20	H	36	N	0	O	3	S	0	13C	0	1.8	0.15
77	337.275	337.275	337.275	0.0552228	0.7739	0	3		C	21	H	38	N	0	O	3	S	0	13C	0	1.80952	0.142857
78	351.29	351.29	351.29	-0.00373079	3.7026	0	3		C	22	H	40	N	0	O	3	S	0	13C	0	1.81818	0.136364
79	365.306	365.306	365.306	-0.00341207	3.2757	0	3		C	23	H	42	N	0	O	3	S	0	13C	0	1.82609	0.130435
80	379.322	379.322	379.322	-0.00311691	3.3312	0	3		C	24	H	44	N	0	O	3	S	0	13C	0	1.83333	0.125
81	393.337	393.337	393.337	-0.0282662	2.7736	0	3		C	25	H	46	N	0	O	3	S	0	13C	0	1.84	0.12
82	407.353	407.353	407.353	-0.00258751	2.2073	0	3		C	26	H	48	N	0	O	3	S	0	13C	0	1.84615	0.115385
83	421.369	421.369	421.369	-0.00234923	2.0189	0	3		C	27	H	50	N	0	O	3	S	0	13C	0	1.85185	0.111111
84	435.384	435.384	435.384	0.0208419	1.4317	0	3		C	28	H	52	N	0	O	3	S	0	13C	0	1.85714	0.107143
85	449.4	449.4	449.4	0.0203346	1.2389	0	3		C	29	H	54	N	0	O	3	S	0	13C	0	1.86207	0.103448
86	463.416	463.416	463.416	-0.0448787	1.0929	0	3		C	30	H	56	N	0	O	3	S	0	13C	0	1.86667	0.1
87	477.431	477.431	477.431	-0.00153599	0.7492	0	3		C	31	H	58	N	0	O	3	S	0	13C	0	1.87097	0.0967742
88	491.447	491.447	491.447	-0.0420578	0.7595	0	3		C	32	H	60	N	0	O	3	S	0	13C	0	1.875	0.09375
89	505.463	505.463	505.463	0.0383707	0.6696	0	3		C	33	H	62	N	0	O	3	S	0	13C	0	1.87879	0.0909091
90	519.478	519.478	519.478	-0.0202913	0.454	0	3		C	34	H	64	N	0	O	3	S	0	13C	0	1.88235	0.0882353
91	533.494	533.494	533.494	0.0178507	0.4051	0	3		C	35	H	66	N	0	O	3	S	0	13C	0	1.88571	0.0857143
92	547.51	547.51	547.51	-0.0738117	0.3287	0	3		C	36	H	68	N	0	O	3	S	0	13C	0	1.88889	0.0833333
93	181.087	181.087	181.087	-0.0118419	0.5883	0	4		C	10	H	14	N	0	O	3	S	0	13C	0	1.4	0.3
94	195.103	195.103	195.103	0.0405926	1.4123	0	4		C	11	H	16	N	0	O	3	S	0	13C	0	1.45455	0.272727
95	209.118	209.118	209.118	0.133818	0.3341	0	4		C	12	H	18	N	0	O	3	S	0	13C	0	1.5	0.25
96	223.134	223.134	223.134	0.0808842	0.4237	0	4		C	13	H	20	N	0	O	3	S	0	13C	0	1.53846	0.230769
97	237.15	237.15	237.15	-0.00796059	4.3287	0	4		C	14	H	22	N	0	O	3	S	0	13C	0	1.57143	0.214286
98	251.165	251.165	251.165	-0.0470754	0.4565	0	4		C	15	H	24	N	0	O	3	S	0	13C	0	1.6	0.2
99	265.181	265.181	265.181	0.0310747	0.4352	0	4		C	16	H	26	N	0	O	3	S	0	13C	0	1.625	0.1875
100	279.197	279.197	279.197	-0.0418896	0.4377	0	4		C	17	H	28	N	0	O	3	S	0	13C	0	1.64706	0.176471
101	293.212	293.212	293.212	-0.00556351	0.8106	0	4		C	18	H	30	N	0	O	3	S	0	13C	0	1.66667	0.166667
102	307.228	307.228	307.228	-0.0376501	0.4833	0	4		C	19	H	32	N	0	O	3	S	0	13C	0	1.68421	0.157895
103	321.244	321.244	321.244	0.0264503	2.0764	0	4		C	20	H	34	N	0	O	3	S	0	13C	0	1.7	0.15
104	335.259	335.259	335.259	0.0255359	0.6309	0	4		C	21	H	36	N	0	O	3	S	0	13C	0	1.71429	0.142857
105	349.275	349.275	349.275	-0.00393595	1.7706	0	4		C	22	H	38	N	0	O	3	S	0	13C	0	1.72727	0.136364
106	363.29	363.29	363.29	-0.0311337	1.405	0	4		C	23	H	40	N	0	O	3	S	0	13C	0	1.73913	0.130435
107	377.306	377.306	377.306	-0.00330355	1.0149	0	4		C	24	H	42	N	0	O	3	S	0	13C	0	1.75	0.125
108	391.322	391.322	391.322	0.0225331	0.9907	0	4		C	25	H	44	N	0	O	3	S	0	13C	0	1.76	0.12
109	405.337	405.337	405.337	0.046583	0.6314	0	4		C	26	H	46	N	0	O	3	S	0	13C	0	1.76923	0.115385
110	419.353	419.353	419.353	0.0690253	0.4427	0	4		C	27	H	48	N	0	O	3	S	0	13C	0	1.77778	0.111111
111	433.369	433.369	433.369	0.0207909	0.2795	0	4		C	28	H	50	N	0	O	3	S	0	13C	0	1.78571	0.107143
112	447.384	447.384	447.384	-0.00206925	0.3985	0	4		C	29	H	52	N	0	O	3	S	0	13C	0	1.7931	0.103448
113	193.087	193.087	193.087	-0.0111059	0.995	0	5		C	11	H	14	N	0	O	3	S	0	13C	0	1.27273	0.272727
114	207.103	207.103	207.103	-0.106615	0.3917	0	5		C	12	H	16	N	0	O	3	S	0	13C	0	1.33333	0.25
115	221.118	221.118	221.118	0.0813314	0.5014	0	5		C	13	H	18	N	0	O	3	S	0	13C	0	1.38462	0.230769
116	235.134	235.134	235.134	-0.00830161	5.4781	0	5		C	14	H	20	N	0	O	3	S	0	13C	0	1.42857	0.214286
117	249.15	249.15	249.15	-0.00757717	4.6628	0	5		C	15	H	22	N	0	O	3	S	0	13C	0	1.46667	0.2
118	263.165	263.165	263.165	0.031069	0.4923	0	5		C	16	H	24	N	0	O	3	S	0	13C	0	1.5	0.1875
119	277.181	277.181	277.181	-0.00634809	5.5052	0	5		C	17	H	26	N	0	O	3	S	0	13C	0	1.52941	0.176471
120	291.197	291.197	291.197	-0.0401634	4.4574	0	5		C	18	H	28	N	0	O	3	S	0	13C	0	1.55556	0.166667
121	305.212	305.212	305.212	-0.00534477	2.7609	0	5		C	19	H	30	N	0	O	3	S	0	13C	0	1.57895	0.157895
122	319.228	319.228	319.228	-0.00490919	3.7158	0	5		C	20	H	32	N	0	O	3	S	0	13C	0	1.6	0.15
123	333.244	333.244	333.244	-0.00451025	1.8962	0	5		C	21	H	34	N	0	O	3	S	0	13C	0	1.61905	0.142857
124	347.259	347.259	347.259	-0.0329404	1.4156	0	5		C	22	H	36	N	0	O	3	S	0	13C	0	1.63636	0.136364
125	361.275	361.275	361.275	-0.00380522	1.2202	0	5		C	23	H	38	N	0	O	3	S	0	13C	0	1.65217	0.130435
126	375.29	375.29	375.29	-0.0034922	0.8719	0	5		C	24	H	40	N	0	O	3	S	0	13C	0	1.66667	0.125
127	389.306	389.306	389.306	-0.0288884	0.8951	0	5		C	25	H	42	N	0	O	3	S	0	13C	0	1.68	0.12
128	403.322	403.322	403.322	0.121039	0.3641	0	5		C	26	H	44	N	0	O	3	S	0	13C	0	1.69231	0.115385
129	473.4	473.4	473.4	-0.00182005	0.3075	0	5		C	31	H	54	N	0	O	3	S	0	13C	0	1.74194	0.0967742
130	529.463	529.463	529.463	-0.0200298	2.2581	0	5		C	35	H	62	N	0	O	3	S	0	13C	0	1.77143	0.0857143
131	191.071	191.071	191.071	0.0407777	0.7241	0	6		C	11	H	12	N	0	O	3	S	0	13C	0	1.09091	0.272727
132	205.087	205.087	205.087	0.0383037	1.1954	0	6		C	12	H	14	N	0	O	3	S	0	13C	0	1.16667	0.25
133	219.103	219.103	219.103	0.0361462	1.5722	0	6		C	13	H	16	N	0	O	3	S	0	13C	0	1.23077	0.230769
134	233.118	233.118	233.118	-0.00864853	3.2949	0	6		C	14	H	18	N	0	O	3	S	0	13C	0	1.28571	0.214286
135	247.134	247.134	247.134	-0.00789851	3.6873	0	6		C	15	H	20	N	0	O	3	S	0	13C	0	1.33333	0.2
136	261.15	261.15	261.15	0.14594	0.4998	0	6		C	16	H	22	N	0	O	3	S	0	13C	0	1.375	0.1875
137	275.165	275.165	275.165	-0.00662769	7.3252	0	6		C	17	H	24	N	0	O	3	S	0	13C	0	1.41176	0.176471
138	289.181	289.181	289.181	-0.0406651	5.1078	0	6		C	18	H	26	N	0	O	3	S	0	13C	0	1.44444	0.166667
139	303.197	303.197	303.197	-0.00559185	4.6093	0	6		C	19	H	28	N	0	O	3	S	0	13C	0	1.47368	0.157895
140	317.212	317.212	317.212	0.0263821	6.7797	0	6		C	20	H	30	N	0	O	3	S	0	13C	0	1.5	0.15
141	331.228	331.228	331.228	-0.00473133	3.0509	0	6		C	21	H	32	N	0	O	3	S	0	13C	0	1.52381	0.142857
142	345.244	345.244	345.244	0.0246116	2.0901	0	6		C	22	H	34	N	0	O	3	S	0	13C	0	1.54545	0.136364
143	359.259	359.259	359.259	-0.0040051	1.4503	0	6		C	23	H	36	N	0	O	3	S	0	13C	0	1.56522	0.130435
144	373.275	373.275	373.275	-0.0304728	0.9731	0	6		C	24	H	38	N	0	O	3	S	0	13C	0	1.58333	0.125
145	387.29	387.29	387.29	-0.0292044	0.8918	0	6		C	25	H	40	N	0	O	3	S	0	13C	0	1.6	0.12
146	401.306	401.306	401.306	0.0218127	0.7308	0	6		C	26	H	42	N	0	O	3	S	0	13C	0	1.61538	0.115385
147	415.322	415.322	415.322	-0.0269244	1.3278	0	6		C	27	H	44	N	0	O	3	S	0	13C	0	1.62963	0.111111
148	527.447	527.447	527.447	-0.096065	0.3228	0	6		C	35	H	60	N	0	O	3	S	0	13C	0	1.71429	0.0857143
149	189.056	189.056	189.056	0.0408732	0.4821	0	7		C	11	H	10	N	0	O	3	S	0	13C	0	0.909091	0.272727
150	203.071	203.071	203.071	-0.0108757	0.7017	0	7		C	12	H	12	N	0	O	3	S	0	13C	0	1	0.25
151	217.087	217.087	217.087	0.0361864	0.9491	0	7		C	13	H	14	N	0	O	3	S	0	13C	0	1.07692	0.230769
152	231.103	231.103	231.103	-0.0090015	1.9908	0	7		C	14	H	16	N	0	O	3	S	0	13C	0	1.14286	0.214286
153	245.118	245.118	245.118	-0.00822513	2.5071	0	7		C	15	H	18	N	0	O	3	S	0	13C	0	1.2	0.2
154	259.134	259.134	259.134	0.0696474	0.4818	0	7		C	16	H	20	N	0	O	3	S	0	13C	0	1.25	0.1875
155	273.15	273.15	273.15	-0.00691141	5.6418	0	7		C	17	H	22	N	0	O	3	S	0	13C	0	1.29412	0.176471
156	287.165	287.165	287.165	-0.0411739	1.4556	0	7		C	18	H	24	N	0	O	3	S	0	13C	0	1.33333	0.166667
157	301.181	301.181	301.181	-0.00584224	1.813	0	7		C	19	H	26	N	0	O	3	S	0	13C	0	1.36842	0.157895
158	315.197	315.197	315.197	0.0263473	1.2718	0	7		C	20	H	28	N	0	O	3	S	0	13C	0	1.4	0.15
159	329.212	329.212	329.212	-0.00495513	0.8398	0	7		C	21	H	30	N	0	O	3	S	0	13C	0	1.42857	0.142857
160	343.228	343.228	343.228	0.0245692	1.6334	0	7		C	22	H	32	N	0	O	3	S	0	13C	0	1.45455	0.136364
161	357.244	357.244	357.244	-0.00420724	1.9976	0	7		C	23	H	34	N	0	O	3	S	0	13C	0	1.47826	0.130435
162	371.259	371.259	371.259	-0.030811	1.1902	0	7		C	24	H	36	N	0	O	3	S	0	13C	0	1.5	0.125
163	385.275	385.275	385.275	0.0223873	0.769	0	7		C	25	H	38	N	0	O	3	S	0	13C	0	1.52	0.12
164	399.29	399.29	399.29	-0.0032823	0.4936	0	7		C	26	H	40	N	0	O	3	S	0	13C	0	1.53846	0.115385
165	413.306	413.306	413.306	0.0695696	0.2772	0	7		C	27	H	42	N	0	O	3	S	0	13C	0	1.55556	0.111111
166	201.056	201.056	201.056	-0.0113038	0.5573	0	8		C	12	H	10	N	0	O	3	S	0	13C	0	0.833333	0.25
167	229.087	229.087	229.087	-0.00936068	0.3425	0	8		C	14	H	14	N	0	O	3	S	0	13C	0	1	0.214286
168	243.103	243.103	243.103	-0.00855717	1.7776	0	8		C	15	H	16	N	0	O	3	S	0	13C	0	1.06667	0.2
169	257.118	257.118	257.118	-0.00784125	0.4051	0	8		C	16	H	18	N	0	O	3	S	0	13C	0	1.125	0.1875
170	271.134	271.134	271.134	-0.00719936	3.6107	0	8		C	17	H	20	N	0	O	3	S	0	13C	0	1.17647	0.176471
171	285.15	285.15	285.15	-0.0416899	0.3507	0	8		C	18	H	22	N	0	O	3	S	0	13C	0	1.22222	0.166667
172	299.165	299.165	299.165	0.0273303	0.6147	0	8		C	19	H	24	N	0	O	3	S	0	13C	0	1.26316	0.157895
173	313.181	313.181	313.181	-0.00561838	0.8261	0	8		C	20	H	26	N	0	O	3	S	0	13C	0	1.3	0.15
174	327.197	327.197	327.197	0.025381	0.3985	0	8		C	21	H	28	N	0	O	3	S	0	13C	0	1.33333	0.142857
175	341.212	341.212	341.212	0.083141	0.4454	0	8		C	22	H	30	N	0	O	3	S	0	13C	0	1.36364	0.136364
176	355.228	355.228	355.228	-0.00441168	2.4589	0	8		C	23	H	32	N	0	O	3	S	0	13C	0	1.3913	0.130435
177	369.244	369.244	369.244	-0.00407051	1.7095	0	8		C	24	H	34	N	0	O	3	S	0	13C	0	1.41667	0.125
178	383.259	383.259	383.259	-0.0037543	1.0444	0	8		C	25	H	36	N	0	O	3	S	0	13C	0	1.44	0.12
179	397.275	397.275	397.275	0.0217111	0.7322	0	8		C	26	H	38	N	0	O	3	S	0	13C	0	1.46154	0.115385
180	411.29	411.29	411.29	0.0454409	0.5254	0	8		C	27	H	40	N	0	O	3	S	0	13C	0	1.48148	0.111111
181	425.306	425.306	425.306	-0.0264432	0.5015	0	8		C	28	H	42	N	0	O	3	S	0	13C	0	1.5	0.107143
182	439.322	439.322	439.322	-0.0937407	0.3939	0	8		C	29	H	44	N	0	O	3	S	0	13C	0	1.51724	0.103448
183	453.337	453.337	453.337	-0.0686424	0.2622	0	8		C	30	H	46	N	0	O	3	S	0	13C	0	1.53333	0.1
184	241.087	241.087	241.087	-0.00889476	0.8503	0	9		C	15	H	14	N	0	O	3	S	0	13C	0	0.933333	0.2
185	269.118	269.118	269.118	-0.00749161	0.4601	0	9		C	17	H	18	N	0	O	3	S	0	13C	0	1.05882	0.176471
186	297.15	297.15	297.15	0.060953	0.4755	0	9		C	19	H	22	N	0	O	3	S	0	13C	0	1.15789	0.157895
187	311.165	311.165	311.165	0.0584136	0.4347	0	9		C	20	H	24	N	0	O	3	S	0	13C	0	1.2	0.15
188	325.181	325.181	325.181	-0.0669153	0.4414	0	9		C	21	H	26	N	0	O	3	S	0	13C	0	1.2381	0.142857
189	339.197	339.197	339.197	-0.0344798	0.452	0	9		C	22	H	28	N	0	O	3	S	0	13C	0	1.27273	0.136364
190	353.212	353.212	353.212	-0.00461844	2.9631	0	9		C	23	H	30	N	0	O	3	S	0	13C	0	1.30435	0.130435
191	367.228	367.228	367.228	-0.00426751	1.9765	0	9		C	24	H	32	N	0	O	3	S	0	13C	0	1.33333	0.125
192	381.244	381.244	381.244	0.0222876	1.2202	0	9		C	25	H	34	N	0	O	3	S	0	13C	0	1.36	0.12
193	395.259	395.259	395.259	-0.00364032	0.9692	0	9		C	26	H	36	N	0	O	3	S	0	13C	0	1.38462	0.115385
194	409.275	409.275	409.275	0.045508	0.5996	0	9		C	27	H	38	N	0	O	3	S	0	13C	0	1.40741	0.111111
195	423.29	423.29	423.29	-0.0267206	0.3471	0	9		C	28	H	40	N	0	O	3	S	0	13C	0	1.42857	0.107143
196	239.071	239.071	239.071	0.0325905	0.6105	0	10		C	15	H	12	N	0	O	3	S	0	13C	0	0.8	0.2
197	281.118	281.118	281.118	-0.0783162	0.2702	0	10		C	18	H	18	N	0	O	3	S	0	13C	0	1	0.166667
198	309.15	309.15	309.15	0.0262402	0.4495	0	10		C	20	H	22	N	0	O	3	S	0	13C	0	1.1	0.15
199	323.165	323.165	323.165	0.0253006	0.3511	0	10		C	21	H	24	N	0	O	3	S	0	13C	0	1.14286	0.142857
200	337.181	337.181	337.181	0.0244392	0.3852	0	10		C	22	H	26	N	0	O	3	S	0	13C	0	1.18182	0.136364
201	351.197	351.197	351.197	-0.00482758	2.1488	0	10		C	23	H	28	N	0	O	3	S	0	13C	0	1.21739	0.130435
202	365.212	365.212	365.212	-0.00446669	1.673	0	10		C	24	H	30	N	0	O	3	S	0	13C	0	1.25	0.125
203	379.228	379.228	379.228	-0.00413248	1.1904	0	10		C	25	H	32	N	0	O	3	S	0	13C	0	1.28	0.12
204	393.244	393.244	393.244	-0.00382208	0.9959	0	10		C	26	H	34	N	0	O	3	S	0	13C	0	1.30769	0.115385
205	407.259	407.259	407.259	0.0946845	0.5265	0	10		C	27	H	36	N	0	O	3	S	0	13C	0	1.33333	0.111111
206	421.275	421.275	421.275	-0.0270007	0.3901	0	10		C	28	H	38	N	0	O	3	S	0	13C	0	1.35714	0.107143
207	237.056	237.056	237.056	-0.0517713	0.4578	0	11		C	15	H	10	N	0	O	3	S	0	13C	0	0.666667	0.2
208	321.15	321.15	321.15	0.0563979	0.3295	0	11		C	21	H	22	N	0	O	3	S	0	13C	0	1.04762	0.142857
209	335.165	335.165	335.165	-0.00544123	0.387	0	11		C	22	H	24	N	0	O	3	S	0	13C	0	1.09091	0.136364
210	349.181	349.181	349.181	-0.00503914	1.3291	0	11		C	23	H	26	N	0	O	3	S	0	13C	0	1.13043	0.130435
211	363.197	363.197	363.197	-0.00466808	1.2119	0	11		C	24	H	28	N	0	O	3	S	0	13C	0	1.16667	0.125
212	377.212	377.212	377.212	-0.0308349	0.9062	0	11		C	25	H	30	N	0	O	3	S	0	13C	0	1.2	0.12
213	391.228	391.228	391.228	-0.00400572	0.7743	0	11		C	26	H	32	N	0	O	3	S	0	13C	0	1.23077	0.115385
214	405.244	405.244	405.244	-0.0283854	0.4206	0	11		C	27	H	34	N	0	O	3	S	0	13C	0	1.25926	0.111111
215	277.087	277.087	277.087	-0.00773912	0.422	0	12		C	18	H	14	N	0	O	3	S	0	13C	0	0.777778	0.166667
216	291.103	291.103	291.103	0.0615581	0.4572	0	12		C	19	H	16	N	0	O	3	S	0	13C	0	0.842105	0.157895
217	305.118	305.118	305.118	0.0261665	0.3792	0	12		C	20	H	18	N	0	O	3	S	0	13C	0	0.9	0.15
218	319.134	319.134	319.134	0.0565531	0.2939	0	12		C	21	H	20	N	0	O	3	S	0	13C	0	0.952381	0.142857
219	347.165	347.165	347.165	-0.00525315	0.7116	0	12		C	23	H	24	N	0	O	3	S	0	13C	0	1.04348	0.130435
220	361.181	361.181	361.181	-0.00487171	0.7693	0	12		C	24	H	26	N	0	O	3	S	0	13C	0	1.08333	0.125
221	375.197	375.197	375.197	-0.00451878	0.6436	0	12		C	25	H	28	N	0	O	3	S	0	13C	0	1.12	0.12
222	389.212	389.212	389.212	0.0728875	0.4888	0	12		C	26	H	30	N	0	O	3	S	0	13C	0	1.15385	0.115385
223	403.228	403.228	403.228	-0.00388651	0.356	0	12		C	27	H	32	N	0	O	3	S	0	13C	0	1.18519	0.111111

## Sheet: O4 
O4 (2.7%)	A.M.W. average :					A.W. average DBE :			A.W. average C# :												A.W. averageH/C	A.W. averageO/C
	395.146					6.52047			24.4397												1.70626	0.209617
	Exp. m/z	Recal m/z	Theor. Mass	Error	Rel. Abundance	Signal2Noise	DBE	Molecular Formula													H/C	O/C
1	203.129	203.129	203.129	0.0131324	2.1416	0	1		C	10	H	20	N	0	O	4	S	0	13C	0	2	0.4
2	217.145	217.145	217.145	0.0586324	14.4281	0	1		C	11	H	22	N	0	O	4	S	0	13C	0	2	0.363636
3	231.16	231.16	231.16	-0.0311652	2.3547	0	1		C	12	H	24	N	0	O	4	S	0	13C	0	2	0.333333
4	245.176	245.176	245.176	0.0116651	2.8997	0	1		C	13	H	26	N	0	O	4	S	0	13C	0	2	0.307692
5	273.207	273.207	273.207	-0.0256645	3.9932	0	1		C	15	H	30	N	0	O	4	S	0	13C	0	2	0.266667
6	287.223	287.223	287.223	-0.0241889	1.0829	0	1		C	16	H	32	N	0	O	4	S	0	13C	0	2	0.25
7	301.238	301.238	301.238	-0.0560468	1.2347	0	1		C	17	H	34	N	0	O	4	S	0	13C	0	2	0.235294
8	315.254	315.254	315.254	-0.0216312	2.1661	0	1		C	18	H	36	N	0	O	4	S	0	13C	0	2	0.222222
9	329.27	329.27	329.27	0.00985463	2.3675	0	1		C	19	H	38	N	0	O	4	S	0	13C	0	2	0.210526
10	343.285	343.285	343.285	0.00963912	2.2379	0	1		C	20	H	40	N	0	O	4	S	0	13C	0	2	0.2
11	357.301	357.301	357.301	-0.0185471	3.7538	0	1		C	21	H	42	N	0	O	4	S	0	13C	0	2	0.190476
12	371.317	371.317	371.317	-0.0176743	2.9353	0	1		C	22	H	44	N	0	O	4	S	0	13C	0	2	0.181818
13	385.332	385.332	385.332	0.00908668	3.0164	0	1		C	23	H	46	N	0	O	4	S	0	13C	0	2	0.173913
14	399.348	399.348	399.348	-0.0161124	3.7208	0	1		C	24	H	48	N	0	O	4	S	0	13C	0	2	0.166667
15	413.364	413.364	413.364	0.00878082	2.9171	0	1		C	25	H	50	N	0	O	4	S	0	13C	0	2	0.16
16	427.379	427.379	427.379	0.00864293	2.4848	0	1		C	26	H	52	N	0	O	4	S	0	13C	0	2	0.153846
17	441.395	441.395	441.395	0.0085138	2.634	0	1		C	27	H	54	N	0	O	4	S	0	13C	0	2	0.148148
18	455.411	455.411	455.411	-0.0135656	2.0657	0	1		C	28	H	56	N	0	O	4	S	0	13C	0	2	0.142857
19	469.426	469.426	469.426	-0.0130239	1.4085	0	1		C	29	H	58	N	0	O	4	S	0	13C	0	2	0.137931
20	483.442	483.442	483.442	-0.0125137	2.0785	0	1		C	30	H	60	N	0	O	4	S	0	13C	0	2	0.133333
21	497.458	497.458	497.458	0.00807006	1.6636	0	1		C	31	H	62	N	0	O	4	S	0	13C	0	2	0.129032
22	511.473	511.473	511.473	0.00797432	1.3602	0	1		C	32	H	64	N	0	O	4	S	0	13C	0	2	0.125
23	525.489	525.489	525.489	0.00788369	1.4559	0	1		C	33	H	66	N	0	O	4	S	0	13C	0	2	0.121212
24	539.504	539.504	539.504	-0.0107378	1.14	0	1		C	34	H	68	N	0	O	4	S	0	13C	0	2	0.117647
25	553.52	553.52	553.52	-0.0284162	0.6972	0	1		C	35	H	70	N	0	O	4	S	0	13C	0	2	0.114286
26	567.536	567.536	567.536	0.0428787	0.8894	0	1		C	36	H	72	N	0	O	4	S	0	13C	0	2	0.111111
27	581.551	581.551	581.551	-0.00963053	0.6205	0	1		C	37	H	74	N	0	O	4	S	0	13C	0	2	0.108108
28	595.567	595.567	595.567	0.0242852	0.4888	0	1		C	38	H	76	N	0	O	4	S	0	13C	0	2	0.105263
29	609.583	609.583	609.583	-0.12381	0.5995	0	1		C	39	H	78	N	0	O	4	S	0	13C	0	2	0.102564
30	623.598	623.598	623.598	-0.0247086	0.5574	0	1		C	40	H	80	N	0	O	4	S	0	13C	0	2	0.1
31	637.614	637.614	637.614	-0.0397483	0.4784	0	1		C	41	H	82	N	0	O	4	S	0	13C	0	2	0.097561
32	651.63	651.63	651.63	0.0839742	0.5313	0	1		C	42	H	84	N	0	O	4	S	0	13C	0	2	0.0952381
33	665.645	665.645	665.645	-0.0378817	0.3753	0	1		C	43	H	86	N	0	O	4	S	0	13C	0	2	0.0930233
34	693.677	693.677	693.677	-0.00733415	0.3101	0	1		C	45	H	90	N	0	O	4	S	0	13C	0	2	0.0888889
35	201.113	201.113	201.113	0.0129451	3.7995	0	2		C	10	H	18	N	0	O	4	S	0	13C	0	1.8	0.4
36	215.129	215.129	215.129	0.0123999	0.3354	0	2		C	11	H	20	N	0	O	4	S	0	13C	0	1.81818	0.363636
37	229.145	229.145	229.145	0.0119213	0.5452	0	2		C	12	H	22	N	0	O	4	S	0	13C	0	1.83333	0.333333
38	243.16	243.16	243.16	0.011498	5.878	0	2		C	13	H	24	N	0	O	4	S	0	13C	0	1.84615	0.307692
39	257.176	257.176	257.176	0.0111208	5.1075	0	2		C	14	H	26	N	0	O	4	S	0	13C	0	1.85714	0.285714
40	271.191	271.191	271.191	0.0107825	7.6359	0	2		C	15	H	28	N	0	O	4	S	0	13C	0	1.86667	0.266667
41	285.207	285.207	285.207	0.0104775	0.7339	0	2		C	16	H	30	N	0	O	4	S	0	13C	0	1.875	0.25
42	299.223	299.223	299.223	0.0102011	0.8386	0	2		C	17	H	32	N	0	O	4	S	0	13C	0	1.88235	0.235294
43	313.238	313.238	313.238	0.00994945	1.2599	0	2		C	18	H	34	N	0	O	4	S	0	13C	0	1.88889	0.222222
44	327.254	327.254	327.254	0.00971933	0.9424	0	2		C	19	H	36	N	0	O	4	S	0	13C	0	1.89474	0.210526
45	341.27	341.27	341.27	0.00950811	1.5434	0	2		C	20	H	38	N	0	O	4	S	0	13C	0	1.9	0.2
46	355.285	355.285	355.285	0.00931356	18.1668	0	2		C	21	H	40	N	0	O	4	S	0	13C	0	1.90476	0.190476
47	369.301	369.301	369.301	0.00913377	18.0775	0	2		C	22	H	42	N	0	O	4	S	0	13C	0	1.90909	0.181818
48	383.317	383.317	383.317	0.00896713	16.1911	0	2		C	23	H	44	N	0	O	4	S	0	13C	0	1.91304	0.173913
49	397.332	397.332	397.332	0.00881225	21.0516	0	2		C	24	H	46	N	0	O	4	S	0	13C	0	1.91667	0.166667
50	411.348	411.348	411.348	-0.0156424	14.2717	0	2		C	25	H	48	N	0	O	4	S	0	13C	0	1.92	0.16
51	425.364	425.364	425.364	0.0085331	12.9341	0	2		C	26	H	50	N	0	O	4	S	0	13C	0	1.92308	0.153846
52	439.379	439.379	439.379	0.00840688	12.6464	0	2		C	27	H	52	N	0	O	4	S	0	13C	0	1.92593	0.148148
53	453.395	453.395	453.395	0.00828847	10.606	0	2		C	28	H	54	N	0	O	4	S	0	13C	0	1.92857	0.142857
54	467.411	467.411	467.411	0.00817716	7.1109	0	2		C	29	H	56	N	0	O	4	S	0	13C	0	1.93103	0.137931
55	481.426	481.426	481.426	0.00807233	8.5561	0	2		C	30	H	58	N	0	O	4	S	0	13C	0	1.93333	0.133333
56	495.442	495.442	495.442	0.00797343	7.4691	0	2		C	31	H	60	N	0	O	4	S	0	13C	0	1.93548	0.129032
57	509.458	509.458	509.458	0.00787997	5.5136	0	2		C	32	H	62	N	0	O	4	S	0	13C	0	1.9375	0.125
58	523.473	523.473	523.473	0.00779152	5.5031	0	2		C	33	H	64	N	0	O	4	S	0	13C	0	1.93939	0.121212
59	537.489	537.489	537.489	0.00770768	4.1256	0	2		C	34	H	66	N	0	O	4	S	0	13C	0	1.94118	0.117647
60	551.504	551.504	551.504	0.0076281	2.6031	0	2		C	35	H	68	N	0	O	4	S	0	13C	0	1.94286	0.114286
61	565.52	565.52	565.52	0.00755246	2.7514	0	2		C	36	H	70	N	0	O	4	S	0	13C	0	1.94444	0.111111
62	579.536	579.536	579.536	0.00748049	2.1221	0	2		C	37	H	72	N	0	O	4	S	0	13C	0	1.94595	0.108108
63	593.551	593.551	593.551	0.00741191	1.6735	0	2		C	38	H	74	N	0	O	4	S	0	13C	0	1.94737	0.105263
64	607.567	607.567	607.567	0.0073465	1.9247	0	2		C	39	H	76	N	0	O	4	S	0	13C	0	1.94872	0.102564
65	621.583	621.583	621.583	0.00728403	1.6087	0	2		C	40	H	78	N	0	O	4	S	0	13C	0	1.95	0.1
66	635.598	635.598	635.598	0.00722433	1.1904	0	2		C	41	H	80	N	0	O	4	S	0	13C	0	1.95122	0.097561
67	649.614	649.614	649.614	0.00716719	1.3369	0	2		C	42	H	82	N	0	O	4	S	0	13C	0	1.95238	0.0952381
68	663.63	663.63	663.63	0.00711248	1.1043	0	2		C	43	H	84	N	0	O	4	S	0	13C	0	1.95349	0.0930233
69	677.645	677.645	677.645	0.00706002	0.6854	0	2		C	44	H	86	N	0	O	4	S	0	13C	0	1.95455	0.0909091
70	691.661	691.661	691.661	0.00700969	0.8049	0	2		C	45	H	88	N	0	O	4	S	0	13C	0	1.95556	0.0888889
71	705.677	705.677	705.677	0.00696136	0.6409	0	2		C	46	H	90	N	0	O	4	S	0	13C	0	1.95652	0.0869565
72	719.692	719.692	719.692	0.00691491	0.4446	0	2		C	47	H	92	N	0	O	4	S	0	13C	0	1.95745	0.0851064
73	733.708	733.708	733.708	-0.00675916	0.3716	0	2		C	48	H	94	N	0	O	4	S	0	13C	0	1.95833	0.0833333
74	747.724	747.724	747.724	-0.00654668	0.3308	0	2		C	49	H	96	N	0	O	4	S	0	13C	0	1.95918	0.0816327
75	199.098	199.098	199.098	0.012754	1.8393	0	3		C	10	H	16	N	0	O	4	S	0	13C	0	1.6	0.4
76	213.113	213.113	213.113	-0.0347072	0.461	0	3		C	11	H	18	N	0	O	4	S	0	13C	0	1.63636	0.363636
77	227.129	227.129	227.129	0.0557726	0.6411	0	3		C	12	H	20	N	0	O	4	S	0	13C	0	1.66667	0.333333
78	241.145	241.145	241.145	0.0113281	5.6809	0	3		C	13	H	22	N	0	O	4	S	0	13C	0	1.69231	0.307692
79	255.16	255.16	255.16	-0.0282338	0.6704	0	3		C	14	H	24	N	0	O	4	S	0	13C	0	1.71429	0.285714
80	269.176	269.176	269.176	0.010625	1.292	0	3		C	15	H	26	N	0	O	4	S	0	13C	0	1.73333	0.266667
81	283.192	283.192	283.191	-0.060298	0.7255	0	3		C	16	H	28	N	0	O	4	S	0	13C	0	1.75	0.25
82	297.207	297.207	297.207	0.0100545	0.7498	0	3		C	17	H	30	N	0	O	4	S	0	13C	0	1.76471	0.235294
83	311.223	311.223	311.223	0.0098078	5.9451	0	3		C	18	H	32	N	0	O	4	S	0	13C	0	1.77778	0.222222
84	325.238	325.238	325.238	0.040329	0.7122	0	3		C	19	H	34	N	0	O	4	S	0	13C	0	1.78947	0.210526
85	339.254	339.254	339.254	0.038852	1.0438	0	3		C	20	H	36	N	0	O	4	S	0	13C	0	1.8	0.2
86	353.27	353.27	353.27	0.00918513	11.4501	0	3		C	21	H	38	N	0	O	4	S	0	13C	0	1.80952	0.190476
87	367.285	367.285	367.285	-0.0182175	9.7775	0	3		C	22	H	40	N	0	O	4	S	0	13C	0	1.81818	0.181818
88	381.301	381.301	381.301	0.00884632	8.4027	0	3		C	23	H	42	N	0	O	4	S	0	13C	0	1.82609	0.173913
89	395.317	395.317	395.317	0.00869493	11.1181	0	3		C	24	H	44	N	0	O	4	S	0	13C	0	1.83333	0.166667
90	409.332	409.332	409.332	0.00855391	7.689	0	3		C	25	H	46	N	0	O	4	S	0	13C	0	1.84	0.16
91	423.348	423.348	423.348	-0.015199	6.4962	0	3		C	26	H	48	N	0	O	4	S	0	13C	0	1.84615	0.153846
92	437.364	437.364	437.364	0.00829898	6.7619	0	3		C	27	H	50	N	0	O	4	S	0	13C	0	1.85185	0.148148
93	451.379	451.379	451.379	0.00818338	5.6421	0	3		C	28	H	52	N	0	O	4	S	0	13C	0	1.85714	0.142857
94	465.395	465.395	465.395	-0.0134124	3.8416	0	3		C	29	H	54	N	0	O	4	S	0	13C	0	1.86207	0.137931
95	479.411	479.411	479.411	-0.0128865	4.4705	0	3		C	30	H	56	N	0	O	4	S	0	13C	0	1.86667	0.133333
96	493.426	493.426	493.426	-0.0123904	3.861	0	3		C	31	H	58	N	0	O	4	S	0	13C	0	1.87097	0.129032
97	507.442	507.442	507.442	0.00778487	2.697	0	3		C	32	H	60	N	0	O	4	S	0	13C	0	1.875	0.125
98	521.458	521.458	521.458	0.00769863	2.7556	0	3		C	33	H	62	N	0	O	4	S	0	13C	0	1.87879	0.121212
99	535.473	535.473	535.473	0.00761691	1.8948	0	3		C	34	H	64	N	0	O	4	S	0	13C	0	1.88235	0.117647
100	549.489	549.489	549.489	0.00753935	1.3005	0	3		C	35	H	66	N	0	O	4	S	0	13C	0	1.88571	0.114286
101	563.505	563.505	563.504	-0.0280265	1.2696	0	3		C	36	H	68	N	0	O	4	S	0	13C	0	1.88889	0.111111
102	577.52	577.52	577.52	-0.00991988	0.8864	0	3		C	37	H	70	N	0	O	4	S	0	13C	0	1.89189	0.108108
103	591.536	591.536	591.536	0.041139	0.754	0	3		C	38	H	72	N	0	O	4	S	0	13C	0	1.89474	0.105263
104	605.551	605.551	605.551	0.00726503	0.8008	0	3		C	39	H	74	N	0	O	4	S	0	13C	0	1.89744	0.102564
105	619.567	619.567	619.567	-0.057357	0.5992	0	3		C	40	H	76	N	0	O	4	S	0	13C	0	1.9	0.1
106	633.583	633.583	633.583	0.0387126	0.6574	0	3		C	41	H	78	N	0	O	4	S	0	13C	0	1.90244	0.097561
107	647.598	647.598	647.598	-0.0237929	0.4963	0	3		C	42	H	80	N	0	O	4	S	0	13C	0	1.90476	0.0952381
108	661.614	661.614	661.614	-0.128994	0.2824	0	3		C	43	H	82	N	0	O	4	S	0	13C	0	1.90698	0.0930233
109	689.645	689.645	689.645	0.00693717	0.3097	0	3		C	45	H	86	N	0	O	4	S	0	13C	0	1.91111	0.0888889
110	703.661	703.661	703.661	0.134793	0.341	0	3		C	46	H	88	N	0	O	4	S	0	13C	0	1.91304	0.0869565
111	197.082	197.082	197.082	0.012559	1.0638	0	4		C	10	H	14	N	0	O	4	S	0	13C	0	1.4	0.4
112	211.098	211.098	211.098	0.0594004	0.4764	0	4		C	11	H	16	N	0	O	4	S	0	13C	0	1.45455	0.363636
113	225.113	225.113	225.113	0.011565	0.9278	0	4		C	12	H	18	N	0	O	4	S	0	13C	0	1.5	0.333333
114	239.129	239.129	239.129	0.0111554	6.3963	0	4		C	13	H	20	N	0	O	4	S	0	13C	0	1.53846	0.307692
115	253.145	253.145	253.145	0.0107911	1.0081	0	4		C	14	H	22	N	0	O	4	S	0	13C	0	1.57143	0.285714
116	267.16	267.16	267.16	0.0104651	0.7813	0	4		C	15	H	24	N	0	O	4	S	0	13C	0	1.6	0.266667
117	281.176	281.176	281.176	-0.0253934	0.6267	0	4		C	16	H	26	N	0	O	4	S	0	13C	0	1.625	0.25
118	295.191	295.191	295.191	-0.0239704	0.636	0	4		C	17	H	28	N	0	O	4	S	0	13C	0	1.64706	0.235294
119	309.207	309.207	309.207	0.0096643	1.0179	0	4		C	18	H	30	N	0	O	4	S	0	13C	0	1.66667	0.222222
120	323.223	323.223	323.223	0.00944367	0.8965	0	4		C	19	H	32	N	0	O	4	S	0	13C	0	1.68421	0.210526
121	337.238	337.238	337.238	0.00924138	0.8903	0	4		C	20	H	34	N	0	O	4	S	0	13C	0	1.7	0.2
122	351.254	351.254	351.254	0.00905524	5.6306	0	4		C	21	H	36	N	0	O	4	S	0	13C	0	1.71429	0.190476
123	365.27	365.27	365.27	0.00888338	4.3647	0	4		C	22	H	38	N	0	O	4	S	0	13C	0	1.72727	0.181818
124	379.285	379.285	379.285	-0.0176411	3.2062	0	4		C	23	H	40	N	0	O	4	S	0	13C	0	1.73913	0.173913
125	393.301	393.301	393.301	0.00857641	3.5805	0	4		C	24	H	42	N	0	O	4	S	0	13C	0	1.75	0.166667
126	407.317	407.317	407.317	-0.0161122	2.5331	0	4		C	25	H	44	N	0	O	4	S	0	13C	0	1.76	0.16
127	421.332	421.332	421.332	0.00831028	1.9653	0	4		C	26	H	46	N	0	O	4	S	0	13C	0	1.76923	0.153846
128	435.348	435.348	435.348	0.00819007	1.8052	0	4		C	27	H	48	N	0	O	4	S	0	13C	0	1.77778	0.148148
129	449.364	449.364	449.364	-0.0141763	1.4843	0	4		C	28	H	50	N	0	O	4	S	0	13C	0	1.78571	0.142857
130	463.379	463.379	463.379	0.0295521	1.1654	0	4		C	29	H	52	N	0	O	4	S	0	13C	0	1.7931	0.137931
131	477.395	477.395	477.395	-0.0549693	1.0569	0	4		C	30	H	54	N	0	O	4	S	0	13C	0	1.8	0.133333
132	491.411	491.411	491.411	-0.0125718	1.01	0	4		C	31	H	56	N	0	O	4	S	0	13C	0	1.80645	0.129032
133	505.426	505.426	505.426	0.00768902	0.6767	0	4		C	32	H	58	N	0	O	4	S	0	13C	0	1.8125	0.125
134	519.442	519.442	519.442	-0.0501493	0.5458	0	4		C	33	H	60	N	0	O	4	S	0	13C	0	1.81818	0.121212
135	533.458	533.458	533.458	-0.0862027	0.6013	0	4		C	34	H	62	N	0	O	4	S	0	13C	0	1.82353	0.117647
136	547.473	547.473	547.473	-0.0473473	0.4508	0	4		C	35	H	64	N	0	O	4	S	0	13C	0	1.82857	0.114286
137	561.489	561.489	561.489	0.114237	0.2704	0	4		C	36	H	66	N	0	O	4	S	0	13C	0	1.83333	0.111111
138	575.504	575.504	575.504	0.0941903	0.2928	0	4		C	37	H	68	N	0	O	4	S	0	13C	0	1.83784	0.108108
139	195.066	195.066	195.066	0.01236	0.7154	0	5		C	10	H	12	N	0	O	4	S	0	13C	0	1.2	0.4
140	209.082	209.082	209.082	0.0596663	0.5044	0	5		C	11	H	14	N	0	O	4	S	0	13C	0	1.27273	0.363636
141	223.098	223.098	223.098	0.0562054	0.425	0	5		C	12	H	16	N	0	O	4	S	0	13C	0	1.33333	0.333333
142	237.113	237.113	237.113	0.0109797	4.3721	0	5		C	13	H	18	N	0	O	4	S	0	13C	0	1.38462	0.307692
143	251.129	251.129	251.129	-0.0291979	0.6473	0	5		C	14	H	20	N	0	O	4	S	0	13C	0	1.42857	0.285714
144	265.145	265.145	265.145	0.0103027	0.7637	0	5		C	15	H	22	N	0	O	4	S	0	13C	0	1.46667	0.266667
145	279.16	279.16	279.16	-0.0258065	0.9359	0	5		C	16	H	24	N	0	O	4	S	0	13C	0	1.5	0.25
146	293.176	293.176	293.176	0.0097552	1.3229	0	5		C	17	H	26	N	0	O	4	S	0	13C	0	1.52941	0.235294
147	307.191	307.191	307.191	0.00951892	1.2192	0	5		C	18	H	28	N	0	O	4	S	0	13C	0	1.55556	0.222222
148	321.207	321.207	321.207	0.00930325	1.7037	0	5		C	19	H	30	N	0	O	4	S	0	13C	0	1.57895	0.210526
149	335.223	335.223	335.223	0.0389365	3.5918	0	5		C	20	H	32	N	0	O	4	S	0	13C	0	1.6	0.2
150	349.238	349.238	349.238	0.00892385	8.0584	0	5		C	21	H	34	N	0	O	4	S	0	13C	0	1.61905	0.190476
151	363.254	363.254	363.254	0.0087561	4.4021	0	5		C	22	H	36	N	0	O	4	S	0	13C	0	1.63636	0.181818
152	377.27	377.27	377.27	0.00860082	2.7423	0	5		C	23	H	38	N	0	O	4	S	0	13C	0	1.65217	0.173913
153	391.285	391.285	391.285	0.00845667	2.9737	0	5		C	24	H	40	N	0	O	4	S	0	13C	0	1.66667	0.166667
154	405.301	405.301	405.301	-0.0163505	1.526	0	5		C	25	H	42	N	0	O	4	S	0	13C	0	1.68	0.16
155	419.317	419.317	419.317	0.00819726	0.964	0	5		C	26	H	44	N	0	O	4	S	0	13C	0	1.69231	0.153846
156	433.332	433.332	433.332	0.0311571	1.4618	0	5		C	27	H	46	N	0	O	4	S	0	13C	0	1.7037	0.148148
157	447.348	447.348	447.348	0.00797037	0.4714	0	5		C	28	H	48	N	0	O	4	S	0	13C	0	1.71429	0.142857
158	461.364	461.364	461.364	0.051217	0.4756	0	5		C	29	H	50	N	0	O	4	S	0	13C	0	1.72414	0.137931
159	475.379	475.379	475.379	0.0919136	0.3137	0	5		C	30	H	52	N	0	O	4	S	0	13C	0	1.73333	0.133333
160	489.395	489.395	489.395	0.0894123	0.3386	0	5		C	31	H	54	N	0	O	4	S	0	13C	0	1.74194	0.129032
161	503.411	503.411	503.411	-0.131459	0.2746	0	5		C	32	H	56	N	0	O	4	S	0	13C	0	1.75	0.125
162	221.082	221.082	221.082	0.0564277	0.6982	0	6		C	12	H	14	N	0	O	4	S	0	13C	0	1.16667	0.333333
163	235.098	235.098	235.098	0.010801	2.6247	0	6		C	13	H	16	N	0	O	4	S	0	13C	0	1.23077	0.307692
164	249.113	249.113	249.113	0.0104508	2.2493	0	6		C	14	H	18	N	0	O	4	S	0	13C	0	1.28571	0.285714
165	263.129	263.129	263.129	-0.0278663	0.7271	0	6		C	15	H	20	N	0	O	4	S	0	13C	0	1.33333	0.266667
166	277.145	277.145	277.145	0.00985663	28.6003	0	6		C	16	H	22	N	0	O	4	S	0	13C	0	1.375	0.25
167	291.16	291.16	291.16	-0.0247429	10.0114	0	6		C	17	H	24	N	0	O	4	S	0	13C	0	1.41176	0.235294
168	305.176	305.176	305.176	0.00937161	7.5287	0	6		C	18	H	26	N	0	O	4	S	0	13C	0	1.44444	0.222222
169	319.191	319.191	319.191	0.00916105	6.1689	0	6		C	19	H	28	N	0	O	4	S	0	13C	0	1.47368	0.210526
170	333.207	333.207	333.207	0.00896821	12.7267	0	6		C	20	H	30	N	0	O	4	S	0	13C	0	1.5	0.2
171	347.223	347.223	347.223	0.00879093	8.1256	0	6		C	21	H	32	N	0	O	4	S	0	13C	0	1.52381	0.190476
172	361.238	361.238	361.238	-0.0190551	6.1476	0	6		C	22	H	34	N	0	O	4	S	0	13C	0	1.54545	0.181818
173	375.254	375.254	375.254	-0.0181725	3.9167	0	6		C	23	H	36	N	0	O	4	S	0	13C	0	1.56522	0.173913
174	389.27	389.27	389.27	0.00833569	3.2629	0	6		C	24	H	38	N	0	O	4	S	0	13C	0	1.58333	0.166667
175	403.285	403.285	403.285	0.00820503	1.7004	0	6		C	25	H	40	N	0	O	4	S	0	13C	0	1.6	0.16
176	417.301	417.301	417.301	0.00808316	1.0902	0	6		C	26	H	42	N	0	O	4	S	0	13C	0	1.61538	0.153846
177	431.317	431.317	431.317	0.0079692	0.9005	0	6		C	27	H	44	N	0	O	4	S	0	13C	0	1.62963	0.148148
178	445.332	445.332	445.332	-0.0145927	0.3963	0	6		C	28	H	46	N	0	O	4	S	0	13C	0	1.64286	0.142857
179	459.348	459.348	459.348	-0.0140078	0.3023	0	6		C	29	H	48	N	0	O	4	S	0	13C	0	1.65517	0.137931
180	543.442	543.442	543.442	0.0808741	0.2982	0	6		C	35	H	60	N	0	O	4	S	0	13C	0	1.71429	0.114286
181	191.035	191.035	191.035	-0.0927436	0.2936	0	7		C	10	H	8	N	0	O	4	S	0	13C	0	0.8	0.4
182	205.051	205.051	205.051	0.0114453	0.3493	0	7		C	11	H	10	N	0	O	4	S	0	13C	0	0.909091	0.363636
183	219.066	219.066	219.066	0.0566541	0.5607	0	7		C	12	H	12	N	0	O	4	S	0	13C	0	1	0.333333
184	233.082	233.082	233.082	0.0106192	1.5308	0	7		C	13	H	14	N	0	O	4	S	0	13C	0	1.07692	0.307692
185	247.098	247.098	247.098	0.0102765	1.9482	0	7		C	14	H	16	N	0	O	4	S	0	13C	0	1.14286	0.285714
186	261.113	261.113	261.113	0.0099705	0.5056	0	7		C	15	H	18	N	0	O	4	S	0	13C	0	1.2	0.266667
187	275.129	275.129	275.129	-0.0266509	5.7611	0	7		C	16	H	20	N	0	O	4	S	0	13C	0	1.25	0.25
188	289.145	289.145	289.145	-0.0251372	5.6031	0	7		C	17	H	22	N	0	O	4	S	0	13C	0	1.29412	0.235294
189	303.16	303.16	303.16	0.00922235	6.6218	0	7		C	18	H	24	N	0	O	4	S	0	13C	0	1.33333	0.222222
190	317.176	317.176	317.176	0.00901705	5.5642	0	7		C	19	H	26	N	0	O	4	S	0	13C	0	1.36842	0.210526
191	331.191	331.191	331.191	0.00882912	8.3612	0	7		C	20	H	28	N	0	O	4	S	0	13C	0	1.4	0.2
192	345.207	345.207	345.207	0.00865645	7.3748	0	7		C	21	H	30	N	0	O	4	S	0	13C	0	1.42857	0.190476
193	359.223	359.223	359.223	-0.0193406	7.4635	0	7		C	22	H	32	N	0	O	4	S	0	13C	0	1.45455	0.181818
194	373.238	373.238	373.238	-0.0184425	4.8345	0	7		C	23	H	34	N	0	O	4	S	0	13C	0	1.47826	0.173913
195	387.254	387.254	387.254	0.00821344	4.0833	0	7		C	24	H	36	N	0	O	4	S	0	13C	0	1.5	0.166667
196	401.27	401.27	401.27	-0.0168345	2.4556	0	7		C	25	H	38	N	0	O	4	S	0	13C	0	1.52	0.16
197	415.285	415.285	415.285	-0.0161119	1.3518	0	7		C	26	H	40	N	0	O	4	S	0	13C	0	1.53846	0.153846
198	429.301	429.301	429.301	-0.0154365	0.9529	0	7		C	27	H	42	N	0	O	4	S	0	13C	0	1.55556	0.148148
199	443.317	443.317	443.317	-0.0148038	0.5875	0	7		C	28	H	44	N	0	O	4	S	0	13C	0	1.57143	0.142857
200	457.332	457.332	457.332	-0.101674	0.3113	0	7		C	29	H	46	N	0	O	4	S	0	13C	0	1.58621	0.137931
201	471.348	471.348	471.348	-0.0136512	0.3551	0	7		C	30	H	48	N	0	O	4	S	0	13C	0	1.6	0.133333
202	203.035	203.035	203.035	0.0604956	0.3179	0	8		C	11	H	8	N	0	O	4	S	0	13C	0	0.727273	0.363636
203	217.051	217.051	217.051	0.102957	0.3106	0	8		C	12	H	10	N	0	O	4	S	0	13C	0	0.833333	0.333333
204	231.066	231.066	231.066	0.0104343	0.7493	0	8		C	13	H	12	N	0	O	4	S	0	13C	0	0.923077	0.307692
205	245.082	245.082	245.082	0.0100993	1.0625	0	8		C	14	H	14	N	0	O	4	S	0	13C	0	1	0.285714
206	259.098	259.098	259.098	0.00980052	0.3959	0	8		C	15	H	16	N	0	O	4	S	0	13C	0	1.06667	0.266667
207	273.113	273.113	273.113	-0.0270824	4.0902	0	8		C	16	H	18	N	0	O	4	S	0	13C	0	1.125	0.25
208	287.129	287.129	287.129	-0.0255371	1.216	0	8		C	17	H	20	N	0	O	4	S	0	13C	0	1.17647	0.235294
209	301.145	301.145	301.145	-0.0241356	2.4074	0	8		C	18	H	22	N	0	O	4	S	0	13C	0	1.22222	0.222222
210	315.16	315.16	315.16	0.0088712	1.3761	0	8		C	19	H	24	N	0	O	4	S	0	13C	0	1.26316	0.210526
211	329.176	329.176	329.176	0.00868834	2.3408	0	8		C	20	H	26	N	0	O	4	S	0	13C	0	1.3	0.2
212	343.191	343.191	343.191	0.0085204	4.5735	0	8		C	21	H	28	N	0	O	4	S	0	13C	0	1.33333	0.190476
213	357.207	357.207	357.207	0.00836565	8.0811	0	8		C	22	H	30	N	0	O	4	S	0	13C	0	1.36364	0.181818
214	371.223	371.223	371.223	-0.0187154	5.7409	0	8		C	23	H	32	N	0	O	4	S	0	13C	0	1.3913	0.173913
215	385.238	385.238	385.238	0.00808993	4.8657	0	8		C	24	H	34	N	0	O	4	S	0	13C	0	1.41667	0.166667
216	399.254	399.254	399.254	0.00796658	3.0765	0	8		C	25	H	36	N	0	O	4	S	0	13C	0	1.44	0.16
217	413.27	413.27	413.27	0.0078516	1.794	0	8		C	26	H	38	N	0	O	4	S	0	13C	0	1.46154	0.153846
218	427.285	427.285	427.285	-0.0156594	1.1149	0	8		C	27	H	40	N	0	O	4	S	0	13C	0	1.48148	0.148148
219	441.301	441.301	441.301	-0.0150167	0.8775	0	8		C	28	H	42	N	0	O	4	S	0	13C	0	1.5	0.142857
220	455.317	455.317	455.317	-0.0363763	1.2554	0	8		C	29	H	44	N	0	O	4	S	0	13C	0	1.51724	0.137931
221	469.332	469.332	469.332	-0.120381	0.297	0	8		C	30	H	46	N	0	O	4	S	0	13C	0	1.53333	0.133333
222	229.051	229.051	229.051	0.141221	0.2711	0	9		C	13	H	10	N	0	O	4	S	0	13C	0	0.769231	0.307692
223	243.066	243.066	243.066	0.00991915	0.6048	0	9		C	14	H	12	N	0	O	4	S	0	13C	0	0.857143	0.285714
224	271.098	271.098	271.098	0.0093667	2.2731	0	9		C	16	H	16	N	0	O	4	S	0	13C	0	1	0.25
225	285.113	285.113	285.113	-0.0610164	0.4677	0	9		C	17	H	18	N	0	O	4	S	0	13C	0	1.05882	0.235294
226	299.129	299.129	299.129	0.00891779	0.7504	0	9		C	18	H	20	N	0	O	4	S	0	13C	0	1.11111	0.222222
227	313.145	313.145	313.145	0.0406576	0.7724	0	9		C	19	H	22	N	0	O	4	S	0	13C	0	1.15789	0.210526
228	327.16	327.16	327.16	0.00854581	1.1538	0	9		C	20	H	24	N	0	O	4	S	0	13C	0	1.2	0.2
229	341.176	341.176	341.176	0.0376931	1.1135	0	9		C	21	H	26	N	0	O	4	S	0	13C	0	1.2381	0.190476
230	355.191	355.191	355.191	0.00823255	8.0801	0	9		C	22	H	28	N	0	O	4	S	0	13C	0	1.27273	0.181818
231	369.207	369.207	369.207	0.00809375	6.4698	0	9		C	23	H	30	N	0	O	4	S	0	13C	0	1.30435	0.173913
232	383.223	383.223	383.223	0.00796511	5.0891	0	9		C	24	H	32	N	0	O	4	S	0	13C	0	1.33333	0.166667
233	397.238	397.238	397.238	-0.0173283	4.04	0	9		C	25	H	34	N	0	O	4	S	0	13C	0	1.36	0.16
234	411.254	411.254	411.254	-0.0165817	2.24	0	9		C	26	H	36	N	0	O	4	S	0	13C	0	1.38462	0.153846
235	425.27	425.27	425.27	-0.0158844	1.3538	0	9		C	27	H	38	N	0	O	4	S	0	13C	0	1.40741	0.148148
236	439.285	439.285	439.285	-0.0152316	1.3057	0	9		C	28	H	40	N	0	O	4	S	0	13C	0	1.42857	0.142857
237	453.301	453.301	453.301	-0.0146192	0.587	0	9		C	29	H	42	N	0	O	4	S	0	13C	0	1.44828	0.137931
238	467.317	467.317	467.317	-0.121037	0.3009	0	9		C	30	H	44	N	0	O	4	S	0	13C	0	1.46667	0.133333
239	255.066	255.066	255.066	0.00945248	0.2597	0	10		C	15	H	12	N	0	O	4	S	0	13C	0	0.8	0.266667
240	297.113	297.113	297.113	0.00876242	0.3364	0	10		C	18	H	18	N	0	O	4	S	0	13C	0	1	0.222222
241	311.129	311.129	311.129	0.00857384	0.4508	0	10		C	19	H	20	N	0	O	4	S	0	13C	0	1.05263	0.210526
242	325.145	325.145	325.145	0.00840153	0.4839	0	10		C	20	H	22	N	0	O	4	S	0	13C	0	1.1	0.2
243	339.16	339.16	339.16	0.037728	0.5779	0	10		C	21	H	24	N	0	O	4	S	0	13C	0	1.14286	0.190476
244	353.176	353.176	353.176	0.00809792	5.7852	0	10		C	22	H	26	N	0	O	4	S	0	13C	0	1.18182	0.181818
245	367.191	367.191	367.191	0.0079635	5.1201	0	10		C	23	H	28	N	0	O	4	S	0	13C	0	1.21739	0.173913
246	381.207	381.207	381.207	0.00783897	4.4061	0	10		C	24	H	30	N	0	O	4	S	0	13C	0	1.25	0.166667
247	395.223	395.223	395.223	0.00772326	4.201	0	10		C	25	H	32	N	0	O	4	S	0	13C	0	1.28	0.16
248	409.238	409.238	409.238	0.00761549	2.1819	0	10		C	26	H	34	N	0	O	4	S	0	13C	0	1.30769	0.153846
249	423.254	423.254	423.254	-0.0397381	1.5578	0	10		C	27	H	36	N	0	O	4	S	0	13C	0	1.33333	0.148148
250	437.27	437.27	437.27	0.00742066	0.9148	0	10		C	28	H	38	N	0	O	4	S	0	13C	0	1.35714	0.142857
251	451.285	451.285	451.285	-0.0591445	0.5966	0	10		C	29	H	40	N	0	O	4	S	0	13C	0	1.37931	0.137931
252	239.035	239.035	239.035	-0.07412	0.3156	0	11		C	14	H	8	N	0	O	4	S	0	13C	0	0.571429	0.285714
253	253.051	253.051	253.051	-0.109279	0.2965	0	11		C	15	H	10	N	0	O	4	S	0	13C	0	0.666667	0.266667
254	323.129	323.129	323.129	0.132045	0.3378	0	11		C	20	H	20	N	0	O	4	S	0	13C	0	1	0.2
255	337.145	337.145	337.145	-0.0215584	0.3671	0	11		C	21	H	22	N	0	O	4	S	0	13C	0	1.04762	0.190476
256	351.16	351.16	351.16	0.00796175	2.9003	0	11		C	22	H	24	N	0	O	4	S	0	13C	0	1.09091	0.181818
257	365.176	365.176	365.176	-0.0195523	3.0639	0	11		C	23	H	26	N	0	O	4	S	0	13C	0	1.13043	0.173913
258	379.191	379.191	379.191	-0.0186604	2.9172	0	11		C	24	H	28	N	0	O	4	S	0	13C	0	1.16667	0.166667
259	393.207	393.207	393.207	0.00759974	3.029	0	11		C	25	H	30	N	0	O	4	S	0	13C	0	1.2	0.16
260	407.223	407.223	407.223	0.0320523	1.9775	0	11		C	26	H	32	N	0	O	4	S	0	13C	0	1.23077	0.153846
261	421.238	421.238	421.238	0.00739854	1.3973	0	11		C	27	H	34	N	0	O	4	S	0	13C	0	1.25926	0.148148
262	435.254	435.254	435.254	-0.0386425	0.9018	0	11		C	28	H	36	N	0	O	4	S	0	13C	0	1.28571	0.142857
263	449.27	449.27	449.27	-0.0150359	0.447	0	11		C	29	H	38	N	0	O	4	S	0	13C	0	1.31034	0.137931
264	463.285	463.285	463.285	0.0503123	0.2818	0	11		C	30	H	40	N	0	O	4	S	0	13C	0	1.33333	0.133333
265	335.129	335.129	335.129	-0.111397	0.3372	0	12		C	21	H	20	N	0	O	4	S	0	13C	0	0.952381	0.190476
266	349.145	349.145	349.145	0.00782401	1.4191	0	12		C	22	H	22	N	0	O	4	S	0	13C	0	1	0.181818
267	363.16	363.16	363.16	-0.0198374	1.5321	0	12		C	23	H	24	N	0	O	4	S	0	13C	0	1.04348	0.173913
268	377.176	377.176	377.176	-0.0189302	1.5005	0	12		C	24	H	26	N	0	O	4	S	0	13C	0	1.08333	0.166667
269	391.191	391.191	391.191	-0.018088	1.9212	0	12		C	25	H	28	N	0	O	4	S	0	13C	0	1.12	0.16
270	405.207	405.207	405.207	-0.0173041	1.3291	0	12		C	26	H	30	N	0	O	4	S	0	13C	0	1.15385	0.153846
271	419.223	419.223	419.223	0.00728112	1.0106	0	12		C	27	H	32	N	0	O	4	S	0	13C	0	1.18519	0.148148
272	433.238	433.238	433.238	0.0302756	0.7318	0	12		C	28	H	34	N	0	O	4	S	0	13C	0	1.21429	0.142857
273	447.254	447.254	447.254	0.0294703	0.3795	0	12		C	29	H	36	N	0	O	4	S	0	13C	0	1.24138	0.137931
274	333.113	333.113	333.113	-0.0222044	0.2863	0	13		C	21	H	18	N	0	O	4	S	0	13C	0	0.857143	0.190476
275	347.129	347.129	347.129	-0.0211231	0.6173	0	13		C	22	H	20	N	0	O	4	S	0	13C	0	0.909091	0.181818
276	361.145	361.145	361.145	-0.0201257	0.7026	0	13		C	23	H	22	N	0	O	4	S	0	13C	0	0.956522	0.173913
277	375.16	375.16	375.16	-0.0192029	0.7771	0	13		C	24	H	24	N	0	O	4	S	0	13C	0	1	0.166667
278	389.176	389.176	389.176	-0.0183465	1.0766	0	13		C	25	H	26	N	0	O	4	S	0	13C	0	1.04	0.16
279	403.192	403.192	403.191	-0.091956	0.8744	0	13		C	26	H	28	N	0	O	4	S	0	13C	0	1.07692	0.153846
280	417.207	417.207	417.207	-0.0407753	0.6427	0	13		C	27	H	30	N	0	O	4	S	0	13C	0	1.11111	0.148148
281	431.223	431.223	431.223	-0.085681	0.4801	0	13		C	28	H	32	N	0	O	4	S	0	13C	0	1.14286	0.142857
282	445.238	445.238	445.238	-0.0603799	0.3368	0	13		C	29	H	34	N	0	O	4	S	0	13C	0	1.17241	0.137931

## Sheet: O5 
O5 (3.0%)	A.M.W. average :					A.W. average DBE :			A.W. average C# :												A.W. averageH/C	A.W. averageO/C
	417.015					7.12038			24.9813												1.64667	0.242358
	Exp. m/z	Recal m/z	Theor. Mass	Error	Rel. Abundance	Signal2Noise	DBE	Molecular Formula													H/C	O/C
1	219.124	219.124	219.124	0.0332558	1.0983	0	1		C	10	H	20	N	0	O	5	S	0	13C	0	2	0.5
2	233.139	233.139	233.139	0.0744244	0.2669	0	1		C	11	H	22	N	0	O	5	S	0	13C	0	2	0.454545
3	247.155	247.155	247.155	-0.0104574	0.3708	0	1		C	12	H	24	N	0	O	5	S	0	13C	0	2	0.416667
4	275.186	275.186	275.186	-0.00892599	0.6538	0	1		C	14	H	28	N	0	O	5	S	0	13C	0	2	0.357143
5	289.202	289.202	289.202	-0.0428495	0.4442	0	1		C	15	H	30	N	0	O	5	S	0	13C	0	2	0.333333
6	303.218	303.218	303.218	-0.00767775	1.572	0	1		C	16	H	32	N	0	O	5	S	0	13C	0	2	0.3125
7	317.233	317.233	317.233	-0.0701814	0.3079	0	1		C	17	H	34	N	0	O	5	S	0	13C	0	2	0.294118
8	331.249	331.249	331.249	0.023548	1.736	0	1		C	18	H	36	N	0	O	5	S	0	13C	0	2	0.277778
9	345.265	345.265	345.265	0.0227779	0.9706	0	1		C	19	H	38	N	0	O	5	S	0	13C	0	2	0.263158
10	359.28	359.28	359.28	-0.00576561	1.0737	0	1		C	20	H	40	N	0	O	5	S	0	13C	0	2	0.25
11	373.296	373.296	373.296	-0.00537732	0.9928	0	1		C	21	H	42	N	0	O	5	S	0	13C	0	2	0.238095
12	387.312	387.312	387.312	0.0208019	1.0837	0	1		C	22	H	44	N	0	O	5	S	0	13C	0	2	0.227273
13	401.327	401.327	401.327	-0.00468209	1.0706	0	1		C	23	H	46	N	0	O	5	S	0	13C	0	2	0.217391
14	415.343	415.343	415.343	-0.00436967	1.1004	0	1		C	24	H	48	N	0	O	5	S	0	13C	0	2	0.208333
15	429.359	429.359	429.359	-0.00407764	0.8991	0	1		C	25	H	50	N	0	O	5	S	0	13C	0	2	0.2
16	443.374	443.374	443.374	0.0187502	0.8729	0	1		C	26	H	52	N	0	O	5	S	0	13C	0	2	0.192308
17	457.39	457.39	457.39	0.0183159	0.9365	0	1		C	27	H	54	N	0	O	5	S	0	13C	0	2	0.185185
18	471.406	471.406	471.405	-0.0457321	0.6722	0	1		C	28	H	56	N	0	O	5	S	0	13C	0	2	0.178571
19	485.421	485.421	485.421	-0.0442795	0.6629	0	1		C	29	H	58	N	0	O	5	S	0	13C	0	2	0.172414
20	499.437	499.437	499.437	0.0772268	0.9043	0	1		C	30	H	60	N	0	O	5	S	0	13C	0	2	0.166667
21	513.452	513.452	513.452	0.0752437	0.8395	0	1		C	31	H	62	N	0	O	5	S	0	13C	0	2	0.16129
22	527.468	527.468	527.468	-0.002468	0.4924	0	1		C	32	H	64	N	0	O	5	S	0	13C	0	2	0.15625
23	541.484	541.484	541.484	-0.0392212	0.5717	0	1		C	33	H	66	N	0	O	5	S	0	13C	0	2	0.151515
24	555.499	555.499	555.499	-0.128125	0.3917	0	1		C	34	H	68	N	0	O	5	S	0	13C	0	2	0.147059
25	569.515	569.515	569.515	-0.107301	0.2882	0	1		C	35	H	70	N	0	O	5	S	0	13C	0	2	0.142857
26	583.531	583.531	583.531	0.04962	0.334	0	1		C	36	H	72	N	0	O	5	S	0	13C	0	2	0.138889
27	597.546	597.546	597.546	-0.0518472	0.2897	0	1		C	37	H	74	N	0	O	5	S	0	13C	0	2	0.135135
28	625.578	625.578	625.578	-0.0333337	0.2993	0	1		C	39	H	78	N	0	O	5	S	0	13C	0	2	0.128205
29	639.593	639.593	639.593	-0.0950427	0.3358	0	1		C	40	H	80	N	0	O	5	S	0	13C	0	2	0.125
30	217.108	217.108	217.108	0.0332691	1.7166	0	2		C	10	H	18	N	0	O	5	S	0	13C	0	1.8	0.5
31	231.124	231.124	231.124	-0.0117377	1.7457	0	2		C	11	H	20	N	0	O	5	S	0	13C	0	1.81818	0.454545
32	245.139	245.139	245.139	0.0299881	2.415	0	2		C	12	H	22	N	0	O	5	S	0	13C	0	1.83333	0.416667
33	259.155	259.155	259.155	-0.00997314	0.4013	0	2		C	13	H	24	N	0	O	5	S	0	13C	0	1.84615	0.384615
34	273.171	273.171	273.171	-0.00922665	3.6035	0	2		C	14	H	26	N	0	O	5	S	0	13C	0	1.85714	0.357143
35	287.186	287.186	287.186	0.0262676	0.5627	0	2		C	15	H	28	N	0	O	5	S	0	13C	0	1.86667	0.333333
36	301.202	301.202	301.202	-0.00794208	1.2221	0	2		C	16	H	30	N	0	O	5	S	0	13C	0	1.875	0.3125
37	315.218	315.218	315.218	-0.0391096	0.5106	0	2		C	17	H	32	N	0	O	5	S	0	13C	0	1.88235	0.294118
38	329.233	329.233	329.233	-0.00687625	17.9905	0	2		C	18	H	34	N	0	O	5	S	0	13C	0	1.88889	0.277778
39	343.249	343.249	343.249	0.0227248	8.5227	0	2		C	19	H	36	N	0	O	5	S	0	13C	0	1.89474	0.263158
40	357.265	357.265	357.265	-0.00597767	9.3093	0	2		C	20	H	38	N	0	O	5	S	0	13C	0	1.9	0.25
41	371.28	371.28	371.28	-0.00557926	6.7782	0	2		C	21	H	40	N	0	O	5	S	0	13C	0	1.90476	0.238095
42	385.296	385.296	385.296	0.0207442	8.5391	0	2		C	22	H	42	N	0	O	5	S	0	13C	0	1.90909	0.227273
43	399.312	399.312	399.312	-0.00486635	8.1336	0	2		C	23	H	44	N	0	O	5	S	0	13C	0	1.91304	0.217391
44	413.327	413.327	413.327	-0.00454616	7.7865	0	2		C	24	H	46	N	0	O	5	S	0	13C	0	1.91667	0.208333
45	427.343	427.343	427.343	-0.00424696	7.2936	0	2		C	25	H	48	N	0	O	5	S	0	13C	0	1.92	0.2
46	441.359	441.359	441.359	-0.00396677	6.8942	0	2		C	26	H	50	N	0	O	5	S	0	13C	0	1.92308	0.192308
47	455.374	455.374	455.374	-0.00370383	6.6485	0	2		C	27	H	52	N	0	O	5	S	0	13C	0	1.92593	0.185185
48	469.39	469.39	469.39	-0.00345659	5.3687	0	2		C	28	H	54	N	0	O	5	S	0	13C	0	1.92857	0.178571
49	483.406	483.406	483.405	-0.00322369	5.0874	0	2		C	29	H	56	N	0	O	5	S	0	13C	0	1.93103	0.172414
50	497.421	497.421	497.421	-0.00300391	6.0335	0	2		C	30	H	58	N	0	O	5	S	0	13C	0	1.93333	0.166667
51	511.437	511.437	511.437	0.0167566	5.121	0	2		C	31	H	60	N	0	O	5	S	0	13C	0	1.93548	0.16129
52	525.452	525.452	525.452	-0.00259953	3.5481	0	2		C	32	H	62	N	0	O	5	S	0	13C	0	1.9375	0.15625
53	539.468	539.468	539.468	0.0161237	3.6807	0	2		C	33	H	64	N	0	O	5	S	0	13C	0	1.93939	0.151515
54	553.484	553.484	553.484	0.0158313	2.8948	0	2		C	34	H	66	N	0	O	5	S	0	13C	0	1.94118	0.147059
55	567.499	567.499	567.499	-0.00206786	1.999	0	2		C	35	H	68	N	0	O	5	S	0	13C	0	1.94286	0.142857
56	581.515	581.515	581.515	-0.00190772	2.5927	0	2		C	36	H	70	N	0	O	5	S	0	13C	0	1.94444	0.138889
57	595.531	595.531	595.531	0.0150366	1.9393	0	2		C	37	H	72	N	0	O	5	S	0	13C	0	1.94595	0.135135
58	609.546	609.546	609.546	-0.0508265	1.5802	0	2		C	38	H	74	N	0	O	5	S	0	13C	0	1.94737	0.131579
59	623.562	623.562	623.562	-0.0014705	2.0608	0	2		C	39	H	76	N	0	O	5	S	0	13C	0	1.94872	0.128205
60	637.578	637.578	637.578	-0.00133758	1.5635	0	2		C	40	H	78	N	0	O	5	S	0	13C	0	1.95	0.125
61	651.593	651.593	651.593	-0.0165574	1.2051	0	2		C	41	H	80	N	0	O	5	S	0	13C	0	1.95122	0.121951
62	665.609	665.609	665.609	-0.0161124	1.4156	0	2		C	42	H	82	N	0	O	5	S	0	13C	0	1.95238	0.119048
63	679.625	679.625	679.625	-0.000971698	1.2036	0	2		C	43	H	84	N	0	O	5	S	0	13C	0	1.95349	0.116279
64	693.64	693.64	693.64	0.0423905	0.832	0	2		C	44	H	86	N	0	O	5	S	0	13C	0	1.95455	0.113636
65	707.656	707.656	707.656	0.0416416	0.8767	0	2		C	45	H	88	N	0	O	5	S	0	13C	0	1.95556	0.111111
66	721.672	721.672	721.672	-0.0283619	0.5796	0	2		C	46	H	90	N	0	O	5	S	0	13C	0	1.95652	0.108696
67	735.687	735.687	735.687	0.108193	0.5353	0	2		C	47	H	92	N	0	O	5	S	0	13C	0	1.95745	0.106383
68	749.703	749.703	749.703	0.199626	0.4858	0	2		C	48	H	94	N	0	O	5	S	0	13C	0	1.95833	0.104167
69	763.718	763.718	763.718	0.143671	0.3893	0	2		C	49	H	96	N	0	O	5	S	0	13C	0	1.95918	0.102041
70	215.092	215.092	215.092	0.0332827	0.8354	0	3		C	10	H	16	N	0	O	5	S	0	13C	0	1.6	0.5
71	229.108	229.108	229.108	0.0315266	0.6383	0	3		C	11	H	18	N	0	O	5	S	0	13C	0	1.63636	0.454545
72	243.124	243.124	243.124	-0.0111584	4.6898	0	3		C	12	H	20	N	0	O	5	S	0	13C	0	1.66667	0.416667
73	257.139	257.139	257.139	-0.0103008	0.7434	0	3		C	13	H	22	N	0	O	5	S	0	13C	0	1.69231	0.384615
74	271.155	271.155	271.155	-0.00953178	4.5507	0	3		C	14	H	24	N	0	O	5	S	0	13C	0	1.71429	0.357143
75	285.171	285.171	285.171	-0.0439051	0.6338	0	3		C	15	H	26	N	0	O	5	S	0	13C	0	1.73333	0.333333
76	299.186	299.186	299.186	0.025214	0.749	0	3		C	16	H	28	N	0	O	5	S	0	13C	0	1.75	0.3125
77	313.202	313.202	313.202	0.0242905	0.5959	0	3		C	17	H	30	N	0	O	5	S	0	13C	0	1.76471	0.294118
78	327.218	327.218	327.218	0.0234461	1.8525	0	3		C	18	H	32	N	0	O	5	S	0	13C	0	1.77778	0.277778
79	341.233	341.233	341.233	0.022671	1.3194	0	3		C	19	H	34	N	0	O	5	S	0	13C	0	1.78947	0.263158
80	355.249	355.249	355.249	-0.00619214	11.1987	0	3		C	20	H	36	N	0	O	5	S	0	13C	0	1.8	0.25
81	369.265	369.265	369.265	-0.00578341	11.0345	0	3		C	21	H	38	N	0	O	5	S	0	13C	0	1.80952	0.238095
82	383.28	383.28	383.28	-0.00540458	13.916	0	3		C	22	H	40	N	0	O	5	S	0	13C	0	1.81818	0.227273
83	397.296	397.296	397.296	-0.00505248	12.3329	0	3		C	23	H	42	N	0	O	5	S	0	13C	0	1.82609	0.217391
84	411.312	411.312	411.312	0.0195881	10.625	0	3		C	24	H	44	N	0	O	5	S	0	13C	0	1.83333	0.208333
85	425.327	425.327	425.327	-0.00441789	11.8088	0	3		C	25	H	46	N	0	O	5	S	0	13C	0	1.84	0.2
86	439.343	439.343	439.343	0.0186303	8.7586	0	3		C	26	H	48	N	0	O	5	S	0	13C	0	1.84615	0.192308
87	453.359	453.359	453.359	-0.00386178	8.6753	0	3		C	27	H	50	N	0	O	5	S	0	13C	0	1.85185	0.185185
88	467.374	467.374	467.374	-0.00360874	7.8748	0	3		C	28	H	52	N	0	O	5	S	0	13C	0	1.85714	0.178571
89	481.39	481.39	481.39	-0.00337043	6.1556	0	3		C	29	H	54	N	0	O	5	S	0	13C	0	1.86207	0.172414
90	495.405	495.405	495.405	0.0170399	6.7717	0	3		C	30	H	56	N	0	O	5	S	0	13C	0	1.86667	0.166667
91	509.421	509.421	509.421	-0.00293315	6.6884	0	3		C	31	H	58	N	0	O	5	S	0	13C	0	1.87097	0.16129
92	523.437	523.437	523.437	-0.00273208	4.1294	0	3		C	32	H	60	N	0	O	5	S	0	13C	0	1.875	0.15625
93	537.452	537.452	537.452	-0.00254149	3.6395	0	3		C	33	H	62	N	0	O	5	S	0	13C	0	1.87879	0.151515
94	551.468	551.468	551.468	-0.00236059	3.7104	0	3		C	34	H	64	N	0	O	5	S	0	13C	0	1.88235	0.147059
95	565.484	565.484	565.484	0.0154953	2.0888	0	3		C	35	H	66	N	0	O	5	S	0	13C	0	1.88571	0.142857
96	579.499	579.499	579.499	-0.00202504	2.3977	0	3		C	36	H	68	N	0	O	5	S	0	13C	0	1.88889	0.138889
97	593.515	593.515	593.515	-0.0187179	2.3825	0	3		C	37	H	70	N	0	O	5	S	0	13C	0	1.89189	0.135135
98	607.531	607.531	607.531	-0.0346406	1.607	0	3		C	38	H	72	N	0	O	5	S	0	13C	0	1.89474	0.131579
99	621.546	621.546	621.546	-0.0659341	1.6286	0	3		C	39	H	74	N	0	O	5	S	0	13C	0	1.89744	0.128205
100	635.562	635.562	635.562	-0.00144274	2.091	0	3		C	40	H	76	N	0	O	5	S	0	13C	0	1.9	0.125
101	649.578	649.578	649.578	-0.00131287	1.1843	0	3		C	41	H	78	N	0	O	5	S	0	13C	0	1.90244	0.121951
102	663.593	663.593	663.593	0.013881	1.0772	0	3		C	42	H	80	N	0	O	5	S	0	13C	0	1.90476	0.119048
103	677.609	677.609	677.609	-0.0305848	1.2485	0	3		C	43	H	82	N	0	O	5	S	0	13C	0	1.90698	0.116279
104	691.625	691.625	691.625	-0.0732484	0.7151	0	3		C	44	H	84	N	0	O	5	S	0	13C	0	1.90909	0.113636
105	705.64	705.64	705.64	0.0558411	0.7865	0	3		C	45	H	86	N	0	O	5	S	0	13C	0	1.91111	0.111111
106	719.656	719.656	719.656	0.0409472	0.6992	0	3		C	46	H	88	N	0	O	5	S	0	13C	0	1.91304	0.108696
107	733.671	733.671	733.672	0.149293	0.4286	0	3		C	47	H	90	N	0	O	5	S	0	13C	0	1.91489	0.106383
108	747.687	747.687	747.687	0.0395836	0.3422	0	3		C	48	H	92	N	0	O	5	S	0	13C	0	1.91667	0.104167
109	213.077	213.077	213.077	0.0332965	0.5901	0	4		C	10	H	14	N	0	O	5	S	0	13C	0	1.4	0.5
110	227.093	227.093	227.092	-0.012511	0.6425	0	4		C	11	H	16	N	0	O	5	S	0	13C	0	1.45455	0.454545
111	241.108	241.108	241.108	-0.0115177	6.1721	0	4		C	12	H	18	N	0	O	5	S	0	13C	0	1.5	0.416667
112	255.124	255.124	255.124	0.0285631	1.0025	0	4		C	13	H	20	N	0	O	5	S	0	13C	0	1.53846	0.384615
113	269.139	269.139	269.139	-0.00984148	0.9988	0	4		C	14	H	22	N	0	O	5	S	0	13C	0	1.57143	0.357143
114	283.155	283.155	283.155	-0.0444442	1.0779	0	4		C	15	H	24	N	0	O	5	S	0	13C	0	1.6	0.333333
115	297.171	297.171	297.171	-0.00848149	0.9019	0	4		C	16	H	26	N	0	O	5	S	0	13C	0	1.625	0.3125
116	311.186	311.186	311.186	0.0242417	0.876	0	4		C	17	H	28	N	0	O	5	S	0	13C	0	1.64706	0.294118
117	325.202	325.202	325.202	0.0233942	2.2419	0	4		C	18	H	30	N	0	O	5	S	0	13C	0	1.66667	0.277778
118	339.218	339.218	339.218	0.0226167	0.858	0	4		C	19	H	32	N	0	O	5	S	0	13C	0	1.68421	0.263158
119	353.233	353.233	353.233	-0.00640905	8.5248	0	4		C	20	H	34	N	0	O	5	S	0	13C	0	1.7	0.25
120	367.249	367.249	367.249	-0.00598981	7.2661	0	4		C	21	H	36	N	0	O	5	S	0	13C	0	1.71429	0.238095
121	381.265	381.265	381.265	-0.00560138	8.3518	0	4		C	22	H	38	N	0	O	5	S	0	13C	0	1.72727	0.227273
122	395.28	395.28	395.28	-0.00524051	6.5734	0	4		C	23	H	40	N	0	O	5	S	0	13C	0	1.73913	0.217391
123	409.296	409.296	409.296	-0.00490435	5.4686	0	4		C	24	H	42	N	0	O	5	S	0	13C	0	1.75	0.208333
124	423.312	423.312	423.312	-0.00459045	4.4505	0	4		C	25	H	44	N	0	O	5	S	0	13C	0	1.76	0.2
125	437.327	437.327	437.327	-0.00429667	3.9201	0	4		C	26	H	46	N	0	O	5	S	0	13C	0	1.76923	0.192308
126	451.343	451.343	451.343	0.018135	4.2476	0	4		C	27	H	48	N	0	O	5	S	0	13C	0	1.77778	0.185185
127	465.359	465.359	465.359	-0.025251	2.7273	0	4		C	28	H	50	N	0	O	5	S	0	13C	0	1.78571	0.178571
128	479.374	479.374	479.374	-0.0035184	2.9632	0	4		C	29	H	52	N	0	O	5	S	0	13C	0	1.7931	0.172414
129	493.39	493.39	493.39	-0.00328845	2.9294	0	4		C	30	H	54	N	0	O	5	S	0	13C	0	1.8	0.166667
130	507.405	507.405	507.405	0.0166369	2.0596	0	4		C	31	H	56	N	0	O	5	S	0	13C	0	1.80645	0.16129
131	521.421	521.421	521.421	-0.00286565	1.7829	0	4		C	32	H	58	N	0	O	5	S	0	13C	0	1.8125	0.15625
132	535.437	535.437	535.437	0.0346818	1.5495	0	4		C	33	H	60	N	0	O	5	S	0	13C	0	1.81818	0.151515
133	549.452	549.452	549.452	-0.00248598	0.8868	0	4		C	34	H	62	N	0	O	5	S	0	13C	0	1.82353	0.147059
134	563.468	563.468	563.468	0.0154369	0.816	0	4		C	35	H	64	N	0	O	5	S	0	13C	0	1.82857	0.142857
135	577.484	577.484	577.484	-0.0367762	0.9012	0	4		C	36	H	66	N	0	O	5	S	0	13C	0	1.83333	0.138889
136	591.499	591.499	591.499	-0.0357963	0.5291	0	4		C	37	H	68	N	0	O	5	S	0	13C	0	1.83784	0.135135
137	605.515	605.515	605.515	-0.0513767	0.4721	0	4		C	38	H	70	N	0	O	5	S	0	13C	0	1.84211	0.131579
138	619.531	619.531	619.531	0.0144541	0.5608	0	4		C	39	H	72	N	0	O	5	S	0	13C	0	1.84615	0.128205
139	633.546	633.546	633.546	0.0142356	0.5649	0	4		C	40	H	74	N	0	O	5	S	0	13C	0	1.85	0.125
140	647.562	647.562	647.562	-0.109514	0.4447	0	4		C	41	H	76	N	0	O	5	S	0	13C	0	1.85366	0.121951
141	661.578	661.578	661.578	0.0591725	0.415	0	4		C	42	H	78	N	0	O	5	S	0	13C	0	1.85714	0.119048
142	675.593	675.593	675.593	-0.149185	0.2678	0	4		C	43	H	80	N	0	O	5	S	0	13C	0	1.86047	0.116279
143	211.061	211.061	211.061	0.175449	0.2875	0	5		C	10	H	12	N	0	O	5	S	0	13C	0	1.2	0.5
144	225.077	225.077	225.077	0.0759505	0.4713	0	5		C	11	H	14	N	0	O	5	S	0	13C	0	1.27273	0.454545
145	239.093	239.093	239.092	-0.0118831	4.3253	0	5		C	12	H	16	N	0	O	5	S	0	13C	0	1.33333	0.416667
146	253.108	253.108	253.108	-0.0109716	0.8124	0	5		C	13	H	18	N	0	O	5	S	0	13C	0	1.38462	0.384615
147	267.124	267.124	267.124	0.02728	0.9418	0	5		C	14	H	20	N	0	O	5	S	0	13C	0	1.42857	0.357143
148	281.139	281.139	281.139	-0.0449909	1.2527	0	5		C	15	H	22	N	0	O	5	S	0	13C	0	1.46667	0.333333
149	295.155	295.155	295.155	-0.00875672	1.0498	0	5		C	16	H	24	N	0	O	5	S	0	13C	0	1.5	0.3125
150	309.171	309.171	309.171	-0.00815229	1.3615	0	5		C	17	H	26	N	0	O	5	S	0	13C	0	1.52941	0.294118
151	323.186	323.186	323.186	-0.00760029	1.4248	0	5		C	18	H	28	N	0	O	5	S	0	13C	0	1.55556	0.277778
152	337.202	337.202	337.202	0.0225616	1.3573	0	5		C	19	H	30	N	0	O	5	S	0	13C	0	1.57895	0.263158
153	351.218	351.218	351.218	-0.00662845	13.7576	0	5		C	20	H	32	N	0	O	5	S	0	13C	0	1.6	0.25
154	365.233	365.233	365.233	-0.00619848	9.9279	0	5		C	21	H	34	N	0	O	5	S	0	13C	0	1.61905	0.238095
155	379.249	379.249	379.249	-0.00580028	6.5601	0	5		C	22	H	36	N	0	O	5	S	0	13C	0	1.63636	0.227273
156	393.265	393.265	393.265	-0.00543047	4.6797	0	5		C	23	H	38	N	0	O	5	S	0	13C	0	1.65217	0.217391
157	407.28	407.28	407.28	-0.0050861	3.211	0	5		C	24	H	40	N	0	O	5	S	0	13C	0	1.66667	0.208333
158	421.296	421.296	421.296	-0.00476466	1.9943	0	5		C	25	H	42	N	0	O	5	S	0	13C	0	1.68	0.2
159	435.312	435.312	435.312	-0.00446391	1.952	0	5		C	26	H	44	N	0	O	5	S	0	13C	0	1.69231	0.192308
160	449.327	449.327	449.327	-0.00418192	1.7296	0	5		C	27	H	46	N	0	O	5	S	0	13C	0	1.7037	0.185185
161	463.343	463.343	463.343	0.0176653	1.0104	0	5		C	28	H	48	N	0	O	5	S	0	13C	0	1.71429	0.178571
162	477.359	477.359	477.359	-0.00366762	0.8866	0	5		C	29	H	50	N	0	O	5	S	0	13C	0	1.72414	0.172414
163	491.374	491.374	491.374	-0.00343248	0.862	0	5		C	30	H	52	N	0	O	5	S	0	13C	0	1.73333	0.166667
164	505.39	505.39	505.39	-0.0427838	0.4701	0	5		C	31	H	54	N	0	O	5	S	0	13C	0	1.74194	0.16129
165	519.405	519.405	519.405	0.0355053	0.5692	0	5		C	32	H	56	N	0	O	5	S	0	13C	0	1.75	0.15625
166	533.421	533.421	533.421	0.0346926	0.4876	0	5		C	33	H	58	N	0	O	5	S	0	13C	0	1.75758	0.151515
167	547.437	547.437	547.437	0.0339216	0.2661	0	5		C	34	H	60	N	0	O	5	S	0	13C	0	1.76471	0.147059
168	561.452	561.452	561.452	-0.0380547	0.4039	0	5		C	35	H	62	N	0	O	5	S	0	13C	0	1.77143	0.142857
169	237.077	237.077	237.077	0.0299258	2.3104	0	6		C	12	H	14	N	0	O	5	S	0	13C	0	1.16667	0.416667
170	251.093	251.093	251.092	-0.0113152	0.4087	0	6		C	13	H	16	N	0	O	5	S	0	13C	0	1.23077	0.384615
171	265.108	265.108	265.108	-0.010475	0.6756	0	6		C	14	H	18	N	0	O	5	S	0	13C	0	1.28571	0.357143
172	279.124	279.124	279.124	-0.00971924	1.0246	0	6		C	15	H	20	N	0	O	5	S	0	13C	0	1.33333	0.333333
173	293.139	293.139	293.139	-0.0431492	1.5229	0	6		C	16	H	22	N	0	O	5	S	0	13C	0	1.375	0.3125
174	307.155	307.155	307.155	-0.00841461	1.5542	0	6		C	17	H	24	N	0	O	5	S	0	13C	0	1.41176	0.294118
175	321.171	321.171	321.171	-0.00784769	1.8653	0	6		C	18	H	26	N	0	O	5	S	0	13C	0	1.44444	0.277778
176	335.186	335.186	335.186	0.022506	3.0539	0	6		C	19	H	28	N	0	O	5	S	0	13C	0	1.47368	0.263158
177	349.202	349.202	349.202	-0.00685039	19.5378	0	6		C	20	H	30	N	0	O	5	S	0	13C	0	1.5	0.25
178	363.218	363.218	363.218	-0.00640946	11.2241	0	6		C	21	H	32	N	0	O	5	S	0	13C	0	1.52381	0.238095
179	377.233	377.233	377.233	-0.0060013	7.8262	0	6		C	22	H	34	N	0	O	5	S	0	13C	0	1.54545	0.227273
180	391.249	391.249	391.249	0.0199368	6.6113	0	6		C	23	H	36	N	0	O	5	S	0	13C	0	1.56522	0.217391
181	405.265	405.265	405.265	-0.00526967	6.6397	0	6		C	24	H	38	N	0	O	5	S	0	13C	0	1.58333	0.208333
182	419.28	419.28	419.28	-0.00494054	2.5519	0	6		C	25	H	40	N	0	O	5	S	0	13C	0	1.6	0.2
183	433.296	433.296	433.296	-0.0046327	2.0268	0	6		C	26	H	42	N	0	O	5	S	0	13C	0	1.61538	0.192308
184	447.312	447.312	447.312	-0.00434415	1.4883	0	6		C	27	H	44	N	0	O	5	S	0	13C	0	1.62963	0.185185
185	461.327	461.327	461.327	0.0176034	0.8123	0	6		C	28	H	46	N	0	O	5	S	0	13C	0	1.64286	0.178571
186	475.343	475.343	475.343	-0.0248556	0.6301	0	6		C	29	H	48	N	0	O	5	S	0	13C	0	1.65517	0.172414
187	489.359	489.359	489.359	-0.0240126	0.4728	0	6		C	30	H	50	N	0	O	5	S	0	13C	0	1.66667	0.166667
188	503.374	503.374	503.374	-0.00335065	0.3632	0	6		C	31	H	52	N	0	O	5	S	0	13C	0	1.67742	0.16129
189	235.061	235.061	235.061	0.0299095	0.7339	0	7		C	12	H	12	N	0	O	5	S	0	13C	0	1	0.416667
190	249.077	249.077	249.077	0.028484	0.6386	0	7		C	13	H	14	N	0	O	5	S	0	13C	0	1.07692	0.384615
191	263.092	263.092	263.092	0.103229	0.4886	0	7		C	14	H	16	N	0	O	5	S	0	13C	0	1.14286	0.357143
192	277.108	277.108	277.108	-0.0100214	2.2207	0	7		C	15	H	18	N	0	O	5	S	0	13C	0	1.2	0.333333
193	291.124	291.124	291.124	-0.00931861	3.4974	0	7		C	16	H	20	N	0	O	5	S	0	13C	0	1.25	0.3125
194	305.139	305.139	305.139	0.0240915	3.8716	0	7		C	17	H	22	N	0	O	5	S	0	13C	0	1.29412	0.294118
195	319.155	319.155	319.155	0.0232345	5.3609	0	7		C	18	H	24	N	0	O	5	S	0	13C	0	1.33333	0.277778
196	333.171	333.171	333.171	0.0224496	7.2896	0	7		C	19	H	26	N	0	O	5	S	0	13C	0	1.36842	0.263158
197	347.186	347.186	347.186	-0.0070749	15.5249	0	7		C	20	H	28	N	0	O	5	S	0	13C	0	1.4	0.25
198	361.202	361.202	361.202	-0.0066228	11.6791	0	7		C	21	H	30	N	0	O	5	S	0	13C	0	1.42857	0.238095
199	375.218	375.218	375.218	-0.00620448	8.8901	0	7		C	22	H	32	N	0	O	5	S	0	13C	0	1.45455	0.227273
200	389.233	389.233	389.233	-0.00581628	8.9442	0	7		C	23	H	34	N	0	O	5	S	0	13C	0	1.47826	0.217391
201	403.249	403.249	403.249	-0.00545507	5.7794	0	7		C	24	H	36	N	0	O	5	S	0	13C	0	1.5	0.208333
202	417.265	417.265	417.265	0.0188475	3.801	0	7		C	25	H	38	N	0	O	5	S	0	13C	0	1.52	0.2
203	431.28	431.28	431.28	-0.00480307	2.3037	0	7		C	26	H	40	N	0	O	5	S	0	13C	0	1.53846	0.192308
204	445.296	445.296	445.296	-0.00450786	2.0799	0	7		C	27	H	42	N	0	O	5	S	0	13C	0	1.55556	0.185185
205	459.312	459.312	459.312	0.0175411	1.217	0	7		C	28	H	44	N	0	O	5	S	0	13C	0	1.57143	0.178571
206	473.327	473.327	473.327	0.0171572	0.8045	0	7		C	29	H	46	N	0	O	5	S	0	13C	0	1.58621	0.172414
207	487.343	487.343	487.343	0.0373148	0.8277	0	7		C	30	H	48	N	0	O	5	S	0	13C	0	1.6	0.166667
208	233.046	233.046	233.046	0.115713	0.2925	0	8		C	12	H	10	N	0	O	5	S	0	13C	0	0.833333	0.416667
209	247.061	247.061	247.061	-0.012019	0.4586	0	8		C	13	H	12	N	0	O	5	S	0	13C	0	0.923077	0.384615
210	275.092	275.092	275.092	-0.010328	2.2223	0	8		C	15	H	16	N	0	O	5	S	0	13C	0	1.06667	0.333333
211	289.108	289.108	289.108	-0.0441946	2.3504	0	8		C	16	H	18	N	0	O	5	S	0	13C	0	1.125	0.3125
212	303.124	303.124	303.124	-0.00894971	3.4964	0	8		C	17	H	20	N	0	O	5	S	0	13C	0	1.17647	0.294118
213	317.139	317.139	317.139	0.0231799	3.9235	0	8		C	18	H	22	N	0	O	5	S	0	13C	0	1.22222	0.277778
214	331.155	331.155	331.155	0.0223926	6.1126	0	8		C	19	H	24	N	0	O	5	S	0	13C	0	1.26316	0.263158
215	345.171	345.171	345.171	0.0216691	10.5923	0	8		C	20	H	26	N	0	O	5	S	0	13C	0	1.3	0.25
216	359.186	359.186	359.186	-0.00683854	11.0937	0	8		C	21	H	28	N	0	O	5	S	0	13C	0	1.33333	0.238095
217	373.202	373.202	373.202	-0.00640985	9.3381	0	8		C	22	H	30	N	0	O	5	S	0	13C	0	1.36364	0.227273
218	387.218	387.218	387.218	0.0198131	9.1176	0	8		C	23	H	32	N	0	O	5	S	0	13C	0	1.3913	0.217391
219	401.233	401.233	401.233	-0.00564233	6.9826	0	8		C	24	H	34	N	0	O	5	S	0	13C	0	1.41667	0.208333
220	415.249	415.249	415.249	-0.00529742	4.5331	0	8		C	25	H	36	N	0	O	5	S	0	13C	0	1.44	0.2
221	429.265	429.265	429.265	-0.00497504	2.7152	0	8		C	26	H	38	N	0	O	5	S	0	13C	0	1.46154	0.192308
222	443.28	443.28	443.28	-0.00467305	2.3102	0	8		C	27	H	40	N	0	O	5	S	0	13C	0	1.48148	0.185185
223	457.296	457.296	457.296	-0.00438956	1.5651	0	8		C	28	H	42	N	0	O	5	S	0	13C	0	1.5	0.178571
224	471.312	471.312	471.312	0.0170944	0.9247	0	8		C	29	H	44	N	0	O	5	S	0	13C	0	1.51724	0.172414
225	485.327	485.327	485.327	-0.00387172	0.9866	0	8		C	30	H	46	N	0	O	5	S	0	13C	0	1.53333	0.166667
226	245.046	245.046	245.046	0.0692379	0.2915	0	9		C	13	H	10	N	0	O	5	S	0	13C	0	0.769231	0.384615
227	273.077	273.077	273.077	-0.0472588	0.942	0	9		C	15	H	14	N	0	O	5	S	0	13C	0	0.933333	0.333333
228	287.093	287.093	287.092	-0.0447283	0.4693	0	9		C	16	H	16	N	0	O	5	S	0	13C	0	1	0.3125
229	301.108	301.108	301.108	-0.0424333	0.65	0	9		C	17	H	18	N	0	O	5	S	0	13C	0	1.05882	0.294118
230	315.124	315.124	315.124	0.0231247	0.9035	0	9		C	18	H	20	N	0	O	5	S	0	13C	0	1.11111	0.277778
231	329.139	329.139	329.139	-0.00804744	1.3441	0	9		C	19	H	22	N	0	O	5	S	0	13C	0	1.15789	0.263158
232	343.155	343.155	343.155	0.0216095	3.9054	0	9		C	20	H	24	N	0	O	5	S	0	13C	0	1.2	0.25
233	357.171	357.171	357.171	-0.00705671	8.804	0	9		C	21	H	26	N	0	O	5	S	0	13C	0	1.2381	0.238095
234	371.186	371.186	371.186	-0.00661746	8.3786	0	9		C	22	H	28	N	0	O	5	S	0	13C	0	1.27273	0.227273
235	385.202	385.202	385.202	-0.00621017	8.2112	0	9		C	23	H	30	N	0	O	5	S	0	13C	0	1.30435	0.217391
236	399.218	399.218	399.218	-0.00583148	8.3747	0	9		C	24	H	32	N	0	O	5	S	0	13C	0	1.33333	0.208333
237	413.233	413.233	413.233	-0.00547848	4.7916	0	9		C	25	H	34	N	0	O	5	S	0	13C	0	1.36	0.2
238	427.249	427.249	427.249	-0.00514864	3.4687	0	9		C	26	H	36	N	0	O	5	S	0	13C	0	1.38462	0.192308
239	441.265	441.265	441.265	-0.00483975	2.7043	0	9		C	27	H	38	N	0	O	5	S	0	13C	0	1.40741	0.185185
240	455.28	455.28	455.28	-0.00454988	1.7779	0	9		C	28	H	40	N	0	O	5	S	0	13C	0	1.42857	0.178571
241	469.296	469.296	469.296	-0.00427732	1.0728	0	9		C	29	H	42	N	0	O	5	S	0	13C	0	1.44828	0.172414
242	483.312	483.312	483.312	-0.0247112	0.8148	0	9		C	30	H	44	N	0	O	5	S	0	13C	0	1.46667	0.166667
243	497.327	497.327	497.327	0.0163292	0.2922	0	9		C	31	H	46	N	0	O	5	S	0	13C	0	1.48387	0.16129
244	271.061	271.061	271.061	-0.0478469	0.3591	0	10		C	15	H	12	N	0	O	5	S	0	13C	0	0.8	0.333333
245	313.108	313.108	313.108	0.0550065	0.4591	0	10		C	18	H	18	N	0	O	5	S	0	13C	0	1	0.277778
246	327.124	327.124	327.124	0.0222764	0.804	0	10		C	19	H	20	N	0	O	5	S	0	13C	0	1.05263	0.263158
247	341.139	341.139	341.139	0.0215492	0.9406	0	10		C	20	H	22	N	0	O	5	S	0	13C	0	1.1	0.25
248	355.155	355.155	355.155	-0.00727736	6.3036	0	10		C	21	H	24	N	0	O	5	S	0	13C	0	1.14286	0.238095
249	369.171	369.171	369.171	-0.00682733	6.5964	0	10		C	22	H	26	N	0	O	5	S	0	13C	0	1.18182	0.227273
250	383.186	383.186	383.186	0.0196867	6.6221	0	10		C	23	H	28	N	0	O	5	S	0	13C	0	1.21739	0.217391
251	397.202	397.202	397.202	-0.00602255	7.0852	0	10		C	24	H	30	N	0	O	5	S	0	13C	0	1.25	0.208333
252	411.218	411.218	411.218	0.0186567	4.4897	0	10		C	25	H	32	N	0	O	5	S	0	13C	0	1.28	0.2
253	425.233	425.233	425.233	-0.00532388	3.5174	0	10		C	26	H	34	N	0	O	5	S	0	13C	0	1.30769	0.192308
254	439.249	439.249	439.249	0.0177582	2.7248	0	10		C	27	H	36	N	0	O	5	S	0	13C	0	1.33333	0.185185
255	453.265	453.265	453.265	-0.00471162	1.8001	0	10		C	28	H	38	N	0	O	5	S	0	13C	0	1.35714	0.178571
256	467.28	467.28	467.28	0.0169674	1.2348	0	10		C	29	H	40	N	0	O	5	S	0	13C	0	1.37931	0.172414
257	481.296	481.296	481.296	-0.0457252	0.7031	0	10		C	30	H	42	N	0	O	5	S	0	13C	0	1.4	0.166667
258	495.312	495.312	495.312	0.0162661	0.2756	0	10		C	31	H	44	N	0	O	5	S	0	13C	0	1.41935	0.16129
259	325.108	325.108	325.108	-0.0085418	0.3325	0	11		C	19	H	18	N	0	O	5	S	0	13C	0	0.947368	0.263158
260	339.124	339.124	339.124	0.0214881	0.5126	0	11		C	20	H	20	N	0	O	5	S	0	13C	0	1	0.25
261	353.139	353.139	353.139	-0.00750052	3.2871	0	11		C	21	H	22	N	0	O	5	S	0	13C	0	1.04762	0.238095
262	367.155	367.155	367.155	-0.0070395	3.8783	0	11		C	22	H	24	N	0	O	5	S	0	13C	0	1.09091	0.227273
263	381.171	381.171	381.171	-0.00661239	4.2475	0	11		C	23	H	26	N	0	O	5	S	0	13C	0	1.13043	0.217391
264	395.186	395.186	395.186	-0.00621557	5.3264	0	11		C	24	H	28	N	0	O	5	S	0	13C	0	1.16667	0.208333
265	409.202	409.202	409.202	-0.00584594	3.5569	0	11		C	25	H	30	N	0	O	5	S	0	13C	0	1.2	0.2
266	423.218	423.218	423.218	0.0181277	3.0783	0	11		C	26	H	32	N	0	O	5	S	0	13C	0	1.23077	0.192308
267	437.233	437.233	437.233	-0.00517776	2.3823	0	11		C	27	H	34	N	0	O	5	S	0	13C	0	1.25926	0.185185
268	451.249	451.249	451.249	-0.0270355	1.6051	0	11		C	28	H	36	N	0	O	5	S	0	13C	0	1.28571	0.178571
269	465.265	465.265	465.265	-0.0045901	1.0045	0	11		C	29	H	38	N	0	O	5	S	0	13C	0	1.31034	0.172414
270	479.28	479.28	479.28	0.0165426	0.554	0	11		C	30	H	40	N	0	O	5	S	0	13C	0	1.33333	0.166667
271	493.296	493.296	493.296	0.0972898	0.4069	0	11		C	31	H	42	N	0	O	5	S	0	13C	0	1.35484	0.16129
272	507.312	507.312	507.312	-0.00383037	0.3043	0	11		C	32	H	44	N	0	O	5	S	0	13C	0	1.375	0.15625
273	521.327	521.327	521.327	0.0731229	0.309	0	11		C	33	H	46	N	0	O	5	S	0	13C	0	1.39394	0.151515
274	351.124	351.124	351.124	-0.0362062	1.437	0	12		C	21	H	20	N	0	O	5	S	0	13C	0	0.952381	0.238095
275	365.139	365.139	365.139	-0.00725402	1.8428	0	12		C	22	H	22	N	0	O	5	S	0	13C	0	1	0.227273
276	379.155	379.155	379.155	-0.0331911	2.2893	0	12		C	23	H	24	N	0	O	5	S	0	13C	0	1.04348	0.217391
277	393.171	393.171	393.171	-0.00641057	3.1317	0	12		C	24	H	26	N	0	O	5	S	0	13C	0	1.08333	0.208333
278	407.186	407.186	407.186	-0.0060324	2.3695	0	12		C	25	H	28	N	0	O	5	S	0	13C	0	1.12	0.2
279	421.202	421.202	421.202	-0.029421	2.175	0	12		C	26	H	30	N	0	O	5	S	0	13C	0	1.15385	0.192308
280	435.218	435.218	435.218	0.0176279	1.7448	0	12		C	27	H	32	N	0	O	5	S	0	13C	0	1.18519	0.185185
281	449.233	449.233	449.233	0.0172207	1.3841	0	12		C	28	H	34	N	0	O	5	S	0	13C	0	1.21429	0.178571
282	463.249	463.249	463.249	0.0168381	0.8058	0	12		C	29	H	36	N	0	O	5	S	0	13C	0	1.24138	0.172414
283	477.265	477.265	477.265	0.016478	0.5222	0	12		C	30	H	38	N	0	O	5	S	0	13C	0	1.26667	0.166667
284	491.28	491.28	491.28	-0.0245715	0.4113	0	12		C	31	H	40	N	0	O	5	S	0	13C	0	1.29032	0.16129
285	349.108	349.108	349.108	-0.00795458	0.6953	0	13		C	21	H	18	N	0	O	5	S	0	13C	0	0.857143	0.238095
286	363.124	363.124	363.124	0.0476067	0.7456	0	13		C	22	H	20	N	0	O	5	S	0	13C	0	0.909091	0.227273
287	377.139	377.139	377.139	-0.00702321	1.0306	0	13		C	23	H	22	N	0	O	5	S	0	13C	0	0.956522	0.217391
288	391.155	391.155	391.155	0.0189577	1.6419	0	13		C	24	H	24	N	0	O	5	S	0	13C	0	1	0.208333
289	405.171	405.171	405.171	-0.0309017	1.3507	0	13		C	25	H	26	N	0	O	5	S	0	13C	0	1.04	0.2
290	419.186	419.186	419.186	0.017996	1.3441	0	13		C	26	H	28	N	0	O	5	S	0	13C	0	1.07692	0.192308
291	433.202	433.202	433.202	-0.028606	1.2685	0	13		C	27	H	30	N	0	O	5	S	0	13C	0	1.11111	0.185185
292	447.218	447.218	447.218	0.0618758	0.9823	0	13		C	28	H	32	N	0	O	5	S	0	13C	0	1.14286	0.178571
293	461.233	461.233	461.233	0.0167727	0.68	0	13		C	29	H	34	N	0	O	5	S	0	13C	0	1.17241	0.172414
294	475.249	475.249	475.249	0.121621	0.3765	0	13		C	30	H	36	N	0	O	5	S	0	13C	0	1.2	0.166667
295	489.265	489.265	489.265	0.138707	0.264	0	13		C	31	H	38	N	0	O	5	S	0	13C	0	1.22581	0.16129

## Sheet: O6 
O6 (3.43%)	A.M.W. average :					A.W. average DBE :			A.W. average C# :												A.W. averageH/C	A.W. averageO/C
	428.246					7.62781			24.7964												1.5767	0.28683
	Exp. m/z	Recal m/z	Theor. Mass	Error	Rel. Abundance	Signal2Noise	DBE	Molecular Formula													H/C	O/C
1	249.134	249.134	249.134	-0.112506	0.2885	0	1		C	11	H	22	N	0	O	6	S	0	13C	0	2	0.545455
2	319.213	319.213	319.213	0.0385058	0.4472	0	1		C	16	H	32	N	0	O	6	S	0	13C	0	2	0.375
3	347.244	347.244	347.244	0.00696862	1.6433	0	1		C	18	H	36	N	0	O	6	S	0	13C	0	2	0.333333
4	361.26	361.26	361.26	0.0068758	0.6284	0	1		C	19	H	38	N	0	O	6	S	0	13C	0	2	0.315789
5	375.275	375.275	375.275	0.00678992	3.9085	0	1		C	20	H	40	N	0	O	6	S	0	13C	0	2	0.3
6	389.291	389.291	389.291	-0.0446652	0.6748	0	1		C	21	H	42	N	0	O	6	S	0	13C	0	2	0.285714
7	403.307	403.307	403.307	-0.018159	0.4187	0	1		C	22	H	44	N	0	O	6	S	0	13C	0	2	0.272727
8	417.322	417.322	417.322	-0.0173954	0.3314	0	1		C	23	H	46	N	0	O	6	S	0	13C	0	2	0.26087
9	431.338	431.338	431.338	-0.0166815	0.4301	0	1		C	24	H	48	N	0	O	6	S	0	13C	0	2	0.25
10	445.353	445.353	445.353	0.0738038	0.3753	0	1		C	25	H	50	N	0	O	6	S	0	13C	0	2	0.24
11	459.369	459.369	459.369	-0.0153843	0.2736	0	1		C	26	H	52	N	0	O	6	S	0	13C	0	2	0.230769
12	473.385	473.385	473.385	0.133078	0.2649	0	1		C	27	H	54	N	0	O	6	S	0	13C	0	2	0.222222
13	487.4	487.4	487.4	0.0678317	0.3317	0	1		C	28	H	56	N	0	O	6	S	0	13C	0	2	0.214286
14	501.416	501.416	501.416	-0.0137105	0.2903	0	1		C	29	H	58	N	0	O	6	S	0	13C	0	2	0.206897
15	613.541	613.541	613.541	-0.0266674	0.4729	0	1		C	37	H	74	N	0	O	6	S	0	13C	0	2	0.162162
16	627.557	627.557	627.557	-0.0419044	0.2607	0	1		C	38	H	76	N	0	O	6	S	0	13C	0	2	0.157895
17	641.573	641.573	641.573	0.00587112	0.4774	0	1		C	39	H	78	N	0	O	6	S	0	13C	0	2	0.153846
18	233.103	233.103	233.103	-0.034995	0.9314	0	2		C	10	H	18	N	0	O	6	S	0	13C	0	1.8	0.6
19	247.119	247.119	247.119	0.00771568	1.2014	0	2		C	11	H	20	N	0	O	6	S	0	13C	0	1.81818	0.545455
20	261.134	261.134	261.134	-0.0307473	0.665	0	2		C	12	H	22	N	0	O	6	S	0	13C	0	1.83333	0.5
21	275.15	275.15	275.15	-0.028948	2.4096	0	2		C	13	H	24	N	0	O	6	S	0	13C	0	1.84615	0.461538
22	289.166	289.166	289.166	-0.0273231	1.2059	0	2		C	14	H	26	N	0	O	6	S	0	13C	0	1.85714	0.428571
23	303.181	303.181	303.181	0.00713517	1.2805	0	2		C	15	H	28	N	0	O	6	S	0	13C	0	1.86667	0.4
24	317.197	317.197	317.197	0.0070221	1.5696	0	2		C	16	H	30	N	0	O	6	S	0	13C	0	1.875	0.375
25	331.213	331.213	331.213	0.0371107	1.2808	0	2		C	17	H	32	N	0	O	6	S	0	13C	0	1.88235	0.352941
26	345.228	345.228	345.228	0.00682351	6.2069	0	2		C	18	H	34	N	0	O	6	S	0	13C	0	1.88889	0.333333
27	359.244	359.244	359.244	0.00673584	5.6143	0	2		C	19	H	36	N	0	O	6	S	0	13C	0	1.89474	0.315789
28	373.26	373.26	373.26	0.00665475	3.9065	0	2		C	20	H	38	N	0	O	6	S	0	13C	0	1.9	0.3
29	387.275	387.275	387.275	0.00657953	4.0113	0	2		C	21	H	40	N	0	O	6	S	0	13C	0	1.90476	0.285714
30	401.291	401.291	401.291	-0.01841	4.1715	0	2		C	22	H	42	N	0	O	6	S	0	13C	0	1.90909	0.272727
31	415.307	415.307	415.307	0.00644432	3.187	0	2		C	23	H	44	N	0	O	6	S	0	13C	0	1.91304	0.26087
32	429.322	429.322	429.322	-0.0169092	3.6314	0	2		C	24	H	46	N	0	O	6	S	0	13C	0	1.91667	0.25
33	443.338	443.338	443.338	0.00632621	3.4259	0	2		C	25	H	48	N	0	O	6	S	0	13C	0	1.92	0.24
34	457.353	457.353	457.353	0.00627259	2.8197	0	2		C	26	H	50	N	0	O	6	S	0	13C	0	1.92308	0.230769
35	471.369	471.369	471.369	0.00622215	2.8452	0	2		C	27	H	52	N	0	O	6	S	0	13C	0	1.92593	0.222222
36	485.385	485.385	485.385	0.00617463	3.1032	0	2		C	28	H	54	N	0	O	6	S	0	13C	0	1.92857	0.214286
37	499.4	499.4	499.4	0.00612977	2.7557	0	2		C	29	H	56	N	0	O	6	S	0	13C	0	1.93103	0.206897
38	513.416	513.416	513.416	0.00608736	2.8639	0	2		C	30	H	58	N	0	O	6	S	0	13C	0	1.93333	0.2
39	527.432	527.432	527.432	0.025007	2.1572	0	2		C	31	H	60	N	0	O	6	S	0	13C	0	1.93548	0.193548
40	541.447	541.447	541.447	-0.0124599	1.6486	0	2		C	32	H	62	N	0	O	6	S	0	13C	0	1.9375	0.1875
41	555.463	555.463	555.463	-0.01203	1.6398	0	2		C	33	H	64	N	0	O	6	S	0	13C	0	1.93939	0.181818
42	569.479	569.479	569.479	-0.0116213	1.2686	0	2		C	34	H	66	N	0	O	6	S	0	13C	0	1.94118	0.176471
43	583.494	583.494	583.494	-0.0283704	1.0696	0	2		C	35	H	68	N	0	O	6	S	0	13C	0	1.94286	0.171429
44	597.51	597.51	597.51	0.0058747	1.3159	0	2		C	36	H	70	N	0	O	6	S	0	13C	0	1.94444	0.166667
45	611.526	611.526	611.526	-0.0105076	1.2092	0	2		C	37	H	72	N	0	O	6	S	0	13C	0	1.94595	0.162162
46	625.541	625.541	625.541	0.0218027	1.0137	0	2		C	38	H	74	N	0	O	6	S	0	13C	0	1.94737	0.157895
47	639.557	639.557	639.557	-0.056754	1.148	0	2		C	39	H	76	N	0	O	6	S	0	13C	0	1.94872	0.153846
48	653.573	653.573	653.573	0.00576332	0.9536	0	2		C	40	H	78	N	0	O	6	S	0	13C	0	1.95	0.15
49	667.588	667.588	667.588	-0.00924089	0.7093	0	2		C	41	H	80	N	0	O	6	S	0	13C	0	1.95122	0.146341
50	681.604	681.604	681.604	-0.00895677	0.8651	0	2		C	42	H	82	N	0	O	6	S	0	13C	0	1.95238	0.142857
51	695.62	695.62	695.62	-0.0230598	0.864	0	2		C	43	H	84	N	0	O	6	S	0	13C	0	1.95349	0.139535
52	709.635	709.635	709.635	0.00566955	0.6101	0	2		C	44	H	86	N	0	O	6	S	0	13C	0	1.95455	0.136364
53	723.651	723.651	723.651	0.0194672	0.6243	0	2		C	45	H	88	N	0	O	6	S	0	13C	0	1.95556	0.133333
54	737.666	737.666	737.666	0.005628	0.5074	0	2		C	46	H	90	N	0	O	6	S	0	13C	0	1.95652	0.130435
55	751.682	751.682	751.682	0.138643	0.4798	0	2		C	47	H	92	N	0	O	6	S	0	13C	0	1.95745	0.12766
56	779.713	779.713	779.713	-0.109856	0.2682	0	2		C	49	H	96	N	0	O	6	S	0	13C	0	1.95918	0.122449
57	231.087	231.087	231.087	0.00769583	2.1033	0	3		C	10	H	16	N	0	O	6	S	0	13C	0	1.6	0.6
58	245.103	245.103	245.103	0.00751745	2.7902	0	3		C	11	H	18	N	0	O	6	S	0	13C	0	1.63636	0.545455
59	259.119	259.119	259.119	0.00735836	0.813	0	3		C	12	H	20	N	0	O	6	S	0	13C	0	1.66667	0.5
60	273.134	273.134	273.134	0.00721561	6.1237	0	3		C	13	H	22	N	0	O	6	S	0	13C	0	1.69231	0.461538
61	287.15	287.15	287.15	-0.0625632	0.7431	0	3		C	14	H	24	N	0	O	6	S	0	13C	0	1.71429	0.428571
62	301.166	301.166	301.166	0.00696995	1.3439	0	3		C	15	H	26	N	0	O	6	S	0	13C	0	1.73333	0.4
63	315.181	315.181	315.181	0.0385913	1.0019	0	3		C	16	H	28	N	0	O	6	S	0	13C	0	1.75	0.375
64	329.197	329.197	329.197	0.0371431	1.002	0	3		C	17	H	30	N	0	O	6	S	0	13C	0	1.76471	0.352941
65	343.213	343.213	343.213	0.00667671	7.9116	0	3		C	18	H	32	N	0	O	6	S	0	13C	0	1.77778	0.333333
66	357.228	357.228	357.228	0.0065943	11.579	0	3		C	19	H	34	N	0	O	6	S	0	13C	0	1.78947	0.315789
67	371.244	371.244	371.244	0.00651811	8.8	0	3		C	20	H	36	N	0	O	6	S	0	13C	0	1.8	0.3
68	385.26	385.26	385.26	0.00644747	9.0758	0	3		C	21	H	38	N	0	O	6	S	0	13C	0	1.80952	0.285714
69	399.275	399.275	399.275	-0.0186636	9.9875	0	3		C	22	H	40	N	0	O	6	S	0	13C	0	1.81818	0.272727
70	413.291	413.291	413.291	0.00632056	7.2837	0	3		C	23	H	42	N	0	O	6	S	0	13C	0	1.82609	0.26087
71	427.307	427.307	427.307	0.00626335	7.4419	0	3		C	24	H	44	N	0	O	6	S	0	13C	0	1.83333	0.25
72	441.322	441.322	441.322	0.00620977	7.9894	0	3		C	25	H	46	N	0	O	6	S	0	13C	0	1.84	0.24
73	455.338	455.338	455.338	0.00615949	6.2169	0	3		C	26	H	48	N	0	O	6	S	0	13C	0	1.84615	0.230769
74	469.353	469.353	469.353	0.00611222	5.8978	0	3		C	27	H	50	N	0	O	6	S	0	13C	0	1.85185	0.222222
75	483.369	483.369	483.369	0.00606768	6.3362	0	3		C	28	H	52	N	0	O	6	S	0	13C	0	1.85714	0.214286
76	497.385	497.385	497.385	0.00602566	5.4813	0	3		C	29	H	54	N	0	O	6	S	0	13C	0	1.86207	0.206897
77	511.4	511.4	511.4	0.00598594	5.4917	0	3		C	30	H	56	N	0	O	6	S	0	13C	0	1.86667	0.2
78	525.416	525.416	525.416	0.00594833	4.6279	0	3		C	31	H	58	N	0	O	6	S	0	13C	0	1.87097	0.193548
79	539.432	539.432	539.432	0.00591269	3.1054	0	3		C	32	H	60	N	0	O	6	S	0	13C	0	1.875	0.1875
80	553.447	553.447	553.447	0.0239474	3.0218	0	3		C	33	H	62	N	0	O	6	S	0	13C	0	1.87879	0.181818
81	567.463	567.463	567.463	-0.0293979	2.3873	0	3		C	34	H	64	N	0	O	6	S	0	13C	0	1.88235	0.176471
82	581.479	581.479	581.479	0.0230136	2.1458	0	3		C	35	H	66	N	0	O	6	S	0	13C	0	1.88571	0.171429
83	595.494	595.494	595.494	-0.0277987	2.2975	0	3		C	36	H	68	N	0	O	6	S	0	13C	0	1.88889	0.166667
84	609.51	609.51	609.51	-0.0270542	2.025	0	3		C	37	H	70	N	0	O	6	S	0	13C	0	1.89189	0.162162
85	623.526	623.526	623.526	-0.0103054	1.6783	0	3		C	38	H	72	N	0	O	6	S	0	13C	0	1.89474	0.157895
86	637.541	637.541	637.541	0.0213923	1.8911	0	3		C	39	H	74	N	0	O	6	S	0	13C	0	1.89744	0.153846
87	651.557	651.557	651.557	0.00568271	1.6836	0	3		C	40	H	76	N	0	O	6	S	0	13C	0	1.9	0.15
88	665.573	665.573	665.573	-0.0243899	1.274	0	3		C	41	H	78	N	0	O	6	S	0	13C	0	1.90244	0.146341
89	679.588	679.588	679.588	0.0203519	1.3628	0	3		C	42	H	80	N	0	O	6	S	0	13C	0	1.90476	0.142857
90	693.604	693.604	693.604	0.0200331	1.3148	0	3		C	43	H	82	N	0	O	6	S	0	13C	0	1.90698	0.139535
91	707.62	707.62	707.62	-0.0226687	0.9271	0	3		C	44	H	84	N	0	O	6	S	0	13C	0	1.90909	0.136364
92	721.635	721.635	721.635	0.116435	0.8688	0	3		C	45	H	86	N	0	O	6	S	0	13C	0	1.91111	0.133333
93	735.651	735.651	735.651	0.0871167	0.8469	0	3		C	46	H	88	N	0	O	6	S	0	13C	0	1.91304	0.130435
94	749.666	749.666	749.666	-0.00780135	0.6506	0	3		C	47	H	90	N	0	O	6	S	0	13C	0	1.91489	0.12766
95	763.682	763.682	763.682	0.0317092	0.5833	0	3		C	48	H	92	N	0	O	6	S	0	13C	0	1.91667	0.125
96	777.698	777.698	777.698	0.0826541	0.4903	0	3		C	49	H	94	N	0	O	6	S	0	13C	0	1.91837	0.122449
97	805.729	805.729	805.729	-0.0441735	0.2773	0	3		C	51	H	98	N	0	O	6	S	0	13C	0	1.92157	0.117647
98	819.745	819.745	819.745	0.18844	0.3431	0	3		C	52	H	100	N	0	O	6	S	0	13C	0	1.92308	0.115385
99	229.072	229.072	229.072	0.00748355	0.3484	0	4		C	10	H	14	N	0	O	6	S	0	13C	0	1.4	0.6
100	243.087	243.087	243.087	0.00731593	2.2196	0	4		C	11	H	16	N	0	O	6	S	0	13C	0	1.45455	0.545455
101	257.103	257.103	257.103	0.00716658	1.0157	0	4		C	12	H	18	N	0	O	6	S	0	13C	0	1.5	0.5
102	271.119	271.119	271.119	0.00703268	5.8302	0	4		C	13	H	20	N	0	O	6	S	0	13C	0	1.53846	0.461538
103	285.134	285.134	285.134	-0.0281593	1.0884	0	4		C	14	H	22	N	0	O	6	S	0	13C	0	1.57143	0.428571
104	299.15	299.15	299.15	0.00680251	2.4512	0	4		C	15	H	24	N	0	O	6	S	0	13C	0	1.6	0.4
105	313.166	313.166	313.166	0.00670287	1.6598	0	4		C	16	H	26	N	0	O	6	S	0	13C	0	1.625	0.375
106	327.181	327.181	327.181	0.00661178	1.3833	0	4		C	17	H	28	N	0	O	6	S	0	13C	0	1.64706	0.352941
107	341.197	341.197	341.197	0.0358367	1.9988	0	4		C	18	H	30	N	0	O	6	S	0	13C	0	1.66667	0.333333
108	355.213	355.213	355.213	0.00645115	9.3226	0	4		C	19	H	32	N	0	O	6	S	0	13C	0	1.68421	0.315789
109	369.228	369.228	369.228	-0.0207035	8.3895	0	4		C	20	H	34	N	0	O	6	S	0	13C	0	1.7	0.3
110	383.244	383.244	383.244	0.00631402	8.5428	0	4		C	21	H	36	N	0	O	6	S	0	13C	0	1.71429	0.285714
111	397.26	397.26	397.26	0.00625271	9.0144	0	4		C	22	H	38	N	0	O	6	S	0	13C	0	1.72727	0.272727
112	411.275	411.275	411.275	0.00619558	6.3681	0	4		C	23	H	40	N	0	O	6	S	0	13C	0	1.73913	0.26087
113	425.291	425.291	425.291	0.00614222	7.0357	0	4		C	24	H	42	N	0	O	6	S	0	13C	0	1.75	0.25
114	439.307	439.307	439.307	0.00609226	6.5449	0	4		C	25	H	44	N	0	O	6	S	0	13C	0	1.76	0.24
115	453.322	453.322	453.322	0.00604539	5.4592	0	4		C	26	H	46	N	0	O	6	S	0	13C	0	1.76923	0.230769
116	467.338	467.338	467.338	0.00600133	5.0763	0	4		C	27	H	48	N	0	O	6	S	0	13C	0	1.77778	0.222222
117	481.353	481.353	481.353	0.00595984	4.583	0	4		C	28	H	50	N	0	O	6	S	0	13C	0	1.78571	0.214286
118	495.369	495.369	495.369	-0.0142663	4.2438	0	4		C	29	H	52	N	0	O	6	S	0	13C	0	1.7931	0.206897
119	509.385	509.385	509.385	0.00588371	4.1006	0	4		C	30	H	54	N	0	O	6	S	0	13C	0	1.8	0.2
120	523.4	523.4	523.4	-0.0132571	2.93	0	4		C	31	H	56	N	0	O	6	S	0	13C	0	1.80645	0.193548
121	537.416	537.416	537.416	-0.012792	2.2603	0	4		C	32	H	58	N	0	O	6	S	0	13C	0	1.8125	0.1875
122	551.432	551.432	551.432	0.00578402	2.2326	0	4		C	33	H	60	N	0	O	6	S	0	13C	0	1.81818	0.181818
123	565.447	565.447	565.447	-0.011931	1.5417	0	4		C	34	H	62	N	0	O	6	S	0	13C	0	1.82353	0.176471
124	579.463	579.463	579.463	0.0402403	1.4404	0	4		C	35	H	64	N	0	O	6	S	0	13C	0	1.82857	0.171429
125	593.479	593.479	593.479	0.00569845	1.5881	0	4		C	36	H	66	N	0	O	6	S	0	13C	0	1.83333	0.166667
126	607.494	607.494	607.494	-0.0272496	1.1933	0	4		C	37	H	68	N	0	O	6	S	0	13C	0	1.83784	0.162162
127	621.51	621.51	621.51	-0.0748014	0.9871	0	4		C	38	H	70	N	0	O	6	S	0	13C	0	1.84211	0.157895
128	635.526	635.526	635.526	0.00562421	1.3077	0	4		C	39	H	72	N	0	O	6	S	0	13C	0	1.84615	0.153846
129	649.541	649.541	649.541	-0.00979388	1.0111	0	4		C	40	H	74	N	0	O	6	S	0	13C	0	1.85	0.15
130	663.557	663.557	663.557	-0.0396309	0.6882	0	4		C	41	H	76	N	0	O	6	S	0	13C	0	1.85366	0.146341
131	677.573	677.573	677.573	-0.0534751	0.9365	0	4		C	42	H	78	N	0	O	6	S	0	13C	0	1.85714	0.142857
132	691.588	691.588	691.588	0.00553926	0.7825	0	4		C	43	H	80	N	0	O	6	S	0	13C	0	1.86047	0.139535
133	705.604	705.604	705.604	0.0763814	0.5305	0	4		C	44	H	82	N	0	O	6	S	0	13C	0	1.86364	0.136364
134	719.619	719.619	719.62	0.0749829	0.605	0	4		C	45	H	84	N	0	O	6	S	0	13C	0	1.86667	0.133333
135	733.635	733.635	733.635	-0.0354082	0.3403	0	4		C	46	H	86	N	0	O	6	S	0	13C	0	1.86957	0.130435
136	747.651	747.651	747.651	0.00546706	0.2812	0	4		C	47	H	88	N	0	O	6	S	0	13C	0	1.87234	0.12766
137	241.072	241.072	241.072	-0.0343704	1.2327	0	5		C	11	H	14	N	0	O	6	S	0	13C	0	1.27273	0.545455
138	255.087	255.087	255.087	-0.0322305	0.6308	0	5		C	12	H	16	N	0	O	6	S	0	13C	0	1.33333	0.5
139	269.103	269.103	269.103	0.006847	0.8528	0	5		C	13	H	18	N	0	O	6	S	0	13C	0	1.38462	0.461538
140	283.119	283.119	283.119	-0.0285863	1.0227	0	5		C	14	H	20	N	0	O	6	S	0	13C	0	1.42857	0.428571
141	297.134	297.134	297.134	-0.027022	1.6086	0	5		C	15	H	22	N	0	O	6	S	0	13C	0	1.46667	0.4
142	311.15	311.15	311.15	0.00654016	1.4784	0	5		C	16	H	24	N	0	O	6	S	0	13C	0	1.5	0.375
143	325.166	325.166	325.166	0.00645551	1.7456	0	5		C	17	H	26	N	0	O	6	S	0	13C	0	1.52941	0.352941
144	339.181	339.181	339.181	0.0358606	1.9652	0	5		C	18	H	28	N	0	O	6	S	0	13C	0	1.55556	0.333333
145	353.197	353.197	353.197	0.00630637	12.4334	0	5		C	19	H	30	N	0	O	6	S	0	13C	0	1.57895	0.315789
146	367.213	367.213	367.213	0.00624034	12.2076	0	5		C	20	H	32	N	0	O	6	S	0	13C	0	1.6	0.3
147	381.228	381.228	381.228	0.00617916	9.5657	0	5		C	21	H	34	N	0	O	6	S	0	13C	0	1.61905	0.285714
148	395.244	395.244	395.244	0.00612232	8.3919	0	5		C	22	H	36	N	0	O	6	S	0	13C	0	1.63636	0.272727
149	409.26	409.26	409.26	-0.018365	5.9397	0	5		C	23	H	38	N	0	O	6	S	0	13C	0	1.65217	0.26087
150	423.275	423.275	423.275	0.00601994	4.4674	0	5		C	24	H	40	N	0	O	6	S	0	13C	0	1.66667	0.25
151	437.291	437.291	437.291	0.00597367	3.6244	0	5		C	25	H	42	N	0	O	6	S	0	13C	0	1.68	0.24
152	451.307	451.307	451.307	-0.0162276	3.1752	0	5		C	26	H	44	N	0	O	6	S	0	13C	0	1.69231	0.230769
153	465.322	465.322	465.322	-0.015601	2.7809	0	5		C	27	H	46	N	0	O	6	S	0	13C	0	1.7037	0.222222
154	479.338	479.338	479.338	-0.015011	2.0287	0	5		C	28	H	48	N	0	O	6	S	0	13C	0	1.71429	0.214286
155	493.353	493.353	493.353	-0.0144546	1.9709	0	5		C	29	H	50	N	0	O	6	S	0	13C	0	1.72414	0.206897
156	507.369	507.369	507.369	0.00578066	1.869	0	5		C	30	H	52	N	0	O	6	S	0	13C	0	1.73333	0.2
157	521.385	521.385	521.385	0.00574829	1.4604	0	5		C	31	H	54	N	0	O	6	S	0	13C	0	1.74194	0.193548
158	535.4	535.4	535.4	-0.01296	0.8672	0	5		C	32	H	56	N	0	O	6	S	0	13C	0	1.75	0.1875
159	549.416	549.416	549.416	0.0238896	0.7805	0	5		C	33	H	58	N	0	O	6	S	0	13C	0	1.75758	0.181818
160	563.432	563.432	563.432	0.0234092	0.6524	0	5		C	34	H	60	N	0	O	6	S	0	13C	0	1.76471	0.176471
161	577.447	577.447	577.447	-0.0116831	0.7174	0	5		C	35	H	62	N	0	O	6	S	0	13C	0	1.77143	0.171429
162	591.463	591.463	591.463	-0.0112978	0.6444	0	5		C	36	H	64	N	0	O	6	S	0	13C	0	1.77778	0.166667
163	605.479	605.479	605.479	-0.0604779	0.3363	0	5		C	37	H	66	N	0	O	6	S	0	13C	0	1.78378	0.162162
164	619.494	619.494	619.494	0.0217049	0.3452	0	5		C	38	H	68	N	0	O	6	S	0	13C	0	1.78947	0.157895
165	633.51	633.51	633.51	0.0528961	0.3981	0	5		C	39	H	70	N	0	O	6	S	0	13C	0	1.79487	0.153846
166	647.526	647.526	647.526	-0.179801	0.2964	0	5		C	40	H	72	N	0	O	6	S	0	13C	0	1.8	0.15
167	661.541	661.541	661.541	-0.00961623	0.2886	0	5		C	41	H	74	N	0	O	6	S	0	13C	0	1.80488	0.146341
168	717.604	717.604	717.604	0.102975	0.2957	0	5		C	45	H	82	N	0	O	6	S	0	13C	0	1.82222	0.133333
169	239.056	239.056	239.056	0.0487339	0.651	0	6		C	11	H	12	N	0	O	6	S	0	13C	0	1.09091	0.545455
170	253.072	253.072	253.072	0.00677385	0.3186	0	6		C	12	H	14	N	0	O	6	S	0	13C	0	1.16667	0.5
171	267.087	267.087	267.087	-0.0307824	0.4866	0	6		C	13	H	16	N	0	O	6	S	0	13C	0	1.23077	0.461538
172	281.103	281.103	281.103	-0.0645936	0.7327	0	6		C	14	H	18	N	0	O	6	S	0	13C	0	1.28571	0.428571
173	295.119	295.119	295.119	0.00646076	1.1547	0	6		C	15	H	20	N	0	O	6	S	0	13C	0	1.33333	0.4
174	309.134	309.134	309.134	0.00637532	1.4668	0	6		C	16	H	22	N	0	O	6	S	0	13C	0	1.375	0.375
175	323.15	323.15	323.15	0.0372427	1.8774	0	6		C	17	H	24	N	0	O	6	S	0	13C	0	1.41176	0.352941
176	337.166	337.166	337.166	0.0655438	2.1851	0	6		C	18	H	26	N	0	O	6	S	0	13C	0	1.44444	0.333333
177	351.181	351.181	351.181	0.00615992	18.1043	0	6		C	19	H	28	N	0	O	6	S	0	13C	0	1.47368	0.315789
178	365.197	365.197	365.197	0.00609915	19.4466	0	6		C	20	H	30	N	0	O	6	S	0	13C	0	1.5	0.3
179	379.213	379.213	379.213	0.00604286	11.9667	0	6		C	21	H	32	N	0	O	6	S	0	13C	0	1.52381	0.285714
180	393.228	393.228	393.228	0.00599059	11.309	0	6		C	22	H	34	N	0	O	6	S	0	13C	0	1.54545	0.272727
181	407.244	407.244	407.244	0.00594192	6.6763	0	6		C	23	H	36	N	0	O	6	S	0	13C	0	1.56522	0.26087
182	421.26	421.26	421.26	0.00589648	5.2476	0	6		C	24	H	38	N	0	O	6	S	0	13C	0	1.58333	0.25
183	435.275	435.275	435.275	0.00585397	3.7147	0	6		C	25	H	40	N	0	O	6	S	0	13C	0	1.6	0.24
184	449.291	449.291	449.291	0.00581412	2.6611	0	6		C	26	H	42	N	0	O	6	S	0	13C	0	1.61538	0.230769
185	463.307	463.307	463.307	-0.0158073	1.9636	0	6		C	27	H	44	N	0	O	6	S	0	13C	0	1.62963	0.222222
186	477.322	477.322	477.322	-0.036159	1.4468	0	6		C	28	H	46	N	0	O	6	S	0	13C	0	1.64286	0.214286
187	491.338	491.338	491.338	-0.0146444	1.134	0	6		C	29	H	48	N	0	O	6	S	0	13C	0	1.65517	0.206897
188	505.353	505.353	505.353	-0.0141113	0.799	0	6		C	30	H	50	N	0	O	6	S	0	13C	0	1.66667	0.2
189	519.369	519.369	519.369	0.0441554	0.5906	0	6		C	31	H	52	N	0	O	6	S	0	13C	0	1.67742	0.193548
190	533.385	533.385	533.385	0.0431153	0.416	0	6		C	32	H	54	N	0	O	6	S	0	13C	0	1.6875	0.1875
191	547.4	547.4	547.4	-0.0126759	0.3001	0	6		C	33	H	56	N	0	O	6	S	0	13C	0	1.69697	0.181818
192	589.447	589.447	589.447	-0.0793054	0.2951	0	6		C	36	H	62	N	0	O	6	S	0	13C	0	1.72222	0.166667
193	265.072	265.072	265.072	-0.0312584	0.5001	0	7		C	13	H	14	N	0	O	6	S	0	13C	0	1.07692	0.461538
194	279.087	279.087	279.087	0.113865	0.4257	0	7		C	14	H	16	N	0	O	6	S	0	13C	0	1.14286	0.428571
195	293.103	293.103	293.103	0.00628636	0.737	0	7		C	15	H	18	N	0	O	6	S	0	13C	0	1.2	0.4
196	307.119	307.119	307.119	0.038769	1.0137	0	7		C	16	H	20	N	0	O	6	S	0	13C	0	1.25	0.375
197	321.134	321.134	321.134	0.0372767	1.8312	0	7		C	17	H	22	N	0	O	6	S	0	13C	0	1.29412	0.352941
198	335.15	335.15	335.15	0.0359092	2.8433	0	7		C	18	H	24	N	0	O	6	S	0	13C	0	1.33333	0.333333
199	349.166	349.166	349.166	0.00601179	17.9621	0	7		C	19	H	26	N	0	O	6	S	0	13C	0	1.36842	0.315789
200	363.181	363.181	363.181	0.00595639	20.9752	0	7		C	20	H	28	N	0	O	6	S	0	13C	0	1.4	0.3
201	377.197	377.197	377.197	0.00590511	13.8753	0	7		C	21	H	30	N	0	O	6	S	0	13C	0	1.42857	0.285714
202	391.213	391.213	391.213	0.00585751	15.6607	0	7		C	22	H	32	N	0	O	6	S	0	13C	0	1.45455	0.272727
203	405.228	405.228	405.228	0.00581319	10.1619	0	7		C	23	H	34	N	0	O	6	S	0	13C	0	1.47826	0.26087
204	419.244	419.244	419.244	0.00577184	8.2132	0	7		C	24	H	36	N	0	O	6	S	0	13C	0	1.5	0.25
205	433.26	433.26	433.26	0.00573317	6.3985	0	7		C	25	H	38	N	0	O	6	S	0	13C	0	1.52	0.24
206	447.275	447.275	447.275	0.00569692	3.8458	0	7		C	26	H	40	N	0	O	6	S	0	13C	0	1.53846	0.230769
207	461.291	461.291	461.291	0.00566287	2.6442	0	7		C	27	H	42	N	0	O	6	S	0	13C	0	1.55556	0.222222
208	475.307	475.307	475.307	0.00563083	2.0006	0	7		C	28	H	44	N	0	O	6	S	0	13C	0	1.57143	0.214286
209	489.322	489.322	489.322	0.00560063	1.7863	0	7		C	29	H	46	N	0	O	6	S	0	13C	0	1.58621	0.206897
210	503.338	503.338	503.338	0.0651742	1.2646	0	7		C	30	H	48	N	0	O	6	S	0	13C	0	1.6	0.2
211	517.353	517.353	517.353	0.0248743	0.3941	0	7		C	31	H	50	N	0	O	6	S	0	13C	0	1.6129	0.193548
212	531.369	531.369	531.369	0.00551957	0.3967	0	7		C	32	H	52	N	0	O	6	S	0	13C	0	1.625	0.1875
213	545.385	545.385	545.385	0.0605024	0.2607	0	7		C	33	H	54	N	0	O	6	S	0	13C	0	1.63636	0.181818
214	277.072	277.072	277.072	-0.0299046	0.7749	0	8		C	14	H	14	N	0	O	6	S	0	13C	0	1	0.428571
215	291.087	291.087	291.087	0.00610954	0.9488	0	8		C	15	H	16	N	0	O	6	S	0	13C	0	1.06667	0.4
216	305.103	305.103	305.103	0.00603911	1.2817	0	8		C	16	H	18	N	0	O	6	S	0	13C	0	1.125	0.375
217	319.119	319.119	319.119	0.0373112	2.3968	0	8		C	17	H	20	N	0	O	6	S	0	13C	0	1.17647	0.352941
218	333.134	333.134	333.134	0.0359339	4.713	0	8		C	18	H	22	N	0	O	6	S	0	13C	0	1.22222	0.333333
219	347.15	347.15	347.15	0.00586193	12.1043	0	8		C	19	H	24	N	0	O	6	S	0	13C	0	1.26316	0.315789
220	361.166	361.166	361.166	0.00581204	16.8113	0	8		C	20	H	26	N	0	O	6	S	0	13C	0	1.3	0.3
221	375.181	375.181	375.181	0.00576588	13.5645	0	8		C	21	H	28	N	0	O	6	S	0	13C	0	1.33333	0.285714
222	389.197	389.197	389.197	0.00572304	16.5643	0	8		C	22	H	30	N	0	O	6	S	0	13C	0	1.36364	0.272727
223	403.213	403.213	403.213	0.00568318	11.8811	0	8		C	23	H	32	N	0	O	6	S	0	13C	0	1.3913	0.26087
224	417.228	417.228	417.228	0.005646	10.7109	0	8		C	24	H	34	N	0	O	6	S	0	13C	0	1.41667	0.25
225	431.244	431.244	431.244	-0.0175775	7.3652	0	8		C	25	H	36	N	0	O	6	S	0	13C	0	1.44	0.24
226	445.26	445.26	445.26	0.00557866	5.2654	0	8		C	26	H	38	N	0	O	6	S	0	13C	0	1.46154	0.230769
227	459.275	459.275	459.275	0.00554807	4.0748	0	8		C	27	H	40	N	0	O	6	S	0	13C	0	1.48148	0.222222
228	473.291	473.291	473.291	0.00551929	2.9004	0	8		C	28	H	42	N	0	O	6	S	0	13C	0	1.5	0.214286
229	487.306	487.306	487.307	0.190181	2.5556	0	8		C	29	H	44	N	0	O	6	S	0	13C	0	1.51724	0.206897
230	501.322	501.322	501.322	0.0254138	1.8938	0	8		C	30	H	46	N	0	O	6	S	0	13C	0	1.53333	0.2
231	515.338	515.338	515.338	-0.0333671	0.5439	0	8		C	31	H	48	N	0	O	6	S	0	13C	0	1.54839	0.193548
232	529.353	529.353	529.353	0.156547	0.2864	0	8		C	32	H	50	N	0	O	6	S	0	13C	0	1.5625	0.1875
233	275.056	275.056	275.056	0.00599925	0.4484	0	9		C	14	H	12	N	0	O	6	S	0	13C	0	0.857143	0.428571
234	289.072	289.072	289.072	0.00593026	0.4736	0	9		C	15	H	14	N	0	O	6	S	0	13C	0	0.933333	0.4
235	303.087	303.087	303.087	0.0388614	0.9657	0	9		C	16	H	16	N	0	O	6	S	0	13C	0	1	0.375
236	317.103	317.103	317.103	0.0373461	1.2718	0	9		C	17	H	18	N	0	O	6	S	0	13C	0	1.05882	0.352941
237	331.119	331.119	331.119	0.035959	2.7969	0	9		C	18	H	20	N	0	O	6	S	0	13C	0	1.11111	0.333333
238	345.134	345.134	345.134	0.00571033	7.173	0	9		C	19	H	22	N	0	O	6	S	0	13C	0	1.15789	0.315789
239	359.15	359.15	359.15	0.00566607	11.25	0	9		C	20	H	24	N	0	O	6	S	0	13C	0	1.2	0.3
240	373.166	373.166	373.166	0.00562514	10.2428	0	9		C	21	H	26	N	0	O	6	S	0	13C	0	1.2381	0.285714
241	387.181	387.181	387.181	0.00558718	13.1581	0	9		C	22	H	28	N	0	O	6	S	0	13C	0	1.27273	0.272727
242	401.197	401.197	401.197	0.00555186	10.8901	0	9		C	23	H	30	N	0	O	6	S	0	13C	0	1.30435	0.26087
243	415.213	415.213	415.213	0.00551893	9.0979	0	9		C	24	H	32	N	0	O	6	S	0	13C	0	1.33333	0.25
244	429.228	429.228	429.228	0.00548815	6.8547	0	9		C	25	H	34	N	0	O	6	S	0	13C	0	1.36	0.24
245	443.244	443.244	443.244	0.00545932	5.7133	0	9		C	26	H	36	N	0	O	6	S	0	13C	0	1.38462	0.230769
246	457.26	457.26	457.26	0.00543225	4.2444	0	9		C	27	H	38	N	0	O	6	S	0	13C	0	1.40741	0.222222
247	471.275	471.275	471.275	-0.0158122	2.8726	0	9		C	28	H	40	N	0	O	6	S	0	13C	0	1.42857	0.214286
248	485.291	485.291	485.291	0.025989	2.652	0	9		C	29	H	42	N	0	O	6	S	0	13C	0	1.44828	0.206897
249	499.307	499.307	499.307	0.00536017	2.0267	0	9		C	30	H	44	N	0	O	6	S	0	13C	0	1.46667	0.2
250	513.322	513.322	513.322	0.0443007	0.797	0	9		C	31	H	46	N	0	O	6	S	0	13C	0	1.48387	0.193548
251	527.338	527.338	527.338	-0.0705342	0.3962	0	9		C	32	H	48	N	0	O	6	S	0	13C	0	1.5	0.1875
252	315.087	315.087	315.087	0.132593	0.2728	0	10		C	17	H	16	N	0	O	6	S	0	13C	0	0.941176	0.352941
253	329.103	329.103	329.103	-0.0247869	0.4689	0	10		C	18	H	18	N	0	O	6	S	0	13C	0	1	0.333333
254	343.119	343.119	343.119	0.0347014	1.5509	0	10		C	19	H	20	N	0	O	6	S	0	13C	0	1.05263	0.315789
255	357.134	357.134	357.134	0.00551846	5.7689	0	10		C	20	H	22	N	0	O	6	S	0	13C	0	1.1	0.3
256	371.15	371.15	371.15	0.0324262	6.2496	0	10		C	21	H	24	N	0	O	6	S	0	13C	0	1.14286	0.285714
257	385.166	385.166	385.166	0.00544989	8.3027	0	10		C	22	H	26	N	0	O	6	S	0	13C	0	1.18182	0.272727
258	399.181	399.181	399.181	0.0304705	8.3124	0	10		C	23	H	28	N	0	O	6	S	0	13C	0	1.21739	0.26087
259	413.197	413.197	413.197	0.0295922	7.0839	0	10		C	24	H	30	N	0	O	6	S	0	13C	0	1.25	0.25
260	427.213	427.213	427.213	0.00536391	6.1225	0	10		C	25	H	32	N	0	O	6	S	0	13C	0	1.28	0.24
261	441.228	441.228	441.228	0.0280029	5.3093	0	10		C	26	H	34	N	0	O	6	S	0	13C	0	1.30769	0.230769
262	455.244	455.244	455.244	-0.0166508	3.8672	0	10		C	27	H	36	N	0	O	6	S	0	13C	0	1.33333	0.222222
263	469.26	469.26	469.26	-0.0160168	2.7022	0	10		C	28	H	38	N	0	O	6	S	0	13C	0	1.35714	0.214286
264	483.275	483.275	483.275	0.00527254	2.2123	0	10		C	29	H	40	N	0	O	6	S	0	13C	0	1.37931	0.206897
265	497.291	497.291	497.291	0.00525292	1.6801	0	10		C	30	H	42	N	0	O	6	S	0	13C	0	1.4	0.2
266	511.307	511.307	511.307	-0.0143234	0.707	0	10		C	31	H	44	N	0	O	6	S	0	13C	0	1.41935	0.193548
267	525.322	525.322	525.322	-0.0138191	0.3355	0	10		C	32	H	46	N	0	O	6	S	0	13C	0	1.4375	0.1875
268	313.072	313.072	313.072	-0.0264659	0.3404	0	11		C	17	H	14	N	0	O	6	S	0	13C	0	0.823529	0.352941
269	327.087	327.087	327.087	0.03601	0.3145	0	11		C	18	H	16	N	0	O	6	S	0	13C	0	0.888889	0.333333
270	341.103	341.103	341.103	0.00540174	0.4578	0	11		C	19	H	18	N	0	O	6	S	0	13C	0	0.947368	0.315789
271	355.119	355.119	355.119	0.00536916	2.9833	0	11		C	20	H	20	N	0	O	6	S	0	13C	0	1	0.3
272	369.134	369.134	369.134	0.00533906	3.418	0	11		C	21	H	22	N	0	O	6	S	0	13C	0	1.04762	0.285714
273	383.15	383.15	383.15	0.00531116	4.4936	0	11		C	22	H	24	N	0	O	6	S	0	13C	0	1.09091	0.272727
274	397.166	397.166	397.166	0.00528523	5.828	0	11		C	23	H	26	N	0	O	6	S	0	13C	0	1.13043	0.26087
275	411.181	411.181	411.181	0.00526106	4.9635	0	11		C	24	H	28	N	0	O	6	S	0	13C	0	1.16667	0.25
276	425.197	425.197	425.197	0.00523849	4.7185	0	11		C	25	H	30	N	0	O	6	S	0	13C	0	1.2	0.24
277	439.213	439.213	439.213	0.00521736	4.4243	0	11		C	26	H	32	N	0	O	6	S	0	13C	0	1.23077	0.230769
278	453.228	453.228	453.228	0.00519754	3.3873	0	11		C	27	H	34	N	0	O	6	S	0	13C	0	1.25926	0.222222
279	467.244	467.244	467.244	0.026581	2.3759	0	11		C	28	H	36	N	0	O	6	S	0	13C	0	1.28571	0.214286
280	481.26	481.26	481.26	0.00516135	1.9124	0	11		C	29	H	38	N	0	O	6	S	0	13C	0	1.31034	0.206897
281	495.275	495.275	495.275	0.0051448	1.4617	0	11		C	30	H	40	N	0	O	6	S	0	13C	0	1.33333	0.2
282	509.291	509.291	509.291	0.00512915	0.7747	0	11		C	31	H	42	N	0	O	6	S	0	13C	0	1.35484	0.193548
283	523.307	523.307	523.307	0.0242236	0.4234	0	11		C	32	H	44	N	0	O	6	S	0	13C	0	1.375	0.1875
284	353.103	353.103	353.103	0.00521816	1.0109	0	12		C	20	H	18	N	0	O	6	S	0	13C	0	0.9	0.3
285	367.119	367.119	367.119	0.00519366	1.5492	0	12		C	21	H	20	N	0	O	6	S	0	13C	0	0.952381	0.285714
286	381.134	381.134	381.134	0.00517096	2.0462	0	12		C	22	H	22	N	0	O	6	S	0	13C	0	1	0.272727
287	395.15	395.15	395.15	0.00514987	3.1652	0	12		C	23	H	24	N	0	O	6	S	0	13C	0	1.04348	0.26087
288	409.166	409.166	409.166	0.00513022	3.0092	0	12		C	24	H	26	N	0	O	6	S	0	13C	0	1.08333	0.25
289	423.181	423.181	423.181	-0.0185187	3.2139	0	12		C	25	H	28	N	0	O	6	S	0	13C	0	1.12	0.24
290	437.197	437.197	437.197	0.0279677	3.1027	0	12		C	26	H	30	N	0	O	6	S	0	13C	0	1.15385	0.230769
291	451.213	451.213	451.213	-0.0170839	2.61	0	12		C	27	H	32	N	0	O	6	S	0	13C	0	1.18519	0.222222
292	465.228	465.228	465.228	-0.0164314	2.0372	0	12		C	28	H	34	N	0	O	6	S	0	13C	0	1.21429	0.214286
293	479.244	479.244	479.244	0.0467816	1.5423	0	12		C	29	H	36	N	0	O	6	S	0	13C	0	1.24138	0.206897
294	493.26	493.26	493.26	0.00503579	1.1516	0	12		C	30	H	38	N	0	O	6	S	0	13C	0	1.26667	0.2
295	507.275	507.275	507.275	-0.0146901	0.628	0	12		C	31	H	40	N	0	O	6	S	0	13C	0	1.29032	0.193548
296	521.291	521.291	521.291	0.100927	0.4575	0	12		C	32	H	42	N	0	O	6	S	0	13C	0	1.3125	0.1875
297	535.306	535.306	535.307	0.0984041	0.2674	0	12		C	33	H	44	N	0	O	6	S	0	13C	0	1.33333	0.181818
298	351.087	351.087	351.087	-0.0519004	0.4127	0	13		C	20	H	16	N	0	O	6	S	0	13C	0	0.8	0.3
299	365.103	365.103	365.103	0.00504666	0.6746	0	13		C	21	H	18	N	0	O	6	S	0	13C	0	0.857143	0.285714
300	379.119	379.119	379.119	0.00502927	0.9398	0	13		C	22	H	20	N	0	O	6	S	0	13C	0	0.909091	0.272727
301	393.134	393.134	393.134	0.0304497	1.6501	0	13		C	23	H	22	N	0	O	6	S	0	13C	0	0.956522	0.26087
302	407.15	407.15	407.15	-0.0195629	1.6091	0	13		C	24	H	24	N	0	O	6	S	0	13C	0	1	0.25
303	421.166	421.166	421.166	0.00498405	1.7753	0	13		C	25	H	26	N	0	O	6	S	0	13C	0	1.04	0.24
304	435.181	435.181	435.181	0.00497092	1.8333	0	13		C	26	H	28	N	0	O	6	S	0	13C	0	1.07692	0.230769
305	449.197	449.197	449.197	0.0049586	1.7989	0	13		C	27	H	30	N	0	O	6	S	0	13C	0	1.11111	0.222222
306	463.213	463.213	463.213	0.0481238	1.2704	0	13		C	28	H	32	N	0	O	6	S	0	13C	0	1.14286	0.214286
307	477.228	477.228	477.228	-0.0160182	1.0882	0	13		C	29	H	34	N	0	O	6	S	0	13C	0	1.17241	0.206897
308	491.244	491.244	491.244	0.0863518	0.8394	0	13		C	30	H	36	N	0	O	6	S	0	13C	0	1.2	0.2
309	505.26	505.26	505.26	0.0840834	0.5136	0	13		C	31	H	38	N	0	O	6	S	0	13C	0	1.22581	0.193548
310	519.275	519.275	519.275	0.0241646	0.4282	0	13		C	32	H	40	N	0	O	6	S	0	13C	0	1.25	0.1875
311	363.087	363.087	363.087	0.0324396	0.3365	0	14		C	21	H	16	N	0	O	6	S	0	13C	0	0.761905	0.285714
312	391.119	391.119	391.119	0.00487496	0.6836	0	14		C	23	H	20	N	0	O	6	S	0	13C	0	0.869565	0.26087
313	405.134	405.134	405.134	0.00486463	0.7855	0	14		C	24	H	22	N	0	O	6	S	0	13C	0	0.916667	0.25
314	419.15	419.15	419.15	0.0287128	0.9087	0	14		C	25	H	24	N	0	O	6	S	0	13C	0	0.96	0.24
315	433.166	433.166	433.166	-0.0644116	0.9674	0	14		C	26	H	26	N	0	O	6	S	0	13C	0	1	0.230769
316	475.213	475.213	475.213	0.152125	0.5214	0	14		C	29	H	32	N	0	O	6	S	0	13C	0	1.10345	0.206897

[truncated: 79 more sheets: O7 , O8 , O9 , O10 , O11 , O12 , O13 , O14 , O15 , O16 , O17 , N1 O3 , N1 O5 , N1 O6 , N1 O7 , N1 O8 , N1 O9 , N1 O10 , N1 O11 , N1 O12  …]
