# Supplementary material for: Radiolytically reworked Archean organic matter in a habitable deep ancient high-temperature brine
Source: Nat Commun. 2023 Oct 3;14:6163. doi: 10.1038/s41467-023-41900-8 (PMC10547683; doi:10.1038/s41467-023-41900-8)
Supplement: Supplementary file 4 — Supplementary Dataset 1 [file 41467_2023_41900_MOESM4_ESM.zip › Supplementary Data/DegreasingFluid_NegESIFTICRMS.xls]

## Sheet: General
Average Noise	Noise std
0	0
Class	Number of peaks	% R.A.	% R.A. (No Hits discarded)	A.M.W. average	A.W. average C#	A.W. average DBE	A.W. average H/C	Sum R.A.	RMS Error
Isolated	0	0	0
No Hit	2409	87.4752	0
O2	56	0.848055	6.77103	275.2	17.6099	2.77207	1.87668	14.9232	0.042974
O3	94	0.573786	4.58122	319.929	19.8751	3.66539	1.80737	10.0969	0.05095
O4	139	0.684896	5.46834	373.706	22.9401	4.12268	1.75779	12.0521	0.063325
O5	125	0.629688	5.02755	396.652	23.3838	4.58629	1.71739	11.0806	0.053285
O6	130	0.822295	6.56536	409.864	23.2097	4.92084	1.67495	14.4699	0.060644
O7	103	0.582657	4.65204	454.785	25.2096	5.154	1.68294	10.253	0.053584
O8	76	0.570399	4.55417	497.703	27.0904	5.17376	1.70062	10.0373	0.057293
O9	54	0.442553	3.53343	538.111	28.8402	5.15063	1.71663	7.7876	0.070395
O10	35	0.300137	2.39635	582	30.7731	4.90181	1.74817	5.2815	0.052527
O11	33	0.239814	1.91472	627.154	32.8524	4.83319	1.76873	4.22	0.075975
O12	27	0.169245	1.35128	683.633	35.7789	4.69813	1.79367	2.9782	0.111034
O13	20	0.147304	1.1761	729.636	37.8994	4.62316	1.81017	2.5921	0.082138
O14	14	0.14873	1.18749	766.952	39.3584	4.43764	1.82687	2.6172	0.083654
O3 S1	36	3.07552	24.5556	330.631	18.4531	4.01444	1.67308	54.1199	0.047061
O4 S1	21	0.493465	3.93992	290.556	14.1313	4.53976	2.11498	8.6835	0.032521
O5 S1	27	0.493812	3.94269	321.966	15.0542	3.98431	2.11197	8.6896	0.053026
O6 S1	25	0.597176	4.76797	369.262	17.3723	2.75058	2.04117	10.5085	0.060396
O7 S1	30	0.396312	3.16423	419.413	20.0258	3.83923	2.03211	6.9739	0.056898
O8 S1	19	0.219617	1.75347	447.413	20.6229	4.32552	2.05685	3.8646	0.041495
O2 13C1	6	0.05801	0.463163	275.667	16.4118	1	2.12409	1.0208	0.032637
O6 13C1	38	0.150259	1.19969	405.452	21.7821	4.83569	1.74424	2.6441	0.053619
O8 13C1	18	0.136916	1.09316	499.417	26.0801	4.85372	1.78242	2.4093	0.047914
O9 13C1	6	0.0956698	0.763846	541.716	27.9595	5	1.78519	1.6835	0.040631
O3 S1 13C1	13	0.58114	4.63993	336.146	17.8204	4	1.76681	10.2263	0.043061
O6 S1 13C1	6	0.0672957	0.537301	359.096	15.3971	NaN	2.26407	1.1842	0.017455
Total	3560	100	100	421.932	22.8445	4.38594		1759.7

## Sheet: Combined R. Abundances
Class	R. Abundance	A.M.W. average	A.W. average C#	A.W. average DBE	A.W. average H/C
O3 S1	3.07552	330.631	18.4531	4.01444	1.67308
O2	0.848055	275.2	17.6099	2.77207	1.87668
O6	0.822295	409.864	23.2097	4.92084	1.67495
O4	0.684896	373.706	22.9401	4.12268	1.75779
O5	0.629688	396.652	23.3838	4.58629	1.71739
O6 S1	0.597176	369.262	17.3723	2.75058	2.04117
O7	0.582657	454.785	25.2096	5.154	1.68294
O3	0.573786	319.929	19.8751	3.66539	1.80737
O8	0.570399	497.703	27.0904	5.17376	1.70062
O5 S1	0.493812	321.966	15.0542	3.98431	2.11197
O4 S1	0.493465	290.556	14.1313	4.53976	2.11498
O9	0.442553	538.111	28.8402	5.15063	1.71663
O7 S1	0.396312	419.413	20.0258	3.83923	2.03211
O10	0.300137	582	30.7731	4.90181	1.74817
O11	0.239814	627.154	32.8524	4.83319	1.76873
O8 S1	0.219617	447.413	20.6229	4.32552	2.05685
O12	0.169245	683.633	35.7789	4.69813	1.79367
O14	0.14873	766.952	39.3584	4.43764	1.82687
O13	0.147304	729.636	37.8994	4.62316	1.81017
Total	11.4355	424.159	23.0223	4.39045	1.80513

## Sheet: No Hit
% Total =	87.4752
	Experimental m/z	Recalibrated m/z	Rel. Abudance	Signal 2 Noise
1	963.575	963.575	0.5246	0
2	977.591	977.591	0.0385	0
3	987.603	987.603	0.0196	0
4	1085.71	1085.71	0.0318	0
5	181.702	181.702	0.0208	0
6	195.718	195.718	0.0192	0
7	905.509	905.509	0.0226	0
8	961.572	961.572	0.2336	0
9	905.506	905.506	0.021	0
10	947.553	947.553	0.1056	0
11	961.569	961.569	4.2387	0
12	975.584	975.584	0.2621	0
13	1013.63	1013.63	0.0666	0
14	1055.67	1055.67	0.038	0
15	829.421	829.421	0.0263	0
16	871.467	871.467	0.023	0
17	185.7	185.7	0.0207	0
18	199.715	199.715	0.0186	0
19	827.416	827.416	0.5239	0
20	841.432	841.432	0.0464	0
21	829.417	829.417	0.0378	0
22	871.465	871.465	0.0255	0
23	889.484	889.484	0.1467	0
24	987.594	987.594	0.0394	0
25	187.698	187.698	0.0232	0
26	201.713	201.713	0.0211	0
27	215.729	215.729	0.0207	0
28	829.414	829.414	0.5432	0
29	843.43	843.43	0.0453	0
30	871.461	871.461	0.0223	0
31	915.509	915.509	0.0236	0
32	957.556	957.556	0.0272	0
33	199.707	199.707	0.0204	0
34	213.723	213.723	0.0206	0
35	1059.67	1059.67	0.0289	0
36	1073.68	1073.68	0.0322	0
37	991.589	991.589	0.0277	0
38	1005.6	1005.6	1.0777	0
39	1019.62	1019.62	0.0703	0
40	189.693	189.693	0.0192	0
41	217.724	217.724	0.0189	0
42	215.719	215.719	0.021	0
43	243.75	243.75	0.0218	0
44	933.519	933.519	0.08	0
45	947.535	947.535	0.0294	0
46	989.582	989.582	0.1644	0
47	1003.6	1003.6	8.0892	0
48	215.717	215.717	0.0189	0
49	257.764	257.764	0.0193	0
50	935.516	935.516	0.0193	0
51	991.579	991.579	0.057	0
52	1005.59	1005.59	2.5437	0
53	1019.61	1019.61	0.1467	0
54	1057.65	1057.65	0.0228	0
55	1099.7	1099.7	0.0245	0
56	933.51	933.51	0.1106	0
57	1031.62	1031.62	0.0246	0
58	873.44	873.44	0.5207	0
59	887.456	887.456	0.0404	0
60	187.67	187.67	0.0203	0
61	215.702	215.702	0.019	0
62	219.705	219.705	0.021	0
63	289.784	289.784	0.0188	0
64	205.689	205.689	0.0205	0
65	289.783	289.783	0.02	0
66	1049.63	1049.63	0.4628	0
67	1063.65	1063.65	0.0353	0
68	199.677	199.677	0.0246	0
69	213.692	213.692	0.028	0
70	921.483	921.483	0.0243	0
71	977.546	977.546	0.0469	0
72	1033.61	1033.61	0.0822	0
73	1047.62	1047.62	3.1426	0
74	1035.61	1035.61	0.0229	0
75	1049.62	1049.62	0.989	0
76	1063.64	1063.64	0.0623	0
77	201.67	201.67	0.0198	0
78	215.686	215.686	0.0202	0
79	917.467	917.467	0.4203	0
80	931.482	931.482	0.0255	0
81	1021.57	1021.57	0.0293	0
82	1077.63	1077.63	0.0335	0
83	1091.65	1091.65	1.5261	0
84	1093.65	1093.65	0.4696	0
85	1107.66	1107.66	0.0289	0
86	217.668	217.668	0.0198	0
87	231.684	231.684	0.0202	0
88	233.674	233.674	0.0197	0
89	401.862	401.862	0.0195	0
90	213.647	213.647	0.019	0
91	227.662	227.662	0.0199	0
92	201.626	201.626	0.0224	0
93	215.641	215.641	0.0215	0
94	189.61	189.61	0.0265	0
95	343.781	343.781	0.0195	0
96	183.597	183.597	0.0204	0
97	197.613	197.613	0.0202	0
98	181.593	181.593	0.019	0
99	195.609	195.609	0.0199	0
100	243.662	243.662	0.0205	0
101	1181.71	1181.71	0.0557	0
102	207.617	207.617	0.0188	0
103	235.648	235.648	0.0192	0
104	201.608	201.608	0.021	0
105	229.639	229.639	0.0216	0
106	189.577	189.577	0.021	0
107	203.592	203.592	0.0188	0
108	191.578	191.578	0.0187	0
109	219.61	219.61	0.022	0
110	217.604	217.604	0.0191	0
111	231.62	231.62	0.0221	0
112	205.588	205.588	0.0198	0
113	233.62	233.62	0.0187	0
114	199.575	199.575	0.0222	0
115	213.591	213.591	0.0213	0
116	213.581	213.581	0.0199	0
117	241.612	241.612	0.0222	0
118	195.555	195.555	0.0205	0
119	223.587	223.587	0.0193	0
120	199.55	199.55	0.0194	0
121	213.566	213.566	0.0223	0
122	207.548	207.548	0.0199	0
123	347.704	347.704	0.0203	0
124	185.521	185.521	0.0192	0
125	199.537	199.537	0.0219	0
126	201.536	201.536	0.0187	0
127	369.723	369.723	0.2154	0
128	199.53	199.53	0.0248	0
129	213.546	213.546	0.0186	0
130	193.519	193.519	0.0189	0
131	207.535	207.535	0.0201	0
132	193.511	193.511	0.0186	0
133	207.527	207.527	0.0192	0
134	205.521	205.521	0.0196	0
135	233.553	233.553	0.0208	0
136	195.508	195.508	0.0247	0
137	209.523	209.523	0.023	0
138	217.531	217.531	0.0191	0
139	413.75	413.75	0.1679	0
140	207.517	207.517	0.0196	0
141	221.532	221.532	0.0215	0
142	205.512	205.512	0.0249	0
143	219.528	219.528	0.019	0
144	231.532	231.532	0.0189	0
145	315.626	315.626	0.0188	0
146	199.491	199.491	0.0247	0
147	213.508	213.508	0.0213	0
148	181.462	181.462	0.019	0
149	195.478	195.478	0.0217	0
150	183.453	183.453	0.0196	0
151	197.469	197.469	0.0203	0
152	217.482	217.482	0.0206	0
153	231.499	231.499	0.0186	0
154	183.441	183.441	0.0204	0
155	197.456	197.456	0.0197	0
156	181.428	181.428	0.0193	0
157	223.475	223.475	0.0221	0
158	209.452	209.452	0.0191	0
159	251.499	251.499	0.0192	0
160	183.414	183.414	0.0189	0
161	197.43	197.43	0.0194	0
162	201.432	201.432	0.0229	0
163	243.479	243.479	0.0212	0
164	195.424	195.424	0.021	0
165	209.44	209.44	0.0202	0
166	197.414	197.414	0.0198	0
167	211.43	211.43	0.0226	0
168	185.397	185.397	0.0202	0
169	199.412	199.412	0.0189	0
170	197.408	197.408	0.0214	0
171	225.439	225.439	0.0187	0
172	187.394	187.394	0.02	0
173	201.41	201.41	0.0218	0
174	183.384	183.384	0.0195	0
175	197.399	197.399	0.0197	0
176	185.384	185.384	0.0192	0
177	199.4	199.4	0.0212	0
178	189.383	189.383	0.0198	0
179	203.399	203.399	0.0195	0
180	213.402	213.402	0.0196	0
181	283.48	283.48	0.0189	0
182	187.371	187.371	0.0209	0
183	201.387	201.387	0.021	0
184	187.365	187.365	0.0201	0
185	201.381	201.381	0.0216	0
186	191.358	191.358	0.0197	0
187	205.374	205.374	0.0188	0
188	207.376	207.376	0.0307	0
189	235.407	235.407	0.0196	0
190	193.359	193.359	0.019	0
191	207.375	207.375	0.0407	0
192	203.366	203.366	0.0216	0
193	217.381	217.381	0.0219	0
194	189.327	189.327	0.021	0
195	217.359	217.359	0.0196	0
196	185.317	185.317	0.0216	0
197	199.333	199.333	0.0219	0
198	213.348	213.348	0.0187	0
199	213.341	213.341	0.0196	0
200	227.357	227.357	0.0248	0
201	191.302	191.302	0.0216	0
202	219.334	219.334	0.0206	0
203	215.326	215.326	0.0199	0
204	243.358	243.358	0.019	0
205	195.299	195.299	0.0187	0
206	209.314	209.314	0.02	0
207	251.361	251.361	0.0217	0
208	203.301	203.301	0.0227	0
209	217.317	217.317	0.0212	0
210	197.291	197.291	0.0187	0
211	211.307	211.307	0.0234	0
212	195.285	195.285	0.022	0
213	223.316	223.316	0.0192	0
214	215.287	215.287	0.0188	0
215	243.318	243.318	0.02	0
216	209.273	209.273	0.0256	0
217	223.288	223.288	0.0269	0
218	185.245	185.245	0.0224	0
219	199.261	199.261	0.0201	0
220	183.233	183.233	0.0244	0
221	197.248	197.248	0.019	0
222	189.232	189.232	0.0193	0
223	203.248	203.248	0.0196	0
224	181.218	181.218	0.0216	0
225	195.234	195.234	0.02	0
226	189.226	189.226	0.0189	0
227	203.242	203.242	0.0189	0
228	219.254	219.254	0.022	0
229	247.285	247.285	0.0216	0
230	183.201	183.201	0.0205	0
231	197.216	197.216	0.0224	0
232	197.214	197.214	0.0195	0
233	211.23	211.23	0.0202	0
234	191.205	191.205	0.0208	0
235	205.22	205.22	0.0191	0
236	189.195	189.195	0.0193	0
237	203.211	203.211	0.0192	0
238	197.202	197.202	0.0197	0
239	225.234	225.234	0.0186	0
240	181.178	181.178	0.0237	0
241	195.194	195.194	0.0223	0
242	185.18	185.18	0.0235	0
243	199.195	199.195	0.0235	0
244	201.184	201.184	0.0195	0
245	243.231	243.231	0.0192	0
246	191.171	191.171	0.0208	0
247	205.187	205.187	0.0212	0
248	217.201	217.201	0.0199	0
249	231.216	231.216	0.0197	0
250	199.178	199.178	0.0198	0
251	213.194	213.194	0.0222	0
252	209.188	209.188	0.0193	0
253	223.204	223.204	0.0238	0
254	203.181	203.181	0.0197	0
255	287.274	287.274	0.0455	0
256	257.24	257.24	0.025	0
257	285.271	285.271	0.0451	0
258	283.265	283.265	0.0342	0
259	437.437	437.437	0.023	0
260	209.18	209.18	0.0209	0
261	223.196	223.196	0.0261	0
262	263.238	263.238	0.0196	0
263	305.285	305.285	0.0217	0
264	195.154	195.154	0.0203	0
265	223.185	223.185	0.023	0
266	219.176	219.176	0.0209	0
267	233.191	233.191	0.4488	0
268	247.207	247.207	0.0357	0
269	261.222	261.222	0.0205	0
270	331.301	331.301	0.0278	0
271	345.316	345.316	0.4491	0
272	359.332	359.332	0.0613	0
273	205.159	205.159	0.0186	0
274	219.174	219.174	0.0253	0
275	185.133	185.133	0.025	0
276	199.149	199.149	0.0204	0
277	183.127	183.127	0.02	0
278	211.159	211.159	0.0204	0
279	215.156	215.156	0.0212	0
280	299.25	299.25	0.0332	0
281	221.156	221.156	0.0193	0
282	837.845	837.845	0.0314	0
283	195.126	195.126	0.0194	0
284	251.188	251.188	0.0199	0
285	195.125	195.125	0.0196	0
286	209.141	209.141	0.0194	0
287	181.1	181.1	0.0236	0
288	195.116	195.116	0.0215	0
289	187.105	187.105	0.0201	0
290	201.12	201.12	0.0223	0
291	203.115	203.115	0.0189	0
292	217.13	217.13	0.0504	0
293	231.147	231.147	0.0187	0
294	191.1	191.1	0.0211	0
295	205.115	205.115	0.0188	0
296	301.217	301.217	0.7354	0
297	343.264	343.264	0.0359	0
298	205.108	205.108	0.0194	0
299	261.171	261.171	0.0204	0
300	303.218	303.218	0.0276	0
301	331.249	331.249	0.1271	0
302	345.265	345.265	0.0278	0
303	201.103	201.103	0.0189	0
304	229.134	229.134	0.0188	0
305	189.088	189.088	0.0245	0
306	203.104	203.104	0.0186	0
307	221.12	221.12	0.0197	0
308	235.135	235.135	0.0192	0
309	191.085	191.085	0.0193	0
310	219.117	219.117	0.0188	0
311	209.103	209.103	0.0236	0
312	237.134	237.134	0.0269	0
313	187.077	187.077	0.0193	0
314	201.093	201.093	0.0214	0
315	203.093	203.093	0.0205	0
316	217.108	217.108	0.0188	0
317	265.157	265.157	0.1088	0
318	321.22	321.22	0.5253	0
319	349.251	349.251	0.0339	0
320	377.283	377.283	0.0266	0
321	545.47	545.47	0.0222	0
322	601.533	601.533	0.0447	0
323	191.074	191.074	0.0192	0
324	233.12	233.12	0.0193	0
325	195.072	195.072	0.022	0
326	209.088	209.088	0.0187	0
327	219.1	219.1	0.0246	0
328	289.178	289.178	0.0199	0
329	181.056	181.056	0.0192	0
330	209.087	209.087	0.022	0
331	223.103	223.103	0.02	0
332	409.311	409.311	0.0226	0
333	423.327	423.327	0.0323	0
334	437.342	437.342	0.0321	0
335	265.149	265.149	0.0193	0
336	293.18	293.18	0.0196	0
337	201.077	201.077	0.0204	0
338	215.092	215.092	0.0231	0
339	201.073	201.073	0.0189	0
340	215.089	215.089	0.0192	0
341	207.079	207.079	0.0221	0
342	235.111	235.111	0.0213	0
343	333.22	333.22	0.0303	0
344	199.067	199.067	0.0224	0
345	213.083	213.083	0.0202	0
346	223.094	223.094	0.0192	0
347	237.11	237.11	0.0189	0
348	239.112	239.112	0.0301	0
349	267.144	267.144	0.1537	0
350	295.175	295.175	0.1081	0
351	309.191	309.191	0.0221	0
352	197.064	197.064	0.026	0
353	211.079	211.079	0.0186	0
354	205.071	205.071	0.0195	0
355	219.087	219.087	0.0209	0
356	459.351	459.351	0.0232	0
357	473.367	473.367	0.0221	0
358	487.383	487.383	0.0236	0
359	205.066	205.066	0.0206	0
360	219.082	219.082	0.0189	0
361	339.212	339.212	0.0258	0
362	367.243	367.243	0.0234	0
363	189.043	189.043	0.0191	0
364	203.059	203.059	0.0212	0
365	283.147	283.147	0.0191	0
366	311.178	311.178	0.0446	0
367	225.081	225.081	0.0237	0
368	309.175	309.175	0.0246	0
369	337.206	337.206	0.0198	0
370	313.178	313.178	0.0195	0
371	327.194	327.194	0.0193	0
372	215.067	215.067	0.0196	0
373	299.16	299.16	0.0645	0
374	313.175	313.175	0.2413	0
375	327.191	327.191	0.3344	0
376	341.207	341.207	0.271	0
377	485.367	485.367	0.0266	0
378	499.383	499.383	0.0196	0
379	325.187	325.187	0.0787	0
380	339.203	339.203	0.0272	0
381	313.173	313.173	0.097	0
382	327.189	327.189	0.1038	0
383	341.204	341.204	0.0809	0
384	283.139	283.139	0.034	0
385	297.154	297.154	0.0199	0
386	297.154	297.154	0.0307	0
387	311.169	311.169	0.0855	0
388	211.056	211.056	0.0189	0
389	281.135	281.135	0.0319	0
390	311.168	311.168	0.0194	0
391	325.183	325.183	0.0197	0
392	311.166	311.166	0.0225	0
393	325.182	325.182	0.0288	0
394	339.197	339.197	0.0232	0
395	193.034	193.034	0.0187	0
396	207.049	207.049	0.0198	0
397	199.037	199.037	0.0222	0
398	255.1	255.1	0.0195	0
399	297.147	297.147	0.2577	0
400	299.149	299.149	0.2127	0
401	313.164	313.164	0.6549	0
402	327.18	327.18	0.8011	0
403	341.196	341.196	0.5887	0
404	295.14	295.14	0.0902	0
405	323.171	323.171	0.0193	0
406	355.207	355.207	0.0527	0
407	383.238	383.238	0.0256	0
408	455.317	455.317	0.0206	0
409	469.332	469.332	0.0189	0
410	219.05	219.05	0.019	0
411	233.065	233.065	0.0206	0
412	189.015	189.015	0.0191	0
413	203.031	203.031	0.0187	0
414	217.046	217.046	0.0187	0
415	361.205	361.205	0.0659	0
416	375.221	375.221	0.1256	0
417	195.019	195.019	0.0194	0
418	209.035	209.035	0.0199	0
419	197.02	197.02	0.0227	0
420	239.067	239.067	0.0424	0
421	327.165	327.165	0.0482	0
422	355.196	355.196	0.1634	0
423	383.227	383.227	0.0541	0
424	201.024	201.024	0.0213	0
425	215.039	215.039	0.0209	0
426	213.032	213.032	0.0195	0
427	395.235	395.235	0.0246	0
428	351.185	351.185	0.0422	0
429	365.2	365.2	0.0379	0
430	379.216	379.216	0.065	0
431	393.232	393.232	0.1189	0
432	359.19	359.19	0.0697	0
433	373.205	373.205	0.2056	0
434	387.221	387.221	0.0214	0
435	401.237	401.237	0.0545	0
436	231.046	231.046	0.0195	0
437	245.062	245.062	0.019	0
438	339.166	339.166	0.1346	0
439	367.197	367.197	0.0264	0
440	329.153	329.153	0.0524	0
441	371.199	371.199	0.0197	0
442	399.231	399.231	0.0428	0
443	429.265	429.265	0.0276	0
444	443.28	443.28	0.0212	0
445	457.296	457.296	0.0228	0
446	597.452	597.452	0.0279	0
447	355.18	355.18	0.0689	0
448	383.211	383.211	0.0342	0
449	221.026	221.026	0.0206	0
450	473.307	473.307	0.0216	0
451	357.177	357.177	0.0221	0
452	413.239	413.239	0.1132	0
453	371.191	371.191	0.0282	0
454	399.222	399.222	0.1154	0
455	427.254	427.254	0.0435	0
456	431.257	431.257	0.0289	0
457	557.398	557.398	0.0785	0
458	227.024	227.024	0.019	0
459	381.196	381.196	0.0451	0
460	395.211	395.211	0.0193	0
461	409.227	409.227	0.024	0
462	401.21	401.21	0.0205	0
463	443.257	443.257	0.0328	0
464	499.32	499.32	0.0344	0
465	517.338	517.338	0.0192	0
466	531.354	531.354	0.0218	0
467	293.086	293.086	0.0194	0
468	391.196	391.196	0.0382	0
469	475.289	475.289	0.0318	0
470	185.965	185.965	0.0191	0
471	213.997	213.997	0.0205	0
472	379.18	379.18	0.0189	0
473	477.29	477.29	0.0303	0
474	603.431	603.431	0.0269	0
475	415.217	415.217	0.0267	0
476	443.249	443.249	0.0823	0
477	471.28	471.28	0.029	0
478	571.392	571.392	0.0432	0
479	585.408	585.408	0.1236	0
480	627.455	627.455	0.0198	0
481	447.252	447.252	0.0341	0
482	475.283	475.283	0.5925	0
483	587.409	587.409	0.0249	0
484	601.424	601.424	0.4097	0
485	237.016	237.016	0.0194	0
486	461.268	461.268	0.0247	0
487	489.299	489.299	0.0989	0
488	573.392	573.392	0.0195	0
489	615.44	615.44	0.0669	0
490	477.28	477.28	0.1948	0
491	491.296	491.296	0.032	0
492	603.421	603.421	0.1251	0
493	617.437	617.437	0.0258	0
494	181.949	181.949	0.0265	0
495	209.981	209.981	0.0228	0
496	403.195	403.195	0.0296	0
497	417.211	417.211	0.1519	0
498	201.97	201.97	0.0197	0
499	215.985	215.985	0.0212	0
500	487.286	487.286	0.0319	0
501	515.317	515.317	0.0237	0
502	381.165	381.165	0.0218	0
503	437.228	437.228	0.0201	0
504	385.169	385.169	0.0191	0
505	399.185	399.185	0.1992	0
506	459.252	459.252	0.0193	0
507	487.283	487.283	0.0253	0
508	543.345	543.345	0.2104	0
509	557.361	557.361	0.0276	0
510	443.232	443.232	0.0799	0
511	457.248	457.248	0.3563	0
512	471.263	471.263	0.1061	0
513	485.279	485.279	1.2235	0
514	499.295	499.295	0.0212	0
515	513.31	513.31	0.4062	0
516	527.326	527.326	0.0606	0
517	541.342	541.342	0.0285	0
518	379.158	379.158	0.5648	0
519	393.174	393.174	0.0283	0
520	521.316	521.316	0.2882	0
521	535.332	535.332	0.0307	0
522	647.457	647.457	0.0575	0
523	193.948	193.948	0.02	0
524	207.963	207.963	0.0223	0
525	591.391	591.391	0.4346	0
526	605.407	605.407	0.0347	0
527	463.247	463.247	0.0329	0
528	477.262	477.262	0.0198	0
529	491.278	491.278	0.1059	0
530	505.294	505.294	0.096	0
531	519.309	519.309	6.9387	0
532	533.325	533.325	0.7227	0
533	547.341	547.341	0.0255	0
534	631.435	631.435	0.0441	0
535	645.45	645.45	0.7936	0
536	659.466	659.466	0.0991	0
537	403.18	403.18	0.0208	0
538	431.211	431.211	0.0301	0
539	561.356	561.356	0.0189	0
540	617.418	617.418	0.0246	0
541	683.493	683.493	0.0442	0
542	697.508	697.508	0.0236	0
543	271.028	271.028	0.019	0
544	355.122	355.122	0.0851	0
545	397.169	397.169	0.5827	0
546	411.185	411.185	0.237	0
547	493.275	493.275	0.0394	0
548	507.291	507.291	0.024	0
549	521.306	521.306	2.2656	0
550	535.322	535.322	0.2317	0
551	647.447	647.447	0.2486	0
552	661.463	661.463	0.0256	0
553	195.94	195.94	0.02	0
554	209.957	209.957	0.0193	0
555	189.933	189.933	0.0192	0
556	203.948	203.948	0.0196	0
557	449.221	449.221	0.0231	0
558	463.237	463.237	0.0248	0
559	489.262	489.262	0.031	0
560	517.294	517.294	0.033	0
561	531.309	531.309	0.0255	0
562	183.92	183.92	0.0211	0
563	197.936	197.936	0.0245	0
564	207.948	207.948	0.0193	0
565	235.979	235.979	0.0192	0
566	573.355	573.355	0.019	0
567	587.371	587.371	0.13	0
568	487.258	487.258	0.0508	0
569	501.274	501.274	0.2515	0
570	515.29	515.29	0.0853	0
571	529.305	529.305	0.7336	0
572	543.321	543.321	0.0191	0
573	557.336	557.336	0.2043	0
574	573.354	573.354	0.0501	0
575	587.369	587.369	0.1057	0
576	601.385	601.385	0.3879	0
577	615.401	615.401	0.0401	0
578	629.416	629.416	0.0321	0
579	395.153	395.153	0.0793	0
580	409.169	409.169	0.2051	0
581	277.021	277.021	0.0423	0
582	291.036	291.036	0.0743	0
583	305.052	305.052	0.0265	0
584	565.342	565.342	1.1021	0
585	579.358	579.358	0.0996	0
586	691.483	691.483	0.0918	0
587	563.339	563.339	0.0293	0
588	605.386	605.386	0.0963	0
589	215.949	215.949	0.0198	0
590	257.996	257.996	0.0189	0
591	635.418	635.418	0.453	0
592	649.433	649.433	0.0304	0
593	479.242	479.242	0.0195	0
594	507.273	507.273	0.088	0
595	521.289	521.289	0.0286	0
596	535.304	535.304	0.1893	0
597	549.32	549.32	0.3803	0
598	563.336	563.336	23.618	0
599	577.351	577.351	1.977	0
600	591.367	591.367	0.0495	0
601	675.461	675.461	0.0513	0
602	689.476	689.476	1.109	0
603	703.492	703.492	0.1661	0
604	567.339	567.339	0.364	0
605	581.355	581.355	0.0346	0
606	619.398	619.398	0.0214	0
607	661.444	661.444	0.0316	0
608	545.312	545.312	0.0193	0
609	559.328	559.328	0.0241	0
610	481.239	481.239	0.0201	0
611	509.27	509.27	0.0293	0
612	537.301	537.301	0.063	0
613	551.317	551.317	0.117	0
614	565.333	565.333	7.5914	0
615	579.348	579.348	0.6345	0
616	691.474	691.474	0.3725	0
617	705.489	705.489	0.0553	0
618	201.926	201.926	0.0205	0
619	215.941	215.941	0.0211	0
620	199.921	199.921	0.0187	0
621	213.937	213.937	0.0259	0
622	497.252	497.252	0.0289	0
623	525.284	525.284	0.0462	0
624	505.257	505.257	0.0195	0
625	519.273	519.273	0.0229	0
626	533.289	533.289	0.0506	0
627	561.32	561.32	0.0513	0
628	575.336	575.336	0.0311	0
629	617.382	617.382	0.0205	0
630	631.397	631.397	0.1178	0
631	531.284	531.284	0.0376	0
632	545.3	545.3	0.1511	0
633	559.316	559.316	0.0469	0
634	573.331	573.331	0.3372	0
635	601.363	601.363	0.0904	0
636	199.912	199.912	0.0219	0
637	213.928	213.928	0.0193	0
638	607.368	607.368	0.0225	0
639	705.477	705.477	0.0517	0
640	719.493	719.493	0.0206	0
641	609.369	609.369	2.6162	0
642	623.384	623.384	0.2285	0
643	735.509	735.509	0.1477	0
644	749.525	749.525	0.0201	0
645	185.895	185.895	0.0192	0
646	199.91	199.91	0.0191	0
647	623.382	623.382	0.0663	0
648	735.507	735.507	0.0231	0
649	679.444	679.444	0.3591	0
650	693.459	693.459	0.0248	0
651	579.331	579.331	0.2512	0
652	593.346	593.346	0.7565	0
653	607.362	607.362	47.2775	0
654	621.378	621.378	3.7552	0
655	635.393	635.393	0.0858	0
656	719.487	719.487	0.0696	0
657	733.503	733.503	1.5397	0
658	747.518	747.518	0.2527	0
659	185.891	185.891	0.0197	0
660	199.906	199.906	0.0226	0
661	611.366	611.366	0.8502	0
662	625.381	625.381	0.0697	0
663	663.424	663.424	0.034	0
664	705.47	705.47	0.024	0
665	213.92	213.92	0.0187	0
666	227.935	227.935	0.0211	0
667	611.363	611.363	0.278	0
668	695.458	695.458	0.0232	0
669	201.905	201.905	0.0189	0
670	215.921	215.921	0.02	0
671	637.39	637.39	0.0279	0
672	651.406	651.406	0.0344	0
673	651.407	651.407	0.0218	0
674	749.515	749.515	0.082	0
675	553.296	553.296	0.0432	0
676	581.328	581.328	0.0908	0
677	595.343	595.343	0.2479	0
678	609.359	609.359	15.8523	0
679	623.375	623.375	1.2029	0
680	651.405	651.405	0.0316	0
681	721.484	721.484	0.0272	0
682	735.5	735.5	0.5081	0
683	223.926	223.926	0.0191	0
684	237.942	237.942	0.0222	0
685	661.414	661.414	0.0499	0
686	675.43	675.43	0.0649	0
687	609.355	609.355	0.0214	0
688	651.403	651.403	0.0311	0
689	513.247	513.247	0.019	0
690	527.263	527.263	0.0234	0
691	541.279	541.279	0.0346	0
692	569.31	569.31	0.0572	0
693	575.315	575.315	0.0309	0
694	589.331	589.331	0.1427	0
695	603.346	603.346	0.3971	0
696	617.362	617.362	1.2584	0
697	631.378	631.378	0.138	0
698	645.393	645.393	0.0718	0
699	771.534	771.534	0.0217	0
700	785.55	785.55	0.0389	0
701	183.876	183.876	0.0202	0
702	239.938	239.938	0.019	0
703	185.877	185.877	0.0196	0
704	199.893	199.893	0.0187	0
705	535.268	535.268	0.0221	0
706	549.284	549.284	0.025	0
707	563.299	563.299	0.023	0
708	577.315	577.315	0.0607	0
709	591.331	591.331	0.027	0
710	605.346	605.346	0.0943	0
711	619.362	619.362	0.0406	0
712	633.378	633.378	0.022	0
713	661.408	661.408	0.019	0
714	675.424	675.424	0.0628	0
715	589.326	589.326	0.0647	0
716	603.342	603.342	0.0213	0
717	617.358	617.358	0.1645	0
718	645.389	645.389	0.0354	0
719	653.398	653.398	0.1954	0
720	695.444	695.444	0.0244	0
721	579.312	579.312	0.0201	0
722	607.343	607.343	0.0529	0
723	625.364	625.364	0.0312	0
724	639.379	639.379	0.0666	0
725	653.395	653.395	3.7674	0
726	667.41	667.41	0.2873	0
727	695.441	695.441	0.0226	0
728	779.536	779.536	0.1727	0
729	793.551	793.551	0.0208	0
730	639.377	639.377	0.0204	0
731	653.392	653.392	1.1527	0
732	723.47	723.47	0.3078	0
733	737.486	737.486	0.0222	0
734	525.247	525.247	0.0777	0
735	539.263	539.263	0.0326	0
736	553.279	553.279	0.0223	0
737	567.294	567.294	0.0414	0
738	581.31	581.31	0.07	0
739	595.325	595.325	0.2263	0
740	609.341	609.341	0.0814	0
741	623.357	623.357	0.4993	0
742	637.372	637.372	1.1873	0
743	651.388	651.388	59.0356	0
744	665.404	665.404	4.5019	0
745	679.419	679.419	0.0879	0
746	763.513	763.513	0.0927	0
747	777.529	777.529	1.7557	0
748	791.545	791.545	0.2725	0
749	641.376	641.376	0.0247	0
750	655.392	655.392	1.1762	0
751	669.407	669.407	0.084	0
752	197.88	197.88	0.0251	0
753	211.895	211.895	0.0192	0
754	655.389	655.389	0.3616	0
755	669.405	669.405	0.0317	0
756	527.244	527.244	0.019	0
757	583.307	583.307	0.0277	0
758	597.323	597.323	0.0744	0
759	611.338	611.338	0.0234	0
760	625.354	625.354	0.1685	0
761	639.369	639.369	0.3727	0
762	653.385	653.385	18.9943	0
763	667.401	667.401	1.3818	0
764	681.416	681.416	0.0236	0
765	765.51	765.51	0.0336	0
766	779.526	779.526	0.5691	0
767	793.542	793.542	0.0877	0
768	187.863	187.863	0.0192	0
769	215.894	215.894	0.0189	0
770	257.941	257.941	0.0204	0
771	677.409	677.409	0.039	0
772	691.425	691.425	0.0377	0
773	539.254	539.254	0.0455	0
774	651.38	651.38	0.0377	0
775	585.305	585.305	0.0454	0
776	613.336	613.336	0.0849	0
777	627.352	627.352	0.0218	0
778	641.367	641.367	0.0285	0
779	653.38	653.38	0.0229	0
780	695.428	695.428	0.0327	0
781	697.43	697.43	0.0197	0
782	739.477	739.477	0.0264	0
783	697.428	697.428	0.0217	0
784	739.476	739.476	0.0261	0
785	721.453	721.453	0.0191	0
786	749.485	749.485	0.0345	0
787	763.5	763.5	0.0208	0
788	777.516	777.516	0.0195	0
789	593.31	593.31	0.0412	0
790	607.325	607.325	0.0503	0
791	621.341	621.341	0.082	0
792	635.357	635.357	0.0431	0
793	649.372	649.372	0.1285	0
794	663.388	663.388	0.0437	0
795	677.404	677.404	0.0231	0
796	653.376	653.376	0.0225	0
797	695.422	695.422	0.0462	0
798	705.434	705.434	0.0279	0
799	719.45	719.45	0.0466	0
800	661.384	661.384	0.0723	0
801	689.415	689.415	0.021	0
802	697.424	697.424	0.3338	0
803	711.439	711.439	0.0216	0
804	653.374	653.374	0.0226	0
805	695.421	695.421	0.0521	0
806	769.503	769.503	0.0274	0
807	783.519	783.519	0.0194	0
808	623.338	623.338	0.0263	0
809	637.354	637.354	0.0192	0
810	651.37	651.37	0.0555	0
811	669.39	669.39	0.0504	0
812	683.405	683.405	0.087	0
813	697.421	697.421	6.1351	0
814	711.437	711.437	0.4297	0
815	739.467	739.467	0.0188	0
816	823.562	823.562	0.1831	0
817	837.578	837.578	0.0263	0
818	185.849	185.849	0.02	0
819	199.864	199.864	0.0191	0
820	683.403	683.403	0.0199	0
821	697.419	697.419	1.7752	0
822	711.434	711.434	0.131	0
823	823.56	823.56	0.0376	0
824	739.465	739.465	0.0287	0
825	767.496	767.496	0.2436	0
826	217.881	217.881	0.0188	0
827	245.912	245.912	0.02	0
828	541.242	541.242	0.0223	0
829	569.273	569.273	0.1078	0
830	583.289	583.289	0.0252	0
831	597.305	597.305	0.0194	0
832	611.32	611.32	0.0845	0
833	625.336	625.336	0.1043	0
834	639.352	639.352	0.3615	0
835	653.368	653.368	0.123	0
836	667.383	667.383	0.868	0
837	681.399	681.399	1.0922	0
838	695.414	695.414	76.5462	0
839	709.43	709.43	6.1533	0
840	723.446	723.446	0.1193	0
841	737.461	737.461	0.0206	0
842	807.539	807.539	0.0857	0
843	821.555	821.555	1.672	0
844	835.571	835.571	0.2455	0
845	685.402	685.402	0.0298	0
846	699.418	699.418	1.7442	0
847	713.434	713.434	0.1499	0
848	699.416	699.416	0.5522	0
849	713.431	713.431	0.0413	0
850	183.839	183.839	0.0226	0
851	197.855	197.855	0.0186	0
852	571.27	571.27	0.028	0
853	613.317	613.317	0.0197	0
854	627.333	627.333	0.0357	0
855	641.349	641.349	0.1195	0
856	655.365	655.365	0.0449	0
857	669.38	669.38	0.276	0
858	683.396	683.396	0.3935	0
859	697.411	697.411	24.8251	0
860	711.427	711.427	1.9343	0
861	725.443	725.443	0.04	0
862	739.459	739.459	0.052	0
863	809.537	809.537	0.0315	0
864	823.552	823.552	0.5233	0
865	837.568	837.568	0.0737	0
866	741.46	741.46	0.0263	0
867	783.507	783.507	0.0223	0
868	187.841	187.841	0.0206	0
869	201.856	201.856	0.0206	0
870	741.458	741.458	0.0246	0
871	783.505	783.505	0.0313	0
872	601.3	601.3	0.0264	0
873	629.331	629.331	0.0587	0
874	643.347	643.347	0.0394	0
875	657.362	657.362	0.1522	0
876	685.394	685.394	0.0405	0
877	741.456	741.456	0.02	0
878	783.503	783.503	0.0219	0
879	741.454	741.454	0.0187	0
880	783.501	783.501	0.0261	0
881	651.352	651.352	0.0218	0
882	665.367	665.367	0.1748	0
883	679.383	679.383	0.0416	0
884	693.399	693.399	0.0539	0
885	793.511	793.511	0.0357	0
886	807.526	807.526	0.0249	0
887	849.574	849.574	0.0223	0
888	609.305	609.305	0.0215	0
889	623.321	623.321	0.0259	0
890	637.336	637.336	0.0596	0
891	651.351	651.351	0.0309	0
892	693.398	693.398	0.1035	0
893	707.414	707.414	0.0507	0
894	721.43	721.43	0.0388	0
895	697.401	697.401	0.0206	0
896	739.449	739.449	0.0603	0
897	741.45	741.45	0.4967	0
898	755.466	755.466	0.0335	0
899	813.529	813.529	0.0212	0
900	827.545	827.545	0.0222	0
901	727.432	727.432	0.1032	0
902	741.447	741.447	9.3787	0
903	755.463	755.463	0.6861	0
904	783.494	783.494	0.0347	0
905	867.588	867.588	0.1394	0
906	881.604	881.604	0.0233	0
907	189.829	189.829	0.0188	0
908	203.845	203.845	0.0197	0
909	727.429	727.429	0.0385	0
910	741.445	741.445	2.4349	0
911	783.491	783.491	0.0488	0
912	811.522	811.522	0.1791	0
913	613.3	613.3	0.1441	0
914	627.315	627.315	0.0459	0
915	641.331	641.331	0.0295	0
916	655.347	655.347	0.1431	0
917	669.363	669.363	0.0725	0
918	683.378	683.378	0.4539	0
919	697.394	697.394	0.1118	0
920	711.41	711.41	0.9954	0
921	725.425	725.425	1.4085	0
922	739.44	739.44	100.423	0
923	753.456	753.456	8.7878	0
924	767.472	767.472	0.1433	0
925	781.488	781.488	0.0197	0
926	851.566	851.566	0.0671	0
927	865.581	865.581	1.1589	0
928	879.597	879.597	0.144	0
929	729.429	729.429	0.0372	0
930	743.444	743.444	2.6756	0
931	757.46	757.46	0.2146	0
932	795.502	795.502	0.0958	0
933	809.518	809.518	0.0189	0
934	837.549	837.549	0.0323	0
935	743.442	743.442	0.8247	0
936	757.457	757.457	0.0674	0
937	615.297	615.297	0.0513	0
938	629.312	629.312	0.0196	0
939	657.344	657.344	0.0445	0
940	671.359	671.359	0.0281	0
941	685.375	685.375	0.1654	0
942	699.391	699.391	0.0221	0
943	713.407	713.407	0.329	0
944	727.422	727.422	0.4862	0
945	741.438	741.438	34.818	0
946	755.453	755.453	2.713	0
947	769.469	769.469	0.0469	0
948	835.543	835.543	0.1988	0
949	849.558	849.558	0.0215	0
950	867.578	867.578	0.3628	0
951	881.594	881.594	0.0513	0
952	1003.73	1003.73	0.0421	0
953	1031.76	1031.76	0.0224	0
954	695.385	695.385	0.0403	0
955	807.511	807.511	0.2557	0
956	821.527	821.527	0.0194	0
957	673.357	673.357	0.0795	0
958	687.373	687.373	0.0528	0
959	669.353	669.353	0.0404	0
960	739.431	739.431	0.0619	0
961	653.331	653.331	0.0339	0
962	667.347	667.347	0.0238	0
963	681.363	681.363	0.0653	0
964	709.394	709.394	0.184	0
965	723.41	723.41	0.0463	0
966	809.506	809.506	0.0217	0
967	837.537	837.537	0.0293	0
968	865.568	865.568	0.0233	0
969	893.6	893.6	0.0223	0
970	695.378	695.378	0.0459	0
971	737.425	737.425	0.185	0
972	751.441	751.441	0.0819	0
973	765.456	765.456	0.0445	0
974	741.428	741.428	0.0244	0
975	783.475	783.475	0.0766	0
976	793.486	793.486	0.0277	0
977	807.502	807.502	0.0263	0
978	785.476	785.476	0.5286	0
979	799.492	799.492	0.038	0
980	827.523	827.523	0.0336	0
981	711.391	711.391	0.0375	0
982	739.422	739.422	0.0885	0
983	757.443	757.443	0.0758	0
984	827.521	827.521	0.0474	0
985	805.496	805.496	0.2943	0
986	819.511	819.511	0.0291	0
987	833.527	833.527	0.026	0
988	847.543	847.543	0.0196	0
989	189.806	189.806	0.0194	0
990	231.853	231.853	0.0196	0
991	771.455	771.455	0.0466	0
992	785.471	785.471	2.7185	0
993	713.389	713.389	0.076	0
994	727.405	727.405	0.4638	0
995	741.421	741.421	0.1207	0
996	755.436	755.436	1.0634	0
997	827.517	827.517	0.0481	0
998	855.549	855.549	0.1143	0
999	657.326	657.326	0.161	0
1000	671.342	671.342	0.0588	0
1001	685.357	685.357	0.0461	0
1002	699.373	699.373	0.149	0
1003	713.388	713.388	0.0687	0
1004	741.42	741.42	0.0638	0
1005	769.451	769.451	1.8059	0
1006	783.467	783.467	97.2679	0
1007	797.482	797.482	8.681	0
1008	811.498	811.498	0.1334	0
1009	895.592	895.592	0.0365	0
1010	909.608	909.608	0.7628	0
1011	923.623	923.623	0.0778	0
1012	773.455	773.455	0.0401	0
1013	787.47	787.47	2.9943	0
1014	801.486	801.486	0.228	0
1015	839.528	839.528	0.0753	0
1016	881.575	881.575	0.0203	0
1017	193.807	193.807	0.0223	0
1018	207.822	207.822	0.0187	0
1019	787.468	787.468	0.8407	0
1020	801.484	801.484	0.0682	0
1021	793.474	793.474	0.03	0
1022	807.49	807.49	0.0191	0
1023	821.506	821.506	0.0266	0
1024	701.37	701.37	0.0525	0
1025	729.402	729.402	0.1562	0
1026	743.418	743.418	0.0334	0
1027	771.448	771.448	0.5552	0
1028	785.464	785.464	33.8104	0
1029	799.479	799.479	2.704	0
1030	813.495	813.495	0.0469	0
1031	837.522	837.522	0.8652	0
1032	851.537	851.537	0.2103	0
1033	879.569	879.569	0.1704	0
1034	911.605	911.605	0.2403	0
1035	925.62	925.62	0.0317	0
1036	715.385	715.385	0.0299	0
1037	743.417	743.417	0.0221	0
1038	203.813	203.813	0.0217	0
1039	231.844	231.844	0.0197	0
1040	689.352	689.352	0.0491	0
1041	717.384	717.384	0.0948	0
1042	731.4	731.4	0.058	0
1043	745.416	745.416	0.1643	0
1044	759.431	759.431	0.0386	0
1045	773.447	773.447	0.0242	0
1046	783.458	783.458	0.0981	0
1047	797.474	797.474	0.0227	0
1048	195.801	195.801	0.0199	0
1049	209.816	209.816	0.0197	0
1050	697.357	697.357	0.0282	0
1051	725.389	725.389	0.0762	0
1052	739.404	739.404	0.0583	0
1053	767.436	767.436	0.0722	0
1054	781.451	781.451	0.1801	0
1055	881.563	881.563	0.0317	0
1056	937.626	937.626	0.0319	0
1057	189.79	189.79	0.0209	0
1058	203.806	203.806	0.0194	0
1059	713.373	713.373	0.1202	0
1060	797.468	797.468	0.0203	0
1061	829.502	829.502	0.5804	0
1062	843.518	843.518	0.0286	0
1063	871.549	871.549	0.0307	0
1064	755.418	755.418	0.0286	0
1065	783.45	783.45	0.0504	0
1066	185.782	185.782	0.0215	0
1067	199.797	199.797	0.023	0
1068	801.469	801.469	0.0707	0
1069	857.531	857.531	0.0192	0
1070	871.547	871.547	0.0307	0
1071	205.803	205.803	0.0189	0
1072	219.818	219.818	0.0205	0
1073	783.448	783.448	0.0752	0
1074	797.464	797.464	0.0212	0
1075	815.484	815.484	0.1359	0
1076	829.5	829.5	9.9297	0
1077	849.522	849.522	0.1753	0
1078	863.537	863.537	0.028	0
1079	871.546	871.546	0.034	0
1080	955.64	955.64	0.0437	0
1081	815.482	815.482	0.0457	0
1082	829.497	829.497	2.4022	0
1083	843.513	843.513	0.1614	0
1084	899.575	899.575	0.0667	0
1085	743.4	743.4	0.1754	0
1086	771.431	771.431	0.5022	0
1087	799.463	799.463	0.9243	0
1088	813.479	813.479	0.5068	0
1089	247.845	247.845	0.0195	0
1090	289.893	289.893	0.0203	0
1091	785.446	785.446	0.0469	0
1092	813.477	813.477	1.6205	0
1093	827.493	827.493	85.9364	0
1094	841.509	841.509	6.3462	0
1095	855.524	855.524	0.1113	0
1096	939.618	939.618	0.0268	0
1097	953.634	953.634	0.3304	0
1098	967.65	967.65	0.0348	0
1099	817.481	817.481	0.0458	0
1100	831.497	831.497	2.9982	0
1101	845.512	845.512	0.1901	0
1102	195.786	195.786	0.0209	0
1103	209.801	209.801	0.0224	0
1104	265.864	265.864	0.0195	0
1105	831.494	831.494	0.7927	0
1106	845.51	845.51	0.0496	0
1107	745.397	745.397	0.0363	0
1108	773.428	773.428	0.1504	0
1109	787.444	787.444	0.0326	0
1110	801.46	801.46	0.325	0
1111	837.501	837.501	0.0273	0
1112	865.532	865.532	0.0198	0
1113	879.548	879.548	0.0233	0
1114	759.412	759.412	0.0319	0
1115	815.474	815.474	0.4984	0
1116	829.49	829.49	29.5801	0
1117	843.506	843.506	1.8939	0
1118	857.521	857.521	0.0336	0
1119	881.548	881.548	0.5405	0
1120	895.564	895.564	0.1187	0
1121	923.595	923.595	0.1258	0
1122	775.427	775.427	0.0258	0
1123	789.442	789.442	0.1476	0
1124	183.765	183.765	0.021	0
1125	197.78	197.78	0.0218	0
1126	783.433	783.433	0.0635	0
1127	825.479	825.479	0.0976	0
1128	797.447	797.447	0.1991	0
1129	811.463	811.463	0.0536	0
1130	829.484	829.484	0.0386	0
1131	871.53	871.53	0.0446	0
1132	769.416	769.416	0.0624	0
1133	783.431	783.431	0.055	0
1134	825.477	825.477	0.1599	0
1135	839.493	839.493	0.051	0
1136	853.509	853.509	0.0429	0
1137	757.4	757.4	0.1887	0
1138	827.477	827.477	0.1305	0
1139	827.474	827.474	0.0768	0
1140	855.506	855.506	0.0201	0
1141	859.51	859.51	0.121	0
1142	873.526	873.526	7.3915	0
1143	829.475	829.475	0.0624	0
1144	871.522	871.522	9.3659	0
1145	843.489	843.489	0.9424	0
1146	857.506	857.506	0.3727	0
1147	859.508	859.508	0.0334	0
1148	873.524	873.524	1.6096	0
1149	887.539	887.539	0.1134	0
1150	943.601	943.601	0.0267	0
1151	787.426	787.426	0.1605	0
1152	801.442	801.442	0.1296	0
1153	829.472	829.472	0.0434	0
1154	857.504	857.504	1.2197	0
1155	871.519	871.519	53.7616	0
1156	885.535	885.535	3.9477	0
1157	899.55	899.55	0.059	0
1158	997.66	997.66	0.1908	0
1159	861.507	861.507	0.0398	0
1160	875.523	875.523	1.938	0
1161	889.539	889.539	0.1442	0
1162	873.519	873.519	2.0917	0
1163	887.535	887.535	0.096	0
1164	817.455	817.455	0.0754	0
1165	859.502	859.502	0.1213	0
1166	875.521	875.521	0.523	0
1167	889.536	889.536	0.0321	0
1168	831.471	831.471	0.0215	0
1169	845.487	845.487	0.2931	0
1170	803.438	803.438	0.04	0
1171	859.501	859.501	0.366	0
1172	873.516	873.516	19.305	0
1173	887.532	887.532	1.2258	0
1174	925.574	925.574	0.2832	0
1175	939.59	939.59	0.0607	0
1176	967.621	967.621	0.0726	0
1177	187.747	187.747	0.0205	0
1178	285.857	285.857	0.019	0
1179	739.364	739.364	0.1844	0
1180	753.379	753.379	0.0203	0
1181	805.437	805.437	0.0608	0
1182	819.453	819.453	0.0304	0
1183	191.752	191.752	0.0249	0
1184	205.767	205.767	0.0198	0
1185	207.768	207.768	0.0219	0
1186	221.783	221.783	0.019	0
1187	827.46	827.46	0.0639	0
1188	855.491	855.491	0.0241	0
1189	813.443	813.443	0.0448	0
1190	827.459	827.459	0.0548	0
1191	869.506	869.506	0.0762	0
1192	217.777	217.777	0.0219	0
1193	245.808	245.808	0.0194	0
1194	741.362	741.362	0.2017	0
1195	755.377	755.377	0.0221	0
1196	783.409	783.409	0.0246	0
1197	193.749	193.749	0.0248	0
1198	207.765	207.765	0.0191	0
1199	883.519	883.519	0.0387	0
1200	897.535	897.535	0.0337	0
1201	903.537	903.537	0.0681	0
1202	931.568	931.568	0.2112	0
1203	185.734	185.734	0.0251	0
1204	213.766	213.766	0.0205	0
1205	803.423	803.423	0.0834	0
1206	915.548	915.548	3.7146	0
1207	201.751	201.751	0.0216	0
1208	215.766	215.766	0.0237	0
1209	247.802	247.802	0.0195	0
1210	275.833	275.833	0.0605	0
1211	831.453	831.453	0.1506	0
1212	845.469	845.469	0.09	0
1213	859.485	859.485	0.4478	0
1214	887.516	887.516	0.4352	0
1215	901.532	901.532	0.1984	0
1216	901.53	901.53	0.6994	0
1217	915.545	915.545	34.6887	0
1218	929.561	929.561	1.8354	0
1219	943.577	943.577	0.0287	0
1220	1041.69	1041.69	0.087	0
1221	905.533	905.533	0.0285	0
1222	919.549	919.549	1.2186	0
1223	933.565	933.565	0.072	0
1224	785.397	785.397	0.0347	0
1225	827.444	827.444	0.0358	0
1226	833.451	833.451	0.0247	0
1227	861.482	861.482	0.1119	0
1228	889.513	889.513	0.1394	0
1229	917.545	917.545	1.5258	0
1230	185.727	185.727	0.0228	0
1231	255.804	255.804	0.0193	0
1232	847.464	847.464	0.0237	0
1233	861.479	861.479	0.0261	0
1234	903.527	903.527	0.2351	0
1235	917.542	917.542	11.4171	0
1236	931.558	931.558	0.5855	0
1237	969.6	969.6	0.1127	0
1238	983.616	983.616	0.0406	0
1239	1011.65	1011.65	0.0753	0
1240	849.464	849.464	0.0436	0
1241	877.496	877.496	0.058	0
1242	871.488	871.488	0.0392	0
1243	913.534	913.534	0.0191	0
1244	207.744	207.744	0.019	0
1245	221.76	221.76	0.02	0
1246	871.485	871.485	0.0372	0
1247	885.501	885.501	0.0877	0
1248	785.388	785.388	0.3665	0
1249	799.404	799.404	0.0341	0
1250	827.435	827.435	0.0265	0
1251	913.53	913.53	0.0664	0
1252	927.546	927.546	0.0235	0
1253	201.733	201.733	0.0206	0
1254	215.749	215.749	0.0219	0
1255	1015.64	1015.64	0.028	0
1256	1029.66	1029.66	0.0296	0
1257	947.563	947.563	0.0424	0
1258	961.578	961.578	1.6645	0
1259	975.594	975.594	0.1122	0
1260	967.585	967.585	0.0342	0
1261	981.6	981.6	0.0329	0
1262	889.496	889.496	0.0359	0
1263	903.512	903.512	0.1156	0
1264	931.543	931.543	0.1317	0
1265	833.432	833.432	0.0424	0
1266	875.48	875.48	0.1023	0
1267	833.431	833.431	0.0872	0
1268	889.493	889.493	0.1128	0
1269	903.509	903.509	0.0475	0
1270	945.556	945.556	0.3327	0
1271	959.572	959.572	13.9174	0
1272	973.587	973.587	0.832	0
1273	180.7	180.7	0.0192	0
1274	194.716	194.716	0.0201	0
1275	948.556	948.556	0.0464	0
1276	962.572	962.572	2.1831	0
1277	976.588	976.588	0.1435	0
1278	1014.63	1014.63	0.0336	0
1279	1056.68	1056.68	0.0269	0
1280	206.727	206.727	0.0254	0
1281	332.868	332.868	0.0226	0
1282	830.418	830.418	0.2302	0
1283	844.433	844.433	0.0193	0
1284	194.699	194.699	0.0199	0
1285	208.715	208.715	0.0191	0
1286	190.693	190.693	0.0281	0
1287	414.944	414.944	0.0195	0
1288	878.46	878.46	0.0232	0
1289	934.523	934.523	0.0301	0
1290	990.586	990.586	0.0836	0
1291	1004.6	1004.6	4.1306	0
1292	202.701	202.701	0.023	0
1293	216.717	216.717	0.0188	0
1294	992.583	992.583	0.03	0
1295	1006.6	1006.6	1.2916	0
1296	1020.61	1020.61	0.0794	0
1297	216.715	216.715	0.0213	0
1298	230.73	230.73	0.0215	0
1299	920.497	920.497	0.0244	0
1300	934.513	934.513	0.0554	0
1301	198.691	198.691	0.0205	0
1302	212.706	212.706	0.0214	0
1303	180.669	180.669	0.0197	0
1304	194.686	194.686	0.0188	0
1305	874.444	874.444	0.2272	0
1306	888.46	888.46	0.0204	0
1307	192.681	192.681	0.0188	0
1308	206.697	206.697	0.021	0
1309	352.858	352.858	0.0554	0
1310	366.874	366.874	0.0342	0
1311	380.89	380.89	0.033	0
1312	394.905	394.905	0.0394	0
1313	408.921	408.921	0.0296	0
1314	422.936	422.936	0.0194	0
1315	204.689	204.689	0.0215	0
1316	232.721	232.721	0.0209	0
1317	186.666	186.666	0.0234	0
1318	200.683	200.683	0.0207	0
1319	978.549	978.549	0.0269	0
1320	1034.61	1034.61	0.0427	0
1321	1048.63	1048.63	1.725	0
1322	222.701	222.701	0.019	0
1323	292.779	292.779	0.0187	0
1324	1050.62	1050.62	0.5538	0
1325	1064.64	1064.64	0.0318	0
1326	190.661	190.661	0.0246	0
1327	204.677	204.677	0.02	0
1328	180.641	180.641	0.0221	0
1329	194.657	194.657	0.0187	0
1330	222.687	222.687	0.0187	0
1331	236.702	236.702	0.0208	0
1332	1078.64	1078.64	0.0216	0
1333	1092.65	1092.65	0.8814	0
1334	1106.67	1106.67	0.0448	0
1335	192.648	192.648	0.0192	0
1336	220.679	220.679	0.019	0
1337	192.645	192.645	0.0227	0
1338	220.677	220.677	0.0222	0
1339	234.691	234.691	0.0232	0
1340	248.706	248.706	0.0194	0
1341	1094.65	1094.65	0.2649	0
1342	1108.67	1108.67	0.0186	0
1343	180.627	180.627	0.0221	0
1344	208.659	208.659	0.0205	0
1345	318.779	318.779	0.0193	0
1346	346.811	346.811	0.0191	0
1347	188.632	188.632	0.0193	0
1348	202.647	202.647	0.0191	0
1349	194.635	194.635	0.0202	0
1350	208.651	208.651	0.0198	0
1351	184.618	184.618	0.02	0
1352	198.632	198.632	0.019	0
1353	1136.68	1136.68	0.3727	0
1354	1150.7	1150.7	0.0219	0
1355	188.619	188.619	0.0192	0
1356	202.634	202.634	0.022	0
1357	186.613	186.613	0.0213	0
1358	200.629	200.629	0.0216	0
1359	204.634	204.634	0.0215	0
1360	218.649	218.649	0.0227	0
1361	208.635	208.635	0.0243	0
1362	222.651	222.651	0.0213	0
1363	192.613	192.613	0.0209	0
1364	206.628	206.628	0.022	0
1365	200.619	200.619	0.0207	0
1366	270.697	270.697	0.0192	0
1367	192.607	192.607	0.019	0
1368	206.623	206.623	0.0192	0
1369	198.613	198.613	0.0192	0
1370	212.628	212.628	0.0188	0
1371	180.585	180.585	0.0206	0
1372	194.6	194.6	0.0204	0
1373	210.618	210.618	0.0214	0
1374	224.634	224.634	0.0191	0
1375	196.6	196.6	0.0188	0
1376	266.678	266.678	0.0255	0
1377	206.603	206.603	0.0189	0
1378	220.618	220.618	0.0202	0
1379	346.76	346.76	0.0189	0
1380	204.596	204.596	0.02	0
1381	218.612	218.612	0.0196	0
1382	182.571	182.571	0.0187	0
1383	210.602	210.602	0.0199	0
1384	266.665	266.665	0.0197	0
1385	196.585	196.585	0.0197	0
1386	266.664	266.664	0.0196	0
1387	214.603	214.603	0.0187	0
1388	242.635	242.635	0.019	0
1389	454.872	454.872	0.0347	0
1390	468.888	468.888	0.0368	0
1391	482.903	482.903	0.024	0
1392	200.576	200.576	0.0196	0
1393	214.592	214.592	0.0212	0
1394	184.557	184.557	0.0212	0
1395	212.588	212.588	0.0204	0
1396	226.604	226.604	0.0205	0
1397	204.577	204.577	0.0246	0
1398	218.593	218.593	0.0196	0
1399	202.57	202.57	0.0209	0
1400	216.585	216.585	0.0194	0
1401	198.565	198.565	0.0201	0
1402	240.612	240.612	0.0188	0
1403	200.556	200.556	0.0206	0
1404	214.571	214.571	0.0219	0
1405	216.566	216.566	0.0189	0
1406	258.612	258.612	0.0187	0
1407	180.525	180.525	0.021	0
1408	194.54	194.54	0.0202	0
1409	188.53	188.53	0.02	0
1410	230.577	230.577	0.0228	0
1411	204.54	204.54	0.0255	0
1412	218.556	218.556	0.0187	0
1413	216.55	216.55	0.0208	0
1414	370.722	370.722	0.0799	0
1415	212.544	212.544	0.0216	0
1416	268.607	268.607	0.0186	0
1417	182.503	182.503	0.0192	0
1418	210.534	210.534	0.0199	0
1419	224.547	224.547	0.0205	0
1420	266.593	266.593	0.0192	0
1421	196.513	196.513	0.0197	0
1422	210.528	210.528	0.0194	0
1423	208.516	208.516	0.0197	0
1424	222.532	222.532	0.0189	0
1425	184.487	184.487	0.0205	0
1426	198.502	198.502	0.0211	0
1427	240.548	240.548	0.019	0
1428	436.767	436.767	0.022	0
1429	266.574	266.574	0.0307	0
1430	378.699	378.699	0.0263	0
1431	184.481	184.481	0.0191	0
1432	198.496	198.496	0.022	0
1433	190.486	190.486	0.0202	0
1434	204.502	204.502	0.0191	0
1435	218.518	218.518	0.019	0
1436	184.469	184.469	0.019	0
1437	212.5	212.5	0.0195	0
1438	204.487	204.487	0.0206	0
1439	260.55	260.55	0.0188	0
1440	200.474	200.474	0.0198	0
1441	214.489	214.489	0.0189	0
1442	200.462	200.462	0.0237	0
1443	214.478	214.478	0.0191	0
1444	224.481	224.481	0.0191	0
1445	238.496	238.496	0.0192	0
1446	210.461	210.461	0.0188	0
1447	224.476	224.476	0.0192	0
1448	206.447	206.447	0.0188	0
1449	220.462	220.462	0.0196	0
1450	200.439	200.439	0.0212	0
1451	214.455	214.455	0.023	0
1452	182.413	182.413	0.0206	0
1453	196.428	196.428	0.0187	0
1454	204.435	204.435	0.0237	0
1455	246.482	246.482	0.0875	0
1456	184.41	184.41	0.0212	0
1457	198.426	198.426	0.0227	0
1458	180.403	180.403	0.0199	0
1459	194.419	194.419	0.0191	0
1460	192.402	192.402	0.021	0
1461	206.417	206.417	0.0192	0
1462	196.398	196.398	0.0187	0
1463	210.414	210.414	0.0211	0
1464	200.401	200.401	0.02	0
1465	256.464	256.464	0.0204	0
1466	208.408	208.408	0.0214	0
1467	222.424	222.424	0.0197	0
1468	264.47	264.47	0.0221	0
1469	202.397	202.397	0.019	0
1470	216.413	216.413	0.0198	0
1471	210.405	210.405	0.0248	0
1472	252.452	252.452	0.0192	0
1473	200.391	200.391	0.0207	0
1474	228.422	228.422	0.0358	0
1475	208.394	208.394	0.0188	0
1476	278.472	278.472	0.0194	0
1477	182.359	182.359	0.0229	0
1478	196.374	196.374	0.0191	0
1479	184.359	184.359	0.0201	0
1480	226.406	226.406	0.0187	0
1481	184.351	184.351	0.0248	0
1482	198.366	198.366	0.0231	0
1483	188.352	188.352	0.0208	0
1484	202.368	202.368	0.0211	0
1485	184.336	184.336	0.0227	0
1486	198.352	198.352	0.0208	0
1487	216.372	216.372	0.0234	0
1488	230.387	230.387	0.0202	0
1489	186.332	186.332	0.0189	0
1490	200.348	200.348	0.0243	0
1491	186.332	186.332	0.0196	0
1492	200.347	200.347	0.0195	0
1493	190.333	190.333	0.0187	0
1494	204.349	204.349	0.0188	0
1495	182.318	182.318	0.0193	0
1496	196.333	196.333	0.0199	0
1497	190.322	190.322	0.0209	0
1498	218.353	218.353	0.0194	0
1499	184.314	184.314	0.0199	0
1500	198.33	198.33	0.0206	0
1501	540.711	540.711	0.0209	0
1502	568.743	568.743	0.0223	0
1503	188.317	188.317	0.0206	0
1504	202.333	202.333	0.0238	0
1505	246.383	246.383	0.0204	0
1506	792.993	792.993	0.0395	0
1507	192.318	192.318	0.0227	0
1508	220.35	220.35	0.0214	0
1509	542.709	542.709	0.0316	0
1510	570.741	570.741	0.0212	0
1511	210.337	210.337	0.0191	0
1512	224.352	224.352	0.0199	0
1513	220.341	220.341	0.0191	0
1514	234.357	234.357	0.0201	0
1515	218.337	218.337	0.0251	0
1516	246.368	246.368	0.0207	0
1517	792.979	792.979	0.0219	0
1518	194.309	194.309	0.0188	0
1519	208.325	208.325	0.0187	0
1520	254.374	254.374	0.0231	0
1521	730.906	730.906	0.0324	0
1522	190.299	190.299	0.0188	0
1523	204.315	204.315	0.0195	0
1524	192.3	192.3	0.0194	0
1525	206.316	206.316	0.0193	0
1526	184.287	184.287	0.0189	0
1527	198.302	198.302	0.0205	0
1528	194.297	194.297	0.0209	0
1529	208.313	208.313	0.0192	0
1530	228.335	228.335	0.0197	0
1531	256.367	256.367	0.0189	0
1532	228.334	228.334	0.0409	0
1533	256.366	256.366	0.0195	0
1534	200.299	200.299	0.0225	0
1535	256.362	256.362	0.0189	0
1536	208.306	208.306	0.0203	0
1537	236.338	236.338	0.0244	0
1538	190.269	190.269	0.0194	0
1539	204.284	204.284	0.0194	0
1540	200.278	200.278	0.0196	0
1541	214.293	214.293	0.0197	0
1542	194.27	194.27	0.0213	0
1543	208.286	208.286	0.0196	0
1544	188.262	188.262	0.0201	0
1545	202.278	202.278	0.0193	0
1546	192.257	192.257	0.0233	0
1547	206.274	206.274	0.0227	0
1548	220.289	220.289	0.0212	0
1549	184.243	184.243	0.0189	0
1550	198.258	198.258	0.0218	0
1551	186.239	186.239	0.0241	0
1552	200.254	200.254	0.019	0
1553	228.276	228.276	0.0385	0
1554	242.291	242.291	0.0192	0
1555	206.247	206.247	0.0196	0
1556	220.262	220.262	0.0209	0
1557	204.242	204.242	0.0199	0
1558	232.274	232.274	0.0185	0
1559	198.232	198.232	0.0211	0
1560	212.248	212.248	0.0188	0
1561	204.232	204.232	0.0214	0
1562	218.248	218.248	0.0199	0
1563	184.204	184.204	0.0245	0
1564	198.22	198.22	0.0223	0
1565	182.196	182.196	0.0188	0
1566	196.211	196.211	0.0235	0
1567	182.19	182.19	0.0199	0
1568	196.205	196.205	0.0193	0
1569	186.19	186.19	0.0195	0
1570	200.205	200.205	0.0198	0
1571	202.208	202.208	0.0238	0
1572	230.239	230.239	0.0208	0
1573	208.211	208.211	0.0218	0
1574	222.226	222.226	0.02	0
1575	188.183	188.183	0.0196	0
1576	202.199	202.199	0.0212	0
1577	192.181	192.181	0.019	0
1578	206.196	206.196	0.0197	0
1579	188.166	188.166	0.0201	0
1580	202.182	202.182	0.0203	0
1581	190.166	190.166	0.0218	0
1582	218.196	218.196	0.0192	0
1583	254.221	254.221	0.0396	0
1584	282.252	282.252	0.5113	0
1585	310.283	310.283	0.028	0
1586	338.315	338.315	0.0623	0
1587	188.143	188.143	0.0257	0
1588	202.158	202.158	0.022	0
1589	206.163	206.163	0.0236	0
1590	220.179	220.179	0.7998	0
1591	234.194	234.194	0.0834	0
1592	346.32	346.32	0.1127	0
1593	188.142	188.142	0.022	0
1594	202.157	202.157	0.0193	0
1595	204.16	204.16	0.0252	0
1596	218.176	218.176	0.02	0
1597	202.153	202.153	0.0242	0
1598	216.169	216.169	0.0294	0
1599	272.231	272.231	0.026	0
1600	300.263	300.263	0.1162	0
1601	356.325	356.325	0.0248	0
1602	370.341	370.341	0.0233	0
1603	384.356	384.356	0.0853	0
1604	398.372	398.372	0.0481	0
1605	412.388	412.388	0.0737	0
1606	426.403	426.403	0.0198	0
1607	440.419	440.419	0.0215	0
1608	180.125	180.125	0.0208	0
1609	194.141	194.141	0.0186	0
1610	280.236	280.236	0.3075	0
1611	308.268	308.268	0.0268	0
1612	186.122	186.122	0.0193	0
1613	214.153	214.153	0.0235	0
1614	228.169	228.169	0.0199	0
1615	242.184	242.184	0.0231	0
1616	270.216	270.216	0.0332	0
1617	298.247	298.247	0.3124	0
1618	340.294	340.294	0.0205	0
1619	466.435	466.435	0.023	0
1620	222.158	222.158	0.1994	0
1621	236.174	236.174	0.0292	0
1622	278.221	278.221	0.0266	0
1623	306.252	306.252	0.0842	0
1624	190.117	190.117	0.0192	0
1625	218.149	218.149	0.0197	0
1626	218.148	218.148	0.0193	0
1627	316.257	316.257	0.0453	0
1628	330.273	330.273	0.0219	0
1629	220.147	220.147	0.1898	0
1630	234.163	234.163	0.0522	0
1631	226.153	226.153	0.0318	0
1632	240.169	240.169	0.0314	0
1633	296.231	296.231	0.0599	0
1634	310.247	310.247	0.0204	0
1635	338.278	338.278	0.0252	0
1636	182.103	182.103	0.0223	0
1637	196.118	196.118	0.0298	0
1638	234.158	234.158	0.019	0
1639	248.174	248.174	0.0247	0
1640	244.164	244.164	0.0638	0
1641	258.179	258.179	0.0321	0
1642	314.242	314.242	0.1487	0
1643	328.257	328.257	0.0359	0
1644	342.273	342.273	0.0231	0
1645	370.304	370.304	0.019	0
1646	398.336	398.336	0.0228	0
1647	412.351	412.351	0.0238	0
1648	426.367	426.367	0.0197	0
1649	440.383	440.383	0.0229	0
1650	454.398	454.398	0.0187	0
1651	482.429	482.429	0.0271	0
1652	496.445	496.445	0.0258	0
1653	510.461	510.461	0.02	0
1654	524.477	524.477	0.0273	0
1655	538.492	538.492	0.0235	0
1656	552.508	552.508	0.0196	0
1657	566.523	566.523	0.0252	0
1658	622.586	622.586	0.0199	0
1659	238.153	238.153	0.0768	0
1660	252.169	252.169	0.033	0
1661	294.216	294.216	0.0304	0
1662	322.247	322.247	0.0214	0
1663	350.278	350.278	0.0358	0
1664	204.111	204.111	0.022	0
1665	302.221	302.221	0.165	0
1666	198.101	198.101	0.0193	0
1667	212.117	212.117	0.0201	0
1668	214.117	214.117	0.0195	0
1669	242.148	242.148	0.038	0
1670	256.164	256.164	0.0438	0
1671	270.179	270.179	0.0307	0
1672	284.195	284.195	0.0527	0
1673	312.226	312.226	0.061	0
1674	340.257	340.257	0.0546	0
1675	354.273	354.273	0.0197	0
1676	278.188	278.188	0.0235	0
1677	292.203	292.203	0.0376	0
1678	320.235	320.235	0.0275	0
1679	214.115	214.115	0.0235	0
1680	228.131	228.131	0.0284	0
1681	250.153	250.153	0.0556	0
1682	264.169	264.169	0.0419	0
1683	278.184	278.184	0.1726	0
1684	292.2	292.2	0.029	0
1685	218.113	218.113	0.0188	0
1686	400.316	400.316	0.0214	0
1687	330.237	330.237	0.1879	0
1688	344.252	344.252	0.0211	0
1689	358.268	358.268	0.029	0
1690	498.424	498.424	0.0188	0
1691	582.519	582.519	0.0206	0
1692	214.106	214.106	0.0211	0
1693	228.122	228.122	0.0186	0
1694	268.164	268.164	0.0499	0
1695	310.211	310.211	0.0281	0
1696	324.226	324.226	0.0234	0
1697	352.257	352.257	0.0238	0
1698	562.492	562.492	0.021	0
1699	194.08	194.08	0.0189	0
1700	208.096	208.096	0.0188	0
1701	188.068	188.068	0.0198	0
1702	244.13	244.13	0.0188	0
1703	272.158	272.158	0.0379	0
1704	286.174	286.174	0.0191	0
1705	328.221	328.221	0.029	0
1706	342.237	342.237	0.0244	0
1707	356.252	356.252	0.0631	0
1708	412.315	412.315	0.02	0
1709	210.089	210.089	0.0204	0
1710	238.12	238.12	0.0637	0
1711	252.136	252.136	0.0301	0
1712	266.151	266.151	0.4609	0
1713	280.167	280.167	0.0281	0
1714	294.183	294.183	0.3408	0
1715	308.198	308.198	0.0187	0
1716	308.198	308.198	0.0546	0
1717	322.214	322.214	0.0583	0
1718	266.148	266.148	0.052	0
1719	294.179	294.179	0.3208	0
1720	308.195	308.195	0.0247	0
1721	322.211	322.211	0.0448	0
1722	336.226	336.226	0.0275	0
1723	350.242	350.242	0.0257	0
1724	560.477	560.477	0.0789	0
1725	602.523	602.523	0.0199	0
1726	266.147	266.147	0.0245	0
1727	294.179	294.179	0.0213	0
1728	186.056	186.056	0.0189	0
1729	228.103	228.103	0.0531	0
1730	194.062	194.062	0.0226	0
1731	208.079	208.079	0.0222	0
1732	304.185	304.185	0.0627	0
1733	430.325	430.325	0.0251	0
1734	284.158	284.158	0.0237	0
1735	298.174	298.174	0.0307	0
1736	312.19	312.19	0.0296	0
1737	326.205	326.205	0.0327	0
1738	340.221	340.221	0.0442	0
1739	368.252	368.252	0.0267	0
1740	396.284	396.284	0.0334	0
1741	188.043	188.043	0.0197	0
1742	202.059	202.059	0.0232	0
1743	282.146	282.146	0.0801	0
1744	296.162	296.162	0.0377	0
1745	310.177	310.177	0.6312	0
1746	338.209	338.209	0.3516	0
1747	352.224	352.224	0.0571	0
1748	366.24	366.24	0.0308	0
1749	296.158	296.158	0.0229	0
1750	310.174	310.174	0.0288	0
1751	352.221	352.221	0.0449	0
1752	366.237	366.237	0.4852	0
1753	380.252	380.252	0.077	0
1754	394.268	394.268	0.062	0
1755	408.284	408.284	0.0199	0
1756	450.331	450.331	0.0356	0
1757	198.048	198.048	0.0194	0
1758	310.173	310.173	0.0434	0
1759	338.205	338.205	0.0186	0
1760	200.05	200.05	0.0244	0
1761	312.175	312.175	0.0487	0
1762	326.191	326.191	0.0845	0
1763	340.206	340.206	0.0634	0
1764	186.032	186.032	0.0189	0
1765	200.048	200.048	0.019	0
1766	270.126	270.126	0.0192	0
1767	312.173	312.173	0.0227	0
1768	312.173	312.173	0.0187	0
1769	326.188	326.188	0.0205	0
1770	326.189	326.189	0.0219	0
1771	340.204	340.204	0.0204	0
1772	188.032	188.032	0.023	0
1773	202.048	202.048	0.0192	0
1774	298.152	298.152	0.0372	0
1775	312.168	312.168	0.112	0
1776	326.184	326.184	0.1356	0
1777	340.199	340.199	0.1009	0
1778	214.057	214.057	0.0191	0
1779	228.073	228.073	0.0205	0
1780	298.151	298.151	0.03	0
1781	300.152	300.152	0.0366	0
1782	314.168	314.168	0.1194	0
1783	328.183	328.183	0.1589	0
1784	342.199	342.199	0.1232	0
1785	200.039	200.039	0.0219	0
1786	214.055	214.055	0.0205	0
1787	200.037	200.037	0.0187	0
1788	228.068	228.068	0.0197	0
1789	194.028	194.028	0.0238	0
1790	208.044	208.044	0.0187	0
1791	310.156	310.156	0.0275	0
1792	324.172	324.172	0.0306	0
1793	338.188	338.188	0.0376	0
1794	180.01	180.01	0.0192	0
1795	236.073	236.073	0.0189	0
1796	472.336	472.336	0.0219	0
1797	486.352	486.352	0.0215	0
1798	322.166	322.166	0.0276	0
1799	364.213	364.213	0.0198	0
1800	198.026	198.026	0.02	0
1801	226.058	226.058	0.0186	0
1802	214.043	214.043	0.0201	0
1803	326.168	326.168	0.0197	0
1804	354.2	354.2	0.0326	0
1805	248.08	248.08	0.0306	0
1806	332.174	332.174	0.0359	0
1807	190.012	190.012	0.0199	0
1808	204.027	204.027	0.0199	0
1809	328.167	328.167	0.0297	0
1810	342.183	342.183	0.0378	0
1811	400.242	400.242	0.0864	0
1812	414.258	414.258	0.0213	0
1813	428.273	428.273	0.0275	0
1814	456.305	456.305	0.0562	0
1815	470.32	470.32	0.0238	0
1816	484.336	484.336	0.0671	0
1817	228.045	228.045	0.0223	0
1818	340.169	340.169	0.0205	0
1819	326.151	326.151	0.0252	0
1820	466.308	466.308	0.0483	0
1821	356.183	356.183	0.0243	0
1822	370.199	370.199	0.1068	0
1823	384.214	384.214	0.0286	0
1824	398.23	398.23	0.5649	0
1825	426.261	426.261	0.1837	0
1826	440.277	440.277	0.0378	0
1827	454.292	454.292	0.0338	0
1828	254.066	254.066	0.0196	0
1829	338.161	338.161	0.0192	0
1830	258.07	258.07	0.0206	0
1831	384.211	384.211	0.021	0
1832	398.227	398.227	0.0223	0
1833	426.258	426.258	0.0327	0
1834	440.273	440.273	0.0751	0
1835	454.289	454.289	1.2392	0
1836	468.305	468.305	0.1215	0
1837	482.32	482.32	0.0274	0
1838	496.336	496.336	0.026	0
1839	580.43	580.43	0.0262	0
1840	378.204	378.204	0.0728	0
1841	392.219	392.219	0.2588	0
1842	224.025	224.025	0.0188	0
1843	378.198	378.198	0.0494	0
1844	210.002	210.002	0.0192	0
1845	238.033	238.033	0.022	0
1846	376.188	376.188	0.0379	0
1847	390.204	390.204	0.1493	0
1848	396.211	396.211	0.0219	0
1849	410.226	410.226	0.0274	0
1850	438.258	438.258	0.0229	0
1851	452.274	452.274	0.0224	0
1852	466.289	466.289	0.026	0
1853	480.305	480.305	0.0268	0
1854	414.225	414.225	0.0789	0
1855	428.24	428.24	0.0244	0
1856	442.256	442.256	0.4	0
1857	470.287	470.287	0.133	0
1858	484.303	484.303	0.0284	0
1859	498.318	498.318	0.0312	0
1860	188.971	188.971	0.0203	0
1861	202.987	202.987	0.019	0
1862	182.964	182.964	0.0224	0
1863	196.979	196.979	0.02	0
1864	394.199	394.199	0.0532	0
1865	408.214	408.214	0.0986	0
1866	422.23	422.23	0.0619	0
1867	476.287	476.287	0.164	0
1868	490.302	490.302	0.0362	0
1869	602.427	602.427	0.1514	0
1870	616.443	616.443	0.0246	0
1871	190.968	190.968	0.0199	0
1872	204.983	204.983	0.019	0
1873	182.955	182.955	0.0196	0
1874	196.97	196.97	0.0216	0
1875	478.284	478.284	0.0516	0
1876	604.424	604.424	0.0502	0
1877	516.326	516.326	0.0574	0
1878	530.342	530.342	0.0425	0
1879	544.357	544.357	0.0384	0
1880	572.389	572.389	0.1467	0
1881	496.3	496.3	0.03	0
1882	510.315	510.315	0.0254	0
1883	524.331	524.331	0.0191	0
1884	552.362	552.362	0.0238	0
1885	248.02	248.02	0.0188	0
1886	304.082	304.082	0.0208	0
1887	486.286	486.286	0.0195	0
1888	458.251	458.251	0.0717	0
1889	472.267	472.267	0.0216	0
1890	486.282	486.282	0.3032	0
1891	514.314	514.314	0.1088	0
1892	542.344	542.344	0.0347	0
1893	270.038	270.038	0.0195	0
1894	522.319	522.319	0.0296	0
1895	506.297	506.297	0.0268	0
1896	520.313	520.313	2.0047	0
1897	534.328	534.328	0.2159	0
1898	632.438	632.438	0.0205	0
1899	646.454	646.454	0.3172	0
1900	660.469	660.469	0.034	0
1901	560.357	560.357	0.3202	0
1902	574.372	574.372	0.0234	0
1903	398.172	398.172	0.1236	0
1904	412.188	412.188	0.047	0
1905	522.31	522.31	0.6579	0
1906	536.325	536.325	0.0762	0
1907	648.451	648.451	0.0946	0
1908	532.321	532.321	0.024	0
1909	560.352	560.352	0.0256	0
1910	574.368	574.368	0.073	0
1911	588.383	588.383	0.0474	0
1912	616.415	616.415	0.1586	0
1913	194.943	194.943	0.0197	0
1914	208.959	208.959	0.0233	0
1915	512.295	512.295	0.0213	0
1916	526.31	526.31	0.0247	0
1917	540.326	540.326	0.0221	0
1918	554.342	554.342	0.0205	0
1919	190.932	190.932	0.0222	0
1920	218.963	218.963	0.0223	0
1921	416.183	416.183	0.0204	0
1922	430.199	430.199	0.0259	0
1923	640.433	640.433	0.0268	0
1924	654.449	654.449	0.0217	0
1925	204.946	204.946	0.0189	0
1926	246.992	246.992	0.0206	0
1927	502.277	502.277	0.0604	0
1928	516.293	516.293	0.0228	0
1929	530.309	530.309	0.2036	0
1930	558.34	558.34	0.0619	0
1931	586.371	586.371	0.0204	0
1932	588.373	588.373	0.0391	0
1933	602.388	602.388	0.1512	0
1934	188.925	188.925	0.0203	0
1935	202.94	202.94	0.0202	0
1936	396.157	396.157	0.0203	0
1937	410.172	410.172	0.0416	0
1938	530.305	530.305	0.0193	0
1939	544.321	544.321	0.0469	0
1940	558.336	558.336	0.0474	0
1941	572.352	572.352	0.1062	0
1942	586.368	586.368	0.858	0
1943	600.383	600.383	0.0878	0
1944	614.399	614.399	0.0196	0
1945	628.415	628.415	0.019	0
1946	206.944	206.944	0.0194	0
1947	234.974	234.974	0.0206	0
1948	564.342	564.342	0.1798	0
1949	690.483	690.483	0.0208	0
1950	536.308	536.308	0.0514	0
1951	550.323	550.323	0.1166	0
1952	564.339	564.339	7.418	0
1953	578.355	578.355	0.6552	0
1954	676.464	676.464	0.0245	0
1955	690.48	690.48	0.4582	0
1956	704.495	704.495	0.0754	0
1957	604.383	604.383	0.3154	0
1958	618.398	618.398	0.0202	0
1959	188.918	188.918	0.0228	0
1960	202.933	202.933	0.0202	0
1961	204.934	204.934	0.0192	0
1962	232.965	232.965	0.0186	0
1963	566.336	566.336	2.3276	0
1964	580.352	580.352	0.2032	0
1965	604.378	604.378	0.0216	0
1966	618.394	618.394	0.1279	0
1967	692.477	692.477	0.1473	0
1968	706.493	706.493	0.023	0
1969	632.41	632.41	0.066	0
1970	660.441	660.441	0.1206	0
1971	222.949	222.949	0.0192	0
1972	236.965	236.965	0.0193	0
1973	190.908	190.908	0.0192	0
1974	204.924	204.924	0.0203	0
1975	418.162	418.162	0.0259	0
1976	446.194	446.194	0.0287	0
1977	574.336	574.336	0.0204	0
1978	602.367	602.367	0.0209	0
1979	546.303	546.303	0.0415	0
1980	574.335	574.335	0.098	0
1981	602.366	602.366	0.029	0
1982	616.378	616.378	0.1082	0
1983	630.394	630.394	0.6661	0
1984	644.41	644.41	0.0564	0
1985	608.368	608.368	0.4095	0
1986	622.384	622.384	0.0263	0
1987	734.509	734.509	0.0213	0
1988	610.369	610.369	0.286	0
1989	624.385	624.385	0.0302	0
1990	552.303	552.303	0.0425	0
1991	566.318	566.318	0.0195	0
1992	580.334	580.334	0.0817	0
1993	594.35	594.35	0.2589	0
1994	608.365	608.365	16.2429	0
1995	622.381	622.381	1.2698	0
1996	636.396	636.396	0.0239	0
1997	720.49	720.49	0.0278	0
1998	734.506	734.506	0.6717	0
[truncated: 411 more rows]

## Sheet: O2 
O2 (0.85%)	A.M.W. average :					A.W. average DBE :			A.W. average C# :												A.W. averageH/C	A.W. averageO/C
	275.2					2.77207			17.6099												1.87668	0.12026
	Exp. m/z	Recal m/z	Theor. Mass	Error	Rel. Abundance	Signal2Noise	DBE	Molecular Formula													H/C	O/C
1	199.17	199.17	199.17	0.068066	0.0637	0	1		C	12	H	24	N	0	O	2	S	0	13C	0	2	0.166667
2	213.186	213.186	213.186	-0.0299228	0.021	0	1		C	13	H	26	N	0	O	2	S	0	13C	0	2	0.153846
3	227.202	227.202	227.202	0.0162191	0.1189	0	1		C	14	H	28	N	0	O	2	S	0	13C	0	2	0.142857
4	241.217	241.217	241.217	0.0155426	0.1004	0	1		C	15	H	30	N	0	O	2	S	0	13C	0	2	0.133333
5	255.233	255.233	255.233	0.0149404	2.502	0	1		C	16	H	32	N	0	O	2	S	0	13C	0	2	0.125
6	269.249	269.249	269.249	0.0144009	0.1313	0	1		C	17	H	34	N	0	O	2	S	0	13C	0	2	0.117647
7	283.264	283.264	283.264	0.0139148	2.632	0	1		C	18	H	36	N	0	O	2	S	0	13C	0	2	0.111111
8	297.28	297.28	297.28	0.0134745	0.0622	0	1		C	19	H	38	N	0	O	2	S	0	13C	0	2	0.105263
9	311.296	311.296	311.296	-0.0190499	0.1438	0	1		C	20	H	40	N	0	O	2	S	0	13C	0	2	0.1
10	325.311	325.311	325.311	-0.0487718	0.055	0	1		C	21	H	42	N	0	O	2	S	0	13C	0	2	0.0952381
11	339.327	339.327	339.327	-0.0170982	0.0917	0	1		C	22	H	44	N	0	O	2	S	0	13C	0	2	0.0909091
12	353.342	353.342	353.343	0.0120627	0.0496	0	1		C	23	H	46	N	0	O	2	S	0	13C	0	2	0.0869565
13	367.358	367.358	367.358	-0.0154443	0.0958	0	1		C	24	H	48	N	0	O	2	S	0	13C	0	2	0.0833333
14	381.374	381.374	381.374	-0.0147085	0.0568	0	1		C	25	H	50	N	0	O	2	S	0	13C	0	2	0.08
15	395.389	395.389	395.389	-0.0140249	0.0587	0	1		C	26	H	52	N	0	O	2	S	0	13C	0	2	0.0769231
16	409.405	409.405	409.405	-0.0133881	0.0235	0	1		C	27	H	54	N	0	O	2	S	0	13C	0	2	0.0740741
17	423.421	423.421	423.421	-0.0127935	0.0247	0	1		C	28	H	56	N	0	O	2	S	0	13C	0	2	0.0714286
18	451.452	451.452	451.452	0.076888	0.0203	0	1		C	30	H	60	N	0	O	2	S	0	13C	0	2	0.0666667
19	493.499	493.499	493.499	-0.0508539	0.0254	0	1		C	33	H	66	N	0	O	2	S	0	13C	0	2	0.0606061
20	183.139	183.139	183.139	-0.145089	0.0189	0	2		C	11	H	20	N	0	O	2	S	0	13C	0	1.81818	0.181818
21	197.155	197.155	197.155	0.0684366	0.0889	0	2		C	12	H	22	N	0	O	2	S	0	13C	0	1.83333	0.166667
22	211.17	211.17	211.17	0.0168429	0.1338	0	2		C	13	H	24	N	0	O	2	S	0	13C	0	1.84615	0.153846
23	225.186	225.186	225.186	0.0160795	0.0616	0	2		C	14	H	26	N	0	O	2	S	0	13C	0	1.85714	0.142857
24	239.202	239.202	239.202	-0.0264003	0.0405	0	2		C	15	H	28	N	0	O	2	S	0	13C	0	1.86667	0.133333
25	253.217	253.217	253.217	0.0148061	0.2403	0	2		C	16	H	30	N	0	O	2	S	0	13C	0	1.875	0.125
26	267.233	267.233	267.233	0.0142695	0.0702	0	2		C	17	H	32	N	0	O	2	S	0	13C	0	1.88235	0.117647
27	281.249	281.249	281.249	0.0137865	2.6757	0	2		C	18	H	34	N	0	O	2	S	0	13C	0	1.88889	0.111111
28	295.264	295.264	295.264	0.0133493	0.0564	0	2		C	19	H	36	N	0	O	2	S	0	13C	0	1.89474	0.105263
29	309.28	309.28	309.28	-0.0193814	0.1111	0	2		C	20	H	38	N	0	O	2	S	0	13C	0	1.9	0.1
30	323.296	323.296	323.296	-0.0183428	0.0327	0	2		C	21	H	40	N	0	O	2	S	0	13C	0	1.90476	0.0952381
31	337.311	337.311	337.311	0.0122557	0.2627	0	2		C	22	H	42	N	0	O	2	S	0	13C	0	1.90909	0.0909091
32	195.139	195.139	195.139	0.0175693	0.0382	0	3		C	12	H	20	N	0	O	2	S	0	13C	0	1.66667	0.166667
33	209.155	209.155	209.155	0.0645101	0.077	0	3		C	13	H	22	N	0	O	2	S	0	13C	0	1.69231	0.153846
34	223.17	223.17	223.17	0.0159373	0.2612	0	3		C	14	H	24	N	0	O	2	S	0	13C	0	1.71429	0.142857
35	237.186	237.186	237.186	0.057427	0.036	0	3		C	15	H	26	N	0	O	2	S	0	13C	0	1.73333	0.133333
36	251.202	251.202	251.202	0.0146695	0.0272	0	3		C	16	H	28	N	0	O	2	S	0	13C	0	1.75	0.125
37	265.217	265.217	265.217	-0.0235688	0.0234	0	3		C	17	H	30	N	0	O	2	S	0	13C	0	1.76471	0.117647
38	279.233	279.233	279.233	0.0136563	1.5992	0	3		C	18	H	32	N	0	O	2	S	0	13C	0	1.77778	0.111111
39	293.249	293.249	293.249	0.0473231	0.0277	0	3		C	19	H	34	N	0	O	2	S	0	13C	0	1.78947	0.105263
40	307.264	307.264	307.264	-0.0197173	0.1055	0	3		C	20	H	36	N	0	O	2	S	0	13C	0	1.8	0.1
41	335.296	335.296	335.296	0.0121381	0.0214	0	3		C	22	H	40	N	0	O	2	S	0	13C	0	1.81818	0.0909091
42	207.139	207.139	207.139	0.0165514	0.0728	0	4		C	13	H	20	N	0	O	2	S	0	13C	0	1.53846	0.153846
43	221.155	221.155	221.155	0.0157925	1.3797	0	4		C	14	H	22	N	0	O	2	S	0	13C	0	1.57143	0.142857
44	235.17	235.17	235.17	0.0151241	0.2082	0	4		C	15	H	24	N	0	O	2	S	0	13C	0	1.6	0.133333
45	249.186	249.186	249.186	-0.0255999	0.0328	0	4		C	16	H	26	N	0	O	2	S	0	13C	0	1.625	0.125
46	263.202	263.202	263.202	0.0519944	0.0327	0	4		C	17	H	28	N	0	O	2	S	0	13C	0	1.64706	0.117647
47	277.217	277.217	277.217	-0.0225486	0.1363	0	4		C	18	H	30	N	0	O	2	S	0	13C	0	1.66667	0.111111
48	305.249	305.249	305.249	0.0127025	0.3709	0	4		C	20	H	34	N	0	O	2	S	0	13C	0	1.7	0.1
49	233.155	233.155	233.155	0.0149797	0.084	0	5		C	15	H	22	N	0	O	2	S	0	13C	0	1.46667	0.133333
50	247.17	247.17	247.17	0.0143898	0.1083	0	5		C	16	H	24	N	0	O	2	S	0	13C	0	1.5	0.125
51	261.186	261.186	261.186	0.0138632	0.0362	0	5		C	17	H	26	N	0	O	2	S	0	13C	0	1.52941	0.117647
52	275.202	275.202	275.202	-0.0229468	0.038	0	5		C	18	H	28	N	0	O	2	S	0	13C	0	1.55556	0.111111
53	289.217	289.217	289.217	-0.125341	0.0221	0	5		C	19	H	30	N	0	O	2	S	0	13C	0	1.57895	0.105263
54	303.233	303.233	303.233	0.0125754	0.0635	0	5		C	20	H	32	N	0	O	2	S	0	13C	0	1.6	0.1
55	345.28	345.28	345.28	-0.0463227	0.0288	0	5		C	23	H	38	N	0	O	2	S	0	13C	0	1.65217	0.0869565
56	387.327	387.327	387.327	0.139929	0.0225	0	5		C	26	H	44	N	0	O	2	S	0	13C	0	1.69231	0.0769231

## Sheet: O3 
O3 (0.57%)	A.M.W. average :					A.W. average DBE :			A.W. average C# :												A.W. averageH/C	A.W. averageO/C
	319.929					3.66539			19.8751												1.80737	0.178921
	Exp. m/z	Recal m/z	Theor. Mass	Error	Rel. Abundance	Signal2Noise	DBE	Molecular Formula													H/C	O/C
1	187.134	187.134	187.134	0.0964443	0.0258	0	1		C	10	H	20	N	0	O	3	S	0	13C	0	2	0.3
2	201.15	201.15	201.15	-0.0093853	0.1102	0	1		C	11	H	22	N	0	O	3	S	0	13C	0	2	0.272727
3	215.165	215.165	215.165	0.038	0.1734	0	1		C	12	H	24	N	0	O	3	S	0	13C	0	2	0.25
4	229.181	229.181	229.181	-0.00767765	0.0414	0	1		C	13	H	26	N	0	O	3	S	0	13C	0	2	0.230769
5	243.197	243.197	243.197	-0.00697144	0.0437	0	1		C	14	H	28	N	0	O	3	S	0	13C	0	2	0.214286
6	257.212	257.212	257.212	-0.00634219	0.044	0	1		C	15	H	30	N	0	O	3	S	0	13C	0	2	0.2
7	271.228	271.228	271.228	-0.00577798	0.172	0	1		C	16	H	32	N	0	O	3	S	0	13C	0	2	0.1875
8	285.244	285.244	285.244	-0.00526922	0.0426	0	1		C	17	H	34	N	0	O	3	S	0	13C	0	2	0.176471
9	299.259	299.259	299.259	-0.00480811	0.5652	0	1		C	18	H	36	N	0	O	3	S	0	13C	0	2	0.166667
10	313.275	313.275	313.275	0.0275326	0.0362	0	1		C	19	H	38	N	0	O	3	S	0	13C	0	2	0.157895
11	327.29	327.29	327.29	-0.00400436	0.0574	0	1		C	20	H	40	N	0	O	3	S	0	13C	0	2	0.15
12	341.306	341.306	341.306	-0.0329512	0.0394	0	1		C	21	H	42	N	0	O	3	S	0	13C	0	2	0.142857
13	355.322	355.322	355.322	0.0248161	0.099	0	1		C	22	H	44	N	0	O	3	S	0	13C	0	2	0.136364
14	369.337	369.337	369.337	-0.0030275	0.0837	0	1		C	23	H	46	N	0	O	3	S	0	13C	0	2	0.130435
15	383.353	383.353	383.353	-0.0027495	0.3012	0	1		C	24	H	48	N	0	O	3	S	0	13C	0	2	0.125
16	397.369	397.369	397.369	-0.00249111	0.1977	0	1		C	25	H	50	N	0	O	3	S	0	13C	0	2	0.12
17	411.384	411.384	411.384	-0.0265585	0.2482	0	1		C	26	H	52	N	0	O	3	S	0	13C	0	2	0.115385
18	425.4	425.4	425.4	0.0214819	0.0618	0	1		C	27	H	54	N	0	O	3	S	0	13C	0	2	0.111111
19	439.416	439.416	439.416	-0.0245723	0.0606	0	1		C	28	H	56	N	0	O	3	S	0	13C	0	2	0.107143
20	453.431	453.431	453.431	-0.0236713	0.0335	0	1		C	29	H	58	N	0	O	3	S	0	13C	0	2	0.103448
21	467.447	467.447	467.447	0.0199612	0.0649	0	1		C	30	H	60	N	0	O	3	S	0	13C	0	2	0.1
22	481.463	481.463	481.463	0.0402834	0.0351	0	1		C	31	H	62	N	0	O	3	S	0	13C	0	2	0.0967742
23	495.478	495.478	495.478	0.0190908	0.0515	0	1		C	32	H	64	N	0	O	3	S	0	13C	0	2	0.09375
24	509.494	509.494	509.494	-0.0401904	0.0327	0	1		C	33	H	66	N	0	O	3	S	0	13C	0	2	0.0909091
25	523.51	523.51	523.51	0.0565173	0.0288	0	1		C	34	H	68	N	0	O	3	S	0	13C	0	2	0.0882353
26	551.541	551.541	551.541	-0.0730396	0.0242	0	1		C	36	H	72	N	0	O	3	S	0	13C	0	2	0.0833333
27	565.556	565.556	565.557	0.194109	0.0191	0	1		C	37	H	74	N	0	O	3	S	0	13C	0	2	0.0810811
28	199.134	199.134	199.134	0.0404151	0.0551	0	2		C	11	H	20	N	0	O	3	S	0	13C	0	1.81818	0.272727
29	213.15	213.15	213.15	-0.00885692	0.0513	0	2		C	12	H	22	N	0	O	3	S	0	13C	0	1.83333	0.25
30	227.165	227.165	227.165	0.0359927	0.1047	0	2		C	13	H	24	N	0	O	3	S	0	13C	0	1.84615	0.230769
31	241.181	241.181	241.181	-0.0487583	0.0803	0	2		C	14	H	26	N	0	O	3	S	0	13C	0	1.85714	0.214286
32	255.197	255.197	255.197	-0.00664362	0.0455	0	2		C	15	H	28	N	0	O	3	S	0	13C	0	1.86667	0.2
33	269.212	269.212	269.212	-0.00605949	0.128	0	2		C	16	H	30	N	0	O	3	S	0	13C	0	1.875	0.1875
34	283.228	283.228	283.228	-0.00553318	0.0477	0	2		C	17	H	32	N	0	O	3	S	0	13C	0	1.88235	0.176471
35	297.244	297.244	297.244	-0.00505649	1.5795	0	2		C	18	H	34	N	0	O	3	S	0	13C	0	1.88889	0.166667
36	311.259	311.259	311.259	-0.0367503	0.0695	0	2		C	19	H	36	N	0	O	3	S	0	13C	0	1.89474	0.157895
37	325.275	325.275	325.275	-0.0657128	0.0509	0	2		C	20	H	38	N	0	O	3	S	0	13C	0	1.9	0.15
38	339.29	339.29	339.29	-0.033336	0.078	0	2		C	21	H	40	N	0	O	3	S	0	13C	0	1.90476	0.142857
39	353.306	353.306	353.306	0.0247761	0.0417	0	2		C	22	H	42	N	0	O	3	S	0	13C	0	1.90909	0.136364
40	367.322	367.322	367.322	0.0512294	0.0212	0	2		C	23	H	44	N	0	O	3	S	0	13C	0	1.91304	0.130435
41	381.337	381.337	381.337	-0.0553792	0.0395	0	2		C	24	H	46	N	0	O	3	S	0	13C	0	1.91667	0.125
42	395.353	395.353	395.353	0.0226278	0.0227	0	2		C	25	H	48	N	0	O	3	S	0	13C	0	1.92	0.12
43	409.369	409.369	409.369	0.0464376	0.0321	0	2		C	26	H	50	N	0	O	3	S	0	13C	0	1.92308	0.115385
44	423.384	423.384	423.384	-0.0494249	0.0358	0	2		C	27	H	52	N	0	O	3	S	0	13C	0	1.92593	0.111111
45	437.4	437.4	437.4	-0.0705569	0.0211	0	2		C	28	H	54	N	0	O	3	S	0	13C	0	1.92857	0.107143
46	451.416	451.416	451.416	-0.0682242	0.0291	0	2		C	29	H	56	N	0	O	3	S	0	13C	0	1.93103	0.103448
47	465.431	465.431	465.431	-0.0445465	0.0416	0	2		C	30	H	58	N	0	O	3	S	0	13C	0	1.93333	0.1
48	493.463	493.463	493.463	0.0190388	0.038	0	2		C	32	H	62	N	0	O	3	S	0	13C	0	1.9375	0.09375
49	507.478	507.478	507.478	0.0186394	0.04	0	2		C	33	H	64	N	0	O	3	S	0	13C	0	1.93939	0.0909091
50	549.525	549.525	549.525	0.0721559	0.0297	0	2		C	36	H	70	N	0	O	3	S	0	13C	0	1.94444	0.0833333
51	591.572	591.572	591.572	0.118065	0.0206	0	2		C	39	H	76	N	0	O	3	S	0	13C	0	1.94872	0.0769231
52	211.134	211.134	211.134	-0.00924527	0.0386	0	3		C	12	H	20	N	0	O	3	S	0	13C	0	1.66667	0.25
53	225.15	225.15	225.15	0.03603	0.2237	0	3		C	13	H	22	N	0	O	3	S	0	13C	0	1.69231	0.230769
54	239.165	239.165	239.165	-0.00762531	0.1626	0	3		C	14	H	24	N	0	O	3	S	0	13C	0	1.71429	0.214286
55	253.181	253.181	253.181	-0.00694985	0.067	0	3		C	15	H	26	N	0	O	3	S	0	13C	0	1.73333	0.2
56	267.197	267.197	267.197	-0.00634525	0.0648	0	3		C	16	H	28	N	0	O	3	S	0	13C	0	1.75	0.1875
57	281.212	281.212	281.212	-0.0769216	0.0347	0	3		C	17	H	30	N	0	O	3	S	0	13C	0	1.76471	0.176471
58	295.228	295.228	295.228	-0.00530827	0.2752	0	3		C	18	H	32	N	0	O	3	S	0	13C	0	1.77778	0.166667
59	309.244	309.244	309.244	-0.00486028	0.0891	0	3		C	19	H	34	N	0	O	3	S	0	13C	0	1.78947	0.157895
60	323.259	323.259	323.259	-0.00445113	0.0514	0	3		C	20	H	36	N	0	O	3	S	0	13C	0	1.8	0.15
61	337.275	337.275	337.275	-0.00407599	0.0497	0	3		C	21	H	38	N	0	O	3	S	0	13C	0	1.80952	0.142857
62	351.29	351.29	351.29	-0.0321973	0.0546	0	3		C	22	H	40	N	0	O	3	S	0	13C	0	1.81818	0.136364
63	365.306	365.306	365.306	-0.085535	0.0254	0	3		C	23	H	42	N	0	O	3	S	0	13C	0	1.82609	0.130435
64	223.134	223.134	223.134	0.0360681	0.0712	0	4		C	13	H	20	N	0	O	3	S	0	13C	0	1.53846	0.230769
65	237.15	237.15	237.15	0.0342069	0.4818	0	4		C	14	H	22	N	0	O	3	S	0	13C	0	1.57143	0.214286
66	251.165	251.165	251.165	-0.007261	0.1699	0	4		C	15	H	24	N	0	O	3	S	0	13C	0	1.6	0.2
67	265.181	265.181	265.181	-0.00663536	0.0785	0	4		C	16	H	26	N	0	O	3	S	0	13C	0	1.625	0.1875
68	279.197	279.197	279.197	-0.00607253	0.0554	0	4		C	17	H	28	N	0	O	3	S	0	13C	0	1.64706	0.176471
69	293.212	293.212	293.212	-0.0396685	0.1423	0	4		C	18	H	30	N	0	O	3	S	0	13C	0	1.66667	0.166667
70	307.228	307.228	307.228	-0.00510094	0.0526	0	4		C	19	H	32	N	0	O	3	S	0	13C	0	1.68421	0.157895
71	321.244	321.244	321.244	-0.00467872	0.0821	0	4		C	20	H	34	N	0	O	3	S	0	13C	0	1.7	0.15
72	335.259	335.259	335.259	0.0255359	0.0403	0	4		C	21	H	36	N	0	O	3	S	0	13C	0	1.71429	0.142857
73	349.275	349.275	349.275	-0.0325667	0.1199	0	4		C	22	H	38	N	0	O	3	S	0	13C	0	1.72727	0.136364
74	363.29	363.29	363.29	0.0239186	0.0284	0	4		C	23	H	40	N	0	O	3	S	0	13C	0	1.73913	0.130435
75	377.306	377.306	377.306	-0.135822	0.0256	0	4		C	24	H	42	N	0	O	3	S	0	13C	0	1.75	0.125
76	235.134	235.134	235.134	-0.00830161	0.0644	0	5		C	14	H	20	N	0	O	3	S	0	13C	0	1.42857	0.214286
77	249.15	249.15	249.15	-0.00757717	0.3469	0	5		C	15	H	22	N	0	O	3	S	0	13C	0	1.46667	0.2
78	263.165	263.165	263.165	-0.0069299	0.2311	0	5		C	16	H	24	N	0	O	3	S	0	13C	0	1.5	0.1875
79	277.181	277.181	277.181	-0.00634809	0.904	0	5		C	17	H	26	N	0	O	3	S	0	13C	0	1.52941	0.176471
80	291.197	291.197	291.197	-0.00582229	0.1467	0	5		C	18	H	28	N	0	O	3	S	0	13C	0	1.55556	0.166667
81	305.212	305.212	305.212	0.0274193	0.0305	0	5		C	19	H	30	N	0	O	3	S	0	13C	0	1.57895	0.157895
82	319.228	319.228	319.228	-0.00490919	0.0497	0	5		C	20	H	32	N	0	O	3	S	0	13C	0	1.6	0.15
83	333.244	333.244	333.244	-0.00451025	0.0394	0	5		C	21	H	34	N	0	O	3	S	0	13C	0	1.61905	0.142857
84	347.259	347.259	347.259	-0.0041435	0.0368	0	5		C	22	H	36	N	0	O	3	S	0	13C	0	1.63636	0.136364
85	361.275	361.275	361.275	-0.00380522	0.0322	0	5		C	23	H	38	N	0	O	3	S	0	13C	0	1.65217	0.130435
86	389.306	389.306	389.306	-0.0545752	0.0365	0	5		C	25	H	42	N	0	O	3	S	0	13C	0	1.68	0.12
87	403.322	403.322	403.322	-0.0525196	0.0425	0	5		C	26	H	44	N	0	O	3	S	0	13C	0	1.69231	0.115385
88	261.15	261.15	261.15	-0.0455212	0.0358	0	6		C	16	H	22	N	0	O	3	S	0	13C	0	1.375	0.1875
89	275.165	275.165	275.165	-0.0429695	0.024	0	6		C	17	H	24	N	0	O	3	S	0	13C	0	1.41176	0.176471
90	289.181	289.181	289.181	0.0284958	0.0338	0	6		C	18	H	26	N	0	O	3	S	0	13C	0	1.44444	0.166667
91	303.197	303.197	303.197	-0.00559185	0.0316	0	6		C	19	H	28	N	0	O	3	S	0	13C	0	1.47368	0.157895
92	317.212	317.212	317.212	-0.00514258	0.0699	0	6		C	20	H	30	N	0	O	3	S	0	13C	0	1.5	0.15
93	331.228	331.228	331.228	-0.00473133	0.0347	0	6		C	21	H	32	N	0	O	3	S	0	13C	0	1.52381	0.142857
94	345.244	345.244	345.244	-0.265039	0.0247	0	6		C	22	H	34	N	0	O	3	S	0	13C	0	1.54545	0.136364

## Sheet: O4 
O4 (0.68%)	A.M.W. average :					A.W. average DBE :			A.W. average C# :												A.W. averageH/C	A.W. averageO/C
	373.706					4.12268			22.9401												1.75779	0.231585
	Exp. m/z	Recal m/z	Theor. Mass	Error	Rel. Abundance	Signal2Noise	DBE	Molecular Formula													H/C	O/C
1	203.129	203.129	203.129	0.0623622	0.0208	0	1		C	10	H	20	N	0	O	4	S	0	13C	0	2	0.4
2	217.145	217.145	217.145	0.0586324	0.0757	0	1		C	11	H	22	N	0	O	4	S	0	13C	0	2	0.363636
3	231.16	231.16	231.16	0.0553549	0.0442	0	1		C	12	H	24	N	0	O	4	S	0	13C	0	2	0.333333
4	245.176	245.176	245.176	-0.029122	0.0385	0	1		C	13	H	26	N	0	O	4	S	0	13C	0	2	0.307692
5	259.191	259.191	259.191	-0.0272998	0.0271	0	1		C	14	H	28	N	0	O	4	S	0	13C	0	2	0.285714
6	273.207	273.207	273.207	0.0109377	0.047	0	1		C	15	H	30	N	0	O	4	S	0	13C	0	2	0.266667
7	287.223	287.223	287.223	-0.0241889	0.062	0	1		C	16	H	32	N	0	O	4	S	0	13C	0	2	0.25
8	301.238	301.238	301.238	-0.0560468	0.0599	0	1		C	17	H	34	N	0	O	4	S	0	13C	0	2	0.235294
9	315.254	315.254	315.254	-0.0216312	0.218	0	1		C	18	H	36	N	0	O	4	S	0	13C	0	2	0.222222
10	329.27	329.27	329.27	0.00985463	0.1178	0	1		C	19	H	38	N	0	O	4	S	0	13C	0	2	0.210526
11	343.285	343.285	343.285	-0.0777517	0.0304	0	1		C	20	H	40	N	0	O	4	S	0	13C	0	2	0.2
12	357.301	357.301	357.301	-0.0465347	0.0196	0	1		C	21	H	42	N	0	O	4	S	0	13C	0	2	0.190476
13	371.317	371.317	371.317	0.0900505	0.0267	0	1		C	22	H	44	N	0	O	4	S	0	13C	0	2	0.181818
14	399.348	399.348	399.348	0.00892838	0.0253	0	1		C	24	H	48	N	0	O	4	S	0	13C	0	2	0.166667
15	413.364	413.364	413.364	-0.0637945	0.022	0	1		C	25	H	50	N	0	O	4	S	0	13C	0	2	0.16
16	427.379	427.379	427.379	0.0320414	0.0205	0	1		C	26	H	52	N	0	O	4	S	0	13C	0	2	0.153846
17	455.411	455.411	455.411	-0.0355238	0.0192	0	1		C	28	H	56	N	0	O	4	S	0	13C	0	2	0.142857
18	469.426	469.426	469.426	-0.0769317	0.0199	0	1		C	29	H	58	N	0	O	4	S	0	13C	0	2	0.137931
19	483.442	483.442	483.442	0.0495414	0.029	0	1		C	30	H	60	N	0	O	4	S	0	13C	0	2	0.133333
20	497.458	497.458	497.458	-0.0321344	0.0223	0	1		C	31	H	62	N	0	O	4	S	0	13C	0	2	0.129032
21	511.473	511.473	511.473	0.0470771	0.0299	0	1		C	32	H	64	N	0	O	4	S	0	13C	0	2	0.125
22	539.504	539.504	539.504	0.100475	0.0232	0	1		C	34	H	68	N	0	O	4	S	0	13C	0	2	0.117647
23	187.098	187.098	187.098	0.013572	0.025	0	2		C	9	H	16	N	0	O	4	S	0	13C	0	1.77778	0.444444
24	201.113	201.113	201.113	0.0129451	0.0215	0	2		C	10	H	18	N	0	O	4	S	0	13C	0	1.8	0.4
25	229.145	229.145	229.145	-0.0317192	0.0466	0	2		C	12	H	22	N	0	O	4	S	0	13C	0	1.83333	0.333333
26	243.16	243.16	243.16	0.011498	0.3916	0	2		C	13	H	24	N	0	O	4	S	0	13C	0	1.84615	0.307692
27	257.176	257.176	257.176	0.0111208	0.197	0	2		C	14	H	26	N	0	O	4	S	0	13C	0	1.85714	0.285714
28	271.191	271.191	271.191	0.0107825	0.0676	0	2		C	15	H	28	N	0	O	4	S	0	13C	0	1.86667	0.266667
29	285.207	285.207	285.207	-0.0596469	0.0758	0	2		C	16	H	30	N	0	O	4	S	0	13C	0	1.875	0.25
30	299.223	299.223	299.223	0.0102011	0.0659	0	2		C	17	H	32	N	0	O	4	S	0	13C	0	1.88235	0.235294
31	313.238	313.238	313.238	-0.0219751	0.7355	0	2		C	18	H	34	N	0	O	4	S	0	13C	0	1.88889	0.222222
32	327.254	327.254	327.254	-0.020838	0.1374	0	2		C	19	H	36	N	0	O	4	S	0	13C	0	1.89474	0.210526
33	341.27	341.27	341.27	-0.0197942	0.0947	0	2		C	20	H	38	N	0	O	4	S	0	13C	0	1.9	0.2
34	355.285	355.285	355.285	0.00931356	0.0931	0	2		C	21	H	40	N	0	O	4	S	0	13C	0	1.90476	0.190476
35	369.301	369.301	369.301	0.00913377	0.0718	0	2		C	22	H	42	N	0	O	4	S	0	13C	0	1.90909	0.181818
36	383.317	383.317	383.317	-0.0432091	0.0581	0	2		C	23	H	44	N	0	O	4	S	0	13C	0	1.91304	0.173913
37	397.332	397.332	397.332	-0.0163556	0.0898	0	2		C	24	H	46	N	0	O	4	S	0	13C	0	1.91667	0.166667
38	411.348	411.348	411.348	-0.0156424	0.0695	0	2		C	25	H	48	N	0	O	4	S	0	13C	0	1.92	0.16
39	425.364	425.364	425.364	-0.0149762	0.0609	0	2		C	26	H	50	N	0	O	4	S	0	13C	0	1.92308	0.153846
40	439.379	439.379	439.379	0.00840688	0.0731	0	2		C	27	H	52	N	0	O	4	S	0	13C	0	1.92593	0.148148
41	453.395	453.395	453.395	-0.0137674	0.0726	0	2		C	28	H	54	N	0	O	4	S	0	13C	0	1.92857	0.142857
42	467.411	467.411	467.411	0.0295716	0.0579	0	2		C	29	H	56	N	0	O	4	S	0	13C	0	1.93103	0.137931
43	481.426	481.426	481.426	0.00807233	0.0803	0	2		C	30	H	58	N	0	O	4	S	0	13C	0	1.93333	0.133333
44	495.442	495.442	495.442	0.0281574	0.0683	0	2		C	31	H	60	N	0	O	4	S	0	13C	0	1.93548	0.129032
45	509.458	509.458	509.458	0.00787997	0.0616	0	2		C	32	H	62	N	0	O	4	S	0	13C	0	1.9375	0.125
46	523.473	523.473	523.473	0.0268947	0.0696	0	2		C	33	H	64	N	0	O	4	S	0	13C	0	1.93939	0.121212
47	537.489	537.489	537.489	-0.0108974	0.0668	0	2		C	34	H	66	N	0	O	4	S	0	13C	0	1.94118	0.117647
48	551.504	551.504	551.504	0.0257603	0.0408	0	2		C	35	H	68	N	0	O	4	S	0	13C	0	1.94286	0.114286
49	565.52	565.52	565.52	-0.045496	0.0508	0	2		C	36	H	70	N	0	O	4	S	0	13C	0	1.94444	0.111111
50	579.536	579.536	579.536	0.00748049	0.0467	0	2		C	37	H	72	N	0	O	4	S	0	13C	0	1.94595	0.108108
51	593.551	593.551	593.551	0.0411074	0.0331	0	2		C	38	H	74	N	0	O	4	S	0	13C	0	1.94737	0.105263
52	607.567	607.567	607.567	0.0567238	0.0423	0	2		C	39	H	76	N	0	O	4	S	0	13C	0	1.94872	0.102564
53	621.583	621.583	621.583	0.0555479	0.0382	0	2		C	40	H	78	N	0	O	4	S	0	13C	0	1.95	0.1
54	635.598	635.598	635.598	0.148823	0.0237	0	2		C	41	H	80	N	0	O	4	S	0	13C	0	1.95122	0.097561
55	649.614	649.614	649.614	0.130317	0.0282	0	2		C	42	H	82	N	0	O	4	S	0	13C	0	1.95238	0.0952381
56	663.63	663.63	663.63	0.0673871	0.0343	0	2		C	43	H	84	N	0	O	4	S	0	13C	0	1.95349	0.0930233
57	691.661	691.661	691.661	0.0359256	0.027	0	2		C	45	H	88	N	0	O	4	S	0	13C	0	1.95556	0.0888889
58	705.677	705.677	705.677	0.0778153	0.0327	0	2		C	46	H	90	N	0	O	4	S	0	13C	0	1.95652	0.0869565
59	747.723	747.723	747.724	0.140567	0.0207	0	2		C	49	H	96	N	0	O	4	S	0	13C	0	1.95918	0.0816327
60	213.113	213.113	213.113	0.19991	0.0199	0	3		C	11	H	18	N	0	O	4	S	0	13C	0	1.63636	0.363636
61	227.129	227.129	227.129	-0.076311	0.0216	0	3		C	12	H	20	N	0	O	4	S	0	13C	0	1.66667	0.333333
62	241.145	241.145	241.145	0.0113281	0.2698	0	3		C	13	H	22	N	0	O	4	S	0	13C	0	1.69231	0.307692
63	255.16	255.16	255.16	0.0109572	0.2859	0	3		C	14	H	24	N	0	O	4	S	0	13C	0	1.71429	0.285714
64	269.176	269.176	269.176	-0.0265254	0.1988	0	3		C	15	H	26	N	0	O	4	S	0	13C	0	1.73333	0.266667
65	283.191	283.191	283.191	0.0103256	0.2738	0	3		C	16	H	28	N	0	O	4	S	0	13C	0	1.75	0.25
66	297.207	297.207	297.207	0.0100545	0.1025	0	3		C	17	H	30	N	0	O	4	S	0	13C	0	1.76471	0.235294
67	311.223	311.223	311.223	0.0098078	0.3233	0	3		C	18	H	32	N	0	O	4	S	0	13C	0	1.77778	0.222222
68	325.238	325.238	325.238	0.00958235	0.0934	0	3		C	19	H	34	N	0	O	4	S	0	13C	0	1.78947	0.210526
69	339.254	339.254	339.254	-0.0201009	0.2266	0	3		C	20	H	36	N	0	O	4	S	0	13C	0	1.8	0.2
70	353.27	353.27	353.27	-0.0474288	0.0815	0	3		C	21	H	38	N	0	O	4	S	0	13C	0	1.80952	0.190476
71	367.285	367.285	367.285	0.0634628	0.0523	0	3		C	22	H	40	N	0	O	4	S	0	13C	0	1.81818	0.181818
72	381.301	381.301	381.301	0.00884632	0.0426	0	3		C	23	H	42	N	0	O	4	S	0	13C	0	1.82609	0.173913
73	395.317	395.317	395.317	0.00869493	0.0559	0	3		C	24	H	44	N	0	O	4	S	0	13C	0	1.83333	0.166667
74	409.332	409.332	409.332	-0.0403061	0.0309	0	3		C	25	H	46	N	0	O	4	S	0	13C	0	1.84	0.16
75	423.348	423.348	423.348	0.00842222	0.0571	0	3		C	26	H	48	N	0	O	4	S	0	13C	0	1.84615	0.153846
76	437.364	437.364	437.364	0.0768918	0.0416	0	3		C	27	H	50	N	0	O	4	S	0	13C	0	1.85185	0.148148
77	451.379	451.379	451.379	0.0303377	0.0259	0	3		C	28	H	52	N	0	O	4	S	0	13C	0	1.85714	0.142857
78	465.395	465.395	465.395	0.0295619	0.0241	0	3		C	29	H	54	N	0	O	4	S	0	13C	0	1.86207	0.137931
79	479.411	479.411	479.411	0.0288314	0.0292	0	3		C	30	H	56	N	0	O	4	S	0	13C	0	1.86667	0.133333
80	493.426	493.426	493.426	0.129475	0.0221	0	3		C	31	H	58	N	0	O	4	S	0	13C	0	1.87097	0.129032
81	507.442	507.442	507.442	0.126025	0.0204	0	3		C	32	H	60	N	0	O	4	S	0	13C	0	1.875	0.125
82	535.473	535.473	535.473	0.138342	0.0253	0	3		C	34	H	64	N	0	O	4	S	0	13C	0	1.88235	0.117647
83	549.489	549.489	549.489	-0.210845	0.0208	0	3		C	35	H	66	N	0	O	4	S	0	13C	0	1.88571	0.114286
84	563.505	563.505	563.504	-0.0635187	0.0237	0	3		C	36	H	68	N	0	O	4	S	0	13C	0	1.88889	0.111111
85	239.129	239.129	239.129	0.0529738	0.0521	0	4		C	13	H	20	N	0	O	4	S	0	13C	0	1.53846	0.307692
86	253.145	253.145	253.145	0.0107911	0.1189	0	4		C	14	H	22	N	0	O	4	S	0	13C	0	1.57143	0.285714
87	267.16	267.16	267.16	-0.0269657	0.2616	0	4		C	15	H	24	N	0	O	4	S	0	13C	0	1.6	0.266667
88	281.176	281.176	281.176	0.0101715	0.0847	0	4		C	16	H	26	N	0	O	4	S	0	13C	0	1.625	0.25
89	295.191	295.191	295.191	0.00990588	0.0846	0	4		C	17	H	28	N	0	O	4	S	0	13C	0	1.64706	0.235294
90	309.207	309.207	309.207	0.0096643	0.152	0	4		C	18	H	30	N	0	O	4	S	0	13C	0	1.66667	0.222222
91	323.223	323.223	323.223	0.00944367	0.0957	0	4		C	19	H	32	N	0	O	4	S	0	13C	0	1.68421	0.210526
92	337.238	337.238	337.238	0.00924138	0.1139	0	4		C	20	H	34	N	0	O	4	S	0	13C	0	1.7	0.2
93	351.254	351.254	351.254	-0.0194142	0.0832	0	4		C	21	H	36	N	0	O	4	S	0	13C	0	1.71429	0.190476
94	365.27	365.27	365.27	-0.0458707	0.052	0	4		C	22	H	38	N	0	O	4	S	0	13C	0	1.72727	0.181818
95	379.285	379.285	379.285	-0.0176411	0.038	0	4		C	23	H	40	N	0	O	4	S	0	13C	0	1.73913	0.173913
96	393.301	393.301	393.301	-0.0422752	0.0485	0	4		C	24	H	42	N	0	O	4	S	0	13C	0	1.75	0.166667
97	407.317	407.317	407.317	0.00843877	0.0269	0	4		C	25	H	44	N	0	O	4	S	0	13C	0	1.76	0.16
98	421.332	421.332	421.332	0.00831028	0.0267	0	4		C	26	H	46	N	0	O	4	S	0	13C	0	1.76923	0.153846
99	435.348	435.348	435.348	-0.129631	0.0219	0	4		C	27	H	48	N	0	O	4	S	0	13C	0	1.77778	0.148148
100	449.364	449.364	449.364	0.0748384	0.0209	0	4		C	28	H	50	N	0	O	4	S	0	13C	0	1.78571	0.142857
101	477.395	477.395	477.395	0.238289	0.0207	0	4		C	30	H	54	N	0	O	4	S	0	13C	0	1.8	0.133333
102	491.411	491.411	491.411	0.0688265	0.0195	0	4		C	31	H	56	N	0	O	4	S	0	13C	0	1.80645	0.129032
103	561.489	561.489	561.489	-0.0104316	0.0522	0	4		C	36	H	66	N	0	O	4	S	0	13C	0	1.83333	0.111111
104	251.129	251.129	251.129	0.0504425	0.0359	0	5		C	14	H	20	N	0	O	4	S	0	13C	0	1.42857	0.285714
105	265.145	265.145	265.145	0.0103027	0.3156	0	5		C	15	H	22	N	0	O	4	S	0	13C	0	1.46667	0.266667
106	279.16	279.16	279.16	0.0100152	0.0977	0	5		C	16	H	24	N	0	O	4	S	0	13C	0	1.5	0.25
107	293.176	293.176	293.176	-0.024354	1.692	0	5		C	17	H	26	N	0	O	4	S	0	13C	0	1.52941	0.235294
108	307.191	307.191	307.191	0.00951892	0.1045	0	5		C	18	H	28	N	0	O	4	S	0	13C	0	1.55556	0.222222
109	321.207	321.207	321.207	0.00930325	0.2223	0	5		C	19	H	30	N	0	O	4	S	0	13C	0	1.57895	0.210526
110	335.223	335.223	335.223	-0.0207253	0.1286	0	5		C	20	H	32	N	0	O	4	S	0	13C	0	1.6	0.2
111	349.238	349.238	349.238	-0.0197099	0.0644	0	5		C	21	H	34	N	0	O	4	S	0	13C	0	1.61905	0.190476
112	363.254	363.254	363.254	0.0087561	0.0594	0	5		C	22	H	36	N	0	O	4	S	0	13C	0	1.63636	0.181818
113	377.27	377.27	377.27	0.0351071	0.041	0	5		C	23	H	38	N	0	O	4	S	0	13C	0	1.65217	0.173913
114	391.285	391.285	391.285	-0.0171001	0.0392	0	5		C	24	H	40	N	0	O	4	S	0	13C	0	1.66667	0.166667
115	405.301	405.301	405.301	-0.0656966	0.024	0	5		C	25	H	42	N	0	O	4	S	0	13C	0	1.68	0.16
116	419.317	419.317	419.317	-0.0156511	0.0289	0	5		C	26	H	44	N	0	O	4	S	0	13C	0	1.69231	0.153846
117	433.332	433.332	433.332	-0.107305	0.0243	0	5		C	27	H	46	N	0	O	4	S	0	13C	0	1.7037	0.148148
118	447.348	447.348	447.348	-0.260277	0.0245	0	5		C	28	H	48	N	0	O	4	S	0	13C	0	1.71429	0.142857
119	559.473	559.473	559.473	0.00729016	0.1855	0	5		C	36	H	64	N	0	O	4	S	0	13C	0	1.77778	0.111111
120	601.52	601.52	601.52	0.00710046	0.0423	0	5		C	39	H	70	N	0	O	4	S	0	13C	0	1.79487	0.102564
121	277.145	277.145	277.145	0.00985663	0.0223	0	6		C	16	H	22	N	0	O	4	S	0	13C	0	1.375	0.25
122	291.16	291.16	291.16	0.0439478	0.0666	0	6		C	17	H	24	N	0	O	4	S	0	13C	0	1.41176	0.235294
123	305.176	305.176	305.176	0.00937161	0.0666	0	6		C	18	H	26	N	0	O	4	S	0	13C	0	1.44444	0.222222
124	319.191	319.191	319.191	-0.0221681	0.0431	0	6		C	19	H	28	N	0	O	4	S	0	13C	0	1.47368	0.210526
125	333.207	333.207	333.207	0.00896821	0.0977	0	6		C	20	H	30	N	0	O	4	S	0	13C	0	1.5	0.2
126	347.223	347.223	347.223	0.0375909	0.0345	0	6		C	21	H	32	N	0	O	4	S	0	13C	0	1.52381	0.190476
127	361.238	361.238	361.238	0.0639925	0.0338	0	6		C	22	H	34	N	0	O	4	S	0	13C	0	1.54545	0.181818
128	375.254	375.254	375.254	-0.0714697	0.0239	0	6		C	23	H	36	N	0	O	4	S	0	13C	0	1.56522	0.173913
129	389.27	389.27	389.27	-0.0430426	0.0245	0	6		C	24	H	38	N	0	O	4	S	0	13C	0	1.58333	0.166667
130	403.285	403.285	403.285	-0.165369	0.0228	0	6		C	25	H	40	N	0	O	4	S	0	13C	0	1.6	0.16
131	431.317	431.317	431.317	0.0079692	0.0281	0	6		C	27	H	44	N	0	O	4	S	0	13C	0	1.62963	0.148148
132	557.458	557.458	557.458	0.02514	0.2561	0	6		C	36	H	62	N	0	O	4	S	0	13C	0	1.72222	0.111111
133	289.145	289.145	289.145	-0.0251372	0.0194	0	7		C	17	H	22	N	0	O	4	S	0	13C	0	1.29412	0.235294
134	317.176	317.176	317.176	-0.0855677	0.0295	0	7		C	19	H	26	N	0	O	4	S	0	13C	0	1.36842	0.210526
135	331.192	331.192	331.191	-0.0515589	0.0408	0	7		C	20	H	28	N	0	O	4	S	0	13C	0	1.4	0.2
136	359.223	359.223	359.223	0.00849726	0.0214	0	7		C	22	H	32	N	0	O	4	S	0	13C	0	1.45455	0.181818
137	401.27	401.27	401.27	-0.0168345	0.0195	0	7		C	25	H	38	N	0	O	4	S	0	13C	0	1.52	0.16
138	555.442	555.442	555.442	0.0251158	0.0363	0	7		C	36	H	60	N	0	O	4	S	0	13C	0	1.66667	0.111111
139	583.473	583.473	583.473	0.024129	0.0226	0	7		C	38	H	64	N	0	O	4	S	0	13C	0	1.68421	0.105263

## Sheet: O5 
O5 (0.63%)	A.M.W. average :					A.W. average DBE :			A.W. average C# :												A.W. averageH/C	A.W. averageO/C
	396.652					4.58629			23.3838												1.71739	0.251541
	Exp. m/z	Recal m/z	Theor. Mass	Error	Rel. Abundance	Signal2Noise	DBE	Molecular Formula													H/C	O/C
1	245.139	245.139	245.139	0.0707812	0.0193	0	2		C	12	H	22	N	0	O	5	S	0	13C	0	1.83333	0.416667
2	259.155	259.155	259.155	0.0286138	0.0375	0	2		C	13	H	24	N	0	O	5	S	0	13C	0	1.84615	0.384615
3	273.171	273.171	273.171	-0.00922665	0.0496	0	2		C	14	H	26	N	0	O	5	S	0	13C	0	1.85714	0.357143
4	287.186	287.186	287.186	-0.0433736	0.0425	0	2		C	15	H	28	N	0	O	5	S	0	13C	0	1.86667	0.333333
5	301.202	301.202	301.202	0.0252582	0.0497	0	2		C	16	H	30	N	0	O	5	S	0	13C	0	1.875	0.3125
6	315.218	315.218	315.218	0.0243386	0.0298	0	2		C	17	H	32	N	0	O	5	S	0	13C	0	1.88235	0.294118
7	329.233	329.233	329.233	-0.00687625	1.0001	0	2		C	18	H	34	N	0	O	5	S	0	13C	0	1.88889	0.277778
8	343.249	343.249	343.249	-0.00640861	0.0901	0	2		C	19	H	36	N	0	O	5	S	0	13C	0	1.89474	0.263158
9	357.265	357.265	357.265	-0.00597767	0.0872	0	2		C	20	H	38	N	0	O	5	S	0	13C	0	1.9	0.25
10	371.28	371.28	371.28	-0.0594469	0.0333	0	2		C	21	H	40	N	0	O	5	S	0	13C	0	1.90476	0.238095
11	385.296	385.296	385.296	-0.00520984	0.0393	0	2		C	22	H	42	N	0	O	5	S	0	13C	0	1.90909	0.227273
12	399.312	399.312	399.312	-0.0299094	0.0389	0	2		C	23	H	44	N	0	O	5	S	0	13C	0	1.91304	0.217391
13	413.327	413.327	413.327	0.0196477	0.0422	0	2		C	24	H	46	N	0	O	5	S	0	13C	0	1.91667	0.208333
14	427.343	427.343	427.343	0.0191534	0.0473	0	2		C	25	H	48	N	0	O	5	S	0	13C	0	1.92	0.2
15	441.359	441.359	441.359	0.0413479	0.0448	0	2		C	26	H	50	N	0	O	5	S	0	13C	0	1.92308	0.192308
16	455.374	455.374	455.374	-0.0695837	0.0465	0	2		C	27	H	52	N	0	O	5	S	0	13C	0	1.92593	0.185185
17	469.39	469.39	469.39	-0.00345659	0.0376	0	2		C	28	H	54	N	0	O	5	S	0	13C	0	1.92857	0.178571
18	483.405	483.405	483.405	0.0174629	0.0399	0	2		C	29	H	56	N	0	O	5	S	0	13C	0	1.93103	0.172414
19	497.421	497.421	497.421	0.0170998	0.0485	0	2		C	30	H	58	N	0	O	5	S	0	13C	0	1.93333	0.166667
20	511.437	511.437	511.437	0.0363093	0.0429	0	2		C	31	H	60	N	0	O	5	S	0	13C	0	1.93548	0.16129
21	525.452	525.452	525.452	-0.0216307	0.0403	0	2		C	32	H	62	N	0	O	5	S	0	13C	0	1.9375	0.15625
22	539.468	539.468	539.468	0.0531972	0.0383	0	2		C	33	H	64	N	0	O	5	S	0	13C	0	1.93939	0.151515
23	553.484	553.484	553.484	0.051966	0.0492	0	2		C	34	H	66	N	0	O	5	S	0	13C	0	1.94118	0.147059
24	567.499	567.499	567.499	-0.0373102	0.0232	0	2		C	35	H	68	N	0	O	5	S	0	13C	0	1.94286	0.142857
25	581.515	581.515	581.515	-0.0534971	0.0454	0	2		C	36	H	70	N	0	O	5	S	0	13C	0	1.94444	0.138889
26	595.531	595.531	595.531	-0.152881	0.0347	0	2		C	37	H	72	N	0	O	5	S	0	13C	0	1.94595	0.135135
27	609.546	609.546	609.546	0.11323	0.0223	0	2		C	38	H	74	N	0	O	5	S	0	13C	0	1.94737	0.131579
28	623.562	623.562	623.562	0.0626771	0.0252	0	2		C	39	H	76	N	0	O	5	S	0	13C	0	1.94872	0.128205
29	637.578	637.578	637.578	0.0143468	0.0248	0	2		C	40	H	78	N	0	O	5	S	0	13C	0	1.95	0.125
30	665.609	665.609	665.609	-0.151327	0.0205	0	2		C	42	H	82	N	0	O	5	S	0	13C	0	1.95238	0.119048
31	679.625	679.625	679.625	0.0284563	0.022	0	2		C	43	H	84	N	0	O	5	S	0	13C	0	1.95349	0.116279
32	707.656	707.656	707.656	-0.000751933	0.0195	0	2		C	45	H	88	N	0	O	5	S	0	13C	0	1.95556	0.111111
33	735.687	735.687	735.687	-0.0685126	0.0186	0	2		C	47	H	92	N	0	O	5	S	0	13C	0	1.95745	0.106383
34	749.703	749.703	749.703	0.0262241	0.0274	0	2		C	48	H	94	N	0	O	5	S	0	13C	0	1.95833	0.104167
35	805.766	805.766	805.765	-0.136619	0.02	0	2		C	52	H	102	N	0	O	5	S	0	13C	0	1.96154	0.0961538
36	257.139	257.139	257.139	-0.0103008	0.043	0	3		C	13	H	22	N	0	O	5	S	0	13C	0	1.69231	0.384615
37	271.155	271.155	271.155	-0.00953178	0.2035	0	3		C	14	H	24	N	0	O	5	S	0	13C	0	1.71429	0.357143
38	285.171	285.171	285.171	-0.0439051	0.0731	0	3		C	15	H	26	N	0	O	5	S	0	13C	0	1.73333	0.333333
39	299.186	299.186	299.186	-0.00820997	0.0653	0	3		C	16	H	28	N	0	O	5	S	0	13C	0	1.75	0.3125
40	313.202	313.202	313.202	-0.00763779	0.0718	0	3		C	17	H	30	N	0	O	5	S	0	13C	0	1.76471	0.294118
41	327.218	327.218	327.218	-0.00711462	0.1459	0	3		C	18	H	32	N	0	O	5	S	0	13C	0	1.77778	0.277778
42	341.233	341.233	341.233	-0.00663443	0.1233	0	3		C	19	H	34	N	0	O	5	S	0	13C	0	1.78947	0.263158
43	355.249	355.249	355.249	-0.00619214	0.3088	0	3		C	20	H	36	N	0	O	5	S	0	13C	0	1.8	0.25
44	369.265	369.265	369.265	0.0212974	0.0776	0	3		C	21	H	38	N	0	O	5	S	0	13C	0	1.80952	0.238095
45	383.28	383.28	383.28	-0.0314951	0.0568	0	3		C	22	H	40	N	0	O	5	S	0	13C	0	1.81818	0.227273
46	397.296	397.296	397.296	0.0452878	0.0406	0	3		C	23	H	42	N	0	O	5	S	0	13C	0	1.82609	0.217391
47	411.312	411.312	411.312	-0.0533493	0.0612	0	3		C	24	H	44	N	0	O	5	S	0	13C	0	1.83333	0.208333
48	425.327	425.327	425.327	-0.0279292	0.0629	0	3		C	25	H	46	N	0	O	5	S	0	13C	0	1.84	0.2
49	439.343	439.343	439.343	-0.0268922	0.0625	0	3		C	26	H	48	N	0	O	5	S	0	13C	0	1.84615	0.192308
50	453.359	453.359	453.359	-0.00386178	0.0524	0	3		C	27	H	50	N	0	O	5	S	0	13C	0	1.85185	0.185185
51	467.374	467.374	467.374	-0.046401	0.0504	0	3		C	28	H	52	N	0	O	5	S	0	13C	0	1.85714	0.178571
52	481.39	481.39	481.39	-0.0449168	0.0352	0	3		C	29	H	54	N	0	O	5	S	0	13C	0	1.86207	0.172414
53	495.406	495.406	495.405	-0.0435166	0.036	0	3		C	30	H	56	N	0	O	5	S	0	13C	0	1.86667	0.166667
54	509.421	509.421	509.421	-0.0421934	0.0307	0	3		C	31	H	58	N	0	O	5	S	0	13C	0	1.87097	0.16129
55	523.437	523.437	523.437	-0.0218366	0.0315	0	3		C	32	H	60	N	0	O	5	S	0	13C	0	1.875	0.15625
56	537.452	537.452	537.452	-0.0397541	0.0317	0	3		C	33	H	62	N	0	O	5	S	0	13C	0	1.87879	0.151515
57	551.468	551.468	551.468	-0.020494	0.0304	0	3		C	34	H	64	N	0	O	5	S	0	13C	0	1.88235	0.147059
58	565.484	565.484	565.484	-0.267448	0.0222	0	3		C	35	H	66	N	0	O	5	S	0	13C	0	1.88571	0.142857
59	579.499	579.499	579.499	-0.0537939	0.0287	0	3		C	36	H	68	N	0	O	5	S	0	13C	0	1.88889	0.138889
60	621.546	621.546	621.546	0.143222	0.0213	0	3		C	39	H	74	N	0	O	5	S	0	13C	0	1.89744	0.128205
61	635.562	635.562	635.562	0.0772278	0.0224	0	3		C	40	H	76	N	0	O	5	S	0	13C	0	1.9	0.125
62	269.139	269.139	269.139	-0.00984148	0.0441	0	4		C	14	H	22	N	0	O	5	S	0	13C	0	1.57143	0.357143
63	283.155	283.155	283.155	-0.00912782	0.091	0	4		C	15	H	24	N	0	O	5	S	0	13C	0	1.6	0.333333
64	297.171	297.171	297.171	-0.00848149	0.1921	0	4		C	16	H	26	N	0	O	5	S	0	13C	0	1.625	0.3125
65	311.186	311.186	311.186	-0.00789337	0.1521	0	4		C	17	H	28	N	0	O	5	S	0	13C	0	1.64706	0.294118
66	325.202	325.202	325.202	-0.00735595	0.1357	0	4		C	18	H	30	N	0	O	5	S	0	13C	0	1.66667	0.277778
67	339.218	339.218	339.218	-0.00686294	0.2172	0	4		C	19	H	32	N	0	O	5	S	0	13C	0	1.68421	0.263158
68	353.233	353.233	353.233	-0.0347189	0.12	0	4		C	20	H	34	N	0	O	5	S	0	13C	0	1.7	0.25
69	367.249	367.249	367.249	0.0212397	0.1327	0	4		C	21	H	36	N	0	O	5	S	0	13C	0	1.71429	0.238095
70	381.265	381.265	381.265	-0.00560138	0.0537	0	4		C	22	H	38	N	0	O	5	S	0	13C	0	1.72727	0.227273
71	395.28	395.28	395.28	-0.030539	0.1346	0	4		C	23	H	40	N	0	O	5	S	0	13C	0	1.73913	0.217391
72	409.296	409.296	409.296	0.04396	0.0574	0	4		C	24	H	42	N	0	O	5	S	0	13C	0	1.75	0.208333
73	423.312	423.312	423.312	-0.00459045	0.0421	0	4		C	25	H	44	N	0	O	5	S	0	13C	0	1.76	0.2
74	437.327	437.327	437.327	-0.0271628	0.0374	0	4		C	26	H	46	N	0	O	5	S	0	13C	0	1.76923	0.192308
75	451.343	451.343	451.343	0.0624472	0.0373	0	4		C	27	H	48	N	0	O	5	S	0	13C	0	1.77778	0.185185
76	465.359	465.359	465.359	-0.025251	0.0278	0	4		C	28	H	50	N	0	O	5	S	0	13C	0	1.78571	0.178571
77	479.374	479.374	479.374	-0.0035184	0.0256	0	4		C	29	H	52	N	0	O	5	S	0	13C	0	1.7931	0.172414
78	493.39	493.39	493.39	0.0575154	0.0197	0	4		C	30	H	54	N	0	O	5	S	0	13C	0	1.8	0.166667
79	549.453	549.453	549.452	-0.129886	0.0231	0	4		C	34	H	62	N	0	O	5	S	0	13C	0	1.82353	0.147059
80	577.484	577.484	577.484	0.0324898	0.036	0	4		C	36	H	66	N	0	O	5	S	0	13C	0	1.83333	0.138889
81	281.139	281.139	281.139	0.0261481	0.0466	0	5		C	15	H	22	N	0	O	5	S	0	13C	0	1.46667	0.333333
82	295.155	295.155	295.155	-0.0426372	0.0838	0	5		C	16	H	24	N	0	O	5	S	0	13C	0	1.5	0.3125
83	309.171	309.171	309.171	-0.00815229	0.133	0	5		C	17	H	26	N	0	O	5	S	0	13C	0	1.52941	0.294118
84	323.186	323.186	323.186	-0.00760029	0.0753	0	5		C	18	H	28	N	0	O	5	S	0	13C	0	1.55556	0.277778
85	337.202	337.202	337.202	-0.00709417	0.1743	0	5		C	19	H	30	N	0	O	5	S	0	13C	0	1.57895	0.263158
86	351.218	351.218	351.218	-0.00662845	0.1877	0	5		C	20	H	32	N	0	O	5	S	0	13C	0	1.6	0.25
87	365.233	365.233	365.233	-0.00619848	2.1784	0	5		C	21	H	34	N	0	O	5	S	0	13C	0	1.61905	0.238095
88	379.249	379.249	379.249	-0.00580028	0.3129	0	5		C	22	H	36	N	0	O	5	S	0	13C	0	1.63636	0.227273
89	393.265	393.265	393.265	-0.0308586	0.2542	0	5		C	23	H	38	N	0	O	5	S	0	13C	0	1.65217	0.217391
90	407.28	407.28	407.28	0.019467	0.0671	0	5		C	24	H	40	N	0	O	5	S	0	13C	0	1.66667	0.208333
91	421.296	421.296	421.296	0.0189716	0.0477	0	5		C	25	H	42	N	0	O	5	S	0	13C	0	1.68	0.2
92	435.312	435.312	435.312	-0.119324	0.046	0	5		C	26	H	44	N	0	O	5	S	0	13C	0	1.69231	0.192308
93	449.327	449.327	449.327	-0.00418192	0.1129	0	5		C	27	H	46	N	0	O	5	S	0	13C	0	1.7037	0.185185
94	463.343	463.343	463.343	0.0824122	0.0286	0	5		C	28	H	48	N	0	O	5	S	0	13C	0	1.71429	0.178571
95	477.359	477.359	477.359	0.0801268	0.0285	0	5		C	29	H	50	N	0	O	5	S	0	13C	0	1.72414	0.172414
96	491.374	491.374	491.374	-0.00343248	0.0849	0	5		C	30	H	52	N	0	O	5	S	0	13C	0	1.73333	0.166667
97	575.468	575.468	575.468	-0.0196393	0.0419	0	5		C	36	H	64	N	0	O	5	S	0	13C	0	1.77778	0.138889
98	293.139	293.139	293.139	-0.00903573	0.0213	0	6		C	16	H	22	N	0	O	5	S	0	13C	0	1.375	0.3125
99	307.155	307.155	307.155	-0.00841461	0.0919	0	6		C	17	H	24	N	0	O	5	S	0	13C	0	1.41176	0.294118
100	321.171	321.171	321.171	-0.00784769	0.0429	0	6		C	18	H	26	N	0	O	5	S	0	13C	0	1.44444	0.277778
101	335.186	335.186	335.186	-0.00732819	0.0684	0	6		C	19	H	28	N	0	O	5	S	0	13C	0	1.47368	0.263158
102	349.202	349.202	349.202	-0.00685039	0.3751	0	6		C	20	H	30	N	0	O	5	S	0	13C	0	1.5	0.25
103	363.218	363.218	363.218	-0.00640946	0.0894	0	6		C	21	H	32	N	0	O	5	S	0	13C	0	1.52381	0.238095
104	377.233	377.233	377.233	-0.0060013	0.0516	0	6		C	22	H	34	N	0	O	5	S	0	13C	0	1.54545	0.227273
105	391.249	391.249	391.249	-0.0311815	0.0511	0	6		C	23	H	36	N	0	O	5	S	0	13C	0	1.56522	0.217391
106	405.265	405.265	405.265	0.0194056	0.0543	0	6		C	24	H	38	N	0	O	5	S	0	13C	0	1.58333	0.208333
107	419.28	419.28	419.28	0.0427602	0.04	0	6		C	25	H	40	N	0	O	5	S	0	13C	0	1.6	0.2
108	433.296	433.296	433.296	0.0184462	0.0434	0	6		C	26	H	42	N	0	O	5	S	0	13C	0	1.61538	0.192308
109	447.312	447.312	447.312	0.0180116	0.0448	0	6		C	27	H	44	N	0	O	5	S	0	13C	0	1.62963	0.185185
110	461.327	461.327	461.327	0.0609566	0.0485	0	6		C	28	H	46	N	0	O	5	S	0	13C	0	1.64286	0.178571
111	475.343	475.343	475.343	-0.00381811	0.0252	0	6		C	29	H	48	N	0	O	5	S	0	13C	0	1.65517	0.172414
112	489.359	489.359	489.359	-0.105752	0.0278	0	6		C	30	H	50	N	0	O	5	S	0	13C	0	1.66667	0.166667
113	573.452	573.452	573.452	-0.0895731	0.0503	0	6		C	36	H	62	N	0	O	5	S	0	13C	0	1.72222	0.138889
114	319.155	319.155	319.155	-0.00809823	0.0208	0	7		C	18	H	24	N	0	O	5	S	0	13C	0	1.33333	0.277778
115	333.171	333.171	333.171	-0.0375797	0.0532	0	7		C	19	H	26	N	0	O	5	S	0	13C	0	1.36842	0.263158
116	347.186	347.186	347.186	-0.0358779	0.0403	0	7		C	20	H	28	N	0	O	5	S	0	13C	0	1.4	0.25
117	361.202	361.202	361.202	-0.0896788	0.0312	0	7		C	21	H	30	N	0	O	5	S	0	13C	0	1.42857	0.238095
118	389.233	389.233	389.233	-0.00581628	0.0264	0	7		C	23	H	34	N	0	O	5	S	0	13C	0	1.47826	0.217391
119	403.249	403.249	403.249	-0.00545507	0.0303	0	7		C	24	H	36	N	0	O	5	S	0	13C	0	1.5	0.208333
120	417.265	417.265	417.265	-0.0530493	0.0405	0	7		C	25	H	38	N	0	O	5	S	0	13C	0	1.52	0.2
121	431.28	431.28	431.28	-0.00480307	0.0206	0	7		C	26	H	40	N	0	O	5	S	0	13C	0	1.53846	0.192308
122	445.296	445.296	445.296	-0.0494218	0.0341	0	7		C	27	H	42	N	0	O	5	S	0	13C	0	1.55556	0.185185
123	459.312	459.312	459.312	0.0393128	0.0274	0	7		C	28	H	44	N	0	O	5	S	0	13C	0	1.57143	0.178571
124	473.327	473.327	473.327	0.0594112	0.037	0	7		C	29	H	46	N	0	O	5	S	0	13C	0	1.58621	0.172414
125	515.374	515.374	515.374	-0.00327263	0.0218	0	7		C	32	H	52	N	0	O	5	S	0	13C	0	1.625	0.15625

## Sheet: O6 
O6 (0.82%)	A.M.W. average :					A.W. average DBE :			A.W. average C# :												A.W. averageH/C	A.W. averageO/C
	409.864					4.92084			23.2097												1.67495	0.291358
	Exp. m/z	Recal m/z	Theor. Mass	Error	Rel. Abundance	Signal2Noise	DBE	Molecular Formula													H/C	O/C
1	289.166	289.166	289.166	-0.0273231	0.0267	0	2		C	14	H	26	N	0	O	6	S	0	13C	0	1.85714	0.428571
2	303.181	303.181	303.181	-0.0258484	0.193	0	2		C	15	H	28	N	0	O	6	S	0	13C	0	1.86667	0.4
3	317.197	317.197	317.197	0.0385483	0.0304	0	2		C	16	H	30	N	0	O	6	S	0	13C	0	1.875	0.375
4	331.213	331.213	331.213	0.0371107	0.0201	0	2		C	17	H	32	N	0	O	6	S	0	13C	0	1.88235	0.352941
5	345.228	345.228	345.228	-0.0221428	0.0747	0	2		C	18	H	34	N	0	O	6	S	0	13C	0	1.88889	0.333333
6	359.244	359.244	359.244	-0.104609	0.034	0	2		C	19	H	36	N	0	O	6	S	0	13C	0	1.89474	0.315789
7	373.26	373.26	373.26	0.0334458	0.0293	0	2		C	20	H	38	N	0	O	6	S	0	13C	0	1.9	0.3
8	387.275	387.275	387.275	0.00657953	0.0259	0	2		C	21	H	40	N	0	O	6	S	0	13C	0	1.90476	0.285714
9	401.291	401.291	401.291	-0.01841	0.0204	0	2		C	22	H	42	N	0	O	6	S	0	13C	0	1.90909	0.272727
10	429.322	429.322	429.322	0.00638334	0.1099	0	2		C	24	H	46	N	0	O	6	S	0	13C	0	1.91667	0.25
11	443.338	443.338	443.338	0.0739947	0.0287	0	2		C	25	H	48	N	0	O	6	S	0	13C	0	1.92	0.24
12	457.353	457.353	457.353	0.0281375	0.0302	0	2		C	26	H	50	N	0	O	6	S	0	13C	0	1.92308	0.230769
13	471.369	471.369	471.369	0.0910813	0.0259	0	2		C	27	H	52	N	0	O	6	S	0	13C	0	1.92593	0.222222
14	485.385	485.385	485.385	-0.055632	0.025	0	2		C	28	H	54	N	0	O	6	S	0	13C	0	1.92857	0.214286
15	499.4	499.4	499.4	0.0261538	0.0289	0	2		C	29	H	56	N	0	O	6	S	0	13C	0	1.93103	0.206897
16	513.416	513.416	513.416	-0.0912995	0.025	0	2		C	30	H	58	N	0	O	6	S	0	13C	0	1.93333	0.2
17	527.432	527.432	527.432	-0.0318724	0.0239	0	2		C	31	H	60	N	0	O	6	S	0	13C	0	1.93548	0.193548
18	555.463	555.463	555.463	-0.01203	0.0268	0	2		C	33	H	64	N	0	O	6	S	0	13C	0	1.93939	0.181818
19	569.479	569.479	569.479	-0.187221	0.0196	0	2		C	34	H	66	N	0	O	6	S	0	13C	0	1.94118	0.176471
20	611.526	611.526	611.526	0.0712551	0.0213	0	2		C	37	H	72	N	0	O	6	S	0	13C	0	1.94595	0.162162
21	273.134	273.134	273.134	0.00721561	0.0196	0	3		C	13	H	22	N	0	O	6	S	0	13C	0	1.69231	0.461538
22	287.15	287.15	287.15	0.0419118	0.0414	0	3		C	14	H	24	N	0	O	6	S	0	13C	0	1.71429	0.428571
23	301.166	301.166	301.166	-0.0262344	0.0716	0	3		C	15	H	26	N	0	O	6	S	0	13C	0	1.73333	0.4
24	315.181	315.181	315.181	0.0385913	0.0512	0	3		C	16	H	28	N	0	O	6	S	0	13C	0	1.75	0.375
25	329.197	329.197	329.197	0.00676613	0.0526	0	3		C	17	H	30	N	0	O	6	S	0	13C	0	1.76471	0.352941
26	343.213	343.213	343.213	-0.0224598	0.1051	0	3		C	18	H	32	N	0	O	6	S	0	13C	0	1.77778	0.333333
27	357.228	357.228	357.228	-0.0493923	0.074	0	3		C	19	H	34	N	0	O	6	S	0	13C	0	1.78947	0.315789
28	371.244	371.244	371.244	-0.0204184	0.0767	0	3		C	20	H	36	N	0	O	6	S	0	13C	0	1.8	0.3
29	385.26	385.26	385.26	0.00644747	0.0607	0	3		C	21	H	38	N	0	O	6	S	0	13C	0	1.80952	0.285714
30	399.275	399.275	399.275	0.00638179	0.0649	0	3		C	22	H	40	N	0	O	6	S	0	13C	0	1.81818	0.272727
31	413.291	413.291	413.291	0.0305166	0.0349	0	3		C	23	H	42	N	0	O	6	S	0	13C	0	1.82609	0.26087
32	427.307	427.307	427.307	0.0296658	0.0612	0	3		C	24	H	44	N	0	O	6	S	0	13C	0	1.83333	0.25
33	441.322	441.322	441.322	-0.0164494	0.0576	0	3		C	25	H	46	N	0	O	6	S	0	13C	0	1.84	0.24
34	455.338	455.338	455.338	0.0281212	0.1177	0	3		C	26	H	48	N	0	O	6	S	0	13C	0	1.84615	0.230769
35	469.353	469.353	469.353	-0.0578055	0.0498	0	3		C	27	H	50	N	0	O	6	S	0	13C	0	1.85185	0.222222
36	483.369	483.369	483.369	-0.0146204	0.037	0	3		C	28	H	52	N	0	O	6	S	0	13C	0	1.85714	0.214286
37	497.385	497.385	497.385	0.00602566	0.0327	0	3		C	29	H	54	N	0	O	6	S	0	13C	0	1.86207	0.206897
38	511.4	511.4	511.4	-0.0135682	0.0356	0	3		C	30	H	56	N	0	O	6	S	0	13C	0	1.86667	0.2
39	525.416	525.416	525.416	0.00594833	0.0343	0	3		C	31	H	58	N	0	O	6	S	0	13C	0	1.87097	0.193548
40	539.432	539.432	539.432	0.00591269	0.0244	0	3		C	32	H	60	N	0	O	6	S	0	13C	0	1.875	0.1875
41	553.447	553.447	553.447	0.00587884	0.0219	0	3		C	33	H	62	N	0	O	6	S	0	13C	0	1.87879	0.181818
42	567.463	567.463	567.463	0.0939581	0.0333	0	3		C	34	H	64	N	0	O	6	S	0	13C	0	1.88235	0.176471
43	581.479	581.479	581.479	-0.200554	0.0227	0	3		C	35	H	66	N	0	O	6	S	0	13C	0	1.88571	0.171429
44	595.494	595.494	595.494	-0.0613842	0.0315	0	3		C	36	H	68	N	0	O	6	S	0	13C	0	1.88889	0.166667
45	609.51	609.51	609.51	-0.0106476	0.0206	0	3		C	37	H	70	N	0	O	6	S	0	13C	0	1.89189	0.162162
46	651.557	651.557	651.557	-0.178492	0.0198	0	3		C	40	H	76	N	0	O	6	S	0	13C	0	1.9	0.15
47	271.119	271.119	271.119	0.0439169	0.0198	0	4		C	13	H	20	N	0	O	6	S	0	13C	0	1.53846	0.461538
48	285.134	285.134	285.134	-0.0281593	0.028	0	4		C	14	H	22	N	0	O	6	S	0	13C	0	1.57143	0.428571
49	299.15	299.15	299.15	-0.0266255	0.0607	0	4		C	15	H	24	N	0	O	6	S	0	13C	0	1.6	0.4
50	313.166	313.166	313.166	0.00670287	0.0582	0	4		C	16	H	26	N	0	O	6	S	0	13C	0	1.625	0.375
51	327.181	327.181	327.181	-0.0239523	1.7336	0	4		C	17	H	28	N	0	O	6	S	0	13C	0	1.64706	0.352941
52	341.197	341.197	341.197	-0.0227804	0.3678	0	4		C	18	H	30	N	0	O	6	S	0	13C	0	1.66667	0.333333
53	355.213	355.213	355.213	-0.021701	0.5109	0	4		C	19	H	32	N	0	O	6	S	0	13C	0	1.68421	0.315789
54	369.228	369.228	369.228	-0.0207035	0.1228	0	4		C	20	H	34	N	0	O	6	S	0	13C	0	1.7	0.3
55	383.244	383.244	383.244	-0.019779	0.4478	0	4		C	21	H	36	N	0	O	6	S	0	13C	0	1.71429	0.285714
56	397.26	397.26	397.26	-0.0189197	0.21	0	4		C	22	H	38	N	0	O	6	S	0	13C	0	1.72727	0.272727
57	411.275	411.275	411.275	-0.018119	0.1458	0	4		C	23	H	40	N	0	O	6	S	0	13C	0	1.73913	0.26087
58	425.291	425.291	425.291	0.0531689	0.0892	0	4		C	24	H	42	N	0	O	6	S	0	13C	0	1.75	0.25
59	439.307	439.307	439.307	0.00609226	0.1304	0	4		C	25	H	44	N	0	O	6	S	0	13C	0	1.76	0.24
60	453.322	453.322	453.322	0.00604539	0.098	0	4		C	26	H	46	N	0	O	6	S	0	13C	0	1.76923	0.230769
61	467.338	467.338	467.338	0.00600133	0.1214	0	4		C	27	H	48	N	0	O	6	S	0	13C	0	1.77778	0.222222
62	481.353	481.353	481.353	0.00595984	0.0417	0	4		C	28	H	50	N	0	O	6	S	0	13C	0	1.78571	0.214286
63	495.369	495.369	495.369	-0.0344532	0.0488	0	4		C	29	H	52	N	0	O	6	S	0	13C	0	1.7931	0.206897
64	509.385	509.385	509.385	0.0647783	0.0334	0	4		C	30	H	54	N	0	O	6	S	0	13C	0	1.8	0.2
65	523.4	523.4	523.4	0.0440604	0.0314	0	4		C	31	H	56	N	0	O	6	S	0	13C	0	1.80645	0.193548
66	537.416	537.416	537.416	-0.124437	0.0243	0	4		C	32	H	58	N	0	O	6	S	0	13C	0	1.8125	0.1875
67	551.432	551.432	551.432	0.114592	0.0233	0	4		C	33	H	60	N	0	O	6	S	0	13C	0	1.81818	0.181818
68	565.447	565.447	565.447	0.00575408	0.0238	0	4		C	34	H	62	N	0	O	6	S	0	13C	0	1.82353	0.176471
69	593.479	593.479	593.479	0.0562479	0.0633	0	4		C	36	H	66	N	0	O	6	S	0	13C	0	1.83333	0.166667
70	607.494	607.494	607.494	0.26905	0.021	0	4		C	37	H	68	N	0	O	6	S	0	13C	0	1.83784	0.162162
71	635.526	635.526	635.526	0.0842992	0.0196	0	4		C	39	H	72	N	0	O	6	S	0	13C	0	1.84615	0.153846
72	311.15	311.15	311.15	0.00654016	0.0858	0	5		C	16	H	24	N	0	O	6	S	0	13C	0	1.5	0.375
73	325.166	325.166	325.166	-0.024298	0.1204	0	5		C	17	H	26	N	0	O	6	S	0	13C	0	1.52941	0.352941
74	339.181	339.181	339.181	-0.0231049	0.0817	0	5		C	18	H	28	N	0	O	6	S	0	13C	0	1.55556	0.333333
75	353.197	353.197	353.197	0.00630637	0.0933	0	5		C	19	H	30	N	0	O	6	S	0	13C	0	1.57895	0.315789
76	367.213	367.213	367.213	-0.0209918	0.1411	0	5		C	20	H	32	N	0	O	6	S	0	13C	0	1.6	0.3
77	381.228	381.228	381.228	0.00617916	0.1734	0	5		C	21	H	34	N	0	O	6	S	0	13C	0	1.61905	0.285714
78	395.244	395.244	395.244	-0.0191785	0.2262	0	5		C	22	H	36	N	0	O	6	S	0	13C	0	1.63636	0.272727
79	409.26	409.26	409.26	0.00606938	3.1715	0	5		C	23	H	38	N	0	O	6	S	0	13C	0	1.65217	0.26087
80	423.275	423.275	423.275	-0.0176054	0.3305	0	5		C	24	H	40	N	0	O	6	S	0	13C	0	1.66667	0.25
81	437.291	437.291	437.291	0.00597367	0.1026	0	5		C	25	H	42	N	0	O	6	S	0	13C	0	1.68	0.24
82	451.307	451.307	451.307	-0.0162276	0.0965	0	5		C	26	H	44	N	0	O	6	S	0	13C	0	1.69231	0.230769
83	465.322	465.322	465.322	-0.015601	0.0618	0	5		C	27	H	46	N	0	O	6	S	0	13C	0	1.7037	0.222222
84	479.338	479.338	479.338	0.0267132	0.0379	0	5		C	28	H	48	N	0	O	6	S	0	13C	0	1.71429	0.214286
85	493.353	493.353	493.353	0.0463538	0.043	0	5		C	29	H	50	N	0	O	6	S	0	13C	0	1.72414	0.206897
86	507.369	507.369	507.369	-0.0139289	0.0268	0	5		C	30	H	52	N	0	O	6	S	0	13C	0	1.73333	0.2
87	521.385	521.385	521.385	0.0441077	0.0297	0	5		C	31	H	54	N	0	O	6	S	0	13C	0	1.74194	0.193548
88	535.4	535.4	535.4	0.0243952	0.0898	0	5		C	32	H	56	N	0	O	6	S	0	13C	0	1.75	0.1875
89	549.416	549.416	549.416	-0.0125126	0.0234	0	5		C	33	H	58	N	0	O	6	S	0	13C	0	1.75758	0.181818
90	591.463	591.463	591.463	0.00560943	0.0991	0	5		C	36	H	64	N	0	O	6	S	0	13C	0	1.77778	0.166667
91	605.479	605.479	605.479	-0.209121	0.0196	0	5		C	37	H	66	N	0	O	6	S	0	13C	0	1.78378	0.162162
92	309.134	309.134	309.134	-0.0583215	0.0302	0	6		C	16	H	22	N	0	O	6	S	0	13C	0	1.375	0.375
93	323.15	323.15	323.15	0.0372427	0.0309	0	6		C	17	H	24	N	0	O	6	S	0	13C	0	1.41176	0.352941
94	337.166	337.166	337.166	0.00622575	0.0479	0	6		C	18	H	26	N	0	O	6	S	0	13C	0	1.44444	0.333333
95	351.181	351.181	351.181	-0.0223154	0.0492	0	6		C	19	H	28	N	0	O	6	S	0	13C	0	1.47368	0.315789
96	365.197	365.197	365.197	0.00609915	0.4203	0	6		C	20	H	30	N	0	O	6	S	0	13C	0	1.5	0.3
97	379.213	379.213	379.213	-0.0203276	0.0917	0	6		C	21	H	32	N	0	O	6	S	0	13C	0	1.52381	0.285714
98	393.228	393.228	393.228	0.00599059	0.9523	0	6		C	22	H	34	N	0	O	6	S	0	13C	0	1.54545	0.272727
99	407.244	407.244	407.244	-0.0186134	0.1296	0	6		C	23	H	36	N	0	O	6	S	0	13C	0	1.56522	0.26087
100	421.26	421.26	421.26	0.00589648	0.0898	0	6		C	24	H	38	N	0	O	6	S	0	13C	0	1.58333	0.25
101	435.275	435.275	435.275	-0.01712	0.0668	0	6		C	25	H	40	N	0	O	6	S	0	13C	0	1.6	0.24
102	449.291	449.291	449.291	0.0280714	0.0508	0	6		C	26	H	42	N	0	O	6	S	0	13C	0	1.61538	0.230769
103	463.307	463.307	463.307	0.00577667	0.0574	0	6		C	27	H	44	N	0	O	6	S	0	13C	0	1.62963	0.222222
104	477.322	477.322	477.322	0.00574143	0.0399	0	6		C	28	H	46	N	0	O	6	S	0	13C	0	1.64286	0.214286
105	491.338	491.338	491.338	-0.034997	0.0292	0	6		C	29	H	48	N	0	O	6	S	0	13C	0	1.65517	0.206897
106	505.353	505.353	505.353	0.0056768	0.0302	0	6		C	30	H	50	N	0	O	6	S	0	13C	0	1.66667	0.2
107	519.369	519.369	519.369	0.101918	0.0222	0	6		C	31	H	52	N	0	O	6	S	0	13C	0	1.67742	0.193548
108	533.385	533.385	533.385	-0.10687	0.0205	0	6		C	32	H	54	N	0	O	6	S	0	13C	0	1.6875	0.1875
109	547.401	547.401	547.4	-0.231894	0.0199	0	6		C	33	H	56	N	0	O	6	S	0	13C	0	1.69697	0.181818
110	589.447	589.447	589.447	-0.0114452	0.0187	0	6		C	36	H	62	N	0	O	6	S	0	13C	0	1.72222	0.166667
111	335.15	335.15	335.15	-0.0237656	0.0548	0	7		C	18	H	24	N	0	O	6	S	0	13C	0	1.33333	0.333333
112	349.166	349.166	349.166	0.00601179	0.0263	0	7		C	19	H	26	N	0	O	6	S	0	13C	0	1.36842	0.315789
113	363.181	363.181	363.181	-0.0215781	0.0355	0	7		C	20	H	28	N	0	O	6	S	0	13C	0	1.4	0.3
114	377.197	377.197	377.197	-0.0736289	0.0243	0	7		C	21	H	30	N	0	O	6	S	0	13C	0	1.42857	0.285714
115	391.213	391.213	391.213	0.0314191	0.0401	0	7		C	22	H	32	N	0	O	6	S	0	13C	0	1.45455	0.272727
116	405.228	405.228	405.228	0.00581319	0.0369	0	7		C	23	H	34	N	0	O	6	S	0	13C	0	1.47826	0.26087
117	419.244	419.244	419.244	-0.0180806	0.0382	0	7		C	24	H	36	N	0	O	6	S	0	13C	0	1.5	0.25
118	433.26	433.26	433.26	0.00573317	0.045	0	7		C	25	H	38	N	0	O	6	S	0	13C	0	1.52	0.24
119	447.275	447.275	447.275	0.0280545	0.0347	0	7		C	26	H	40	N	0	O	6	S	0	13C	0	1.53846	0.230769
120	461.291	461.291	461.291	-0.0376937	0.0326	0	7		C	27	H	42	N	0	O	6	S	0	13C	0	1.55556	0.222222
121	475.307	475.307	475.307	0.0266699	0.0352	0	7		C	28	H	44	N	0	O	6	S	0	13C	0	1.57143	0.214286
122	489.322	489.322	489.322	-0.117018	0.0193	0	7		C	29	H	46	N	0	O	6	S	0	13C	0	1.58621	0.206897
123	375.181	375.181	375.181	0.00576588	0.0231	0	8		C	21	H	28	N	0	O	6	S	0	13C	0	1.33333	0.285714
124	403.213	403.213	403.213	0.030484	0.0247	0	8		C	23	H	32	N	0	O	6	S	0	13C	0	1.3913	0.26087
125	445.26	445.26	445.26	-0.039339	0.0301	0	8		C	26	H	38	N	0	O	6	S	0	13C	0	1.46154	0.230769
126	459.275	459.275	459.275	0.00554807	0.0235	0	8		C	27	H	40	N	0	O	6	S	0	13C	0	1.48148	0.222222
127	473.291	473.291	473.291	0.00551929	0.02	0	8		C	28	H	42	N	0	O	6	S	0	13C	0	1.5	0.214286
128	487.307	487.307	487.307	0.0260131	0.02	0	8		C	29	H	44	N	0	O	6	S	0	13C	0	1.51724	0.206897
129	501.322	501.322	501.322	-0.0344279	0.0216	0	8		C	30	H	46	N	0	O	6	S	0	13C	0	1.53333	0.2
130	613.447	613.447	613.447	0.00530385	0.0849	0	8		C	38	H	62	N	0	O	6	S	0	13C	0	1.63158	0.157895

## Sheet: O7 
O7 (0.58%)	A.M.W. average :					A.W. average DBE :			A.W. average C# :												A.W. averageH/C	A.W. averageO/C
	454.785					5.154			25.2096												1.68294	0.302514
	Exp. m/z	Recal m/z	Theor. Mass	Error	Rel. Abundance	Signal2Noise	DBE	Molecular Formula													H/C	O/C
1	319.176	319.176	319.176	-0.0414103	0.0208	0	2		C	15	H	28	N	0	O	7	S	0	13C	0	1.86667	0.466667
2	333.192	333.192	333.192	-0.00946317	0.0207	0	2		C	16	H	30	N	0	O	7	S	0	13C	0	1.875	0.4375
3	389.254	389.254	389.254	-0.00744112	0.0219	0	2		C	20	H	38	N	0	O	7	S	0	13C	0	1.9	0.35
4	403.27	403.27	403.27	0.0177738	0.0263	0	2		C	21	H	40	N	0	O	7	S	0	13C	0	1.90476	0.333333
5	445.317	445.317	445.317	-0.0059282	0.0353	0	2		C	24	H	46	N	0	O	7	S	0	13C	0	1.91667	0.291667
6	473.348	473.348	473.348	-0.132063	0.0189	0	2		C	26	H	50	N	0	O	7	S	0	13C	0	1.92308	0.269231
7	191.02	191.02	191.02	0.0321507	0.0201	0	3		C	6	H	8	N	0	O	7	S	0	13C	0	1.33333	1.16667
8	331.176	331.176	331.176	0.0808718	0.0207	0	3		C	16	H	28	N	0	O	7	S	0	13C	0	1.75	0.4375
9	359.208	359.208	359.208	-0.00859924	0.0338	0	3		C	18	H	32	N	0	O	7	S	0	13C	0	1.77778	0.388889
10	373.223	373.223	373.223	-0.0616917	0.0267	0	3		C	19	H	34	N	0	O	7	S	0	13C	0	1.78947	0.368421
11	387.239	387.239	387.239	-0.0334693	0.0373	0	3		C	20	H	36	N	0	O	7	S	0	13C	0	1.8	0.35
12	401.254	401.254	401.254	0.0177033	0.0714	0	3		C	21	H	38	N	0	O	7	S	0	13C	0	1.80952	0.333333
13	415.27	415.27	415.27	-0.0068205	0.0286	0	3		C	22	H	40	N	0	O	7	S	0	13C	0	1.81818	0.318182
14	429.286	429.286	429.286	-0.0530374	0.03	0	3		C	23	H	42	N	0	O	7	S	0	13C	0	1.82609	0.304348
15	443.301	443.301	443.301	-0.0286579	0.0386	0	3		C	24	H	44	N	0	O	7	S	0	13C	0	1.83333	0.291667
16	457.317	457.317	457.317	-0.00577265	0.041	0	3		C	25	H	46	N	0	O	7	S	0	13C	0	1.84	0.28
17	471.333	471.333	471.333	-0.0266813	0.0779	0	3		C	26	H	48	N	0	O	7	S	0	13C	0	1.84615	0.269231
18	485.348	485.348	485.348	-0.00517494	0.0631	0	3		C	27	H	50	N	0	O	7	S	0	13C	0	1.85185	0.259259
19	499.364	499.364	499.364	-0.0649777	0.0388	0	3		C	28	H	52	N	0	O	7	S	0	13C	0	1.85714	0.25
20	513.38	513.38	513.38	0.0537938	0.0228	0	3		C	29	H	54	N	0	O	7	S	0	13C	0	1.86207	0.241379
21	527.395	527.395	527.395	0.090408	0.0295	0	3		C	30	H	56	N	0	O	7	S	0	13C	0	1.86667	0.233333
22	541.411	541.411	541.411	-0.00416521	0.0227	0	3		C	31	H	58	N	0	O	7	S	0	13C	0	1.87097	0.225806
23	569.442	569.442	569.442	0.0313872	0.0231	0	3		C	33	H	62	N	0	O	7	S	0	13C	0	1.87879	0.212121
24	611.489	611.489	611.489	0.0949577	0.0193	0	3		C	36	H	68	N	0	O	7	S	0	13C	0	1.88889	0.194444
25	329.161	329.161	329.161	-0.0707294	0.0371	0	4		C	16	H	26	N	0	O	7	S	0	13C	0	1.625	0.4375
26	343.176	343.176	343.176	-0.00937475	0.0887	0	4		C	17	H	28	N	0	O	7	S	0	13C	0	1.64706	0.411765
27	357.192	357.192	357.192	-0.0368235	0.0359	0	4		C	18	H	30	N	0	O	7	S	0	13C	0	1.66667	0.388889
28	371.208	371.208	371.208	-0.0621995	0.0371	0	4		C	19	H	32	N	0	O	7	S	0	13C	0	1.68421	0.368421
29	385.223	385.223	385.223	-0.033811	0.0694	0	4		C	20	H	34	N	0	O	7	S	0	13C	0	1.7	0.35
30	399.239	399.239	399.239	-0.00741569	0.4003	0	4		C	21	H	36	N	0	O	7	S	0	13C	0	1.71429	0.333333
31	413.254	413.254	413.254	-0.00700897	0.0827	0	4		C	22	H	38	N	0	O	7	S	0	13C	0	1.72727	0.318182
32	427.27	427.27	427.27	-0.00662894	0.1009	0	4		C	23	H	40	N	0	O	7	S	0	13C	0	1.73913	0.304348
33	441.286	441.286	441.286	-0.00627306	0.0607	0	4		C	24	H	42	N	0	O	7	S	0	13C	0	1.75	0.291667
34	455.301	455.301	455.301	-0.0279025	0.1768	0	4		C	25	H	44	N	0	O	7	S	0	13C	0	1.76	0.28
35	469.317	469.317	469.317	-0.00562505	0.0859	0	4		C	26	H	46	N	0	O	7	S	0	13C	0	1.76923	0.269231
36	483.333	483.333	483.333	-0.00532923	0.2162	0	4		C	27	H	48	N	0	O	7	S	0	13C	0	1.77778	0.259259
37	497.348	497.348	497.348	-0.00505008	0.0581	0	4		C	28	H	50	N	0	O	7	S	0	13C	0	1.78571	0.25
38	511.364	511.364	511.364	-0.00478624	0.0497	0	4		C	29	H	52	N	0	O	7	S	0	13C	0	1.7931	0.241379
39	525.38	525.38	525.38	-0.0235703	0.0326	0	4		C	30	H	54	N	0	O	7	S	0	13C	0	1.8	0.233333
40	539.395	539.395	539.395	-0.022839	0.0223	0	4		C	31	H	56	N	0	O	7	S	0	13C	0	1.80645	0.225806
41	553.411	553.411	553.411	0.0139949	0.0198	0	4		C	32	H	58	N	0	O	7	S	0	13C	0	1.8125	0.21875
42	609.474	609.474	609.474	0.0295361	0.0311	0	4		C	36	H	66	N	0	O	7	S	0	13C	0	1.83333	0.194444
43	327.145	327.145	327.145	-0.0102263	0.0295	0	5		C	16	H	24	N	0	O	7	S	0	13C	0	1.5	0.4375
44	341.161	341.161	341.161	-0.0389298	0.0356	0	5		C	17	H	26	N	0	O	7	S	0	13C	0	1.52941	0.411765
45	355.176	355.176	355.176	-0.037213	0.0303	0	5		C	18	H	28	N	0	O	7	S	0	13C	0	1.55556	0.388889
46	369.192	369.192	369.192	0.0185458	0.0436	0	5		C	19	H	30	N	0	O	7	S	0	13C	0	1.57895	0.368421
47	383.208	383.208	383.208	0.0180348	0.0685	0	5		C	20	H	32	N	0	O	7	S	0	13C	0	1.6	0.35
48	397.223	397.223	397.223	-0.00761479	0.0855	0	5		C	21	H	34	N	0	O	7	S	0	13C	0	1.61905	0.333333
49	411.239	411.239	411.239	-0.0071993	0.0723	0	5		C	22	H	36	N	0	O	7	S	0	13C	0	1.63636	0.318182
50	425.254	425.254	425.254	-0.00681119	0.1646	0	5		C	23	H	38	N	0	O	7	S	0	13C	0	1.65217	0.304348
51	439.27	439.27	439.27	-0.00644785	0.2984	0	5		C	24	H	40	N	0	O	7	S	0	13C	0	1.66667	0.291667
52	453.286	453.286	453.286	0.0159542	4.5342	0	5		C	25	H	42	N	0	O	7	S	0	13C	0	1.68	0.28
53	467.301	467.301	467.301	0.0156129	0.3862	0	5		C	26	H	44	N	0	O	7	S	0	13C	0	1.69231	0.269231
54	481.317	481.317	481.317	-0.0054848	0.1171	0	5		C	27	H	46	N	0	O	7	S	0	13C	0	1.7037	0.259259
55	495.333	495.333	495.333	-0.00520012	0.0955	0	5		C	28	H	48	N	0	O	7	S	0	13C	0	1.71429	0.25
56	509.348	509.348	509.348	0.0539677	0.0336	0	5		C	29	H	50	N	0	O	7	S	0	13C	0	1.72414	0.241379
57	523.364	523.364	523.364	-0.0428908	0.0279	0	5		C	30	H	52	N	0	O	7	S	0	13C	0	1.73333	0.233333
58	537.38	537.38	537.38	0.0141736	0.0331	0	5		C	31	H	54	N	0	O	7	S	0	13C	0	1.74194	0.225806
59	551.395	551.395	551.395	0.0320655	0.0244	0	5		C	32	H	56	N	0	O	7	S	0	13C	0	1.75	0.21875
60	565.411	565.411	565.411	-0.0924197	0.024	0	5		C	33	H	58	N	0	O	7	S	0	13C	0	1.75758	0.212121
61	579.427	579.427	579.427	0.0134772	0.0643	0	5		C	34	H	60	N	0	O	7	S	0	13C	0	1.76471	0.205882
62	607.458	607.458	607.458	-0.0198576	0.0394	0	5		C	36	H	64	N	0	O	7	S	0	13C	0	1.77778	0.194444
63	339.145	339.145	339.145	0.0196215	0.0237	0	6		C	17	H	24	N	0	O	7	S	0	13C	0	1.41176	0.411765
64	367.176	367.176	367.176	0.0184729	0.0202	0	6		C	19	H	28	N	0	O	7	S	0	13C	0	1.47368	0.368421
65	381.192	381.192	381.192	-0.00827156	0.0506	0	6		C	20	H	30	N	0	O	7	S	0	13C	0	1.5	0.35
66	395.208	395.208	395.208	0.0174872	0.0854	0	6		C	21	H	32	N	0	O	7	S	0	13C	0	1.52381	0.333333
67	409.223	409.223	409.223	-0.00739149	0.1053	0	6		C	22	H	34	N	0	O	7	S	0	13C	0	1.54545	0.318182
68	423.239	423.239	423.239	-0.00699518	0.0873	0	6		C	23	H	36	N	0	O	7	S	0	13C	0	1.56522	0.304348
69	437.254	437.254	437.254	0.0162457	0.0732	0	6		C	24	H	38	N	0	O	7	S	0	13C	0	1.58333	0.291667
70	451.27	451.27	451.27	0.0158833	0.0703	0	6		C	25	H	40	N	0	O	7	S	0	13C	0	1.6	0.28
71	465.286	465.286	465.286	0.0155427	0.0931	0	6		C	26	H	42	N	0	O	7	S	0	13C	0	1.61538	0.269231
72	479.301	479.301	479.301	-0.00564169	0.0825	0	6		C	27	H	44	N	0	O	7	S	0	13C	0	1.62963	0.259259
73	493.317	493.317	493.317	0.0149196	0.0586	0	6		C	28	H	46	N	0	O	7	S	0	13C	0	1.64286	0.25
74	507.333	507.333	507.333	-0.00507712	0.055	0	6		C	29	H	48	N	0	O	7	S	0	13C	0	1.65517	0.241379
75	521.348	521.348	521.348	-0.0048176	0.0348	0	6		C	30	H	50	N	0	O	7	S	0	13C	0	1.66667	0.233333
76	535.364	535.364	535.364	-0.0606083	0.0213	0	6		C	31	H	52	N	0	O	7	S	0	13C	0	1.67742	0.225806
77	549.38	549.38	549.38	-0.00433829	0.03	0	6		C	32	H	54	N	0	O	7	S	0	13C	0	1.6875	0.21875
78	210.988	210.988	210.988	-0.255876	0.019	0	7		C	8	H	4	N	0	O	7	S	0	13C	0	0.5	0.875
79	365.161	365.161	365.161	0.0183992	0.0299	0	7		C	19	H	26	N	0	O	7	S	0	13C	0	1.36842	0.368421
80	379.176	379.176	379.176	0.0706342	0.0188	0	7		C	20	H	28	N	0	O	7	S	0	13C	0	1.4	0.35
81	393.192	393.192	393.192	-0.033452	0.0615	0	7		C	21	H	30	N	0	O	7	S	0	13C	0	1.42857	0.333333
82	407.207	407.207	407.208	0.139759	0.0271	0	7		C	22	H	32	N	0	O	7	S	0	13C	0	1.45455	0.318182
83	421.223	421.223	421.223	-0.00718092	0.0372	0	7		C	23	H	34	N	0	O	7	S	0	13C	0	1.47826	0.304348
84	435.239	435.239	435.239	0.0621254	0.0263	0	7		C	24	H	36	N	0	O	7	S	0	13C	0	1.5	0.291667
85	449.254	449.254	449.254	-0.0287064	0.0419	0	7		C	25	H	38	N	0	O	7	S	0	13C	0	1.52	0.28
86	463.27	463.27	463.27	0.0154719	0.0385	0	7		C	26	H	40	N	0	O	7	S	0	13C	0	1.53846	0.269231
87	477.286	477.286	477.286	0.0151519	0.0389	0	7		C	27	H	42	N	0	O	7	S	0	13C	0	1.55556	0.259259
88	491.301	491.301	491.301	0.0759125	0.0377	0	7		C	28	H	44	N	0	O	7	S	0	13C	0	1.57143	0.25
89	505.317	505.317	505.317	-0.0052243	0.0319	0	7		C	29	H	46	N	0	O	7	S	0	13C	0	1.58621	0.241379
90	519.333	519.333	519.333	-0.00495981	0.0231	0	7		C	30	H	48	N	0	O	7	S	0	13C	0	1.6	0.233333
91	547.364	547.364	547.364	-0.0958183	0.0292	0	7		C	32	H	52	N	0	O	7	S	0	13C	0	1.625	0.21875
92	419.207	419.207	419.208	0.135759	0.0187	0	8		C	23	H	32	N	0	O	7	S	0	13C	0	1.3913	0.304348
93	447.239	447.239	447.239	0.0157396	0.0273	0	8		C	25	H	36	N	0	O	7	S	0	13C	0	1.44	0.28
94	461.254	461.254	461.254	-0.00627959	0.0243	0	8		C	26	H	38	N	0	O	7	S	0	13C	0	1.46154	0.269231
95	475.27	475.27	475.27	0.0571625	0.0263	0	8		C	27	H	40	N	0	O	7	S	0	13C	0	1.48148	0.259259
96	489.286	489.286	489.286	0.0965321	0.025	0	8		C	28	H	42	N	0	O	7	S	0	13C	0	1.5	0.25
97	503.301	503.301	503.301	0.0144961	0.0258	0	8		C	29	H	44	N	0	O	7	S	0	13C	0	1.51724	0.241379
98	517.317	517.317	517.317	-0.0244336	0.0247	0	8		C	30	H	46	N	0	O	7	S	0	13C	0	1.53333	0.233333
99	531.333	531.333	531.333	0.0704346	0.0218	0	8		C	31	H	48	N	0	O	7	S	0	13C	0	1.54839	0.225806
100	545.348	545.348	545.348	0.14209	0.0216	0	8		C	32	H	50	N	0	O	7	S	0	13C	0	1.5625	0.21875
101	559.364	559.364	559.364	-0.0401304	0.0216	0	8		C	33	H	52	N	0	O	7	S	0	13C	0	1.57576	0.212121
102	573.38	573.38	573.38	-0.0215972	0.0423	0	8		C	34	H	54	N	0	O	7	S	0	13C	0	1.58824	0.205882
103	587.395	587.395	587.395	0.14927	0.0187	0	8		C	35	H	56	N	0	O	7	S	0	13C	0	1.6	0.2

## Sheet: O8 
O8 (0.57%)	A.M.W. average :					A.W. average DBE :			A.W. average C# :												A.W. averageH/C	A.W. averageO/C
	497.703					5.17376			27.0904												1.70062	0.303715
	Exp. m/z	Recal m/z	Theor. Mass	Error	Rel. Abundance	Signal2Noise	DBE	Molecular Formula													H/C	O/C
1	445.281	445.281	445.281	0.00415771	0.0249	0	3		C	23	H	42	N	0	O	8	S	0	13C	0	1.82609	0.347826
2	459.296	459.296	459.296	-0.0829193	0.0362	0	3		C	24	H	44	N	0	O	8	S	0	13C	0	1.83333	0.333333
3	473.312	473.312	473.312	0.0464379	0.0221	0	3		C	25	H	46	N	0	O	8	S	0	13C	0	1.84	0.32
4	487.328	487.328	487.328	-0.0368463	0.0575	0	3		C	26	H	48	N	0	O	8	S	0	13C	0	1.84615	0.307692
5	501.343	501.343	501.343	0.00420452	0.033	0	3		C	27	H	50	N	0	O	8	S	0	13C	0	1.85185	0.296296
6	515.359	515.359	515.359	0.0624265	0.0355	0	3		C	28	H	52	N	0	O	8	S	0	13C	0	1.85714	0.285714
7	529.375	529.375	529.375	-0.014666	0.048	0	3		C	29	H	54	N	0	O	8	S	0	13C	0	1.86207	0.275862
8	345.155	345.155	345.155	0.0907945	0.0212	0	4		C	16	H	26	N	0	O	8	S	0	13C	0	1.625	0.5
9	359.171	359.171	359.171	-0.107463	0.0197	0	4		C	17	H	28	N	0	O	8	S	0	13C	0	1.64706	0.470588
10	401.218	401.218	401.218	0.0538231	0.0252	0	4		C	20	H	34	N	0	O	8	S	0	13C	0	1.7	0.4
11	415.234	415.234	415.234	0.0521608	0.033	0	4		C	21	H	36	N	0	O	8	S	0	13C	0	1.71429	0.380952
12	429.249	429.249	429.249	-0.0425788	0.0358	0	4		C	22	H	38	N	0	O	8	S	0	13C	0	1.72727	0.363636
13	443.265	443.265	443.265	0.00403192	0.1351	0	4		C	23	H	40	N	0	O	8	S	0	13C	0	1.73913	0.347826
14	457.281	457.281	457.281	0.00404861	0.0476	0	4		C	24	H	42	N	0	O	8	S	0	13C	0	1.75	0.333333
15	471.296	471.296	471.296	0.0040643	0.0997	0	4		C	25	H	44	N	0	O	8	S	0	13C	0	1.76	0.32
16	485.312	485.312	485.312	0.0246844	0.0577	0	4		C	26	H	46	N	0	O	8	S	0	13C	0	1.76923	0.307692
17	499.328	499.328	499.328	-0.0159339	0.4351	0	4		C	27	H	48	N	0	O	8	S	0	13C	0	1.77778	0.296296
18	513.343	513.343	513.343	0.00410624	0.077	0	4		C	28	H	50	N	0	O	8	S	0	13C	0	1.78571	0.285714
19	527.359	527.359	527.359	0.00411873	0.3775	0	4		C	29	H	52	N	0	O	8	S	0	13C	0	1.7931	0.275862
20	541.375	541.375	541.375	0.0226021	0.0524	0	4		C	30	H	54	N	0	O	8	S	0	13C	0	1.8	0.266667
21	555.39	555.39	555.39	0.00414183	0.0203	0	4		C	31	H	56	N	0	O	8	S	0	13C	0	1.80645	0.258065
22	569.406	569.406	569.406	-0.136345	0.0194	0	4		C	32	H	58	N	0	O	8	S	0	13C	0	1.8125	0.25
23	625.469	625.469	625.468	-0.0757496	0.0288	0	4		C	36	H	66	N	0	O	8	S	0	13C	0	1.83333	0.222222
24	371.171	371.171	371.171	0.0576617	0.024	0	5		C	18	H	28	N	0	O	8	S	0	13C	0	1.55556	0.444444
25	399.202	399.202	399.202	0.00383427	0.0385	0	5		C	20	H	32	N	0	O	8	S	0	13C	0	1.6	0.4
26	413.218	413.218	413.218	0.100661	0.0352	0	5		C	21	H	34	N	0	O	8	S	0	13C	0	1.61905	0.380952
27	427.234	427.234	427.234	0.00388296	0.1733	0	5		C	22	H	36	N	0	O	8	S	0	13C	0	1.63636	0.363636
28	441.249	441.249	441.249	-0.0187579	0.1018	0	5		C	23	H	38	N	0	O	8	S	0	13C	0	1.65217	0.347826
29	455.265	455.265	455.265	0.00392565	0.0974	0	5		C	24	H	40	N	0	O	8	S	0	13C	0	1.66667	0.333333
30	469.281	469.281	469.281	0.0252543	0.1547	0	5		C	25	H	42	N	0	O	8	S	0	13C	0	1.68	0.32
31	483.296	483.296	483.296	0.00396339	0.2918	0	5		C	26	H	44	N	0	O	8	S	0	13C	0	1.69231	0.307692
32	497.312	497.312	497.312	0.00398066	5.2922	0	5		C	27	H	46	N	0	O	8	S	0	13C	0	1.7037	0.296296
33	511.328	511.328	511.328	0.00399699	0.4449	0	5		C	28	H	48	N	0	O	8	S	0	13C	0	1.71429	0.285714
34	525.343	525.343	525.343	0.0230476	0.1077	0	5		C	29	H	50	N	0	O	8	S	0	13C	0	1.72414	0.275862
35	539.359	539.359	539.359	0.0411082	0.0736	0	5		C	30	H	52	N	0	O	8	S	0	13C	0	1.73333	0.266667
36	553.375	553.375	553.375	0.0943957	0.0273	0	5		C	31	H	54	N	0	O	8	S	0	13C	0	1.74194	0.258065
37	609.437	609.437	609.437	-0.0123183	0.0202	0	5		C	35	H	62	N	0	O	8	S	0	13C	0	1.77143	0.228571
38	623.453	623.453	623.453	-0.0119385	0.0505	0	5		C	36	H	64	N	0	O	8	S	0	13C	0	1.77778	0.222222
39	369.155	369.155	369.155	0.00362511	0.036	0	6		C	18	H	26	N	0	O	8	S	0	13C	0	1.44444	0.444444
40	383.171	383.171	383.171	0.0558559	0.0237	0	6		C	19	H	28	N	0	O	8	S	0	13C	0	1.47368	0.421053
41	397.187	397.187	397.187	-0.071839	0.019	0	6		C	20	H	30	N	0	O	8	S	0	13C	0	1.5	0.4
42	411.202	411.202	411.202	-0.0692344	0.0188	0	6		C	21	H	32	N	0	O	8	S	0	13C	0	1.52381	0.380952
43	425.218	425.218	425.218	0.0272679	0.036	0	6		C	22	H	34	N	0	O	8	S	0	13C	0	1.54545	0.363636
44	439.234	439.234	439.234	-0.0645239	0.0454	0	6		C	23	H	36	N	0	O	8	S	0	13C	0	1.56522	0.347826
45	453.249	453.249	453.249	-0.0403242	0.0571	0	6		C	24	H	38	N	0	O	8	S	0	13C	0	1.58333	0.333333
46	467.265	467.265	467.265	-0.0175763	0.0708	0	6		C	25	H	40	N	0	O	8	S	0	13C	0	1.6	0.32
47	481.281	481.281	481.281	0.00384672	0.0626	0	6		C	26	H	42	N	0	O	8	S	0	13C	0	1.61538	0.307692
48	495.296	495.296	495.296	0.0240573	0.0788	0	6		C	27	H	44	N	0	O	8	S	0	13C	0	1.62963	0.296296
49	509.312	509.312	509.312	0.0431555	0.0748	0	6		C	28	H	46	N	0	O	8	S	0	13C	0	1.64286	0.285714
50	523.328	523.328	523.328	0.00390534	0.0502	0	6		C	29	H	48	N	0	O	8	S	0	13C	0	1.65517	0.275862
51	537.343	537.343	537.343	0.0225329	0.0493	0	6		C	30	H	50	N	0	O	8	S	0	13C	0	1.66667	0.266667
52	551.359	551.359	551.359	0.00393945	0.0548	0	6		C	31	H	52	N	0	O	8	S	0	13C	0	1.67742	0.258065
53	565.375	565.375	565.375	0.0923922	0.0206	0	6		C	32	H	54	N	0	O	8	S	0	13C	0	1.6875	0.25
54	579.39	579.39	579.39	-0.0823274	0.0198	0	6		C	33	H	56	N	0	O	8	S	0	13C	0	1.69697	0.242424
55	423.202	423.202	423.202	0.0508755	0.0199	0	7		C	22	H	32	N	0	O	8	S	0	13C	0	1.45455	0.363636
56	437.218	437.218	437.218	0.0265195	0.0265	0	7		C	23	H	34	N	0	O	8	S	0	13C	0	1.47826	0.347826
57	451.234	451.234	451.234	0.0923223	0.0297	0	7		C	24	H	36	N	0	O	8	S	0	13C	0	1.5	0.333333
58	465.249	465.249	465.249	-0.060778	0.0434	0	7		C	25	H	38	N	0	O	8	S	0	13C	0	1.52	0.32
59	479.265	479.265	479.265	-0.0171362	0.0371	0	7		C	26	H	40	N	0	O	8	S	0	13C	0	1.53846	0.307692
60	493.281	493.281	493.281	0.0240256	0.0635	0	7		C	27	H	42	N	0	O	8	S	0	13C	0	1.55556	0.296296
61	507.296	507.296	507.296	0.0629129	0.0383	0	7		C	28	H	44	N	0	O	8	S	0	13C	0	1.57143	0.285714
62	521.312	521.312	521.312	-0.0921145	0.0311	0	7		C	29	H	46	N	0	O	8	S	0	13C	0	1.58621	0.275862
63	535.328	535.328	535.328	-0.0148624	0.0361	0	7		C	30	H	48	N	0	O	8	S	0	13C	0	1.6	0.266667
64	563.359	563.359	563.359	0.0216062	0.0244	0	7		C	32	H	52	N	0	O	8	S	0	13C	0	1.625	0.25
65	463.234	463.234	463.234	0.133105	0.0198	0	8		C	25	H	36	N	0	O	8	S	0	13C	0	1.44	0.32
66	477.249	477.249	477.249	0.00361042	0.021	0	8		C	26	H	38	N	0	O	8	S	0	13C	0	1.46154	0.307692
67	491.265	491.265	491.265	-0.0167176	0.0225	0	8		C	27	H	40	N	0	O	8	S	0	13C	0	1.48148	0.296296
68	505.281	505.281	505.281	0.043246	0.0238	0	8		C	28	H	42	N	0	O	8	S	0	13C	0	1.5	0.285714
69	519.296	519.296	519.296	0.0999728	0.0289	0	8		C	29	H	44	N	0	O	8	S	0	13C	0	1.51724	0.275862
70	533.312	533.312	533.312	0.078715	0.0242	0	8		C	30	H	46	N	0	O	8	S	0	13C	0	1.53333	0.266667
71	561.343	561.343	561.343	-0.120946	0.0232	0	8		C	32	H	50	N	0	O	8	S	0	13C	0	1.5625	0.25
72	575.359	575.359	575.359	0.142819	0.0214	0	8		C	33	H	52	N	0	O	8	S	0	13C	0	1.57576	0.242424
73	589.375	589.375	589.375	-0.114976	0.0261	0	8		C	34	H	54	N	0	O	8	S	0	13C	0	1.58824	0.235294
74	617.406	617.406	617.406	-0.0123671	0.0348	0	8		C	36	H	58	N	0	O	8	S	0	13C	0	1.61111	0.222222
75	631.422	631.422	631.422	-0.0436656	0.022	0	8		C	37	H	60	N	0	O	8	S	0	13C	0	1.62162	0.216216
76	645.437	645.437	645.437	-0.042618	0.0261	0	8		C	38	H	62	N	0	O	8	S	0	13C	0	1.63158	0.210526

[truncated: 18 more sheets: O9 , O10 , O11 , O12 , O13 , O14 , O3 S1 , O4 S1 , O5 S1 , O6 S1 , O7 S1 , O8 S1 , O2 13C1 , O6 13C1 , O8 13C1 , O9 13C1 , O3 S1 13C1 , O6 S1 13C1 ]
