# Supplementary material for: Radiolytically reworked Archean organic matter in a habitable deep ancient high-temperature brine
Source: Nat Commun. 2023 Oct 3;14:6163. doi: 10.1038/s41467-023-41900-8 (PMC10547683; doi:10.1038/s41467-023-41900-8)
Supplement: Supplementary file 4 — Supplementary Dataset 1 [file 41467_2023_41900_MOESM4_ESM.zip › Supplementary Data/MQH2O_NegESIFTICRMS.xls]

## Sheet: General
Average Noise	Noise std
0	0
Class	Number of peaks	% R.A.	% R.A. (No Hits discarded)	A.M.W. average	A.W. average C#	A.W. average DBE	A.W. average H/C	Sum R.A.	RMS Error
Isolated	3962	37.8372	0
No Hit	766	23.1119	0
O2	12	15.9598	40.8692	268.954	16.9882	1	2	184.259	0.070338
O3	13	0.369002	0.944925	292.944	17.8125	3.12103	1.83093	4.2602	0.048356
O4	22	0.677798	1.73568	360.986	21.9327	5.35529	1.67968	7.8253	0.050393
O5	6	0.137573	0.35229	353.428	20.178	5	1.59997	1.5883	0.056266
O3 S1	15	12.8783	32.9782	332.253	18.5842	4	1.66691	148.683	0.033857
O4 S1	15	1.49177	3.82007	277.249	13.1379	5	2.13795	17.2228	0.064524
O5 S1	8	0.67668	1.73281	304.844	13.7672	NaN	2.14979	7.8124	0.057876
O6 S1	8	0.589085	1.5085	345.297	15.4973	NaN	2.13184	6.8011	0.036909
O7 S1	6	0.420218	1.07608	385.143	17.1835	NaN	2.11807	4.8515	0.012211
O8 S1	12	0.468178	1.19889	450.826	21.2835	5	1.97486	5.4052	0.061717
O2 13C1	7	2.62373	6.71875	271.412	16.0966	1	2.12553	30.2915	0.070908
O3 S1 13C1	10	2.49947	6.40053	339.852	18.1163	4	1.76815	28.8568	0.025433
O4 S1 13C1	6	0.172132	0.440789	272.487	11.5427	NaN	2.36118	1.9873	0.049969
O7 S1 13C1	6	0.0871619	0.2232	387.775	16.3101	NaN	2.24956	1.0063	0.071154
Total	4874	100	100	306.88	17.5645	3.41414		1154.52

## Sheet: Combined R. Abundances
Class	R. Abundance	A.M.W. average	A.W. average C#	A.W. average DBE	A.W. average H/C
O2	15.9598	268.954	16.9882	1	2
O3 S1	12.8783	332.253	18.5842	4	1.66691
O4 S1	1.49177	277.249	13.1379	5	2.13795
O4	0.677798	360.986	21.9327	5.35529	1.67968
O5 S1	0.67668	304.844	13.7672	NaN	2.14979
O6 S1	0.589085	345.297	15.4973	NaN	2.13184
O8 S1	0.468178	450.826	21.2835	5	1.97486
O7 S1	0.420218	385.143	17.1835	NaN	2.11807
O3	0.369002	292.944	17.8125	3.12103	1.83093
O5	0.137573	353.428	20.178	5	1.59997
Total	33.6685	306.532	17.6521	3.42062	1.8921

## Sheet: No Hit
% Total =	23.1119
	Experimental m/z	Recalibrated m/z	Rel. Abudance	Signal 2 Noise
1	181.702	181.702	0.0963	0
2	195.717	195.717	0.0996	0
3	187.703	187.703	0.0889	0
4	201.719	201.719	0.0971	0
5	183.697	183.697	0.0909	0
6	197.713	197.713	0.0985	0
7	193.693	193.693	0.0881	0
8	277.787	277.787	0.1525	0
9	189.687	189.687	0.0882	0
10	231.734	231.734	0.0924	0
11	197.664	197.664	0.0946	0
12	225.695	225.695	0.0934	0
13	183.623	183.623	0.0935	0
14	197.639	197.639	0.0896	0
15	195.609	195.609	0.0914	0
16	223.641	223.641	0.0995	0
17	185.588	185.588	0.0873	0
18	213.62	213.62	0.088	0
19	183.571	183.571	0.1035	0
20	225.618	225.618	0.1398	0
21	205.568	205.568	0.0888	0
22	219.583	219.583	0.0899	0
23	261.63	261.63	0.0885	0
24	195.545	195.545	0.0887	0
25	223.577	223.577	0.0895	0
26	187.533	187.533	0.0883	0
27	201.55	201.55	0.116	0
28	241.574	241.574	0.1649	0
29	255.59	255.59	0.113	0
30	325.668	325.668	0.1788	0
31	191.515	191.515	0.1141	0
32	205.53	205.53	0.0937	0
33	185.468	185.468	0.1156	0
34	213.5	213.5	0.0878	0
35	203.483	203.483	0.0887	0
36	217.499	217.499	0.0874	0
37	197.475	197.475	0.09	0
38	211.491	211.491	0.0963	0
39	183.452	183.452	0.1111	0
40	197.467	197.467	0.0946	0
41	181.438	181.438	0.0964	0
42	209.469	209.469	0.1084	0
43	195.445	195.445	0.0966	0
44	209.46	209.46	0.0927	0
45	181.427	181.427	0.0892	0
46	209.458	209.458	0.1125	0
47	223.474	223.474	0.1222	0
48	207.442	207.442	0.0959	0
49	221.457	221.457	0.0879	0
50	185.374	185.374	0.0926	0
51	199.39	199.39	0.0894	0
52	199.367	199.367	0.0902	0
53	213.383	213.383	0.0956	0
54	211.375	211.375	0.0985	0
55	225.391	225.391	0.0897	0
56	197.333	197.333	0.0914	0
57	323.474	323.474	0.0903	0
58	185.313	185.313	0.0872	0
59	213.344	213.344	0.0934	0
60	195.316	195.316	0.087	0
61	209.331	209.331	0.0919	0
62	189.301	189.301	0.0992	0
63	203.317	203.317	0.0875	0
64	185.283	185.283	0.1145	0
65	213.314	213.314	0.1084	0
66	205.285	205.285	0.0907	0
67	219.301	219.301	0.0872	0
68	185.235	185.235	0.0904	0
69	227.281	227.281	0.0905	0
70	199.244	199.244	0.1	0
71	213.26	213.26	0.0898	0
72	201.228	201.228	0.096	0
73	215.243	215.243	0.0881	0
74	181.2	181.2	0.0905	0
75	209.232	209.232	0.1043	0
76	193.205	193.205	0.0998	0
77	207.221	207.221	0.0929	0
78	191.189	191.189	0.0966	0
79	205.204	205.204	0.0938	0
80	185.168	185.168	0.1065	0
81	213.2	213.2	0.1023	0
82	197.174	197.174	0.0924	0
83	225.206	225.206	0.0884	0
84	257.24	257.24	1.1648	0
85	285.271	285.271	1.2672	0
86	255.234	255.234	0.1091	0
87	283.265	283.265	0.1268	0
88	255.232	255.232	0.1202	0
89	283.263	283.263	0.0955	0
90	255.231	255.231	0.1668	0
91	283.262	283.262	0.1071	0
92	195.157	195.157	0.0988	0
93	209.173	209.173	0.0974	0
94	253.217	253.217	0.7048	0
95	267.233	267.233	0.2008	0
96	281.249	281.249	16.2417	0
97	295.264	295.264	0.1352	0
98	309.28	309.28	0.2195	0
99	271.228	271.228	0.4737	0
100	299.259	299.259	2.8359	0
101	279.233	279.233	0.1278	0
102	307.264	307.264	0.2605	0
103	217.152	217.152	0.0887	0
104	231.167	231.167	0.0897	0
105	277.217	277.217	1.0865	0
106	305.249	305.249	2.1933	0
107	201.127	201.127	0.0896	0
108	215.143	215.143	0.0935	0
109	315.254	315.254	0.1568	0
110	539.504	539.504	0.1653	0
111	567.536	567.536	0.1176	0
112	295.228	295.228	0.6911	0
113	309.244	309.244	0.2414	0
114	199.119	199.119	0.0924	0
115	213.134	213.134	0.088	0
116	233.155	233.155	0.1731	0
117	275.202	275.202	0.1281	0
118	303.233	303.233	1.0758	0
119	185.094	185.094	0.0945	0
120	199.109	199.109	0.1106	0
121	201.111	201.111	0.0882	0
122	215.127	215.127	0.0916	0
123	251.165	251.165	0.1032	0
124	293.212	293.212	0.3376	0
125	287.202	287.202	0.1013	0
126	301.217	301.217	25.6696	0
127	189.088	189.088	0.1068	0
128	343.26	343.26	0.1517	0
129	181.078	181.078	0.0875	0
130	209.109	209.109	0.0951	0
131	241.145	241.145	0.1019	0
132	311.223	311.223	0.6033	0
133	325.238	325.238	0.2865	0
134	339.254	339.254	0.1331	0
135	195.09	195.09	0.0934	0
136	237.137	237.137	0.0986	0
137	257.155	257.155	0.3219	0
138	271.17	271.17	0.1349	0
139	285.186	285.186	0.1276	0
140	299.202	299.202	23.2543	0
141	329.233	329.233	0.501	0
142	343.249	343.249	0.4527	0
143	357.265	357.265	0.5141	0
144	581.515	581.515	0.8469	0
145	183.067	183.067	0.0964	0
146	267.16	267.16	0.0981	0
147	309.207	309.207	0.1849	0
148	337.238	337.238	0.0973	0
149	533.455	533.455	0.1383	0
150	561.486	561.486	0.2336	0
151	589.518	589.518	0.0923	0
152	275.165	275.165	0.232	0
153	289.181	289.181	0.1575	0
154	303.197	303.197	0.1325	0
155	317.212	317.212	1.5679	0
156	331.228	331.228	1.1239	0
157	255.139	255.139	0.2803	0
158	297.186	297.186	0.6588	0
159	423.327	423.327	0.2757	0
160	299.186	299.186	0.0972	0
161	327.218	327.218	0.2244	0
162	355.249	355.249	0.1821	0
163	383.28	383.28	0.11	0
164	199.073	199.073	0.0948	0
165	213.089	213.089	0.09	0
166	293.176	293.176	0.9387	0
167	321.207	321.207	0.8386	0
168	335.223	335.223	0.4389	0
169	349.238	349.238	0.4627	0
170	239.112	239.112	0.1673	0
171	267.144	267.144	0.3143	0
172	301.181	301.181	0.1075	0
173	315.197	315.197	2.9265	0
174	329.212	329.212	1.1513	0
175	201.066	201.066	0.0904	0
176	313.192	313.192	0.1716	0
177	341.223	341.223	0.2294	0
178	197.061	197.061	0.103	0
179	421.311	421.311	0.7052	0
180	325.202	325.202	0.1123	0
181	367.249	367.249	0.0887	0
182	299.165	299.165	0.1024	0
183	313.181	313.181	2.0382	0
184	453.337	453.337	0.1057	0
185	315.181	315.181	0.0951	0
186	343.213	343.213	0.1561	0
187	299.16	299.16	0.2004	0
188	313.175	313.175	0.6455	0
189	327.191	327.191	0.8222	0
190	341.207	341.207	0.8431	0
191	187.032	187.032	0.0909	0
192	215.063	215.063	0.0966	0
193	299.157	299.157	0.1344	0
194	313.173	313.173	0.2944	0
195	327.189	327.189	0.2182	0
196	341.204	341.204	0.2357	0
197	311.17	311.17	0.0975	0
198	325.185	325.185	0.1918	0
199	345.207	345.207	0.3429	0
200	555.442	555.442	0.1038	0
201	583.473	583.473	0.2196	0
202	281.135	281.135	0.0948	0
203	337.197	337.197	0.0898	0
204	227.071	227.071	0.0999	0
205	283.134	283.134	0.0995	0
206	189.026	189.026	0.0931	0
207	217.058	217.058	0.0903	0
208	313.164	313.164	1.6904	0
209	327.18	327.18	2.032	0
210	363.221	363.221	0.2412	0
211	391.252	391.252	0.1517	0
212	209.045	209.045	0.0932	0
213	321.171	321.171	0.1391	0
214	335.186	335.186	0.2551	0
215	349.202	349.202	2.097	0
216	363.218	363.218	1.7169	0
217	377.233	377.233	0.1676	0
218	295.137	295.137	0.2245	0
219	309.153	309.153	0.4451	0
220	323.169	323.169	0.6404	0
221	241.072	241.072	0.7624	0
222	255.088	255.088	0.4585	0
223	297.134	297.134	0.0885	0
224	325.166	325.166	0.3508	0
225	339.182	339.182	0.1868	0
226	353.197	353.197	0.0902	0
227	367.213	367.213	0.1804	0
228	381.228	381.228	0.0897	0
229	395.244	395.244	0.537	0
230	183.006	183.006	0.091	0
231	225.052	225.052	0.1493	0
232	327.164	327.164	0.2909	0
233	341.179	341.179	0.4987	0
234	355.195	355.195	0.261	0
235	215.035	215.035	0.0932	0
236	341.176	341.176	0.115	0
237	211.029	211.029	0.0883	0
238	393.232	393.232	0.4747	0
239	579.439	579.439	0.0939	0
240	607.471	607.471	0.0973	0
241	337.166	337.166	0.1883	0
242	351.181	351.181	0.1377	0
243	365.197	365.197	0.4331	0
244	379.213	379.213	0.2375	0
245	393.228	393.228	0.137	0
246	205.014	205.014	0.0906	0
247	345.171	345.171	0.1011	0
248	383.208	383.208	0.1156	0
249	397.223	397.223	0.1148	0
250	377.2	377.2	0.396	0
251	391.216	391.216	7.6326	0
252	419.247	419.247	0.1114	0
253	433.263	433.263	0.3521	0
254	349.166	349.166	0.0893	0
255	363.181	363.181	0.1927	0
256	371.19	371.19	0.1366	0
257	399.221	399.221	0.097	0
258	389.2	389.2	3.585	0
259	403.216	403.216	0.2539	0
260	417.232	417.232	0.802	0
261	431.247	431.247	0.1166	0
262	375.182	375.182	0.2787	0
263	403.214	403.214	0.2739	0
264	355.158	355.158	0.1095	0
265	369.174	369.174	0.0997	0
266	383.19	383.19	0.6997	0
267	425.237	425.237	0.0948	0
268	391.196	391.196	0.1679	0
269	587.415	587.415	0.1085	0
270	393.195	393.195	0.2153	0
271	407.211	407.211	2.8368	0
272	421.227	421.227	1.3701	0
273	435.242	435.242	0.1323	0
274	449.258	449.258	0.1396	0
275	557.376	557.376	0.1628	0
276	571.392	571.392	0.3715	0
277	585.408	585.408	1.1758	0
278	599.423	599.423	0.1478	0
279	613.439	613.439	0.115	0
280	627.455	627.455	0.1329	0
281	373.169	373.169	0.1017	0
282	387.185	387.185	0.2015	0
283	401.2	401.2	0.1543	0
284	415.216	415.216	0.7056	0
285	403.195	403.195	0.3523	0
286	417.211	417.211	1.4831	0
287	431.226	431.226	0.135	0
288	585.398	585.398	0.1364	0
289	419.211	419.211	0.1812	0
290	433.227	433.227	0.5568	0
291	447.242	447.242	0.1844	0
292	399.185	399.185	1.0631	0
293	413.2	413.2	2.0613	0
294	181.94	181.94	0.095	0
295	195.956	195.956	0.1047	0
296	443.232	443.232	0.3023	0
297	457.248	457.248	1.4078	0
298	471.263	471.263	0.3217	0
299	485.279	485.279	0.5276	0
300	499.295	499.295	0.348	0
301	513.31	513.31	0.1999	0
302	423.206	423.206	0.2467	0
303	437.221	437.221	0.4149	0
304	465.253	465.253	0.0885	0
305	493.284	493.284	0.138	0
306	507.3	507.3	0.1071	0
307	355.122	355.122	0.449	0
308	397.169	397.169	1.2153	0
309	411.185	411.185	1.2989	0
310	187.934	187.934	0.0944	0
311	201.949	201.949	0.094	0
312	397.164	397.164	0.1451	0
313	425.196	425.196	0.0899	0
314	449.222	449.222	0.0933	0
315	463.237	463.237	0.1113	0
316	491.268	491.268	0.1329	0
317	645.44	645.44	0.2377	0
318	673.472	673.472	0.2376	0
319	273.023	273.023	0.0935	0
320	287.038	287.038	0.9707	0
321	199.94	199.94	0.0875	0
322	213.956	213.956	0.0948	0
323	193.932	193.932	0.0913	0
324	235.98	235.98	0.0939	0
325	401.164	401.164	0.2359	0
326	415.18	415.18	0.3938	0
327	429.195	429.195	0.2037	0
328	667.461	667.461	0.4461	0
329	487.258	487.258	0.2894	0
330	501.274	501.274	1.1001	0
331	515.29	515.29	0.3084	0
332	529.305	529.305	0.379	0
333	543.321	543.321	0.1974	0
334	557.336	557.336	0.1384	0
335	573.354	573.354	0.3408	0
336	587.369	587.369	0.8188	0
337	601.385	601.385	2.8173	0
338	615.401	615.401	0.3424	0
339	629.416	629.416	0.1953	0
340	643.432	643.432	0.3381	0
341	769.573	769.573	0.1091	0
342	353.106	353.106	0.1417	0
343	395.153	395.153	0.4384	0
344	409.169	409.169	0.8636	0
345	333.083	333.083	0.0999	0
346	585.364	585.364	0.0919	0
347	385.133	385.133	0.0894	0
348	413.164	413.164	0.2906	0
349	427.18	427.18	0.1173	0
350	665.446	665.446	0.1531	0
351	421.167	421.167	0.1959	0
352	435.182	435.182	0.0901	0
353	531.284	531.284	0.2352	0
354	545.3	545.3	0.7993	0
355	559.316	559.316	0.235	0
356	573.331	573.331	0.2054	0
357	587.347	587.347	0.1455	0
358	601.363	601.363	0.0976	0
359	429.159	429.159	0.0943	0
360	443.175	443.175	0.165	0
361	605.353	605.353	0.134	0
362	619.369	619.369	0.4607	0
363	199.898	199.898	0.097	0
364	213.914	213.914	0.0877	0
365	575.315	575.315	0.157	0
366	589.331	589.331	0.5933	0
367	603.346	603.346	1.6804	0
368	617.362	617.362	5.7859	0
369	631.378	631.378	0.6603	0
370	645.393	645.393	0.4113	0
371	659.409	659.409	0.602	0
372	673.425	673.425	0.0902	0
373	419.138	419.138	0.1299	0
374	699.451	699.451	0.1298	0
375	575.311	575.311	0.1435	0
376	589.326	589.326	0.5416	0
377	603.342	603.342	0.1212	0
378	617.358	617.358	0.1439	0
379	631.373	631.373	0.1215	0
380	605.342	605.342	0.124	0
381	619.358	619.358	0.5258	0
382	203.891	203.891	0.0965	0
383	231.923	231.923	0.145	0
384	181.853	181.853	0.0997	0
385	195.869	195.869	0.1059	0
386	633.352	633.352	0.4145	0
387	647.368	647.368	0.126	0
388	677.396	677.396	0.4699	0
389	845.584	845.584	0.1106	0
390	211.872	211.872	0.0977	0
391	225.887	225.887	0.0874	0
392	197.853	197.853	0.0884	0
393	211.869	211.869	0.1016	0
394	185.839	185.839	0.0928	0
395	199.854	199.854	0.0898	0
396	193.836	193.836	0.0997	0
397	207.851	207.851	0.1005	0
398	721.423	721.423	0.2953	0
399	889.61	889.61	0.1314	0
400	181.814	181.814	0.0959	0
401	195.829	195.829	0.1053	0
402	191.808	191.808	0.105	0
403	205.824	205.824	0.1024	0
404	765.449	765.449	0.2028	0
405	933.636	933.636	0.0985	0
406	201.818	201.818	0.1171	0
407	229.848	229.848	0.0878	0
408	181.787	181.787	0.0926	0
409	209.819	209.819	0.0883	0
410	505.134	505.134	0.147	0
411	519.149	519.149	0.5513	0
412	181.741	181.741	0.0892	0
413	195.757	195.757	0.0896	0
414	891.531	891.531	0.4234	0
415	919.562	919.562	0.3659	0
416	201.733	201.733	0.0958	0
417	215.749	215.749	0.0954	0
418	206.728	206.728	0.101	0
419	220.743	220.743	0.1084	0
420	188.694	188.694	0.0895	0
421	202.709	202.709	0.1014	0
422	192.68	192.68	0.0937	0
423	220.711	220.711	0.0999	0
424	394.905	394.905	0.1524	0
425	408.921	408.921	0.1152	0
426	204.685	204.685	0.0936	0
427	218.7	218.7	0.096	0
428	188.657	188.657	0.1286	0
429	216.689	216.689	0.0902	0
430	182.627	182.627	0.089	0
431	196.642	196.642	0.0951	0
432	208.65	208.65	0.1054	0
433	222.665	222.665	0.1009	0
434	210.646	210.646	0.0923	0
435	266.708	266.708	0.124	0
436	196.628	196.628	0.0958	0
437	266.706	266.706	0.129	0
438	196.627	196.627	0.1027	0
439	224.657	224.657	0.1014	0
440	266.704	266.704	0.1119	0
441	182.607	182.607	0.0894	0
442	210.638	210.638	0.1113	0
443	182.603	182.603	0.0895	0
444	196.619	196.619	0.1022	0
445	198.621	198.621	0.0937	0
446	212.637	212.637	0.0893	0
447	192.614	192.614	0.0898	0
448	318.755	318.755	0.09	0
449	190.609	190.609	0.0969	0
450	204.625	204.625	0.0896	0
451	182.597	182.597	0.1083	0
452	196.613	196.613	0.0922	0
453	190.602	190.602	0.0929	0
454	218.633	218.633	0.1103	0
455	196.608	196.608	0.0935	0
456	210.623	210.623	0.1008	0
457	204.614	204.614	0.1023	0
458	232.644	232.644	0.0976	0
459	212.62	212.62	0.0907	0
460	240.651	240.651	0.0933	0
461	454.872	454.872	0.1156	0
462	468.888	468.888	0.1241	0
463	182.532	182.532	0.1075	0
464	196.548	196.548	0.0883	0
465	204.549	204.549	0.1135	0
466	218.565	218.565	0.0913	0
467	238.578	238.578	0.0928	0
468	252.593	252.593	0.0872	0
469	186.518	186.518	0.0986	0
470	214.55	214.55	0.0919	0
471	248.582	248.582	1.0451	0
472	332.676	332.676	0.366	0
473	180.503	180.503	0.1054	0
474	208.535	208.535	0.132	0
475	186.496	186.496	0.0924	0
476	200.511	200.511	0.0988	0
477	198.505	198.505	0.0916	0
478	254.567	254.567	0.0887	0
479	200.488	200.488	0.0925	0
480	228.519	228.519	0.0901	0
481	198.475	198.475	0.0913	0
482	212.49	212.49	0.0958	0
483	196.457	196.457	0.0875	0
484	224.489	224.489	0.0902	0
485	186.432	186.432	0.0949	0
486	228.479	228.479	0.1404	0
487	256.511	256.511	0.0874	0
488	218.467	218.467	0.1007	0
489	232.482	232.482	0.0899	0
490	180.42	180.42	0.0878	0
491	194.436	194.436	0.091	0
492	190.424	190.424	0.0889	0
493	246.487	246.487	0.0998	0
494	188.421	188.421	0.0978	0
495	202.437	202.437	0.0923	0
496	180.412	180.412	0.0897	0
497	194.427	194.427	0.0896	0
498	200.425	200.425	0.0979	0
499	256.487	256.487	0.1035	0
500	228.451	228.451	0.1176	0
501	256.482	256.482	0.1228	0
502	228.45	228.45	0.1751	0
503	256.481	256.481	0.1053	0
504	184.39	184.39	0.0981	0
505	198.405	198.405	0.0877	0
506	210.417	210.417	0.0938	0
507	224.433	224.433	0.1395	0
508	182.385	182.385	0.0979	0
509	196.401	196.401	0.1071	0
510	224.432	224.432	0.0988	0
511	196.39	196.39	0.0988	0
512	210.406	210.406	0.0962	0
513	186.367	186.367	0.0892	0
514	200.382	200.382	0.0922	0
515	224.396	224.396	0.1064	0
516	350.538	350.538	0.1454	0
517	210.38	210.38	0.1025	0
518	322.505	322.505	0.1198	0
519	350.537	350.537	0.1071	0
520	206.37	206.37	0.0961	0
521	220.386	220.386	0.0919	0
522	186.346	186.346	0.0929	0
523	228.393	228.393	0.1883	0
524	182.323	182.323	0.0941	0
525	196.338	196.338	0.0907	0
526	198.335	198.335	0.0918	0
527	282.429	282.429	0.0949	0
528	182.282	182.282	0.0989	0
529	196.298	196.298	0.0953	0
530	182.273	182.273	0.0899	0
531	224.321	224.321	0.0971	0
532	190.269	190.269	0.0894	0
533	218.3	218.3	0.1237	0
534	182.257	182.257	0.0894	0
535	196.272	196.272	0.0956	0
536	180.246	180.246	0.0916	0
537	208.278	208.278	0.0962	0
538	190.242	190.242	0.1002	0
539	218.273	218.273	0.1438	0
540	232.289	232.289	0.0946	0
541	190.225	190.225	0.0919	0
542	218.255	218.255	0.0877	0
543	202.236	202.236	0.1007	0
544	230.268	230.268	0.0901	0
545	188.215	188.215	0.092	0
546	202.23	202.23	0.0943	0
547	188.212	188.212	0.0907	0
548	202.228	202.228	0.0886	0
549	182.201	182.201	0.0948	0
550	196.217	196.217	0.0884	0
551	182.177	182.177	0.0948	0
552	238.239	238.239	0.0891	0
553	180.157	180.157	0.0931	0
554	194.172	194.172	0.0919	0
555	222.205	222.205	0.1068	0
556	216.196	216.196	0.1109	0
557	286.274	286.274	0.1016	0
558	256.239	256.239	0.3068	0
559	284.271	284.271	0.3488	0
560	182.151	182.151	0.0982	0
561	196.166	196.166	0.1022	0
562	254.221	254.221	0.1073	0
563	268.237	268.237	0.0978	0
564	282.252	282.252	3.1846	0
565	200.157	200.157	0.0917	0
566	228.189	228.189	0.6114	0
567	272.231	272.231	0.0966	0
568	300.263	300.263	0.5265	0
569	192.139	192.139	0.0993	0
570	206.155	206.155	0.0933	0
571	230.179	230.179	0.0945	0
572	258.21	258.21	0.0911	0
573	270.216	270.216	0.1008	0
574	298.247	298.247	0.4102	0
575	278.221	278.221	0.2411	0
576	306.252	306.252	0.4317	0
577	204.136	204.136	0.0894	0
578	218.152	218.152	0.1087	0
579	204.135	204.135	0.0973	0
580	218.151	218.151	0.0904	0
581	242.176	242.176	0.1281	0
582	256.192	256.192	0.4275	0
583	284.223	284.223	0.1454	0
584	200.113	200.113	0.0882	0
585	214.128	214.128	0.0884	0
586	196.092	196.092	0.0873	0
587	224.123	224.123	0.0918	0
588	204.097	204.097	0.0972	0
589	218.112	218.112	0.0898	0
590	330.237	330.237	0.1168	0
591	344.252	344.252	0.103	0
592	358.268	358.268	0.0936	0
593	582.518	582.518	0.3384	0
594	318.216	318.216	0.319	0
595	332.231	332.231	0.2307	0
596	180.056	180.056	0.0951	0
597	208.087	208.087	0.0891	0
598	222.103	222.103	0.0992	0
599	294.179	294.179	0.1877	0
600	322.21	322.21	0.1804	0
601	336.226	336.226	0.0897	0
602	350.242	350.242	0.0929	0
603	188.06	188.06	0.0928	0
604	202.076	202.076	0.09	0
605	316.2	316.2	0.6355	0
606	330.216	330.216	0.1969	0
607	182.049	182.049	0.0909	0
608	224.096	224.096	0.0964	0
609	208.074	208.074	0.1003	0
610	236.105	236.105	0.3729	0
611	182.045	182.045	0.0916	0
612	196.06	196.06	0.1027	0
613	334.21	334.21	0.6651	0
614	348.226	348.226	0.2358	0
615	194.048	194.048	0.0945	0
616	208.063	208.063	0.0878	0
617	282.146	282.146	0.3306	0
618	296.162	296.162	0.1231	0
619	310.177	310.177	0.3022	0
620	324.193	324.193	0.1322	0
621	338.209	338.209	0.1802	0
622	312.175	312.175	0.1259	0
623	326.191	326.191	0.1512	0
624	340.206	340.206	0.1715	0
625	190.037	190.037	0.1044	0
626	218.068	218.068	0.0894	0
627	346.21	346.21	0.0893	0
628	584.476	584.476	0.0965	0
629	298.152	298.152	0.1339	0
630	312.168	312.168	0.3182	0
631	326.184	326.184	0.3682	0
632	340.199	340.199	0.3105	0
633	300.152	300.152	0.1046	0
634	314.168	314.168	0.2997	0
635	328.183	328.183	0.3702	0
636	342.199	342.199	0.3382	0
637	350.205	350.205	0.487	0
638	364.221	364.221	0.3786	0
639	310.156	310.156	0.126	0
640	324.172	324.172	0.1197	0
641	338.188	338.188	0.1251	0
642	312.157	312.157	0.0978	0
643	326.172	326.172	0.3756	0
644	354.204	354.204	0.2902	0
645	368.219	368.219	0.1047	0
646	382.235	382.235	0.0999	0
647	184.008	184.008	0.093	0
648	212.039	212.039	0.0925	0
649	234.064	234.064	0.1196	0
650	248.08	248.08	4.2141	0
651	248.08	248.08	0.0993	0
652	262.096	262.096	0.146	0
653	318.158	318.158	0.0951	0
654	332.174	332.174	0.9022	0
655	190.001	190.001	0.0999	0
656	204.016	204.016	0.0951	0
657	298.117	298.117	0.0871	0
658	382.211	382.211	0.1261	0
659	378.204	378.204	0.117	0
660	392.219	392.219	1.5911	0
661	434.266	434.266	0.0899	0
662	208.008	208.008	0.1003	0
663	250.055	250.055	0.0877	0
664	228.027	228.027	0.0885	0
665	284.089	284.089	0.0876	0
666	390.204	390.204	0.7629	0
667	418.235	418.235	0.2091	0
668	190.979	190.979	0.1096	0
669	204.994	204.994	0.0909	0
670	414.225	414.225	0.2693	0
671	442.256	442.256	0.1238	0
672	456.272	456.272	0.1109	0
673	180.96	180.96	0.0879	0
674	208.992	208.992	0.0918	0
675	408.214	408.214	0.6353	0
676	422.23	422.23	0.3028	0
677	572.395	572.395	0.1201	0
678	586.411	586.411	0.4289	0
679	388.188	388.188	0.0911	0
680	416.219	416.219	0.1724	0
681	186.957	186.957	0.092	0
682	200.972	200.972	0.1078	0
683	404.198	404.198	0.1125	0
684	418.214	418.214	0.4217	0
685	400.188	400.188	0.2175	0
686	414.204	414.204	0.4653	0
687	234	234	0.0955	0
688	458.251	458.251	0.3307	0
689	472.267	472.267	0.0879	0
690	486.282	486.282	0.1344	0
691	500.298	500.298	0.0922	0
692	424.209	424.209	0.0909	0
693	438.225	438.225	0.1104	0
694	186.94	186.94	0.0915	0
695	200.956	200.956	0.0894	0
696	356.125	356.125	0.1314	0
697	398.172	398.172	0.2435	0
698	412.188	412.188	0.3072	0
699	222.97	222.97	0.1027	0
700	236.986	236.986	0.0925	0
701	416.183	416.183	0.0874	0
702	668.465	668.465	0.1826	0
703	502.277	502.277	0.2676	0
704	530.309	530.309	0.0915	0
705	574.357	574.357	0.1068	0
706	588.373	588.373	0.3057	0
707	602.388	602.388	1.1276	0
708	616.404	616.404	0.1228	0
709	644.435	644.435	0.1112	0
710	214.936	214.936	0.0873	0
711	228.952	228.952	0.113	0
712	188.906	188.906	0.0932	0
713	216.937	216.937	0.0944	0
714	432.178	432.178	0.0895	0
715	446.193	446.193	0.1674	0
716	204.921	204.921	0.087	0
717	246.967	246.967	0.0899	0
718	194.904	194.904	0.0997	0
719	208.919	208.919	0.0976	0
720	590.334	590.334	0.2025	0
721	604.35	604.35	0.6459	0
722	618.365	618.365	2.25	0
723	632.381	632.381	0.2972	0
724	646.397	646.397	0.1953	0
725	660.412	660.412	0.2592	0
726	260.956	260.956	0.0988	0
727	274.972	274.972	0.2732	0
728	288.987	288.987	0.1978	0
729	218.9	218.9	0.0929	0
730	232.916	232.916	0.0913	0
731	188.851	188.851	0.1064	0
732	202.867	202.867	0.0885	0
733	204.869	204.869	0.091	0
734	218.884	218.884	0.0928	0
735	198.851	198.851	0.0962	0
736	240.898	240.898	0.0909	0
737	186.828	186.828	0.0891	0
738	200.844	200.844	0.0948	0
739	206.837	206.837	0.0913	0
740	220.853	220.853	0.0961	0
741	182.804	182.804	0.099	0
742	196.82	196.82	0.1036	0
743	198.815	198.815	0.0883	0
744	212.831	212.831	0.1013	0
745	192.799	192.799	0.0906	0
746	206.815	206.815	0.0914	0
747	186.786	186.786	0.0927	0
748	200.801	200.801	0.0898	0
749	214.817	214.817	0.0927	0
750	188.777	188.777	0.1095	0
751	202.792	202.792	0.0946	0
752	320.923	320.923	0.1162	0
753	334.938	334.938	0.1991	0
754	348.954	348.954	0.1216	0
755	362.97	362.97	0.0933	0
756	202.789	202.789	0.0904	0
757	216.805	216.805	0.0929	0
758	196.766	196.766	0.0878	0
759	224.798	224.798	0.1356	0
760	188.749	188.749	0.0872	0
761	202.764	202.764	0.0922	0
762	892.534	892.534	0.2396	0
763	920.566	920.566	0.2363	0
764	204.746	204.746	0.0913	0
765	218.762	218.762	0.0901	0
766	224.751	224.751	0.1001	0

## Sheet: Isolated
% Total =	37.8372
	Experimental m/z	Recalibrated m/z	Rel. Abundance	Signal 2 Noise
1	193.716	193.716	0.0909	0
2	219.744	219.744	0.0926	0
3	197.719	197.719	0.0896	0
4	207.73	207.73	0.0933	0
5	209.733	209.733	0.0903	0
6	185.705	185.705	0.0943	0
7	235.759	235.759	0.0874	0
8	241.766	241.766	0.0885	0
9	249.775	249.775	0.0874	0
10	193.711	193.711	0.0927	0
11	203.722	203.722	0.0933	0
12	181.697	181.697	0.1058	0
13	183.699	183.699	0.0916	0
14	289.817	289.817	0.0945	0
15	289.817	289.817	0.1336	0
16	289.817	289.817	0.1458	0
17	289.816	289.816	0.1064	0
18	187.701	187.701	0.0911	0
19	191.706	191.706	0.1021	0
20	207.723	207.723	0.0906	0
21	209.725	209.725	0.0913	0
22	215.732	215.732	0.0945	0
23	289.814	289.814	0.1286	0
24	199.713	199.713	0.0997	0
25	209.725	209.725	0.0999	0
26	289.813	289.813	0.114	0
27	289.814	289.814	0.105	0
28	195.707	195.707	0.1197	0
29	185.695	185.695	0.0947	0
30	211.724	211.724	0.0933	0
31	289.812	289.812	0.089	0
32	289.812	289.812	0.1419	0
33	197.708	197.708	0.0994	0
34	217.73	217.73	0.0979	0
35	289.81	289.81	0.1273	0
36	289.811	289.811	0.1495	0
37	181.689	181.689	0.0883	0
38	235.749	235.749	0.0965	0
39	289.809	289.809	0.0947	0
40	289.809	289.809	0.121	0
41	289.81	289.81	0.1202	0
42	289.81	289.81	0.0964	0
43	185.692	185.692	0.0909	0
44	289.808	289.808	0.1412	0
45	289.809	289.809	0.1234	0
46	889.478	889.478	0.1169	0
47	289.807	289.807	0.1209	0
48	289.808	289.808	0.096	0
49	193.7	193.7	0.0883	0
50	203.711	203.711	0.0928	0
51	207.715	207.715	0.0906	0
52	289.807	289.807	0.1247	0
53	289.806	289.806	0.089	0
54	273.786	273.786	0.0893	0
55	289.804	289.804	0.1123	0
56	289.805	289.805	0.0991	0
57	211.717	211.717	0.0913	0
58	233.741	233.741	0.0876	0
59	183.684	183.684	0.1106	0
60	191.693	191.693	0.0874	0
61	255.765	255.765	0.0878	0
62	183.683	183.683	0.0919	0
63	189.69	189.69	0.0955	0
64	197.699	197.699	0.0906	0
65	277.788	277.788	0.1177	0
66	277.788	277.788	0.0933	0
67	753.319	753.319	0.2788	0
68	181.68	181.68	0.1069	0
69	185.684	185.684	0.09	0
70	187.686	187.686	0.1093	0
71	277.786	277.786	0.1554	0
72	181.677	181.677	0.088	0
73	183.68	183.68	0.0882	0
74	183.681	183.681	0.0924	0
75	233.736	233.736	0.1321	0
76	277.785	277.785	0.1026	0
77	277.785	277.785	0.1334	0
78	277.785	277.785	0.1627	0
79	277.785	277.785	0.1175	0
80	277.786	277.786	0.0977	0
81	233.735	233.735	0.0954	0
82	277.784	277.784	0.0976	0
83	277.784	277.784	0.099	0
84	181.676	181.676	0.0885	0
85	277.783	277.783	0.1073	0
86	277.783	277.783	0.1432	0
87	277.783	277.783	0.0961	0
88	277.784	277.784	0.1011	0
89	197.692	197.692	0.0974	0
90	277.782	277.782	0.1262	0
91	277.783	277.783	0.1166	0
92	181.674	181.674	0.0875	0
93	187.681	187.681	0.0878	0
94	189.683	189.683	0.0929	0
95	211.707	211.707	0.0894	0
96	277.781	277.781	0.1995	0
97	277.782	277.782	0.0904	0
98	195.689	195.689	0.0964	0
99	277.78	277.78	0.1287	0
100	277.78	277.78	0.0934	0
101	205.699	205.699	0.0928	0
102	225.721	225.721	0.0949	0
103	277.779	277.779	0.1402	0
104	277.779	277.779	0.1222	0
105	277.779	277.779	0.1268	0
106	277.78	277.78	0.1336	0
107	181.671	181.671	0.1018	0
108	187.678	187.678	0.0909	0
109	277.778	277.778	0.0888	0
110	277.778	277.778	0.1562	0
111	277.779	277.779	0.103	0
112	937.515	937.515	0.2555	0
113	185.675	185.675	0.1032	0
114	277.777	277.777	0.1004	0
115	277.777	277.777	0.1602	0
116	277.777	277.777	0.1165	0
117	277.776	277.776	0.1268	0
118	277.776	277.776	0.0887	0
119	203.692	203.692	0.0905	0
120	277.775	277.775	0.124	0
121	277.775	277.775	0.1197	0
122	277.776	277.776	0.0943	0
123	189.675	189.675	0.1051	0
124	215.704	215.704	0.0885	0
125	277.773	277.773	0.0901	0
126	277.774	277.774	0.1854	0
127	277.772	277.772	0.1053	0
128	181.664	181.664	0.0962	0
129	201.686	201.686	0.0954	0
130	203.688	203.688	0.0947	0
131	187.67	187.67	0.0918	0
132	199.683	199.683	0.0991	0
133	261.753	261.753	0.0898	0
134	197.68	197.68	0.0937	0
135	193.674	193.674	0.0889	0
136	199.68	199.68	0.0921	0
137	201.681	201.681	0.1038	0
138	203.684	203.684	0.1023	0
139	183.66	183.66	0.114	0
140	189.667	189.667	0.1085	0
141	797.346	797.346	0.1942	0
142	935.5	935.5	0.2418	0
143	185.661	185.661	0.0971	0
144	197.675	197.675	0.0961	0
145	201.68	201.68	0.0914	0
146	221.701	221.701	0.091	0
147	181.655	181.655	0.0883	0
148	235.715	235.715	0.0916	0
149	181.653	181.653	0.0946	0
150	225.703	225.703	0.1492	0
151	181.651	181.651	0.0903	0
152	191.662	191.662	0.0911	0
153	181.65	181.65	0.0871	0
154	187.656	187.656	0.0911	0
155	195.666	195.666	0.097	0
156	197.667	197.667	0.0994	0
157	217.689	217.689	0.0912	0
158	181.648	181.648	0.0964	0
159	185.653	185.653	0.0989	0
160	195.663	195.663	0.0988	0
161	211.681	211.681	0.0997	0
162	213.683	213.683	0.1178	0
163	233.705	233.705	0.0918	0
164	185.651	185.651	0.0887	0
165	195.662	195.662	0.0957	0
166	195.663	195.663	0.0888	0
167	201.669	201.669	0.1047	0
168	181.646	181.646	0.092	0
169	191.657	191.657	0.1027	0
170	197.662	197.662	0.0922	0
171	199.663	199.663	0.0899	0
172	183.643	183.643	0.1072	0
173	191.652	191.652	0.0969	0
174	223.688	223.688	0.1095	0
175	181.638	181.638	0.0921	0
176	211.673	211.673	0.0994	0
177	187.645	187.645	0.0897	0
178	191.648	191.648	0.0873	0
179	185.641	185.641	0.0912	0
180	183.637	183.637	0.0902	0
181	199.655	199.655	0.0897	0
182	841.372	841.372	0.176	0
183	193.647	193.647	0.1016	0
184	185.637	185.637	0.0881	0
185	189.641	189.641	0.0875	0
186	185.633	185.633	0.088	0
187	201.65	201.65	0.1028	0
188	203.653	203.653	0.1232	0
189	209.659	209.659	0.0886	0
190	203.651	203.651	0.0893	0
191	181.626	181.626	0.0895	0
192	187.632	187.632	0.1036	0
193	191.637	191.637	0.0893	0
194	207.655	207.655	0.0888	0
195	187.631	187.631	0.1093	0
196	209.657	209.657	0.1069	0
197	183.626	183.626	0.0883	0
198	189.633	189.633	0.0922	0
199	191.635	191.635	0.0881	0
200	213.659	213.659	0.0878	0
201	215.662	215.662	0.0902	0
202	189.632	189.632	0.103	0
203	203.645	203.645	0.1058	0
204	213.656	213.656	0.0884	0
205	203.643	203.643	0.0979	0
206	185.622	185.622	0.0882	0
207	191.629	191.629	0.0924	0
208	217.658	217.658	0.0893	0
209	217.658	217.658	0.094	0
210	187.624	187.624	0.0945	0
211	209.648	209.648	0.1005	0
212	195.631	195.631	0.1133	0
213	207.644	207.644	0.0893	0
214	199.635	199.635	0.1012	0
215	203.639	203.639	0.0921	0
216	207.642	207.642	0.0876	0
217	223.66	223.66	0.0895	0
218	181.613	181.613	0.0922	0
219	191.624	191.624	0.0892	0
220	199.633	199.633	0.0933	0
221	245.684	245.684	0.0975	0
222	213.647	213.647	0.0897	0
223	885.398	885.398	0.0999	0
224	947.467	947.467	0.1107	0
225	185.615	185.615	0.0996	0
226	207.64	207.64	0.0943	0
227	961.482	961.482	0.107	0
228	205.637	205.637	0.0934	0
229	197.627	197.627	0.0897	0
230	205.636	205.636	0.0927	0
231	185.613	185.613	0.09	0
232	211.641	211.641	0.0888	0
233	231.664	231.664	0.0876	0
234	189.613	189.613	0.0923	0
235	191.615	191.615	0.0881	0
236	223.65	223.65	0.0901	0
237	199.623	199.623	0.0899	0
238	201.624	201.624	0.096	0
239	185.605	185.605	0.098	0
240	191.612	191.612	0.0874	0
241	183.602	183.602	0.0944	0
242	201.622	201.622	0.0902	0
243	213.635	213.635	0.1062	0
244	187.606	187.606	0.104	0
245	187.604	187.604	0.09	0
246	195.614	195.614	0.1137	0
247	231.654	231.654	0.0913	0
248	181.597	181.597	0.0952	0
249	185.601	185.601	0.0914	0
250	189.605	189.605	0.0953	0
251	191.607	191.607	0.111	0
252	211.629	211.629	0.0913	0
253	213.632	213.632	0.0995	0
254	189.603	189.603	0.0968	0
255	195.611	195.611	0.0914	0
256	215.63	215.63	0.0886	0
257	189.599	189.599	0.0925	0
258	213.627	213.627	0.093	0
259	213.626	213.626	0.094	0
260	187.596	187.596	0.096	0
261	241.656	241.656	0.0919	0
262	187.594	187.594	0.0986	0
263	191.599	191.599	0.0903	0
264	187.594	187.594	0.0885	0
265	195.603	195.603	0.0923	0
266	197.605	197.605	0.0969	0
267	181.585	181.585	0.0934	0
268	187.592	187.592	0.092	0
269	219.628	219.628	0.0958	0
270	193.598	193.598	0.0934	0
271	183.585	183.585	0.0986	0
272	237.645	237.645	0.0961	0
273	191.592	191.592	0.0966	0
274	201.603	201.603	0.0998	0
275	211.614	211.614	0.0908	0
276	213.617	213.617	0.0957	0
277	203.603	203.603	0.0892	0
278	181.577	181.577	0.0883	0
279	189.586	189.586	0.0914	0
280	211.61	211.61	0.1051	0
281	231.633	231.633	0.0922	0
282	185.58	185.58	0.0933	0
283	193.589	193.589	0.092	0
284	213.611	213.611	0.0962	0
285	187.582	187.582	0.0925	0
286	191.586	191.586	0.1272	0
287	197.593	197.593	0.0907	0
288	189.583	189.583	0.0875	0
289	193.587	193.587	0.0895	0
290	215.612	215.612	0.0906	0
291	233.631	233.631	0.0911	0
292	185.576	185.576	0.0921	0
293	193.586	193.586	0.0881	0
294	181.571	181.571	0.0892	0
295	205.598	205.598	0.0911	0
296	183.572	183.572	0.0877	0
297	193.583	193.583	0.1001	0
298	191.578	191.578	0.09	0
299	197.585	197.585	0.0922	0
300	183.566	183.566	0.0931	0
301	183.567	183.567	0.0877	0
302	185.569	185.569	0.0887	0
303	193.578	193.578	0.1229	0
304	185.568	185.568	0.0917	0
305	201.587	201.587	0.1052	0
306	209.595	209.595	0.0888	0
307	191.573	191.573	0.0985	0
308	193.575	193.575	0.0982	0
309	211.595	211.595	0.0914	0
310	185.565	185.565	0.0896	0
311	201.582	201.582	0.0987	0
312	211.593	211.593	0.091	0
313	181.559	181.559	0.1009	0
314	181.559	181.559	0.0892	0
315	193.572	193.572	0.1087	0
316	195.574	195.574	0.0892	0
317	201.58	201.58	0.0959	0
318	267.654	267.654	0.0962	0
319	183.559	183.559	0.096	0
320	185.561	185.561	0.0888	0
321	191.568	191.568	0.0914	0
322	193.57	193.57	0.0948	0
323	197.575	197.575	0.0982	0
324	227.608	227.608	0.0893	0
325	239.621	239.621	0.0925	0
326	201.577	201.577	0.0941	0
327	201.576	201.576	0.0891	0
328	211.587	211.587	0.0975	0
329	195.568	195.568	0.1016	0
330	183.553	183.553	0.0885	0
331	213.586	213.586	0.091	0
332	185.555	185.555	0.0881	0
333	191.561	191.561	0.1111	0
334	193.563	193.563	0.0898	0
335	219.592	219.592	0.0949	0
336	221.595	221.595	0.106	0
337	185.553	185.553	0.092	0
338	195.564	195.564	0.0912	0
339	185.551	185.551	0.0884	0
340	191.558	191.558	0.1199	0
341	195.563	195.563	0.1061	0
342	187.553	187.553	0.0948	0
343	195.562	195.562	0.0885	0
344	213.582	213.582	0.1042	0
345	213.582	213.582	0.1083	0
346	189.554	189.554	0.0881	0
347	191.556	191.556	0.0937	0
348	203.569	203.569	0.0892	0
349	211.579	211.579	0.0882	0
350	213.581	213.581	0.0979	0
351	285.661	285.661	0.0994	0
352	195.56	195.56	0.1016	0
353	197.56	197.56	0.0927	0
354	207.572	207.572	0.0918	0
355	245.614	245.614	0.0895	0
356	181.542	181.542	0.0988	0
357	211.575	211.575	0.0965	0
358	195.555	195.555	0.0989	0
359	213.576	213.576	0.0904	0
360	225.589	225.589	0.0897	0
361	195.555	195.555	0.092	0
362	193.55	193.55	0.0935	0
363	197.554	197.554	0.0898	0
364	185.539	185.539	0.0923	0
365	203.559	203.559	0.0881	0
366	211.568	211.568	0.1011	0
367	187.541	187.541	0.1015	0
368	195.549	195.549	0.0997	0
369	189.541	189.541	0.0961	0
370	193.546	193.546	0.0937	0
371	195.548	195.548	0.0881	0
372	203.556	203.556	0.1044	0
373	215.569	215.569	0.0891	0
374	181.527	181.527	0.0925	0
375	187.534	187.534	0.1062	0
376	187.532	187.532	0.1	0
377	191.537	191.537	0.0919	0
378	181.523	181.523	0.0929	0
379	185.527	185.527	0.0926	0
380	197.54	197.54	0.0898	0
381	217.563	217.563	0.0883	0
382	191.533	191.533	0.0902	0
383	181.52	181.52	0.1205	0
384	213.556	213.556	0.0958	0
385	213.556	213.556	0.1152	0
386	213.557	213.557	0.1064	0
387	187.526	187.526	0.1028	0
388	213.556	213.556	0.0969	0
389	223.566	223.566	0.096	0
390	191.53	191.53	0.093	0
391	189.527	189.527	0.0894	0
392	193.532	193.532	0.0937	0
393	195.533	195.533	0.09	0
394	189.526	189.526	0.089	0
395	183.518	183.518	0.0882	0
396	185.52	185.52	0.1006	0
397	201.537	201.537	0.0903	0
398	211.548	211.548	0.1074	0
399	235.575	235.575	0.0914	0
400	211.547	211.547	0.0993	0
401	195.529	195.529	0.0871	0
402	249.589	249.589	0.0938	0
403	185.517	185.517	0.0943	0
404	263.604	263.604	0.0918	0
405	221.555	221.555	0.0885	0
406	207.538	207.538	0.0924	0
407	201.531	201.531	0.0872	0
408	187.515	187.515	0.1006	0
409	231.564	231.564	0.127	0
410	223.554	223.554	0.0911	0
411	203.53	203.53	0.0904	0
412	233.564	233.564	0.1052	0
413	209.535	209.535	0.1087	0
414	249.58	249.58	0.1141	0
415	193.515	193.515	0.1022	0
416	183.503	183.503	0.0944	0
417	185.505	185.505	0.0978	0
418	201.523	201.523	0.0936	0
419	207.529	207.529	0.0881	0
420	219.542	219.542	0.088	0
421	183.5	183.5	0.1014	0
422	189.508	189.508	0.0905	0
423	201.521	201.521	0.0967	0
424	223.546	223.546	0.0947	0
425	189.506	189.506	0.1228	0
426	197.514	197.514	0.0895	0
427	197.514	197.514	0.0931	0
428	183.497	183.497	0.0968	0
429	183.496	183.496	0.0884	0
430	187.499	187.499	0.1008	0
431	199.513	199.513	0.088	0
432	185.496	185.496	0.093	0
433	189.501	189.501	0.089	0
434	207.521	207.521	0.0895	0
435	223.537	223.537	0.0908	0
436	289.612	289.612	0.0954	0
437	187.497	187.497	0.0979	0
438	193.503	193.503	0.0885	0
439	245.561	245.561	0.0967	0
440	193.502	193.502	0.0933	0
441	201.51	201.51	0.0969	0
442	201.51	201.51	0.0973	0
443	197.503	197.503	0.098	0
444	197.504	197.504	0.1	0
445	209.517	209.517	0.0896	0
446	211.52	211.52	0.0937	0
447	219.528	219.528	0.0941	0
448	181.484	181.484	0.093	0
449	189.493	189.493	0.0958	0
450	191.495	191.495	0.0901	0
451	193.497	193.497	0.1043	0
452	225.532	225.532	0.1014	0
453	225.533	225.533	0.1435	0
454	233.542	233.542	0.0897	0
455	189.492	189.492	0.0899	0
456	233.541	233.541	0.0931	0
457	187.489	187.489	0.0917	0
458	197.5	197.5	0.099	0
459	203.505	203.505	0.1015	0
460	205.507	205.507	0.1103	0
461	229.533	229.533	0.0987	0
462	183.481	183.481	0.0921	0
463	195.492	195.492	0.0906	0
464	215.514	215.514	0.0954	0
465	191.486	191.486	0.1041	0
466	193.488	193.488	0.0929	0
467	189.483	189.483	0.1094	0
468	181.473	181.473	0.1173	0
469	185.477	185.477	0.0934	0
470	187.479	187.479	0.1105	0
471	219.515	219.515	0.107	0
472	191.482	191.482	0.1095	0
473	215.508	215.508	0.1105	0
474	181.469	181.469	0.0994	0
475	191.481	191.481	0.1255	0
476	209.501	209.501	0.0924	0
477	213.505	213.505	0.0964	0
478	181.468	181.468	0.0952	0
479	187.476	187.476	0.09	0
480	199.489	199.489	0.0932	0
481	233.523	233.523	0.0936	0
482	223.51	223.51	0.091	0
483	185.465	185.465	0.0929	0
484	189.47	189.47	0.0941	0
485	189.47	189.47	0.0967	0
486	215.499	215.499	0.0948	0
487	217.501	217.501	0.09	0
488	217.501	217.501	0.0928	0
489	263.553	263.553	0.0877	0
490	197.477	197.477	0.0926	0
491	209.491	209.491	0.0911	0
492	185.462	185.462	0.1022	0
493	195.473	195.473	0.0901	0
494	209.488	209.488	0.09	0
495	191.467	191.467	0.096	0
496	201.478	201.478	0.1054	0
497	223.503	223.503	0.095	0
498	181.454	181.454	0.0907	0
499	193.467	193.467	0.0948	0
500	205.481	205.481	0.1002	0
501	185.457	185.457	0.099	0
502	185.457	185.457	0.0929	0
503	203.477	203.477	0.1005	0
504	183.453	183.453	0.0917	0
505	189.46	189.46	0.0919	0
506	217.49	217.49	0.0911	0
507	187.455	187.455	0.0917	0
508	207.478	207.478	0.0941	0
509	209.48	209.48	0.0931	0
510	231.504	231.504	0.1038	0
511	197.466	197.466	0.0898	0
512	181.447	181.447	0.1014	0
513	183.448	183.448	0.1075	0
514	187.453	187.453	0.1042	0
515	187.454	187.454	0.1	0
516	189.456	189.456	0.0904	0
517	185.449	185.449	0.0938	0
518	215.482	215.482	0.0956	0
519	183.446	183.446	0.1004	0
520	193.457	193.457	0.1064	0
521	181.443	181.443	0.0891	0
522	197.461	197.461	0.0898	0
523	209.474	209.474	0.0993	0
524	233.501	233.501	0.0882	0
525	199.461	199.461	0.0885	0
526	207.47	207.47	0.0968	0
527	185.444	185.444	0.0892	0
528	193.453	193.453	0.0908	0
529	189.448	189.448	0.1108	0
530	181.436	181.436	0.1107	0
531	193.45	193.45	0.0928	0
532	223.482	223.482	0.0898	0
533	189.444	189.444	0.1103	0
534	205.462	205.462	0.0941	0
535	193.447	193.447	0.0899	0
536	205.46	205.46	0.1007	0
537	195.447	195.447	0.1186	0
538	215.47	215.47	0.09	0
539	189.44	189.44	0.0908	0
540	191.442	191.442	0.0883	0
541	187.436	187.436	0.091	0
542	193.443	193.443	0.0871	0
543	219.472	219.472	0.1147	0
544	185.433	185.433	0.0894	0
545	185.433	185.433	0.0903	0
546	193.442	193.442	0.097	0
547	239.493	239.493	0.0966	0
548	185.43	185.43	0.1101	0
549	189.433	189.433	0.0892	0
550	209.455	209.455	0.0924	0
551	203.447	203.447	0.1162	0
552	203.448	203.448	0.0898	0
553	185.426	185.426	0.0966	0
554	189.431	189.431	0.1098	0
555	185.424	185.424	0.1182	0
556	185.424	185.424	0.1252	0
557	191.43	191.43	0.0944	0
558	201.442	201.442	0.0879	0
559	207.449	207.449	0.0981	0
560	185.423	185.423	0.1037	0
561	185.423	185.423	0.1507	0
562	185.423	185.423	0.0956	0
563	185.424	185.424	0.1086	0
564	205.445	205.445	0.0998	0
565	213.454	213.454	0.1192	0
566	185.422	185.422	0.0928	0
567	185.422	185.422	0.089	0
568	185.422	185.422	0.1447	0
569	271.518	271.518	0.0932	0
570	181.417	181.417	0.0875	0
571	185.421	185.421	0.0993	0
572	199.436	199.436	0.0893	0
573	185.419	185.419	0.1083	0
574	201.437	201.437	0.0894	0
575	207.444	207.444	0.0892	0
576	211.448	211.448	0.0965	0
577	185.418	185.418	0.0944	0
578	189.422	189.422	0.0979	0
579	207.443	207.443	0.1039	0
580	181.412	181.412	0.0969	0
581	181.413	181.413	0.0906	0
582	205.439	205.439	0.0915	0
583	207.442	207.442	0.0964	0
584	187.418	187.418	0.0887	0
585	191.422	191.422	0.0969	0
586	195.427	195.427	0.1002	0
587	195.428	195.428	0.0899	0
588	199.43	199.43	0.0912	0
589	201.432	201.432	0.1025	0
590	189.418	189.418	0.0878	0
591	205.435	205.435	0.0983	0
592	217.448	217.448	0.0881	0
593	185.411	185.411	0.1402	0
594	261.496	261.496	0.088	0
595	191.417	191.417	0.0918	0
596	213.442	213.442	0.0969	0
597	185.408	185.408	0.098	0
598	185.408	185.408	0.0901	0
599	187.41	187.41	0.0913	0
600	195.418	195.418	0.0903	0
601	211.436	211.436	0.0924	0
602	187.408	187.408	0.0918	0
603	207.429	207.429	0.0884	0
604	223.446	223.446	0.1023	0
605	227.451	227.451	0.0921	0
606	211.432	211.432	0.0887	0
607	223.446	223.446	0.0937	0
608	199.418	199.418	0.0898	0
609	219.44	219.44	0.1088	0
610	187.403	187.403	0.0884	0
611	193.41	193.41	0.1017	0
612	213.431	213.431	0.0897	0
613	181.394	181.394	0.0885	0
614	187.398	187.398	0.0941	0
615	231.447	231.447	0.0979	0
616	189.4	189.4	0.1074	0
617	183.392	183.392	0.1007	0
618	183.392	183.392	0.0903	0
619	195.406	195.406	0.0922	0
620	219.432	219.432	0.0946	0
621	185.393	185.393	0.0886	0
622	185.393	185.393	0.1007	0
623	195.404	195.404	0.0964	0
624	277.496	277.496	0.0935	0
625	189.397	189.397	0.0985	0
626	191.399	191.399	0.0928	0
627	199.407	199.407	0.0968	0
628	205.414	205.414	0.1017	0
629	185.391	185.391	0.1185	0
630	187.392	187.392	0.0963	0
631	217.426	217.426	0.0913	0
632	183.385	183.385	0.0956	0
633	205.41	205.41	0.1033	0
634	181.382	181.382	0.0925	0
635	195.397	195.397	0.0951	0
636	187.387	187.387	0.0903	0
637	195.396	195.396	0.098	0
638	209.411	209.411	0.0902	0
639	215.418	215.418	0.1046	0
640	221.424	221.424	0.1006	0
641	221.425	221.425	0.0913	0
642	181.379	181.379	0.0902	0
643	183.381	183.381	0.0936	0
644	181.377	181.377	0.0924	0
645	183.38	183.38	0.0926	0
646	213.413	213.413	0.0949	0
647	195.392	195.392	0.0986	0
648	203.4	203.4	0.094	0
649	233.433	233.433	0.092	0
650	189.382	189.382	0.107	0
651	185.377	185.377	0.0982	0
652	183.374	183.374	0.1093	0
653	187.378	187.378	0.1065	0
654	195.386	195.386	0.0939	0
655	203.395	203.395	0.0895	0
656	207.399	207.399	0.0943	0
657	187.375	187.375	0.0924	0
658	195.383	195.383	0.1012	0
659	195.383	195.383	0.0928	0
660	201.39	201.39	0.092	0
661	203.392	203.392	0.1042	0
662	223.413	223.413	0.0901	0
663	243.435	243.435	0.0882	0
664	207.394	207.394	0.0892	0
665	211.398	211.398	0.089	0
666	219.407	219.407	0.0878	0
667	215.401	215.401	0.1021	0
668	215.401	215.401	0.0892	0
669	191.372	191.372	0.0906	0
670	189.368	189.368	0.0872	0
671	193.371	193.371	0.0967	0
672	219.401	219.401	0.0882	0
673	193.37	193.37	0.1055	0
674	191.366	191.366	0.0969	0
675	191.367	191.367	0.1008	0
676	195.371	195.371	0.0893	0
677	203.38	203.38	0.0874	0
678	209.387	209.387	0.1003	0
679	229.409	229.409	0.0903	0
680	185.359	185.359	0.0899	0
681	225.403	225.403	0.096	0
682	195.37	195.37	0.0895	0
683	185.357	185.357	0.1061	0
684	243.422	243.422	0.0916	0
685	191.363	191.363	0.104	0
686	193.365	193.365	0.0914	0
687	233.409	233.409	0.0891	0
688	245.422	245.422	0.098	0
689	185.354	185.354	0.0902	0
690	189.359	189.359	0.0878	0
691	187.355	187.355	0.1021	0
692	227.4	227.4	0.0884	0
693	203.371	203.371	0.093	0
694	195.361	195.361	0.0901	0
695	201.366	201.366	0.1076	0
696	181.341	181.341	0.092	0
697	193.355	193.355	0.0912	0
698	187.348	187.348	0.0955	0
699	189.349	189.349	0.09	0
700	199.361	199.361	0.0896	0
701	201.362	201.362	0.1198	0
702	221.385	221.385	0.096	0
703	191.35	191.35	0.0945	0
704	201.361	201.361	0.0954	0
705	197.355	197.355	0.0885	0
706	199.358	199.358	0.0952	0
707	229.391	229.391	0.0936	0
708	237.4	237.4	0.0888	0
709	183.337	183.337	0.1065	0
710	189.343	189.343	0.0878	0
711	201.357	201.357	0.0927	0
712	197.352	197.352	0.089	0
713	223.38	223.38	0.0884	0
714	181.331	181.331	0.0923	0
715	181.331	181.331	0.1018	0
716	191.341	191.341	0.0901	0
717	195.346	195.346	0.0974	0
718	231.385	231.385	0.0878	0
719	181.328	181.328	0.0918	0
720	199.348	199.348	0.0911	0
721	205.354	205.354	0.0965	0
722	209.359	209.359	0.0899	0
723	209.358	209.358	0.0872	0
724	195.341	195.341	0.0976	0
725	207.354	207.354	0.0885	0
726	193.338	193.338	0.0907	0
727	225.373	225.373	0.0891	0
728	185.328	185.328	0.0943	0
729	189.331	189.331	0.0934	0
730	223.369	223.369	0.0917	0
731	189.331	189.331	0.0952	0
732	209.353	209.353	0.1011	0
733	183.32	183.32	0.0908	0
734	185.321	185.321	0.102	0
735	185.322	185.322	0.0965	0
736	211.351	211.351	0.1013	0
737	211.349	211.349	0.0976	0
738	185.319	185.319	0.0913	0
739	189.323	189.323	0.09	0
740	195.33	195.33	0.092	0
741	199.332	199.332	0.0889	0
742	191.322	191.322	0.0912	0
743	195.326	195.326	0.0941	0
744	219.353	219.353	0.0888	0
745	185.314	185.314	0.0893	0
746	185.314	185.314	0.0969	0
747	187.314	187.314	0.0885	0
748	193.321	193.321	0.0957	0
749	203.331	203.331	0.0907	0
750	209.337	209.337	0.0873	0
751	217.345	217.345	0.0921	0
752	211.338	211.338	0.0944	0
753	181.302	181.302	0.0964	0
754	191.313	191.313	0.0969	0
755	189.311	189.311	0.1024	0
756	191.313	191.313	0.1086	0
757	197.319	197.319	0.0906	0
758	201.322	201.322	0.0886	0
759	215.336	215.336	0.0883	0
760	217.336	217.336	0.0932	0
761	253.376	253.376	0.0904	0
762	181.295	181.295	0.0926	0
763	215.332	215.332	0.0912	0
764	215.333	215.333	0.0886	0
765	193.307	193.307	0.0912	0
766	187.299	187.299	0.094	0
767	191.303	191.303	0.0996	0
768	211.325	211.325	0.0942	0
769	203.315	203.315	0.0913	0
770	253.371	253.371	0.0892	0
771	187.296	187.296	0.0912	0
772	203.314	203.314	0.088	0
773	209.321	209.321	0.0949	0
774	203.311	203.311	0.0957	0
775	199.306	199.306	0.0888	0
776	207.315	207.315	0.0899	0
777	195.3	195.3	0.0887	0
778	203.309	203.309	0.096	0
779	205.31	205.31	0.0904	0
780	183.285	183.285	0.1094	0
781	185.287	185.287	0.0921	0
782	193.296	193.296	0.0882	0
783	201.305	201.305	0.0937	0
784	193.295	193.295	0.0974	0
785	193.295	193.295	0.0881	0
786	197.299	197.299	0.0918	0
787	209.313	209.313	0.1031	0
788	183.282	183.282	0.0886	0
789	185.282	185.282	0.094	0
790	189.287	189.287	0.0912	0
791	195.292	195.292	0.1093	0
792	239.341	239.341	0.0897	0
793	185.28	185.28	0.0897	0
794	183.277	183.277	0.1009	0
795	193.288	193.288	0.088	0
796	197.292	197.292	0.1028	0
797	205.301	205.301	0.0877	0
798	209.306	209.306	0.0872	0
799	193.287	193.287	0.1029	0
800	225.322	225.322	0.0879	0
801	189.282	189.282	0.0992	0
802	189.282	189.282	0.1257	0
803	191.283	191.283	0.1212	0
804	187.277	187.277	0.0876	0
805	185.274	185.274	0.0905	0
806	187.275	187.275	0.0999	0
807	187.275	187.275	0.0891	0
808	211.302	211.302	0.0957	0
809	223.315	223.315	0.1127	0
810	223.315	223.315	0.1402	0
811	223.316	223.316	0.1573	0
812	181.267	181.267	0.0931	0
813	185.272	185.272	0.0914	0
814	185.272	185.272	0.0943	0
815	191.278	191.278	0.0917	0
816	213.302	213.302	0.0913	0
817	225.316	225.316	0.0909	0
818	185.269	185.269	0.091	0
819	191.276	191.276	0.0932	0
820	199.284	199.284	0.0915	0
821	225.314	225.314	0.0911	0
822	187.27	187.27	0.0933	0
823	193.276	193.276	0.0926	0
824	215.299	215.299	0.0901	0
825	219.303	219.303	0.0996	0
826	189.269	189.269	0.094	0
827	183.26	183.26	0.0907	0
828	183.261	183.261	0.1075	0
829	187.266	187.266	0.0914	0
830	181.257	181.257	0.0926	0
831	201.279	201.279	0.113	0
832	205.285	205.285	0.1012	0
833	207.287	207.287	0.0915	0
834	183.258	183.258	0.0966	0
835	183.258	183.258	0.0983	0
836	187.261	187.261	0.0887	0
837	191.265	191.265	0.0929	0
838	189.262	189.262	0.0875	0
839	199.274	199.274	0.098	0
840	199.274	199.274	0.0956	0
841	185.257	185.257	0.0969	0
842	193.266	193.266	0.0988	0
843	219.295	219.295	0.0898	0
844	227.304	227.304	0.1049	0
845	265.345	265.345	0.0923	0
846	191.262	191.262	0.0988	0
847	213.286	213.286	0.0891	0
848	203.274	203.274	0.0938	0
849	209.28	209.28	0.094	0
850	201.271	201.271	0.0893	0
851	281.358	281.358	0.0895	0
852	205.272	205.272	0.093	0
853	209.275	209.275	0.093	0
854	317.395	317.395	0.0878	0
855	185.247	185.247	0.1074	0
856	191.254	191.254	0.0945	0
857	215.28	215.28	0.0975	0
858	215.279	215.279	0.0879	0
859	223.288	223.288	0.1239	0
860	213.276	213.276	0.0894	0
861	223.287	223.287	0.1223	0
862	223.288	223.288	0.0877	0
863	223.288	223.288	0.0877	0
864	183.242	183.242	0.107	0
865	199.259	199.259	0.1075	0
866	231.295	231.295	0.0974	0
867	189.247	189.247	0.0977	0
868	199.258	199.258	0.0914	0
869	209.27	209.27	0.0987	0
870	257.323	257.323	0.0918	0
871	189.246	189.246	0.0908	0
872	195.253	195.253	0.0881	0
873	199.256	199.256	0.0888	0
874	229.29	229.29	0.0935	0
875	233.295	233.295	0.0936	0
876	183.237	183.237	0.1004	0
877	213.271	213.271	0.1008	0
878	201.256	201.256	0.0894	0
879	207.263	207.263	0.0928	0
880	183.235	183.235	0.0886	0
881	191.244	191.244	0.0914	0
882	201.256	201.256	0.0876	0
883	217.273	217.273	0.1	0
884	223.279	223.279	0.1405	0
885	189.24	189.24	0.0885	0
886	213.267	213.267	0.0919	0
887	201.252	201.252	0.0982	0
888	187.235	187.235	0.0925	0
889	187.235	187.235	0.0949	0
890	195.244	195.244	0.0919	0
891	211.261	211.261	0.0927	0
892	219.27	219.27	0.0891	0
893	221.272	221.272	0.098	0
894	187.232	187.232	0.0972	0
895	195.24	195.24	0.088	0
896	193.237	193.237	0.0926	0
897	185.227	185.227	0.0964	0
898	229.276	229.276	0.0887	0
899	217.261	217.261	0.0953	0
900	183.221	183.221	0.1044	0
901	209.25	209.25	0.0988	0
902	213.255	213.255	0.0893	0
903	253.299	253.299	0.1814	0
904	189.228	189.228	0.0991	0
905	199.238	199.238	0.0935	0
906	215.256	215.256	0.0883	0
907	199.237	199.237	0.0997	0
908	209.248	209.248	0.0882	0
909	211.25	211.25	0.0895	0
910	217.256	217.256	0.0885	0
911	187.222	187.222	0.0997	0
912	219.258	219.258	0.0896	0
913	183.216	183.216	0.0922	0
914	191.225	191.225	0.0891	0
915	189.222	189.222	0.1053	0
916	223.26	223.26	0.0956	0
917	223.26	223.26	0.1262	0
918	223.261	223.261	0.1161	0
919	183.214	183.214	0.0906	0
920	201.235	201.235	0.0966	0
921	223.259	223.259	0.1037	0
922	201.233	201.233	0.0895	0
923	185.214	185.214	0.0877	0
924	195.226	195.226	0.0933	0
925	181.21	181.21	0.0871	0
926	205.236	205.236	0.1024	0
927	189.217	189.217	0.1167	0
928	207.237	207.237	0.1046	0
929	233.267	233.267	0.0955	0
930	203.232	203.232	0.0982	0
931	205.234	205.234	0.087	0
932	195.222	195.222	0.0884	0
933	215.245	215.245	0.092	0
934	181.205	181.205	0.0904	0
935	357.403	357.403	0.0907	0
936	215.241	215.241	0.1005	0
937	193.215	193.215	0.0887	0
938	195.218	195.218	0.0907	0
939	181.2	181.2	0.1005	0
940	183.201	183.201	0.0946	0
941	197.215	197.215	0.0919	0
942	181.196	181.196	0.0871	0
943	185.201	185.201	0.0879	0
944	201.218	201.218	0.1161	0
945	189.203	189.203	0.1038	0
946	211.227	211.227	0.1042	0
947	183.195	183.195	0.09	0
948	187.199	187.199	0.096	0
949	189.202	189.202	0.0935	0
950	193.206	193.206	0.0983	0
951	181.192	181.192	0.0886	0
952	185.196	185.196	0.091	0
953	203.213	203.213	0.0901	0
954	197.207	197.207	0.0959	0
955	205.216	205.216	0.0873	0
956	199.207	199.207	0.0872	0
957	185.191	185.191	0.0985	0
958	191.197	191.197	0.0914	0
959	223.233	223.233	0.0904	0
960	223.232	223.232	0.1827	0
961	201.204	201.204	0.0998	0
962	193.194	193.194	0.1091	0
963	195.196	195.196	0.0907	0
964	235.24	235.24	0.1047	0
965	201.202	201.202	0.1024	0
966	213.213	213.213	0.1012	0
967	223.224	223.224	0.1146	0
968	187.183	187.183	0.0909	0
969	197.194	197.194	0.0883	0
970	181.174	181.174	0.0939	0
971	181.174	181.174	0.1001	0
972	213.21	213.21	0.0963	0
973	257.259	257.259	0.0892	0
974	189.183	189.183	0.1098	0
975	193.187	193.187	0.1058	0
976	183.174	183.174	0.0969	0
977	187.179	187.179	0.0965	0
978	191.182	191.182	0.0897	0
979	191.183	191.183	0.0877	0
980	203.196	203.196	0.0962	0
981	209.203	209.203	0.1069	0
982	217.212	217.212	0.094	0
983	185.174	185.174	0.0921	0
984	185.175	185.175	0.0916	0
985	187.177	187.177	0.0957	0
986	191.179	191.179	0.0907	0
987	197.187	197.187	0.0903	0
988	195.183	195.183	0.1032	0
989	217.208	217.208	0.094	0
990	181.166	181.166	0.1022	0
991	191.178	191.178	0.0881	0
992	215.204	215.204	0.1105	0
993	181.166	181.166	0.0889	0
994	187.172	187.172	0.0976	0
995	217.205	217.205	0.0884	0
996	181.164	181.164	0.104	0
997	185.169	185.169	0.0968	0
998	191.175	191.175	0.0954	0
999	201.187	201.187	0.088	0
1000	209.196	209.196	0.095	0
1001	183.165	183.165	0.0956	0
1002	191.174	191.174	0.0888	0
1003	201.185	201.185	0.0894	0
1004	191.172	191.172	0.0907	0
1005	181.16	181.16	0.0954	0
1006	205.187	205.187	0.095	0
1007	181.159	181.159	0.0889	0
1008	183.162	183.162	0.0883	0
1009	227.21	227.21	0.09	0
1010	223.204	223.204	0.0956	0
1011	281.269	281.269	0.099	0
1012	191.168	191.168	0.0927	0
1013	195.172	195.172	0.0951	0
1014	181.156	181.156	0.1162	0
1015	219.198	219.198	0.088	0
1016	221.2	221.2	0.0882	0
1017	181.155	181.155	0.1103	0
1018	185.159	185.159	0.0907	0
1019	187.161	187.161	0.1096	0
1020	195.17	195.17	0.095	0
1021	205.181	205.181	0.093	0
1022	211.187	211.187	0.0898	0
1023	255.236	255.236	0.1067	0
1024	181.152	181.152	0.09	0
1025	185.156	185.156	0.091	0
1026	205.179	205.179	0.0985	0
1027	209.183	209.183	0.0888	0
1028	255.235	255.235	0.1225	0
1029	257.237	257.237	0.3283	0
1030	283.266	283.266	0.0906	0
1031	285.268	285.268	0.2776	0
1032	185.156	185.156	0.0898	0
1033	197.17	197.17	0.0876	0
1034	207.18	207.18	0.089	0
1035	207.181	207.181	0.0909	0
1036	255.234	255.234	0.1208	0
1037	283.265	283.265	0.1081	0
1038	195.166	195.166	0.0879	0
1039	197.168	197.168	0.0918	0
1040	195.165	195.165	0.0918	0
1041	201.171	201.171	0.0887	0
1042	255.232	255.232	0.0939	0
1043	255.232	255.232	0.118	0
1044	283.264	283.264	0.1811	0
1045	239.213	239.213	0.1067	0
1046	255.231	255.231	0.0924	0
1047	191.159	191.159	0.0907	0
1048	193.16	193.16	0.0886	0
1049	201.17	201.17	0.0922	0
1050	255.23	255.23	0.1034	0
1051	255.23	255.23	0.1068	0
1052	317.299	317.299	0.0917	0
1053	191.158	191.158	0.0873	0
1054	199.166	199.166	0.0932	0
1055	211.18	211.18	0.0933	0
1056	283.261	283.261	0.0933	0
1057	211.179	211.179	0.0918	0
1058	317.297	317.297	0.0892	0
1059	317.298	317.298	0.0938	0
1060	183.146	183.146	0.0894	0
1061	185.149	185.149	0.0901	0
1062	193.158	193.158	0.0888	0
1063	203.169	203.169	0.097	0
1064	225.193	225.193	0.0942	0
1065	195.159	195.159	0.0904	0
1066	317.296	317.296	0.0899	0
1067	185.146	185.146	0.0976	0
1068	185.145	185.145	0.1064	0
1069	215.179	215.179	0.0877	0
1070	283.255	283.255	0.3386	0
1071	183.142	183.142	0.0906	0
1072	181.139	181.139	0.0955	0
1073	183.141	183.141	0.0903	0
1074	185.143	185.143	0.0896	0
1075	229.193	229.193	0.0939	0
1076	191.15	191.15	0.088	0
1077	317.29	317.29	0.1046	0
1078	211.17	211.17	0.0902	0
1079	181.135	181.135	0.0939	0
1080	185.14	185.14	0.0921	0
1081	187.142	187.142	0.0961	0
1082	197.153	197.153	0.0965	0
1083	215.173	215.173	0.0996	0
1084	317.287	317.287	0.0944	0
1085	181.134	181.134	0.1036	0
1086	181.133	181.133	0.0919	0
1087	203.157	203.157	0.0927	0
1088	203.158	203.158	0.0889	0
1089	205.16	205.16	0.0963	0
1090	239.198	239.198	0.0942	0
1091	261.222	261.222	0.1471	0
1092	191.143	191.143	0.1074	0
1093	195.147	195.147	0.0957	0
1094	185.135	185.135	0.1071	0
1095	203.154	203.154	0.0958	0
1096	205.156	205.156	0.0977	0
1097	223.176	223.176	0.1056	0
1098	223.177	223.177	0.0958	0
1099	185.133	185.133	0.0901	0
1100	193.142	193.142	0.0931	0
1101	195.143	195.143	0.094	0
1102	281.24	281.24	0.1945	0
1103	195.143	195.143	0.0884	0
1104	191.136	191.136	0.0914	0
1105	209.156	209.156	0.0931	0
1106	279.233	279.233	9.5299	0
1107	185.127	185.127	0.1137	0
1108	207.151	207.151	0.0935	0
1109	213.158	213.158	0.0894	0
1110	239.186	239.186	0.088	0
1111	181.121	181.121	0.0998	0
1112	183.122	183.122	0.095	0
1113	185.124	185.124	0.0902	0
1114	187.126	187.126	0.094	0
1115	213.155	213.155	0.0942	0
1116	181.118	181.118	0.1007	0
1117	183.119	183.119	0.0943	0
1118	189.126	189.126	0.1021	0
1119	189.126	189.126	0.0945	0
1120	201.139	201.139	0.0875	0
1121	207.147	207.147	0.0926	0
1122	185.121	185.121	0.0978	0
1123	187.123	187.123	0.1073	0
1124	197.134	197.134	0.088	0
1125	217.156	217.156	0.0881	0
1126	181.115	181.115	0.0971	0
1127	203.14	203.14	0.094	0
1128	215.154	215.154	0.1029	0
1129	195.129	195.129	0.1053	0
1130	185.117	185.117	0.0966	0
1131	215.15	215.15	0.0906	0
1132	187.118	187.118	0.0909	0
1133	207.14	207.14	0.0875	0
1134	199.13	199.13	0.0925	0
1135	221.155	221.155	0.1592	0
1136	223.157	223.157	0.0892	0
1137	267.206	267.206	0.0909	0
1138	187.116	187.116	0.1078	0
1139	189.117	189.117	0.1008	0
1140	209.14	209.14	0.0985	0
1141	199.127	199.127	0.1179	0
1142	231.163	231.163	0.0879	0
1143	181.106	181.106	0.0879	0
1144	271.207	271.207	0.1304	0
1145	215.139	215.139	0.0907	0
1146	223.148	223.148	0.1047	0
1147	213.136	213.136	0.0913	0
1148	181.1	181.1	0.0899	0
1149	187.105	187.105	0.0883	0
1150	193.111	193.111	0.0941	0
1151	185.102	185.102	0.089	0
1152	207.125	207.125	0.0999	0
1153	211.13	211.13	0.0923	0
1154	213.132	213.132	0.0897	0
1155	187.102	187.102	0.0946	0
1156	213.131	213.131	0.0895	0
1157	195.11	195.11	0.0906	0
1158	183.095	183.095	0.0931	0
1159	183.095	183.095	0.0908	0
1160	191.104	191.104	0.1094	0
1161	195.107	195.107	0.0912	0
1162	205.118	205.118	0.0949	0
1163	239.155	239.155	0.104	0
1164	199.109	199.109	0.0906	0
1165	181.087	181.087	0.0891	0
1166	189.096	189.096	0.0971	0
1167	303.224	303.224	0.6067	0
1168	181.086	181.086	0.1072	0
1169	185.091	185.091	0.0914	0
1170	209.118	209.118	0.0894	0
1171	183.087	183.087	0.0959	0
1172	205.111	205.111	0.1029	0
1173	301.218	301.218	0.0911	0
1174	187.09	187.09	0.0906	0
1175	193.095	193.095	0.0908	0
1176	203.107	203.107	0.0893	0
1177	185.086	185.086	0.0967	0
1178	193.094	193.094	0.0881	0
1179	221.125	221.125	0.0975	0
1180	227.131	227.131	0.1105	0
1181	185.084	185.084	0.0971	0
1182	225.127	225.127	0.0934	0
1183	231.133	231.133	0.107	0
1184	191.087	191.087	0.0909	0
1185	193.089	193.089	0.0899	0
1186	201.098	201.098	0.0968	0
1187	209.107	209.107	0.0943	0
1188	215.114	215.114	0.1012	0
1189	223.121	223.121	0.1089	0
1190	301.208	301.208	0.4861	0
1191	191.084	191.084	0.0891	0
1192	209.105	209.105	0.0969	0
1193	209.105	209.105	0.095	0
1194	289.194	289.194	0.0892	0
1195	193.084	193.084	0.0958	0
1196	191.081	191.081	0.0879	0
1197	195.086	195.086	0.0877	0
1198	193.08	193.08	0.0988	0
1199	195.082	195.082	0.0921	0
1200	197.085	197.085	0.0971	0
1201	219.11	219.11	0.0903	0
1202	183.069	183.069	0.0937	0
1203	199.086	199.086	0.0896	0
1204	183.065	183.065	0.0995	0
1205	187.069	187.069	0.0922	0
1206	197.08	197.08	0.0902	0
1207	209.094	209.094	0.091	0
1208	187.066	187.066	0.1034	0
1209	197.076	197.076	0.0937	0
1210	197.075	197.075	0.0894	0
1211	205.084	205.084	0.0892	0
1212	197.074	197.074	0.0901	0
1213	203.081	203.081	0.0966	0
1214	191.066	191.066	0.0902	0
1215	201.078	201.078	0.0901	0
1216	209.087	209.087	0.096	0
1217	265.148	265.148	0.1066	0
1218	181.051	181.051	0.0909	0
1219	193.065	193.065	0.0911	0
1220	203.075	203.075	0.0888	0
1221	181.05	181.05	0.0989	0
1222	187.056	187.056	0.09	0
1223	193.062	193.062	0.09	0
1224	257.134	257.134	0.0978	0
1225	183.05	183.05	0.0914	0
1226	209.079	209.079	0.0876	0
1227	209.08	209.08	0.0912	0
1228	181.047	181.047	0.1043	0
1229	205.074	205.074	0.097	0
1230	207.076	207.076	0.1003	0
1231	273.15	273.15	0.1424	0
1232	295.175	295.175	0.1364	0
1233	345.228	345.228	0.0923	0
1234	189.053	189.053	0.0994	0
1235	193.057	193.057	0.0918	0
1236	187.05	187.05	0.0917	0
1237	231.096	231.096	0.0955	0
1238	189.048	189.048	0.0964	0
1239	195.055	195.055	0.097	0
1240	207.068	207.068	0.0875	0
1241	181.038	181.038	0.0938	0
1242	193.051	193.051	0.0907	0
1243	265.132	265.132	0.0877	0
1244	181.037	181.037	0.0951	0
1245	189.046	189.046	0.0904	0
1246	201.059	201.059	0.097	0
1247	207.066	207.066	0.0916	0
1248	209.068	209.068	0.0961	0
1249	189.045	189.045	0.0916	0
1250	221.081	221.081	0.0986	0
1251	183.037	183.037	0.0901	0
1252	183.038	183.038	0.0965	0
1253	189.044	189.044	0.09	0
1254	195.051	195.051	0.0938	0
1255	205.062	205.062	0.0935	0
1256	209.066	209.066	0.0928	0
1257	215.073	215.073	0.093	0
1258	223.082	223.082	0.0925	0
1259	225.084	225.084	0.0911	0
1260	215.072	215.072	0.0927	0
1261	183.036	183.036	0.094	0
1262	185.037	185.037	0.0893	0
1263	183.034	183.034	0.0944	0
1264	189.041	189.041	0.0899	0
1265	199.053	199.053	0.0927	0
1266	229.085	229.085	0.0889	0
1267	237.095	237.095	0.0931	0
1268	209.062	209.062	0.1158	0
1269	209.062	209.062	0.1142	0
1270	257.116	257.116	0.0974	0
1271	181.03	181.03	0.0885	0
1272	191.041	191.041	0.1018	0
1273	187.035	187.035	0.0947	0
1274	205.055	205.055	0.0932	0
1275	211.062	211.062	0.0985	0
1276	187.033	187.033	0.0908	0
1277	205.053	205.053	0.0872	0
1278	223.072	223.072	0.0956	0
1279	203.048	203.048	0.0874	0
1280	283.139	283.139	0.1268	0
1281	289.145	289.145	0.2552	0
1282	311.169	311.169	0.101	0
1283	331.191	331.191	0.9058	0
1284	339.201	339.201	0.116	0
1285	339.201	339.201	0.1098	0
1286	203.047	203.047	0.0952	0
1287	261.112	261.112	0.0936	0
1288	215.06	215.06	0.0884	0
1289	339.199	339.199	0.1004	0
1290	181.021	181.021	0.0922	0
1291	207.05	207.05	0.0993	0
1292	183.021	183.021	0.0935	0
1293	195.035	195.035	0.0892	0
1294	191.029	191.029	0.0963	0
1295	191.03	191.03	0.0911	0
1296	181.017	181.017	0.0899	0
1297	279.127	279.127	0.0974	0
1298	299.149	299.149	0.76	0
1299	307.158	307.158	0.4125	0
1300	335.19	335.19	0.3518	0
1301	341.196	341.196	1.8099	0
1302	185.02	185.02	0.1031	0
1303	249.092	249.092	0.1161	0
1304	181.015	181.015	0.0888	0
1305	181.016	181.016	0.0958	0
1306	187.022	187.022	0.0893	0
1307	197.033	197.033	0.0972	0
1308	215.053	215.053	0.0906	0
1309	225.064	225.064	0.0895	0
1310	185.017	185.017	0.0902	0
1311	187.018	187.018	0.0944	0
1312	209.044	209.044	0.091	0
1313	287.129	287.129	0.1698	0
1314	329.176	329.176	0.5392	0
1315	337.184	337.184	0.6402	0
1316	341.189	341.189	0.0915	0
1317	343.191	343.191	0.1128	0
1318	491.356	491.356	0.104	0
1319	187.016	187.016	0.0901	0
1320	239.074	239.074	0.0948	0
1321	181.008	181.008	0.0939	0
1322	457.317	457.317	0.0885	0
1323	181.007	181.007	0.095	0
1324	185.012	185.012	0.0963	0
1325	209.038	209.038	0.0935	0
1326	249.083	249.083	0.1493	0
1327	183.008	183.008	0.0907	0
1328	209.037	209.037	0.1215	0
1329	209.038	209.038	0.0892	0
1330	209.038	209.038	0.1248	0
1331	227.058	227.058	0.0921	0
1332	235.067	235.067	0.1041	0
1333	183.007	183.007	0.1008	0
1334	191.017	191.017	0.1007	0
1335	201.027	201.027	0.0873	0
1336	187.011	187.011	0.1021	0
1337	203.029	203.029	0.095	0
1338	215.042	215.042	0.0953	0
1339	375.221	375.221	0.59	0
1340	183.005	183.005	0.0921	0
1341	345.186	345.186	0.1232	0
1342	189.011	189.011	0.113	0
1343	249.078	249.078	0.3256	0
1344	327.165	327.165	0.1058	0
1345	333.172	333.172	0.0992	0
1346	347.186	347.186	0.4158	0
1347	355.196	355.196	0.095	0
1348	361.202	361.202	0.1569	0
1349	197.018	197.018	0.0945	0
1350	203.025	203.025	0.0908	0
1351	205.027	205.027	0.0896	0
1352	209.031	209.031	0.1172	0
1353	191.01	191.01	0.1179	0
1354	195.014	195.014	0.095	0
1355	185.002	185.002	0.0876	0
1356	191.007	191.007	0.0901	0
1357	211.029	211.029	0.1002	0
1358	183.998	183.998	0.0886	0
1359	183.998	183.998	0.1051	0
1360	185	185	0.0921	0
1361	193.008	193.008	0.0902	0
1362	195.009	195.009	0.1159	0
1363	189.001	189.001	0.0937	0
1364	193.006	193.006	0.1312	0
1365	209.023	209.023	0.1122	0
1366	211.026	211.026	0.0874	0
1367	181.992	181.992	0.0945	0
1368	373.205	373.205	1.0684	0
1369	401.237	401.237	0.1783	0
1370	213.026	213.026	0.0988	0
1371	209.02	209.02	0.0928	0
1372	211.023	211.023	0.0975	0
1373	192	192	0.0909	0
1374	199.008	199.008	0.0886	0
1375	201.009	201.009	0.0884	0
1376	393.223	393.223	0.1597	0
1377	187.993	187.993	0.0907	0
1378	203.01	203.01	0.0903	0
1379	233.043	233.043	0.0877	0
1380	229.037	229.037	0.0935	0
1381	393.22	393.22	0.1095	0
1382	187.99	187.99	0.0977	0
1383	199.002	199.002	0.0905	0
1384	209.014	209.014	0.114	0
1385	211.016	211.016	0.09	0
1386	193.995	193.995	0.0988	0
1387	193.995	193.995	0.0901	0
1388	198	198	0.1157	0
1389	605.455	605.455	0.0959	0
1390	413.239	413.239	0.0904	0
1391	417.244	417.244	0.115	0
1392	181.98	181.98	0.0877	0
1393	371.191	371.191	0.099	0
1394	205.005	205.005	0.0911	0
1395	185.982	185.982	0.0886	0
1396	359.176	359.176	0.1043	0
1397	181.977	181.977	0.0895	0
1398	199.997	199.997	0.0877	0
1399	183.978	183.978	0.1088	0
1400	187.983	187.983	0.0912	0
1401	189.985	189.985	0.0942	0
1402	393.212	393.212	0.3904	0
1403	187.982	187.982	0.0982	0
1404	191.987	191.987	0.1035	0
1405	181.975	181.975	0.0939	0
1406	223.02	223.02	0.0934	0
1407	215.01	215.01	0.0918	0
1408	409.227	409.227	0.1298	0
1409	187.978	187.978	0.0896	0
1410	189.981	189.981	0.092	0
1411	195.988	195.988	0.0872	0
1412	209.002	209.002	0.0929	0
1413	217.012	217.012	0.0996	0
1414	377.19	377.19	0.1393	0
1415	183.973	183.973	0.0935	0
1416	185.976	185.976	0.0894	0
1417	181.971	181.971	0.0888	0
1418	197.987	197.987	0.0904	0
1419	199.989	199.989	0.1179	0
1420	375.185	375.185	0.458	0
1421	381.192	381.192	0.1	0
1422	229.021	229.021	0.1033	0
1423	199.987	199.987	0.0914	0
1424	183.968	183.968	0.0932	0
1425	271.065	271.065	0.094	0
1426	347.15	347.15	0.0909	0
1427	357.16	357.16	0.1267	0
1428	191.975	191.975	0.1059	0
1429	205.989	205.989	0.0924	0
1430	191.972	191.972	0.0882	0
1431	219.003	219.003	0.0928	0
1432	191.971	191.971	0.0873	0
1433	189.969	189.969	0.0876	0
1434	209.991	209.991	0.0913	0
1435	247.032	247.032	0.0944	0
1436	183.96	183.96	0.0922	0
1437	457.265	457.265	0.216	0
1438	201.98	201.98	0.0882	0
1439	261.045	261.045	0.0919	0
1440	197.974	197.974	0.0899	0
1441	199.975	199.975	0.1031	0
1442	205.982	205.982	0.1013	0
1443	213.991	213.991	0.0931	0
1444	187.961	187.961	0.0966	0
1445	247.026	247.026	0.1039	0
1446	247.026	247.026	0.1018	0
1447	409.207	409.207	0.1244	0
1448	247.024	247.024	0.1116	0
1449	247.025	247.025	0.1497	0
1450	247.025	247.025	0.1032	0
1451	183.954	183.954	0.1022	0
1452	185.956	185.956	0.0981	0
1453	189.96	189.96	0.0876	0
1454	201.973	201.973	0.0948	0
1455	247.023	247.023	0.1223	0
1456	247.024	247.024	0.1187	0
1457	381.174	381.174	0.9825	0
1458	247.023	247.023	0.1042	0
1459	181.949	181.949	0.1222	0
1460	247.022	247.022	0.1084	0
1461	247.022	247.022	0.1061	0
1462	181.948	181.948	0.0935	0
1463	183.95	183.95	0.094	0
1464	195.964	195.964	0.0923	0
1465	201.971	201.971	0.0884	0
1466	209.979	209.979	0.0933	0
1467	247.02	247.02	0.1287	0
1468	247.021	247.021	0.128	0
1469	247.021	247.021	0.1005	0
1470	189.956	189.956	0.0915	0
1471	247.019	247.019	0.1229	0
1472	247.02	247.02	0.1299	0
1473	201.968	201.968	0.0883	0
1474	247.018	247.018	0.0932	0
1475	247.019	247.019	0.12	0
1476	247.019	247.019	0.1159	0
1477	247.019	247.019	0.1277	0
1478	247.019	247.019	0.1099	0
1479	391.18	391.18	0.1082	0
1480	397.187	397.187	0.0987	0
1481	405.195	405.195	0.4189	0
1482	415.207	415.207	0.0899	0
1483	247.018	247.018	0.1045	0
1484	247.018	247.018	0.1067	0
1485	247.018	247.018	0.0887	0
1486	247.018	247.018	0.1016	0
1487	193.957	193.957	0.1008	0
1488	247.017	247.017	0.0937	0
1489	247.017	247.017	0.0925	0
1490	247.017	247.017	0.0959	0
1491	191.955	191.955	0.0937	0
1492	195.958	195.958	0.0994	0
1493	215.982	215.982	0.0957	0
1494	181.942	181.942	0.0896	0
1495	183.944	183.944	0.0945	0
1496	183.945	183.945	0.0891	0
1497	187.949	187.949	0.0891	0
1498	193.956	193.956	0.0913	0
1499	199.962	199.962	0.0956	0
1500	247.015	247.015	0.0999	0
1501	185.945	185.945	0.0907	0
1502	193.954	193.954	0.0925	0
1503	211.975	211.975	0.0887	0
1504	419.206	419.206	0.0886	0
1505	201.963	201.963	0.087	0
1506	183.942	183.942	0.0976	0
1507	199.959	199.959	0.0904	0
1508	211.972	211.972	0.0997	0
1509	221.983	221.983	0.0897	0
1510	379.158	379.158	1.7867	0
1511	187.944	187.944	0.0877	0
1512	415.196	415.196	0.0988	0
1513	501.292	501.292	0.4051	0
1514	197.952	197.952	0.0946	0
1515	199.954	199.954	0.0883	0
1516	251.011	251.011	0.0911	0
1517	415.195	415.195	0.1499	0
1518	183.935	183.935	0.0881	0
1519	183.936	183.936	0.099	0
1520	193.947	193.947	0.0955	0
1521	201.956	201.956	0.09	0
1522	189.942	189.942	0.1053	0
1523	197.95	197.95	0.0922	0
1524	199.952	199.952	0.1216	0
1525	381.154	381.154	0.1058	0
1526	181.931	181.931	0.091	0
1527	193.945	193.945	0.101	0
1528	181.93	181.93	0.0993	0
1529	181.93	181.93	0.0929	0
1530	199.95	199.95	0.1001	0
1531	191.94	191.94	0.0908	0
1532	193.942	193.942	0.1026	0
1533	195.945	195.945	0.0926	0
1534	201.951	201.951	0.1028	0
1535	205.956	205.956	0.1027	0
1536	207.959	207.959	0.0885	0
1537	181.928	181.928	0.1033	0
1538	181.927	181.927	0.0891	0
1539	203.952	203.952	0.0951	0
1540	191.936	191.936	0.09	0
1541	195.94	195.94	0.1102	0
1542	203.948	203.948	0.09	0
1543	255.006	255.006	0.0924	0
1544	195.939	195.939	0.0897	0
1545	195.938	195.938	0.1031	0
1546	205.949	205.949	0.0927	0
1547	333.091	333.091	0.0944	0
1548	333.091	333.091	0.0902	0
1549	603.392	603.392	0.1826	0
1550	183.921	183.921	0.0882	0
1551	333.087	333.087	0.1023	0
1552	333.087	333.087	0.1347	0
1553	397.159	397.159	0.0904	0
1554	185.921	185.921	0.1032	0
1555	187.924	187.924	0.0954	0
1556	189.925	189.925	0.0946	0
1557	193.929	193.929	0.0944	0
1558	333.084	333.084	0.1082	0
1559	333.085	333.085	0.1001	0
1560	181.915	181.915	0.0885	0
1561	333.084	333.084	0.0904	0
1562	187.919	187.919	0.0932	0
1563	195.928	195.928	0.0944	0
1564	523.295	523.295	0.1271	0
1565	545.318	545.318	0.5695	0
1566	181.911	181.911	0.0991	0
1567	191.922	191.922	0.1002	0
1568	251.99	251.99	0.0903	0
1569	185.915	185.915	0.0886	0
1570	189.919	189.919	0.0914	0
1571	205.936	205.936	0.0906	0
1572	603.381	603.381	0.1041	0
1573	191.92	191.92	0.0957	0
1574	199.929	199.929	0.0986	0
1575	215.947	215.947	0.1059	0
1576	225.958	225.958	0.1018	0
1577	333.078	333.078	0.1015	0
1578	333.078	333.078	0.088	0
1579	671.456	671.456	0.1018	0
1580	333.077	333.077	0.0896	0
1581	213.943	213.943	0.092	0
1582	193.918	193.918	0.1043	0
1583	425.177	425.177	0.1188	0
1584	183.906	183.906	0.0887	0
1585	185.909	185.909	0.0977	0
1586	193.918	193.918	0.0951	0
1587	201.927	201.927	0.0906	0
1588	223.951	223.951	0.1034	0
1589	239.968	239.968	0.0893	0
1590	599.369	599.369	0.1277	0
1591	185.907	185.907	0.0934	0
1592	181.901	181.901	0.0873	0
1593	217.941	217.941	0.1012	0
1594	325.061	325.061	0.0913	0
1595	183.902	183.902	0.0922	0
1596	191.912	191.912	0.1049	0
1597	209.932	209.932	0.0997	0
1598	217.94	217.94	0.0908	0
1599	221.945	221.945	0.1049	0
1600	333.069	333.069	0.0879	0
1601	187.905	187.905	0.102	0
1602	193.912	193.912	0.0888	0
1603	199.918	199.918	0.0964	0
1604	193.91	193.91	0.0905	0
1605	201.919	201.919	0.0875	0
1606	189.905	189.905	0.1025	0
1607	189.905	189.905	0.0953	0
1608	193.91	193.91	0.0905	0
1609	191.905	191.905	0.0924	0
1610	223.941	223.941	0.0941	0
1611	193.907	193.907	0.0976	0
1612	181.892	181.892	0.0914	0
1613	203.917	203.917	0.0932	0
1614	181.891	181.891	0.0914	0
1615	209.921	209.921	0.0899	0
1616	199.909	199.909	0.0941	0
1617	589.344	589.344	0.5421	0
1618	185.893	185.893	0.0915	0
1619	201.911	201.911	0.091	0
1620	197.904	197.904	0.0897	0
1621	419.151	419.151	0.2759	0
1622	209.917	209.917	0.0927	0
1623	209.916	209.916	0.1014	0
1624	185.887	185.887	0.0995	0
1625	185.888	185.888	0.1024	0
1626	193.897	193.897	0.1038	0
1627	213.918	213.918	0.1049	0
1628	245.954	245.954	0.0919	0
1629	199.9	199.9	0.0886	0
1630	213.915	213.915	0.1035	0
1631	675.43	675.43	0.3186	0
1632	195.894	195.894	0.0974	0
1633	223.925	223.925	0.093	0
1634	181.877	181.877	0.089	0
1635	183.88	183.88	0.0919	0
1636	191.888	191.888	0.0941	0
1637	213.913	213.913	0.0905	0
1638	189.885	189.885	0.089	0
1639	197.894	197.894	0.0923	0
1640	237.939	237.939	0.0881	0
1641	249.952	249.952	0.0888	0
1642	213.91	213.91	0.0899	0
1643	187.881	187.881	0.0944	0
1644	193.888	193.888	0.0889	0
1645	189.882	189.882	0.0944	0
1646	199.894	199.894	0.0957	0
1647	217.913	217.913	0.0892	0
1648	185.877	185.877	0.1005	0
1649	191.884	191.884	0.097	0
1650	201.894	201.894	0.0879	0
1651	185.876	185.876	0.0934	0
1652	187.878	187.878	0.0915	0
1653	233.929	233.929	0.1386	0
1654	537.268	537.268	0.1476	0
1655	181.87	181.87	0.0889	0
1656	181.87	181.87	0.0884	0
1657	199.89	199.89	0.0873	0
1658	211.903	211.903	0.0959	0
1659	261.959	261.959	0.0913	0
1660	187.876	187.876	0.0896	0
1661	181.868	181.868	0.0908	0
1662	203.893	203.893	0.0892	0
1663	211.902	211.902	0.0939	0
1664	303.003	303.003	0.1069	0
1665	183.869	183.869	0.1109	0
1666	187.874	187.874	0.0925	0
1667	195.883	195.883	0.0918	0
1668	189.875	189.875	0.0891	0
1669	205.893	205.893	0.0936	0
1670	633.37	633.37	0.6265	0
1671	183.867	183.867	0.0876	0
1672	673.414	673.414	0.0973	0
1673	181.864	181.864	0.1051	0
1674	181.863	181.863	0.0887	0
1675	193.877	193.877	0.0977	0
1676	205.889	205.889	0.0879	0
1677	435.146	435.146	0.0906	0
1678	181.862	181.862	0.0909	0
1679	615.346	615.346	0.2526	0
1680	189.871	189.871	0.1068	0
1681	193.875	193.875	0.0906	0
1682	197.879	197.879	0.091	0
1683	189.868	189.868	0.0936	0
1684	195.873	195.873	0.1195	0
1685	219.9	219.9	0.088	0
1686	189.866	189.866	0.0892	0
1687	191.867	191.867	0.0892	0
1688	691.425	691.425	0.4635	0
1689	187.861	187.861	0.1208	0
1690	205.882	205.882	0.0881	0
1691	221.9	221.9	0.1124	0
1692	223.901	223.901	0.1353	0
1693	223.901	223.901	0.0989	0
1694	453.156	453.156	0.0916	0
1695	225.901	225.901	0.0915	0
1696	195.866	195.866	0.0895	0
1697	185.855	185.855	0.0942	0
1698	715.446	715.446	0.1065	0
1699	197.867	197.867	0.0934	0
1700	207.878	207.878	0.0932	0
1701	183.85	183.85	0.0933	0
1702	205.875	205.875	0.103	0
1703	217.889	217.889	0.09	0
1704	581.295	581.295	0.2681	0
1705	187.853	187.853	0.0875	0
1706	187.851	187.851	0.0903	0
1707	187.85	187.85	0.0945	0
1708	583.291	583.291	0.0994	0
1709	195.858	195.858	0.0926	0
1710	197.86	197.86	0.1018	0
1711	197.86	197.86	0.0927	0
1712	199.862	199.862	0.0885	0
1713	689.409	689.409	0.2289	0
1714	187.848	187.848	0.1009	0
1715	189.85	189.85	0.0885	0
1716	193.855	193.855	0.0964	0
1717	269.939	269.939	0.0881	0
1718	195.855	195.855	0.0935	0
1719	447.134	447.134	0.5377	0
1720	215.875	215.875	0.0973	0
1721	219.878	219.878	0.0922	0
1722	181.835	181.835	0.0969	0
1723	193.848	193.848	0.0972	0
1724	245.906	245.906	0.0875	0
1725	201.856	201.856	0.1027	0
1726	201.856	201.856	0.097	0
1727	207.863	207.863	0.1068	0
1728	183.835	183.835	0.1025	0
1729	193.847	193.847	0.0979	0
1730	707.42	707.42	0.1652	0
1731	193.844	193.844	0.103	0
1732	193.845	193.845	0.0908	0
1733	209.862	209.862	0.0996	0
1734	221.873	221.873	0.1055	0
1735	229.883	229.883	0.0919	0
1736	465.145	465.145	0.1035	0
1737	191.838	191.838	0.096	0
1738	223.873	223.873	0.0922	0
1739	195.841	195.841	0.0927	0
1740	625.321	625.321	0.4335	0
1741	677.379	677.379	0.2701	0
1742	255.907	255.907	0.0912	0
1743	181.823	181.823	0.0911	0
1744	185.827	185.827	0.0947	0
1745	183.825	183.825	0.0975	0
1746	181.821	181.821	0.089	0
1747	199.841	199.841	0.0917	0
1748	233.879	233.879	0.0888	0
1749	197.838	197.838	0.0971	0
1750	627.318	627.318	0.1385	0
1751	193.833	193.833	0.0893	0
1752	211.852	211.852	0.0894	0
1753	221.862	221.862	0.0885	0
1754	193.83	193.83	0.0995	0
1755	205.843	205.843	0.0946	0
1756	497.167	497.167	0.3163	0
1757	197.832	197.832	0.1111	0
1758	201.836	201.836	0.0919	0
1759	191.824	191.824	0.0885	0
1760	217.853	217.853	0.0903	0
1761	193.825	193.825	0.0875	0
1762	217.852	217.852	0.088	0
1763	235.872	235.872	0.0905	0
1764	189.82	189.82	0.0996	0
1765	191.823	191.823	0.0908	0
1766	211.845	211.845	0.0944	0
1767	193.823	193.823	0.0948	0
1768	185.814	185.814	0.0901	0
1769	191.82	191.82	0.0891	0
1770	199.83	199.83	0.0914	0
1771	223.856	223.856	0.0907	0
1772	195.824	195.824	0.0927	0
1773	197.826	197.826	0.0899	0
1774	191.818	191.818	0.0902	0
1775	191.818	191.818	0.0938	0
1776	195.823	195.823	0.094	0
1777	187.813	187.813	0.0883	0
1778	189.815	189.815	0.0955	0
1779	189.815	189.815	0.0893	0
1780	191.818	191.818	0.0871	0
1781	203.83	203.83	0.0952	0
1782	181.805	181.805	0.0967	0
1783	187.811	187.811	0.1133	0
1784	199.826	199.826	0.0902	0
1785	193.817	193.817	0.0885	0
1786	219.846	219.846	0.0926	0
1787	199.823	199.823	0.1003	0
1788	215.841	215.841	0.091	0
1789	207.831	207.831	0.1058	0
1790	669.347	669.347	0.4803	0
1791	721.405	721.405	0.1579	0
1792	183.803	183.803	0.0924	0
1793	189.81	189.81	0.0937	0
1794	205.828	205.828	0.1012	0
1795	191.812	191.812	0.0899	0
1796	195.816	195.816	0.0892	0
1797	195.816	195.816	0.0961	0
1798	213.836	213.836	0.0922	0
1799	191.81	191.81	0.0878	0
1800	195.814	195.814	0.0884	0
1801	221.843	221.843	0.0899	0
1802	229.852	229.852	0.1161	0
1803	671.344	671.344	0.1882	0
1804	199.816	199.816	0.0879	0
1805	181.794	181.794	0.0921	0
1806	189.803	189.803	0.1113	0
1807	195.809	195.809	0.0875	0
1808	195.809	195.809	0.0917	0
1809	195.808	195.808	0.1032	0
1810	219.834	219.834	0.0902	0
1811	201.813	201.813	0.089	0
1812	207.82	207.82	0.1047	0
1813	209.823	209.823	0.0879	0
1814	201.813	201.813	0.0957	0
1815	195.804	195.804	0.103	0
1816	211.821	211.821	0.0877	0
1817	181.785	181.785	0.088	0
1818	183.787	183.787	0.0952	0
1819	191.796	191.796	0.0975	0
1820	215.823	215.823	0.0915	0
1821	205.811	205.811	0.1021	0
1822	215.822	215.822	0.0888	0
1823	221.829	221.829	0.0951	0
1824	185.787	185.787	0.0883	0
1825	187.789	187.789	0.0883	0
1826	189.791	189.791	0.0897	0
1827	197.8	197.8	0.1038	0
1828	219.825	219.825	0.1009	0
1829	219.825	219.825	0.088	0
1830	193.795	193.795	0.0922	0
1831	213.816	213.816	0.0953	0
1832	223.827	223.827	0.105	0
1833	713.373	713.373	0.4478	0
1834	187.786	187.786	0.0909	0
1835	191.79	191.79	0.0938	0
1836	765.431	765.431	0.0982	0
1837	191.789	191.789	0.0902	0
1838	193.792	193.792	0.0928	0
1839	191.788	191.788	0.1005	0
1840	191.788	191.788	0.0943	0
1841	221.822	221.822	0.0892	0
1842	183.778	183.778	0.09	0
1843	191.787	191.787	0.0989	0
1844	193.79	193.79	0.1005	0
1845	201.798	201.798	0.0902	0
1846	187.782	187.782	0.0952	0
1847	195.791	195.791	0.0984	0
1848	203.799	203.799	0.0942	0
1849	181.774	181.774	0.1022	0
1850	183.776	183.776	0.0946	0
1851	215.811	215.811	0.0923	0
1852	715.37	715.37	0.1557	0
1853	197.791	197.791	0.1037	0
1854	577.215	577.215	0.1381	0
1855	687.337	687.337	0.1079	0
1856	199.792	199.792	0.1004	0
1857	219.814	219.814	0.0935	0
1858	219.813	219.813	0.0899	0
1859	181.77	181.77	0.1061	0
1860	183.772	183.772	0.101	0
1861	213.806	213.806	0.0914	0
1862	223.817	223.817	0.0942	0
1863	223.817	223.817	0.0983	0
1864	199.789	199.789	0.0894	0
1865	217.809	217.809	0.089	0
1866	233.827	233.827	0.0938	0
1867	239.832	239.832	0.0928	0
1868	251.846	251.846	0.0884	0
1869	193.779	193.779	0.0885	0
1870	189.774	189.774	0.09	0
1871	193.778	193.778	0.1035	0
1872	219.808	219.808	0.0949	0
1873	225.813	225.813	0.0897	0
1874	183.765	183.765	0.0893	0
1875	185.767	185.767	0.0883	0
1876	193.776	193.776	0.0945	0
1877	195.778	195.778	0.0949	0
1878	217.803	217.803	0.0914	0
1879	185.766	185.766	0.1019	0
1880	201.784	201.784	0.0904	0
1881	185.765	185.765	0.0905	0
1882	189.77	189.77	0.0908	0
1883	193.773	193.773	0.0899	0
1884	187.766	187.766	0.0954	0
1885	207.788	207.788	0.0881	0
1886	225.806	225.806	0.087	0
1887	757.399	757.399	0.398	0
1888	191.766	191.766	0.0871	0
1889	191.767	191.767	0.0977	0
1890	193.769	193.769	0.1161	0
1891	193.767	193.767	0.0922	0
1892	183.755	183.755	0.1005	0
1893	217.793	217.793	0.1034	0
1894	195.768	195.768	0.0972	0
1895	217.792	217.792	0.0885	0
1896	223.799	223.799	0.0911	0
1897	215.789	215.789	0.1103	0
1898	759.396	759.396	0.1401	0
1899	621.241	621.241	0.2087	0
1900	183.751	183.751	0.0952	0
1901	189.757	189.757	0.0998	0
1902	189.757	189.757	0.0973	0
1903	195.764	195.764	0.0909	0
1904	201.77	201.77	0.0976	0
1905	183.75	183.75	0.0971	0
1906	191.759	191.759	0.1003	0
1907	201.768	201.768	0.094	0
1908	207.775	207.775	0.0894	0
1909	221.79	221.79	0.0929	0
1910	195.759	195.759	0.0897	0
1911	181.743	181.743	0.094	0
1912	189.752	189.752	0.0928	0
1913	201.765	201.765	0.0963	0
1914	203.767	203.767	0.1015	0
1915	191.753	191.753	0.0948	0
1916	201.765	201.765	0.0895	0
1917	203.766	203.766	0.107	0
1918	207.771	207.771	0.0988	0
1919	217.782	217.782	0.0897	0
1920	187.746	187.746	0.092	0
1921	189.748	189.748	0.0877	0
1922	189.748	189.748	0.0936	0
1923	193.752	193.752	0.0886	0
1924	195.754	195.754	0.0909	0
1925	225.788	225.788	0.1351	0
1926	233.797	233.797	0.1204	0
1927	233.796	233.796	0.0937	0
1928	189.746	189.746	0.102	0
1929	801.426	801.426	0.2871	0
1930	187.74	187.74	0.0968	0
1931	181.732	181.732	0.0911	0
1932	181.732	181.732	0.1068	0
1933	185.736	185.736	0.0946	0
1934	189.741	189.741	0.0903	0
1935	191.743	191.743	0.0939	0
1936	199.752	199.752	0.1136	0
1937	191.742	191.742	0.0897	0
1938	231.786	231.786	0.0955	0
1939	191.742	191.742	0.0933	0
1940	199.75	199.75	0.0956	0
1941	223.777	223.777	0.0895	0
1942	243.799	243.799	0.0978	0
1943	213.765	213.765	0.0921	0
1944	665.267	665.267	0.2428	0
1945	191.738	191.738	0.0895	0
1946	183.727	183.727	0.0901	0
1947	199.745	199.745	0.09	0
1948	917.546	917.546	0.1226	0
1949	183.726	183.726	0.0974	0
1950	189.732	189.732	0.0986	0
1951	193.736	193.736	0.1005	0
1952	181.722	181.722	0.0933	0
1953	183.724	183.724	0.1065	0
1954	201.744	201.744	0.0906	0
1955	207.751	207.751	0.0901	0
1956	183.723	183.723	0.1044	0
1957	209.753	209.753	0.0999	0
1958	211.754	211.754	0.1075	0
1959	211.754	211.754	0.1009	0
1960	213.757	213.757	0.09	0
1961	671.267	671.267	0.4555	0
1962	187.727	187.727	0.0928	0
1963	187.727	187.727	0.0921	0
1964	199.74	199.74	0.0877	0
1965	205.747	205.747	0.0913	0
1966	209.751	209.751	0.0896	0
1967	187.726	187.726	0.0954	0
1968	189.728	189.728	0.0944	0
1969	183.719	183.719	0.0884	0
1970	231.773	231.773	0.123	0
1971	233.775	233.775	0.0934	0
1972	189.725	189.725	0.0972	0
1973	673.264	673.264	0.1434	0
1974	191.725	191.725	0.0924	0
1975	191.726	191.726	0.1171	0
1976	185.716	185.716	0.1012	0
1977	195.726	195.726	0.0927	0
1978	199.731	199.731	0.0916	0
1979	249.787	249.787	0.096	0
1980	845.452	845.452	0.2041	0
1981	185.714	185.714	0.0923	0
1982	209.741	209.741	0.0875	0
1983	213.744	213.744	0.1072	0
1984	261.798	261.798	0.088	0
1985	209.739	209.739	0.0951	0
1986	231.764	231.764	0.0884	0
1987	233.766	233.766	0.0981	0
1988	205.734	205.734	0.0952	0
1989	185.71	185.71	0.1049	0
1990	369.916	369.916	0.1256	0
1991	369.916	369.916	0.0932	0
1992	181.705	181.705	0.1012	0
1993	201.726	201.726	0.0932	0
1994	709.293	709.293	0.2779	0
1995	232.76	232.76	0.0914	0
1996	216.74	216.74	0.0945	0
1997	186.706	186.706	0.0915	0
1998	190.71	190.71	0.1004	0
[truncated: 1,964 more rows]

## Sheet: O2 
O2 (15.96%)	A.M.W. average :					A.W. average DBE :			A.W. average C# :												A.W. averageH/C	A.W. averageO/C
	268.954					1			16.9882												2	0.119308
	Exp. m/z	Recal m/z	Theor. Mass	Error	Rel. Abundance	Signal2Noise	DBE	Molecular Formula													H/C	O/C
1	227.202	227.202	227.202	0.0602329	1.214	0	1		C	14	H	28	N	0	O	2	S	0	13C	0	2	0.142857
2	241.217	241.217	241.217	0.0984554	0.816	0	1		C	15	H	30	N	0	O	2	S	0	13C	0	2	0.133333
3	255.233	255.233	255.233	0.0541203	100.12	0	1		C	16	H	32	N	0	O	2	S	0	13C	0	2	0.125
4	269.249	269.249	269.249	0.0515413	1.1287	0	1		C	17	H	34	N	0	O	2	S	0	13C	0	2	0.117647
5	283.264	283.264	283.264	0.0139148	79.0655	0	1		C	18	H	36	N	0	O	2	S	0	13C	0	2	0.111111
6	297.28	297.28	297.28	0.0471129	0.1306	0	1		C	19	H	38	N	0	O	2	S	0	13C	0	2	0.105263
7	311.296	311.296	311.296	-0.0190499	0.8271	0	1		C	20	H	40	N	0	O	2	S	0	13C	0	2	0.1
8	339.327	339.327	339.327	-0.0760384	0.2091	0	1		C	22	H	44	N	0	O	2	S	0	13C	0	2	0.0909091
9	353.343	353.343	353.343	-0.129443	0.1083	0	1		C	23	H	46	N	0	O	2	S	0	13C	0	2	0.0869565
10	367.358	367.358	367.358	-0.0698871	0.3186	0	1		C	24	H	48	N	0	O	2	S	0	13C	0	2	0.0833333
11	381.374	381.374	381.374	-0.0933715	0.1091	0	1		C	25	H	50	N	0	O	2	S	0	13C	0	2	0.08
12	395.389	395.389	395.389	-0.0393165	0.2123	0	1		C	26	H	52	N	0	O	2	S	0	13C	0	2	0.0769231

## Sheet: O3 
O3 (0.37%)	A.M.W. average :					A.W. average DBE :			A.W. average C# :												A.W. averageH/C	A.W. averageO/C
	292.944					3.12103			17.8125												1.83093	0.174197
	Exp. m/z	Recal m/z	Theor. Mass	Error	Rel. Abundance	Signal2Noise	DBE	Molecular Formula													H/C	O/C
1	241.181	241.181	241.181	0.034167	0.1274	0	2		C	14	H	26	N	0	O	3	S	0	13C	0	1.85714	0.214286
2	255.197	255.197	255.197	0.110913	0.1355	0	2		C	15	H	28	N	0	O	3	S	0	13C	0	1.86667	0.2
3	269.212	269.212	269.212	0.0310859	0.7757	0	2		C	16	H	30	N	0	O	3	S	0	13C	0	1.875	0.1875
4	283.228	283.228	283.228	0.0650813	0.1219	0	2		C	17	H	32	N	0	O	3	S	0	13C	0	1.88235	0.176471
5	297.244	297.244	297.244	-0.00505649	2.1167	0	2		C	18	H	34	N	0	O	3	S	0	13C	0	1.88889	0.166667
6	339.29	339.29	339.29	-0.00386274	0.1622	0	2		C	21	H	40	N	0	O	3	S	0	13C	0	1.90476	0.142857
7	235.134	235.134	235.134	0.0767563	0.1378	0	5		C	14	H	20	N	0	O	3	S	0	13C	0	1.42857	0.214286
8	249.15	249.15	249.15	-0.00757717	0.1	0	5		C	15	H	22	N	0	O	3	S	0	13C	0	1.46667	0.2
9	291.197	291.197	291.197	-0.0401634	0.1077	0	5		C	18	H	28	N	0	O	3	S	0	13C	0	1.55556	0.166667
10	305.212	305.212	305.212	-0.00534477	0.1029	0	5		C	19	H	30	N	0	O	3	S	0	13C	0	1.57895	0.157895
11	319.228	319.228	319.228	-0.00490919	0.1169	0	5		C	20	H	32	N	0	O	3	S	0	13C	0	1.6	0.15
12	333.243	333.243	333.244	0.0555059	0.1531	0	5		C	21	H	34	N	0	O	3	S	0	13C	0	1.61905	0.142857
13	361.275	361.275	361.275	-0.031485	0.1024	0	5		C	23	H	38	N	0	O	3	S	0	13C	0	1.65217	0.130435

## Sheet: O4 
O4 (0.68%)	A.M.W. average :					A.W. average DBE :			A.W. average C# :												A.W. averageH/C	A.W. averageO/C
	360.986					5.35529			21.9327												1.67968	0.201879
	Exp. m/z	Recal m/z	Theor. Mass	Error	Rel. Abundance	Signal2Noise	DBE	Molecular Formula													H/C	O/C
1	243.16	243.16	243.16	0.0526231	0.0917	0	2		C	13	H	24	N	0	O	4	S	0	13C	0	1.84615	0.307692
2	271.192	271.192	271.191	-0.0998404	0.1166	0	2		C	15	H	28	N	0	O	4	S	0	13C	0	1.86667	0.266667
3	285.207	285.207	285.207	0.0455398	0.1598	0	2		C	16	H	30	N	0	O	4	S	0	13C	0	1.875	0.25
4	313.238	313.238	313.238	-0.0219751	1.028	0	2		C	18	H	34	N	0	O	4	S	0	13C	0	1.88889	0.222222
5	327.254	327.254	327.254	0.00971933	0.2242	0	2		C	19	H	36	N	0	O	4	S	0	13C	0	1.89474	0.210526
6	341.27	341.27	341.27	-0.0490966	0.1531	0	2		C	20	H	38	N	0	O	4	S	0	13C	0	1.9	0.2
7	355.285	355.285	355.285	-0.0469792	0.1941	0	2		C	21	H	40	N	0	O	4	S	0	13C	0	1.90476	0.190476
8	369.301	369.301	369.301	0.0632901	0.1114	0	2		C	22	H	42	N	0	O	4	S	0	13C	0	1.90909	0.181818
9	383.317	383.317	383.317	0.00896713	0.1076	0	2		C	23	H	44	N	0	O	4	S	0	13C	0	1.91304	0.173913
10	397.332	397.332	397.332	-0.0666913	0.1978	0	2		C	24	H	46	N	0	O	4	S	0	13C	0	1.91667	0.166667
11	411.348	411.348	411.348	0.0815989	0.1245	0	2		C	25	H	48	N	0	O	4	S	0	13C	0	1.92	0.16
12	425.364	425.364	425.364	-0.0149762	0.156	0	2		C	26	H	50	N	0	O	4	S	0	13C	0	1.92308	0.153846
13	439.379	439.379	439.379	0.00840688	0.0999	0	2		C	27	H	52	N	0	O	4	S	0	13C	0	1.92593	0.148148
14	453.395	453.395	453.395	-0.057879	0.0967	0	2		C	28	H	54	N	0	O	4	S	0	13C	0	1.92857	0.142857
15	291.16	291.16	291.16	0.0439478	0.1905	0	6		C	17	H	24	N	0	O	4	S	0	13C	0	1.41176	0.235294
16	305.176	305.176	305.176	0.0749076	0.1077	0	6		C	18	H	26	N	0	O	4	S	0	13C	0	1.44444	0.222222
17	319.192	319.192	319.191	-0.0534973	0.0968	0	6		C	19	H	28	N	0	O	4	S	0	13C	0	1.47368	0.210526
18	333.207	333.207	333.207	-0.0210432	2.9904	0	6		C	20	H	30	N	0	O	4	S	0	13C	0	1.5	0.2
19	347.223	347.223	347.223	0.00879093	1.0322	0	6		C	21	H	32	N	0	O	4	S	0	13C	0	1.52381	0.190476
20	361.238	361.238	361.238	-0.0190551	0.1435	0	6		C	22	H	34	N	0	O	4	S	0	13C	0	1.54545	0.181818
21	557.458	557.458	557.458	0.00720146	0.165	0	6		C	36	H	62	N	0	O	4	S	0	13C	0	1.72222	0.111111
22	585.489	585.489	585.489	0.0753948	0.2378	0	6		C	38	H	66	N	0	O	4	S	0	13C	0	1.73684	0.105263

## Sheet: O5 
O5 (0.14%)	A.M.W. average :					A.W. average DBE :			A.W. average C# :												A.W. averageH/C	A.W. averageO/C
	353.428					5			20.178												1.59997	0.251784
	Exp. m/z	Recal m/z	Theor. Mass	Error	Rel. Abundance	Signal2Noise	DBE	Molecular Formula													H/C	O/C
1	309.171	309.171	309.171	0.0888815	0.1368	0	5		C	17	H	26	N	0	O	5	S	0	13C	0	1.52941	0.294118
2	323.186	323.186	323.186	-0.100426	0.1055	0	5		C	18	H	28	N	0	O	5	S	0	13C	0	1.55556	0.277778
3	337.202	337.202	337.202	-0.00709417	0.1324	0	5		C	19	H	30	N	0	O	5	S	0	13C	0	1.57895	0.263158
4	351.218	351.218	351.218	0.0218439	0.6244	0	5		C	20	H	32	N	0	O	5	S	0	13C	0	1.6	0.25
5	365.233	365.233	365.233	0.0211813	0.3025	0	5		C	21	H	34	N	0	O	5	S	0	13C	0	1.61905	0.238095
6	379.249	379.249	379.249	-0.00580028	0.2867	0	5		C	22	H	36	N	0	O	5	S	0	13C	0	1.63636	0.227273

## Sheet: O3 S1 
O3 S1 (12.88%)	A.M.W. average :					A.W. average DBE :			A.W. average C# :												A.W. averageH/C	A.W. averageO/C	A.W. averageS/C
	332.253					4			18.5842												1.66691	0.168502	0.0561673
	Exp. m/z	Recal m/z	Theor. Mass	Error	Rel. Abundance	Signal2Noise	DBE	Molecular Formula													H/C	O/C	S/C
1	283.137	283.137	283.137	0.0313144	0.3575	0	4		C	15	H	24	N	0	O	3	S	1	13C	0	1.6	0.2	0.0666667
2	297.153	297.153	297.153	-0.00359939	17.7978	0	4		C	16	H	26	N	0	O	3	S	1	13C	0	1.625	0.1875	0.0625
3	311.169	311.169	311.169	-0.00323114	39.9667	0	4		C	17	H	28	N	0	O	3	S	1	13C	0	1.64706	0.176471	0.0588235
4	325.184	325.184	325.184	-0.00289464	43.9286	0	4		C	18	H	30	N	0	O	3	S	1	13C	0	1.66667	0.166667	0.0555556
5	339.2	339.2	339.2	-0.0320671	40.3303	0	4		C	19	H	32	N	0	O	3	S	1	13C	0	1.68421	0.157895	0.0526316
6	353.216	353.216	353.216	0.0260096	0.405	0	4		C	20	H	34	N	0	O	3	S	1	13C	0	1.7	0.15	0.05
7	381.247	381.247	381.247	-0.0280257	0.0878	0	4		C	22	H	38	N	0	O	3	S	1	13C	0	1.72727	0.136364	0.0454545
8	395.263	395.263	395.263	-0.0521694	0.1055	0	4		C	23	H	40	N	0	O	3	S	1	13C	0	1.73913	0.130435	0.0434783
9	451.325	451.325	451.325	0.0213504	0.2212	0	4		C	27	H	48	N	0	O	3	S	1	13C	0	1.77778	0.111111	0.037037
10	465.341	465.341	465.341	0.0208452	0.825	0	4		C	28	H	50	N	0	O	3	S	1	13C	0	1.78571	0.107143	0.0357143
11	479.356	479.356	479.356	0.0203695	1.206	0	4		C	29	H	52	N	0	O	3	S	1	13C	0	1.7931	0.103448	0.0344828
12	493.372	493.372	493.372	0.0199208	1.5083	0	4		C	30	H	54	N	0	O	3	S	1	13C	0	1.8	0.1	0.0333333
13	507.388	507.388	507.388	0.019497	1.0033	0	4		C	31	H	56	N	0	O	3	S	1	13C	0	1.80645	0.0967742	0.0322581
14	521.403	521.403	521.403	0.0574539	0.7687	0	4		C	32	H	58	N	0	O	3	S	1	13C	0	1.8125	0.09375	0.03125
15	535.419	535.419	535.419	0.0747467	0.1709	0	4		C	33	H	60	N	0	O	3	S	1	13C	0	1.81818	0.0909091	0.030303

## Sheet: O4 S1 
O4 S1 (1.49%)	A.M.W. average :					A.W. average DBE :			A.W. average C# :												A.W. averageH/C	A.W. averageO/C	A.W. averageS/C
	277.249					5			13.1379												2.13795	0.338221	0.0845552
	Exp. m/z	Recal m/z	Theor. Mass	Error	Rel. Abundance	Signal2Noise	DBE	Molecular Formula													H/C	O/C	S/C
1	223.101	223.101	223.101	0.0598723	0.4416	0	0		C	9	H	20	N	0	O	4	S	1	13C	0	2.22222	0.444444	0.111111
2	237.117	237.117	237.117	0.0566038	3.2712	0	0		C	10	H	22	N	0	O	4	S	1	13C	0	2.2	0.4	0.1
3	251.132	251.132	251.132	0.0537002	0.9587	0	0		C	11	H	24	N	0	O	4	S	1	13C	0	2.18182	0.363636	0.0909091
4	265.148	265.148	265.148	0.0511035	6.0876	0	0		C	12	H	26	N	0	O	4	S	1	13C	0	2.16667	0.333333	0.0833333
5	279.164	279.164	279.164	0.0487676	1.5842	0	0		C	13	H	28	N	0	O	4	S	1	13C	0	2.15385	0.307692	0.0769231
6	293.179	293.179	293.179	0.0125461	2.7008	0	0		C	14	H	30	N	0	O	4	S	1	13C	0	2.14286	0.285714	0.0714286
7	307.195	307.195	307.195	0.0121825	0.3145	0	0		C	15	H	32	N	0	O	4	S	1	13C	0	2.13333	0.266667	0.0666667
8	321.211	321.211	321.211	-0.0192816	0.5717	0	0		C	16	H	34	N	0	O	4	S	1	13C	0	2.125	0.25	0.0625
9	349.242	349.242	349.242	-0.103267	0.117	0	0		C	18	H	38	N	0	O	4	S	1	13C	0	2.11111	0.222222	0.0555556
10	213.023	213.023	213.023	-0.173517	0.0901	0	5		C	9	H	10	N	0	O	4	S	1	13C	0	1.11111	0.444444	0.111111
11	311.132	311.132	311.132	-0.0209369	0.1335	0	5		C	16	H	24	N	0	O	4	S	1	13C	0	1.5	0.25	0.0625
12	325.148	325.148	325.148	0.0109181	0.2457	0	5		C	17	H	26	N	0	O	4	S	1	13C	0	1.52941	0.235294	0.0588235
13	339.164	339.164	339.164	-0.0188283	0.2781	0	5		C	18	H	28	N	0	O	4	S	1	13C	0	1.55556	0.222222	0.0555556
14	353.179	353.179	353.179	0.0670432	0.2041	0	5		C	19	H	30	N	0	O	4	S	1	13C	0	1.57895	0.210526	0.0526316
15	465.304	465.304	465.304	0.0304992	0.224	0	5		C	27	H	46	N	0	O	4	S	1	13C	0	1.7037	0.148148	0.037037

[truncated: 8 more sheets: O5 S1 , O6 S1 , O7 S1 , O8 S1 , O2 13C1 , O3 S1 13C1 , O4 S1 13C1 , O7 S1 13C1 ]
